# Supplementary material for: Shaping the oral microbiota through intimate kissing
Source: Microbiome. 2014 Nov 17;2:41. doi: 10.1186/2049-2618-2-41 (PMC4233210; doi:10.1186/2049-2618-2-41)
Supplement: Additional file 1 — Sequence data. Data sheet containing OTU number, number of reads per OTU, taxonomic assignment down to the genus level, the V5-V7 amplicon DNA sequence, sample IDs, and metadata: number of reads for each of the 3000 OTU’s for each sample. [file 2049-2618-2-41-S1.xlsx]

## Sheet: OTUs.Kiss(PDB=nonRelevant)
OTU	Size	Taxonomy	Phylum	Class	Order	Family	Genus	OTUnr	ReprSeq	AllSampId	S1ai1	S1ai2	S1ai3	S1ai4	S1ai5	S1ai6	S1ai9	S1ai10	S1ai11	S1ai12	S1ai13	S1ai14	S1ai15	S1ai16	S1ai17	S1ai18	S1ai20	S1ai21	S1ai22	S1ai23	S1ai24	S1ai25	S1ai26	S1ai27	S1ai28	S1ai29	S1ai30	S1ai31	S1ai32	S1ai37	S1ai38	S1ai35	S1ai36	PDB blanc	S1ai39	S1ai40	S1ai41	S1ai42	S1ai43
Q25 data										KissSrt	4	15	27	39	51	63	75	81	87	93	99	105	111	117	123	129	139	144	150	156	162	168	174	180	186	192	198	204	210	228	234	216	222		240	246	252	258	264
										Samp.Id	S1ai1	S1ai2	S1ai3	S1ai4	S1ai5	S1ai6	S1ai9	S1ai10	S1ai11	S1ai12	S1ai13	S1ai14	S1ai15	S1ai16	S1ai17	S1ai18	S1ai20	S1ai21	S1ai22	S1ai23	S1ai24	S1ai25	S1ai26	S1ai27	S1ai28	S1ai29	S1ai30	S1ai31	S1ai32	S1ai37	S1ai38	S1ai35	S1ai36		S1ai39	S1ai40	S1ai41	S1ai42	S1ai43
										Saliva-Tongue-Drink	S	S	S	S	S	S	S	S	S	S	S	S	S	S	S	S	S	S	S	S	S	S	S	S	S	S	S	S	S	S	S	S	S		S	S	S	S	S
										Sampling1-4	1	1	1	1	1	1	1	1	1	1	1	1	1	1	1	1	1	1	1	1	1	1	1	1	1	1	1	1	1	1	1	1	1		1	1	1	1	1
										Replicate(R,L,a,b)	a	a	a	a	a	a	a	a	a	a	a	a	a	a	a	a	a	a	a	a	a	a	a	a	a	a	a	a	a	a	a	a	a		a	a	a	a	a
										Individual Id	i01	i02	i03	i04	i05	i06	i09	i10	i11	i12	i13	i14	i15	i16	i17	i18	i20	i21	i22	i23	i24	i25	i26	i27	i28	i29	i30	i31	i32	i37	i38	i35	i36		i39	i40	i41	i42	i43
										Couple Id	1	1	2	2	3	3	5	5	6	6	7	7	8	8	9	9	10	11	11	12	12	13	13	14	14	15	15	16	16	19	19	18	18		20	20	21	21	22
										Gender	F	F	F	M	M	F	M	F	F	M	M	F	F	M	M	F	M	M	F	F	M	M	F	F	M	M	F	F	M	M	F	F	M		F	M	M	F	M
										Donor/Acceptor	D	A	D	A	D	A	D	A	D	A	D	A	D	A	D	A	A	D	A	D	A	D	A	D	A	D	A	D	A	D	A	D	A		D	A	D	A	D
										Age	35	39	42	45	41	40	28	25	21	20	34	28	17	21	18	18	21	47	36	26	28	22	24	21	22	18	18	25	30	18	18	19	19		39	39	21	19	31
										Kiss Frq last year	2 or 3/wk	7/wk	1/wk	1/wk	3/dg	1/dg	3/dg	10/dg	7/dg	10/dg	24/dg	10/dg	2/mth	10/mth	5/dg	4/dg	20/dg	2/dg	2/dg	2/wk	5/yr	8/dg	3/dg	20/dg	15/dg	50/dag	8/dag	7/wk	2/dg	10/dg	8/dg	10/dg	25/dg		1/mth	2/dg	8/dg	2/dg	1/dg
										Time since last kiss	2 to 3 dg	2dg	2dg	3dg	5 hr	6hr	1 hr	2hr	0.083hr	4hr	1hr	0.5hr	0	1 hr	1 hr	1 hr	0.083hr	1 wk	1dg	48hr	?	2hr	0.416667	0.5hr	2hr	18hr	20hr	6hr	2hr	2hr	9hr	1hr	0.166 hr		6dg	38hr	8hr	8hr	16hr
										Food Type most recently consumed	noten	krentebol + water	cola, toastjes met kaasjes	schimmelkaasje(brie), pesto, borrelnootjes	boterham	koffie, koekje	mangosap, croissantbroodje	mangosap, water, druiven, boterham kaas+kalkoen	twee biscuits	juice/ biscuits	sandwich	boterham kaas, pepsi	crackers en melk	Brinta	boterham	chips, water	ei, toast, cocoscake	bier	mcdonalds 10:00; bier 14:30	waterijsje	twister waterijsje	cola	kiwi, cola, water	water, worstenbroodje	cola, hotdog	patat, cola	hotdog, cola	soft ijs	soft ijs, water	donut	donut, smoothie	water	patat, water		patat, groene thee koud	raket ijs	water	water, broodjeknakworst	icetea
	reads/run					avg frq/samp		std frq/samp		Time since last food (h)	0.5	1	0.25	<1	0.5	2	2	2	1	3	1	0.5	6	6	1	1	4	3	0	1.5	1.5	0.33333	3.5	0.25	3	2,5	2	0.0833333	10	0.3333	1	1	3		0.5	2	0.5	5	0.0833
	291868					979.423		422.454		TotFrq/Samp	677	855	946	1254	831	1330	753	1425	703	1026	996	1642	574	1529	703	908	1650	792	833	596	1037	2797	462	136	830	760	773	465	999	676	1427	964	834	1	1418	1215	766	760	629
										Tag	TCMID01.001	TCMID01.002	TCMID01.003	TCMID01.004	TCMID01.005	TCMID01.006	TCMID01.007	TCMID01.008	TCMID01.009	TCMID01.010	TCMID01.011	TCMID01.012	TCMID01.013	TCMID01.014	TCMID01.015	TCMID01.016	TCMID01.018	TCMID01.019	TCMID01.020	TCMID01.021	TCMID01.022	TCMID01.023	TCMID01.024	TCMID01.025	TCMID01.026	TCMID01.027	TCMID01.028	TCMID01.029	TCMID01.030	TCMID01.031	TCMID01.032	TCMID01.033	TCMID01.034	TCMID01.036	TCMID01.037	TCMID01.038	TCMID01.039	TCMID01.040	TCMID01.041
2	61929	Bacteria(100)	Firmicutes(100)	Bacilli(100)	Lactobacillales(100)	Streptococcaceae(100)	Streptococcus(100)	Otu0002	CACGCCGTAAACGATGAGTGCTAGGTGTTGGATCCTTTCCGGGATTCAGTGCCGCAGCTAACGCATTAAGCACTCCGCCTGGGGAGTACGACCGCAAGGTTGAAACTCAAAGGAATTGACGGGGGCCCGCACAAGCGGTGGAGCATGTGGTTTAATTCGAAGCAACGCGAAGAACCTTACCAGGTCTTGACATCCCGATGCTATTTCTTAGAGATAGAAAGTTACTTCGGTACATCGGTGACAGGTGGTGCATGGTTGTCGTCAGCTCGTGTCGTGAGATGTTGGGTTAAGTCCCGCAACGAGCGCAACCCCTATTGTTAGTTGCCATCATTCAGTTGGGCACTCTAGCGAGACTGCCGGTAATAAACCGGA	x	53	33	129	140	140	23	172	17	37	33	35	190	87	23	156	127	306	26	51	38	7	6	60	30	78	17	15	31	45	159	879	39	6	0	95	910	52	68	30
6	34310	Bacteria(100)	Actinobacteria(100)	Actinobacteria(100)	Actinomycetales(100)	Micrococcaceae(100)	Rothia(100)	Otu0006	CATGCCGTAAACGTTGGGCACTAGGTGTGGGGGACGATTCCACGTTTTCCGTCGCCGTAGCTAACGCATTAAGTGCCCCGCCTGGGGAGTACGGCCGCAAGGCTAAAACTCAAAGAAATTGACGGGGGCCCGCACAAGCGGCGGAGCATGCGGATTAATTCGATGCAACGCGAAGAACCTTACCAAGGCTTGACATATACTGGACCGCATCAGAGATGGTGTTTCCCTTCGGGGCTGGTATACAGGTGGTGCATGGTTGTCGTCAGCTCGTGTCGTGAGATGTTGGGTTAAGTCCCGCAACGAGCGCAACCCTCGTTCTATGTTGCCAGCACGTTATGGTGGGGACTCATAGGAGACTGCCGGGGTCAACTCGGA	x	10	239	140	81	0	98	77	165	82	101	288	697	41	53	51	27	102	96	42	109	0	177	131	0	117	34	55	0	59	40	132	42	14	0	2	0	10	30	60
211	13649	Bacteria(100)	Firmicutes(100)	Bacilli(100)	Lactobacillales(100)	Streptococcaceae(100)	Streptococcus(100)	Otu0211	CACGCCGTAAACGATGAGTGCTAGGTGTTAGACCCTTTCCGGGGTTTAGTGCCGTAGCTAACGCATTAAGCACTCCGCCTGGGGAGTACGACCGCAAGGTTGAAACTCAAAGGAATTGACGGGGCCCGCACAAGCGGTGGAGCATGTGGTTTAATTCGAAGCAACGCGAAGAACCTTACCAGGTCTTGACATCCCTCTGACCGCTCTAGAGATAGAGTTTTCCTTCGGGACAGAGGTGACAGGTGGTGCATGGTTGTCGTCAGCTCGTGTCGTGAGATGTTGGGTTAAGTCCCGCAACGAGCGCAACCCCTATTGTTAGTTGCCATCATTCAGTTGGGCACTCTAGCGAGACTGCCGGTAATAAACCGGA	x	0	0	1	0	0	1	0	0	0	0	0	0	0	1	0	0	1	0	0	0	0	0	0	0	0	0	0	0	0	0	0	1	1	0	0	0	0	0	0
11	12789	Bacteria(100)	Firmicutes(100)	Bacilli(100)	Lactobacillales(100)	Carnobacteriaceae(100)	Granulicatella(100)	Otu0011	CACGCCGTAAACGATGAGTGCTAAGTGTTGGAGGGTTTCCGCCCTTCAGTGCTGCAGTTAACGCATTAAGCACTCCGCCTGGGGAGTACGACCGCAAGGTTGAAACTCAAAGGAATTGACGGGGACCCGCACAAGCGGTGGAGCATGTGGTTTAATTCGAAGCAACGCGAAGAACCTTACCAAGTCTTGACATCCTTTGACCACTCTAGAGATAGAGCTTTCCCTTCGGGGACAAAGTGACAGGTGGTGCATGGTTGTCGTCAGCTCGTGTCGTGAGATGTTGGGTTAAGTCCCGCAACGAGCGCAACCCTTATTACTAGTTGCCAGCATTGAGTTGGGCACTCTAGTGAGACTGCCGGTGACAAACCGGA	x	9	15	42	67	13	29	22	29	23	26	25	118	19	44	10	18	82	33	54	20	30	26	11	2	23	21	0	49	39	28	24	2	11	0	120	7	17	35	4
162	11556	Bacteria(100)	Proteobacteria(100)	Betaproteobacteria(100)	Neisseriales(100)	Neisseriaceae(100)	Neisseria(100)	Otu0162	CACGCCCTAAACGATGTCAATTAGCTGTTGGGCAACTTGATTGCTTAGTAGCGTAGCTAACGCGTGAAATTGACCGCCTGGGGAGTACGGTCGCAAGATTAAAACTCAAAGGAATTGACGGGGACCCGCACAAGCGGTGGATGATGTGGATTAATTCGATGCAACGCGAAGAACCTTACCTGGTCTTGACATGTACGGAATCCTCCAGAGACGGAGGAGTGCCTTCGGGAACCGTAACACAGGTGCTGCATGGCTGTCGTCAGCTCGTGTCGTGAGATGTTGGGTTAAGTCCCGCAACGAGCGCAACCCTTGTCATTAGTTGCCATCATTTAGTTGGGCACTCTAATGAGACTGCCGGTGACAAGCCGGA	x	0	0	59	63	0	0	36	291	8	0	53	0	0	0	18	99	0	0	0	95	82	2	0	10	151	44	2	46	95	0	0	0	0	0	0	0	4	0	1
1	10195	Bacteria(100)	Firmicutes(100)	Bacilli(100)	Lactobacillales(100)	Streptococcaceae(100)	Streptococcus(100)	Otu0001	CACGCCGTAAACGATGAGTGCTAGGTGTTAGACCCTTTCCGGGGTTTAGTGCCGCAGCTAACGCATTAAGCACTCCGCCTGGGGAGTACGACCGCAAGGTTGAAACTCAAAGGAATTGACGGGGGCCCGCACAAGCGGTGGAGCATGTGGTTTAATTCGAAGCAACGCGAAGAACCTTACCAGGTCTTGACATCCCTCTGACCGCTCTAGAGATAGAGTTTTCCTTCGGGACAGAGGTGACAGGTGGTGCATGGTTGTCGTCAGCTCGTGTCGTGAGATGTTGGGTTAAGTCCCGCAACGAGCGCAACCCCTATTGTTAGTTGCCATCATTCAGTTGGGCACTCTAGCGAGACTGCCGGTAATAAACCGGA	x	346	123	0	366	229	4	68	0	0	0	2	0	3	720	0	1	1	0	270	0	0	177	0	0	0	2	206	0	0	0	0	1	0	0	0	85	1	0	251
47	8295	Bacteria(100)	Firmicutes(100)	Bacilli(100)	Lactobacillales(100)	Streptococcaceae(100)	Streptococcus(100)	Otu0047	CACGCCGTAAACGATGAGTGCTAGGTGTTAGACCCTTTCCGGGGTTTAGTGCCGTAGCTAACGCATTAAGCACTCCGCCTGGGGAGTACGACCGCAAGGTTGAAACTCAAAGGAATTGACGGGGCCCGCACAAGCGGTGGAGCATGTGGTTTAATTCGAAGCAACGCGAAGAACCTTACCAGGTCTTGACATCCCTCTGACCGCTCTAGAGATAGAGTTTTCCTTCGGGACAGAGGTGACAGGTGGTGCATGGTTGTCGTCAGCTCGTGTCGTGAGATGTTGGGTTAAGTCCCGCAACGAGCGCAACCCCTATTGTTAGTTGCCATCATTTAGTTGGGCACTCTAGCGAGACTGCCGGTAATAAACCGGA	x	3	1	2	0	1	2	0	60	152	166	133	197	210	2	20	38	192	0	2	0	0	2	66	39	199	0	0	0	1	55	0	1	0	0	0	0	37	139	0
27	7528	Bacteria(100)	Firmicutes(100)	Bacilli(100)	Bacillales(100)	Bacillales_Incertae_Sedis_XI(100)	Gemella(100)	Otu0027	CACGCCGTAAACGATGAGTGCTAAGTGTTGGTCTCATAAGAGATCAGTGCTGCAGCTAACGCATTAAGCACTCCGCCTGGGGAGTACGACCGCAAGGTTGAAACTCAAAGGAATTGACGGGGACCCCGCACAAGCGGTGGAGCATGTGGTTTAATTCGAAGCAACGCGAAGAACCTTACCAAGTCTTGACATACTGTGAAGACACAAGAGATTGTGTTGTTCTGACCTTTGGTTAGACACAGATACAGGTGGTGCATGGTTGTCGTCAGCTCGTGTCGTGAGATGTTGGGTTAAGTCCCGCAACGAGCGCAACCCTTATATCTAGTTGCCAGCAGTAAGATGGGGACTCTAGATAGACTGCCAGTGATAAACTGGA	x	7	5	41	70	9	15	3	29	3	11	22	35	52	137	0	11	65	71	36	10	74	3	1	9	23	47	27	17	30	3	0	67	75	0	46	4	37	4	20
991	6366	Bacteria(100)	Firmicutes(100)	Bacilli(100)	Lactobacillales(100)	Lactobacillaceae(100)	Lactobacillus(100)	Otu0991	CATGCCGTAAACGATGAGCGCTAGGTGTTGGGGACTTTCCGGTCCTCAGTGCCGCAGCAAACGCATTAAGCGCTCCGCCTGGGGAGTACGACCGCAAGGTTGAAACTCAAAGGAATTGACGGGGGCCCGCACAAGCGGTGGAGCATGTGGTTTAATTCGAAGCAACGCGAAGAACCTTACCAGGTCTTGACATCCTGTGCTACACCTAGAGATAGGTGGTTCCCTTCGGGGACGCAGAGACAGGTGGTGCATGGCTGTCGTCAGCTCGTGTCGTGAGATGTTGGGTTAAGTCCCGCAACGAGCGCAACCCTTGTCTTTAGTTGCCATCATTAAGTTGGGCACTCTAAAGAGACTGCCGGTGACAAACCGGA	x	0	0	0	0	0	0	0	0	0	0	0	0	0	0	0	0	0	0	0	0	0	0	0	0	0	0	0	0	0	0	42	0	0	0	0	0	0	0	0
88	5330	Bacteria(100)	Firmicutes(100)	Bacilli(100)	Lactobacillales(100)	Streptococcaceae(100)	Streptococcus(100)	Otu0088	CACGCCGTAAACGATGAGTGCTAGGTGTTAGACCCTTTCCGGGGTTTAGTGCCGCAGCTAACGCATTAAGCACTCCGCCTGGGGAGTACGACCGCAAGGTTGAAACTCAAAGGAATTGACGGGGGCCCGCACAAGCGGTGGAGCATGTGGTTTAATTCGAAGCAACGCGAAGAACCTTACCAGGTCTTGACATCCCTCTGACCGCTCTAGAGATAGAGTTTTCCTTCGGGACAGAGGTGACAGGTGGTGCATGGTTGTCGTCAGCTCGTGTCGTGAGATGTTGGGTTAAGTCCCGCAACGAGCGCAACCCCTATTGTTAGTTGCCATCATTTAGTTGGGCACTCTAGCGAGACTGCCGGTAATAAACCGGA	x	2	1	0	4	1	35	0	0	1	0	0	0	1	3	0	2	0	61	3	3	356	1	0	0	0	96	0	0	2	2	22	0	1	0	0	0	0	1	4
163	4506	Bacteria(100)	Firmicutes(100)	Bacilli(100)	Lactobacillales(100)	Streptococcaceae(100)	Streptococcus(100)	Otu0163	CACGCCGTAAACGATGAGTGCTAGGTGTTAGACCCTTTCCGGGGTTTAGTGCCGTAGCTAACGCATTAAGCACTCCGCCTGGGGAGTACGACCGCAAGGTTGAAACTCAAAGGAATTGACGGGGGCCCGCACAAGCGGTGGAGCATGTGGTTTAATTCGAAGCAACGCGAAGAACCTTACCAGGTCTTGACATCCCTCTGACCGCTCTAGAGATAGAGCTTTCCTTCGGGACAGAGGTGACAGGTGGTGCATGGTTGTCGTCAGCTCGTGTCGTGAGATGTTGGGTTAAGTCCCGCAACGAGCGCAACCCCTATTGTTAGTTGCCATCATTTAGTTGGGCACTCTAGCGAGACTGCCGGTAATAAACCGGA	x	0	0	164	1	4	3	0	1	7	1	0	0	1	1	0	0	0	0	2	0	0	1	0	0	0	0	0	2	2	0	0	381	386	0	407	0	0	0	4
167	4241	Bacteria(100)	Actinobacteria(100)	Actinobacteria(100)	Actinomycetales(100)	Actinomycetaceae(100)	Actinomyces(100)	Otu0167	CACGCTGTAAACGTTGGGCACTAGGTGTGGGGGCCACCCGTGGTTTCTGCGCCGTAGCTAACGCTTTAAGTGCCCCGCCTGGGGAGTACGGCCGCAAGGCTAAAACTCAAAGGAATTGACGGGGGCCCGCACAAGCGGCGGAGCATGCGGATTAATTCGATGCAACGCGAAGAACCTTACCAAGGCTTGACATGCACGGCGGCACTGCAGAGATGTGGTGGCATTTGGTTGGTCGTGTGCAGGTGGTGCATGGTTGTCGTCAGCTCGTGTCGTGAGATGTTGGGTTAAGTCCCGCAACGAGCGCAACCCTTGCCCTATGTTGCCAGCACGTGATGGTGGGGACTCGTGGGGGACTGCCGGGGTTAACTCGGA	x	0	0	9	33	20	28	55	0	0	0	27	0	0	13	15	60	35	23	13	5	5	0	0	1	11	23	10	0	10	0	0	16	109	0	12	0	128	0	1
10	4238	Bacteria(100)	Firmicutes(100)	Negativicutes(100)	Selenomonadales(100)	Veillonellaceae(100)	Veillonella(100)	Otu0010	CTGGCCGTAAACGATGGGTACTAGGTGTAGGAGGTATCGACCCCTTCTGTGCCGGAGTTAACGCAATAAGTACCCCGCCTGGGGAGTACGACCGCAAGGTTGAAACTCAAAGGAATTGACGGGGGCCCGCACAAGCGGTGGAGTATGTGGTTTAATTCGACGCAACGCGAAGAACCTTACCAGGTCTTGACATTGATGGACAGAACTAGAGATAGTTCCTCTTCTTCGGAAGCCAGAAAACAGGTGGTGCACGGTTGTCGTCAGCTCGTGTCGTGAGATGTTGGGTTAAGTCCCGCAACGAGCGCAACCCCTATCTTATGTTGCCAGCACTTTGGGTGGGAACTCATGAGAGACTGCCGCAGACAATGCGGA	x	12	7	0	0	24	13	79	5	13	6	11	31	13	7	21	53	91	2	28	1	5	64	28	7	5	6	5	8	11	61	17	9	11	0	17	97	22	6	1
300	4085	Bacteria(100)	Firmicutes(100)	Bacilli(100)	Lactobacillales(100)	Streptococcaceae(100)	Streptococcus(100)	Otu0300	CACGCCGTAAACGATGAGTGCTAGGTGTTAGACCCTTTCCGGGGTTTAGTGCCGCAGCTAACGCATTAAGCACTCCGCCTGGGGAGTACGACCGCAAGGTTGAAACTCAAAGGAATTGACGGGGGCCCGCACAAGCGGTGGAGCATGTGGTTTAATTCGAAGCAACGCGAAGAACCTTACCAGGTCTTGACATCCCTCTGACCGCTCTAGAGATAGAGCTTTCCTTCGGGACAGAGGTGACAGGTGGTGCATGGTTGTCGTCAGCTCGTGTCGTGAGATGTTGGGTTAAGTCCCGCAACGAGCGCAACCCCTATTGTTAGTTGCCATCATTCAGTTGGGCACTCTAGCGAGACTGCCGGTAATAAACCGGA	x	0	0	0	0	1	680	0	1	0	0	1	0	1	2	0	1	0	2	1	126	2	0	0	0	2	4	0	0	339	0	1	5	2	0	0	0	3	0	0
97	3959	Bacteria(100)	Proteobacteria(100)	Betaproteobacteria(100)	Neisseriales(100)	Neisseriaceae(100)	Neisseria(100)	Otu0097	CACGCCCTAAACGATGTCAATTAGCTGTTGGGCAACTTGATTGCTTAGTAGCGTAGCTAACGCGTGAAATTGACCGCCTGGGGAGTACGGTCGCAAGATTAAAACTCAAAGGAATTGACGGGGACCCGCACAAGCGGTGGATGATGTGGATTAATTCGATGCAACGCGAAGAACCTTACCTGGTCTTGACATGTACGGAATCCTCCAGAGACGGAGGAGTGCCTTCGGGAGCCGTAACACAGGTGCTGCATGGCTGTCGTCAGCTCGTGTCGTGAGATGTTGGGTTAAGTCCCGCAACGAGCGCAACCCTTGTCATTAGTTGCCATCATTAAGTTGGGCACTCTAATGAGACTGCCGGTGACAAGCCGGA	x	0	116	0	0	13	0	0	0	0	238	0	0	0	80	0	0	13	0	0	0	0	2	0	0	0	1	82	0	0	0	0	78	6	0	89	0	0	190	0
168	3314	Bacteria(100)	Proteobacteria(100)	Gammaproteobacteria(100)	Pasteurellales(100)	Pasteurellaceae(100)	Haemophilus(99)	Otu0168	CACGCTGTAAACGATGTCGATTTGGGGGTTGAGCTTTGAGCTTGGCGCCCGTAGCTAACGTGATAAATCGACCGCCTGGGGAGTACGGCCGCAAGGTTAAAACTCAAATGAATTGACGGGGGCCCGCACAAGCGGTGGAGCATGTGGTTTAATTCGATGCAACGCGAAGAACCTTACCTACTCTTGACATCCAGAGAACTTTCCAGAGATGGATTGGTGCCTTCGGGAACTCTGAGACAGGTGCTGCATGGCTGTCGTCAGCTCGTGTTGTGAAATGTTGGGTTAAGTCCCGCAACGAGCGCAACCCTTATCCTTTGTTGCCAGCGATTAGGTCGGGAACTCAAAGGAGACTGCCGGTGATAAACCGGA	x	0	0	9	1	4	33	0	0	4	1	2	0	20	2	1	0	0	0	0	0	10	0	16	0	15	0	0	0	1	3	2	0	1	0	1	2	0	13	0
357	3089	Bacteria(100)	Proteobacteria(100)	Betaproteobacteria(100)	Neisseriales(100)	Neisseriaceae(100)	Neisseria(100)	Otu0357	CACGCCCTAAACGATGTCAATTAGCTGTTGGGCAACTTGATTGCTTAGTAGCGTAGCTAACGCGTGAAATTGACCGCCTGGGGAGTACGGTCGCAAGATTAAAACTCAAAGGAATTGACGGGGACCCGCACAAGCGGTGGATGATGTGGATTAATTCGATGCAACGCGAAGAACCTTACCTGGTCTTGACATGTACGGAATCCTCCAGAGACGGAGGAGTGCCTTCGGGAGCCGTAACACAGGTGCTGCATGGCTGTCGTCAGCTCGTGTCGTGAGATGTTGGGTTAAGTCCCGCAACGAGCGCAACCCTTGTCATTAGTTGCCATCATTTAGTTGGGCACTCTAATGAGACTGCCGGTGACAAGCCGGA	x	0	0	0	0	0	19	1	0	0	0	0	0	0	1	0	1	0	4	0	0	0	2	0	0	0	0	0	0	0	1	0	0	0	0	0	0	0	0	27
86	2809	Bacteria(100)	Firmicutes(100)	Bacilli(100)	Lactobacillales(100)	Streptococcaceae(100)	Streptococcus(100)	Otu0086	CACGCCGTAAACGATGAGTGCTAGGTGTTAGACCCTTTCCGGGGTTTAGTGCCGCAGCTAACGCATTAAGCACTCCGCCTGGGGAGTACGACCGCAAGGTTGAAACTCAAAGGAATTGACGGGGGCCCGCACAAGCGGTGGAGCATGTGGTTTAATTCGAAGCAACGCGAAGAACCTTACCAGGTCTTGACATCCCTCTGACCTCTCTAGAGATAGAGATTTCCTTCGGGACAGAGGTGACAGGTGGTGCATGGTTGTCGTCAGCTCGTGTCGTGAGATGTTGGGTTAAGTCCCGCAACGAGCGCAACCCCTATTGTTAGTTGCCATCATTCAGTTGGGCACTCTAGCGAGACTGCCGGTAATAAACCGGA	x	3	4	35	0	0	2	1	2	0	6	4	1	5	18	0	7	38	171	0	0	0	0	0	1	3	4	4	1	1	0	4	2	33	0	56	0	123	1	11
62	2454	Bacteria(100)	Proteobacteria(100)	Gammaproteobacteria(100)	Pasteurellales(100)	Pasteurellaceae(100)	Haemophilus(100)	Otu0062	CACGCTGTAAACGATGTCGATTTGGGGGTTGAACTTTAAGTTTGGCGCCCGTAGCTAACGTGATAAATCGACCGCCTGGGGAGTACGGCCGCAAGGTTAAAACTCAAATGAATTGACGGGGGCCCGCACAAGCGGTGGAGCATGTGGTTTAATTCGATGCAACGCGAAGAACCTTACCTACTCTTGACATCCAGAGAACATTCCAGAGATGGATTGGTGCCTTCGGGAACTCTGAGACAGGTGCTGCATGGCTGTCGTCAGCTCGTGTTGTGAAATGTTGGGTTAAGTCCCGCAACGAGCGCAACCCTTATCCTTTGTTGCCAGCGATTCGGTCGGGAACTCAAAGGAGACTGCCGGTGATAAACCGGA	x	2	13	3	0	0	2	0	0	6	5	53	0	1	1	0	0	0	1	0	0	0	0	0	0	0	0	0	0	9	0	1	1	0	0	1	0	0	3	1
1735	2267	Bacteria(100)	Firmicutes(100)	Bacilli(100)	Lactobacillales(100)	Leuconostocaceae(100)	Leuconostoc(100)	Otu1735	CACACCGTAAACGATGAATACTAGGTGTTAGGAGGTTTCCGCCTCTTAGTGCCGAAGCTAACGCATTAAGTATTCCGCCTGGGGAGTACGACCGCAAGGTTGAAACTCAAAGGAATTGACGGGGACCCGCACAAGCGGTGGAGCATGTGGTTTAATTCGAAGCAACGCGAAGAACCTTACCAGGTCTTGACATCCTTTGAAGCTTCTAGAGATAGAAGTGTTCTCTTCGGAGACAAAGTGACAGGTGGTGCATGGTCGTCGTCAGCTCGTGTCGTGAGATGTTGGGTTAAGTCCCGCAACGAGCGCAACCCTTATTGTTAGTTGCCAGCATTCAGTTGGGCACTCTAGCGAGACTGCCGGTGACAAACCGGA	x	0	0	0	0	0	0	0	0	0	0	0	0	0	0	0	0	0	0	0	0	0	0	0	0	0	0	0	0	0	0	0	0	0	0	0	0	0	0	0
7	2197	Bacteria(100)	Proteobacteria(100)	Betaproteobacteria(100)	Neisseriales(100)	Neisseriaceae(100)	Neisseria(100)	Otu0007	CACGCCCTAAACGATGTCGATTAGCTGTTGGGCAGCATGACTGCTTAGTAGCGAAGCTAACGCGTGAAATCGACCGCCTGGGGAGTACGGTCGCAAGATTAAAACTCAAAGGAATTGACGGGGACCCGCACAAGCGGTGGATGATGTGGATTAATTCGATGCAACGCGAAGAACCTTACCTGGTCTTGACATGTACGGAACCCTCCAGAGACGGAGGGGTGCCTTCGGGAGCCGTAACACAGGTGCTGCATGGCTGTCGTCAGCTCGTGTCGTGAGATGTTGGGTTAAGTCCCGCAACGAGCGCAACCCTTGTCATTAGTTGCCATCATTAAGTTGGGCACTCTAATGAGACTGCCGGTGACAAGCCGGA	x	10	87	0	59	4	33	2	90	5	20	0	0	1	7	8	12	2	19	9	16	17	1	0	3	21	15	0	2	5	0	15	28	1	0	1	0	1	14	10
304	2121	Bacteria(100)	Proteobacteria(100)	Gammaproteobacteria(100)	Pasteurellales(100)	Pasteurellaceae(100)	Haemophilus(81)	Otu0304	CACGCTGTAAACGATGTCGATTTGGGGGTTGAACTTTAAGTTTGGCGCCCGTAGCTAACGTGATAAATCGACCGCCTGGGGAGTACGGCCGCAAGGTTAAAACTCAAATGAATTGACGGGGGCCCGCACAAGCGGTGGAGCATGTGGTTTAATTCGATGCAACGCGAAGAACCTTACCTACTCTTGACATCCAGAGAACTTTCCAGAGATGGATTGGTGCCTTCGGGAACTCTGAGACAGGTGCTGCATGGCTGTCGTCAGCTCGTGTTGTGAAATGTTGGGTTAAGTCCCGCAACGAGCGCAACCCTTATCCTTTGTTGCCAGCGATTAGGTCGGGAACTCAAAGGAGACTGCCGGTGATAAACCGGA	x	0	0	0	0	2	0	0	47	0	56	2	0	0	0	0	2	0	0	1	12	41	0	0	2	3	0	12	0	0	1	0	0	2	0	21	0	0	9	0
2283	2116	Bacteria(100)	Actinobacteria(100)	Actinobacteria(100)	Actinomycetales(100)	Micrococcaceae(100)	Rothia(100)	Otu2283	CATGCCGTAAACGTTGGGCACTAGGTGTGGGGAACATTCCACGTTTTCCGCGCCGTAGCTAACGCATTAAGTGCCCCGCCTGGGGAGTACGGCCGCAAGGCTAAAACTCAAAGAAATTGACGGGGCCCGCACAAGCGGCGGAGCATGCGGATTAATTCGATGCAACGCGAAGAACCTTACCAAGGCTTGACATATACTGGACCGCATCAGAGATGGTGTTTCCCTTCGGGGCTGGTATACAGGTGGTGCATGGTTGTCGTCAGCTCGTGTCGTGAGATGTTGGGTTAAGTCCCGCAACGAGCGCAACCCTCGTTCTATGTTGCCAGCACGTTATGGTGGGGACTCATAGGAGACTGCCGGGGTCAACTCGGA	x	0	0	0	0	0	0	0	0	0	0	0	0	0	0	0	0	0	0	0	0	0	0	0	0	0	0	0	0	0	0	0	0	0	0	0	0	0	0	0
829	2107	Bacteria(100)	Actinobacteria(100)	Actinobacteria(100)	Actinomycetales(100)	Micrococcaceae(100)	Rothia(100)	Otu0829	CATGCCGTAAACGTTGGGCACTAGGTGTGGGGAACATTCCACGTTTTCCGCGCCGTAGCTAACGCATTAAGTGCCCCGCCTGGGGAGTACGGCCGCAAGGCTAAAACTCAAAGAAATTGACGGGGGCCCGCACAAGCGGCGGAGCATGCGGATTAATTCGATGCAACGCGAAGAACCTTACCAAGGCTTGACATATACTGGACCGCATCAGAGATGGTGTTTCCCTTCGGGGCTGGTATACAGGTGGTGCATGGTTGTCGTCAGCTCGTGTCGTGAGATGTTGGGTTAAGTCCCGCAACGAGCGCAACCCTCGTTCTATGTTGCCAGCACGTAATGGTGGGGACTCATAGGAGACTGCCGGGGTCAACTCGGA	x	0	0	0	0	0	0	0	0	0	0	0	0	0	0	0	0	0	0	0	0	106	0	0	0	0	0	0	59	0	0	1	0	0	0	221	13	0	0	0
5	1836	Bacteria(100)	Firmicutes(100)	Negativicutes(100)	Selenomonadales(100)	Veillonellaceae(100)	Veillonella(100)	Otu0005	CTGGCCGTAAACGATGGGTACTAGGTGTAGGAGGTATCGACCCCTTCTGTGCCGGAGTTAACGCAATAAGTACCCCGCCTGGGGAGTACGACCGCAAGGTTGAAACTCAAAGGAATTGACGGGGGCCCGCACAAGCGGTGGAGTATGTGGTTTAATTCGACGCAACGCGAAGAACCTTACCAGGTCTTGACATTGATGGACAGAACTAGAGATAGTTCCTCTTCTTCGGAAGCCAGAAAACAGGTGGTGCACGGTTGTCGTCAGCTCGTGTCGTGAGATGTTGGGTTAAGTCCCGCAACGAGCGCAACCCCTATCTTATGTTGCCAGCACGTAATGGTGGGAACTCATGAGAGACTGCCGCAGACAATGCGGA	x	9	0	0	2	2	1	2	10	9	18	10	4	0	10	1	10	4	3	4	1	4	7	0	2	6	0	0	3	3	2	6	5	0	0	4	1	0	5	0
666	1810	Bacteria(100)	Firmicutes(100)	Bacilli(100)	Lactobacillales(100)	Streptococcaceae(100)	Streptococcus(100)	Otu0666	CACGCCGTAAACGATGAGTGCTAGGTGTTGGGTCCTTTCCGGGATTCAGTGCCGCAGCTAACGCATTAAGCACTCCGCCTGGGGAGTACGACCGCAAGGTTGAAACTCAAAGGAATTGACGGGGCCCGCACAAGCGGTGGAGCATGTGGTTTAATTCGAAGCAACGCGAAGAACCTTACCAGGTCTTGACATCCCGATGCTATTTCTAGAGATAGGAAGTTACTTCGGTACATCGGTGACAGGTGGTGCATGGTTGTCGTCAGCTCGTGTCGTGAGATGTTGGGTTAAGTCCCGCAACGAGCGCAACCCCTATTGTTAGTTGCCATCATTCAGTTGGGTACTCTAGCGAGACTGCCGGTAATAAACCGGA	x	0	0	0	0	0	0	0	0	0	0	0	1	0	0	0	0	0	0	4	0	0	324	0	0	0	0	0	0	0	0	0	0	0	0	0	0	0	0	0
115	1794	Bacteria(100)	Firmicutes(100)	Bacilli(100)	Lactobacillales(100)	Streptococcaceae(100)	Streptococcus(100)	Otu0115	CACGCCGTAAACGATGAGTGCTAGGTGTTAGGCCCTTTCCGGGGCTTAGTGCCGCAGCTAACGCATTAAGCACTCCGCCTGGGGAGTACGACCGCAAGGTTGAAACTCAAAGGAATTGACGGGGGCCCGCACAAGCGGTGGAGCATGTGGTTTAATTCGAAGCAACGCGAAGAACCTTACCAGGTCTTGACATCCCTCTGACCGCTCTAGAGATAGAGTTTTCCTTCGGGACAGAGGTGACAGGTGGTGCATGGTTGTCGTCAGCTCGTGTCGTGAGATGTTGGGTTAAGTCCCGCAACGAGCGCAACCCCTATTGTTAGTTGCCATCATTCAGTTGGGCACTCTAGCGAGACTGCCGGTAATAAACCGGA	x	0	2	5	4	0	0	0	267	7	0	7	1	0	0	1	84	1	12	1	17	7	0	0	0	0	10	4	2	0	0	0	52	24	0	17	0	4	15	8
13	1754	Bacteria(100)	Bacteroidetes(100)	Bacteroidia(100)	Bacteroidales(100)	Porphyromonadaceae(100)	Porphyromonas(100)	Otu0013	CACGCAGTAAACGATGATAACTGGGCGTATGCGATATACAGTATGCTCCTAAGCGAAAGCGTTAAGTTATCCACCTGGGGAGTACGCCGGCAACGGTGAAACTCAAAGGAATTGACGGGGGCCCGCACAAGCGGAGGAACATGTGGTTTAATTCGATGATACGCGAGGAACCTTACCCGGGATTGAAATGTAGATGACCGCTCCTGAAAGGGAGTTTTCCTTCGGGACATCTATGTAGGTGCTGCATGGTTGTCGTCAGCTCGTGCCGTGAGGTGTCGGCTTAAGTGCCATAACGAGCGCAACCCCTGTCTACGGTTGCCATCAGGTAATGCTGGGAACTCCGTAGAGACTGCCGTCGTAAGGCGTGA	x	6	4	0	2	6	12	2	22	2	7	15	7	0	8	2	0	3	5	10	0	17	0	0	0	2	7	11	16	3	1	0	1	2	0	21	0	1	9	0
641	1751	Bacteria(100)	Proteobacteria(100)	Gammaproteobacteria(100)	Pasteurellales(100)	Pasteurellaceae(100)	Haemophilus(100)	Otu0641	CACGCTGTAAACGATGTCGATTTGGGGGTTGAGCTTTGAGCTTGGCGCCCGTAGCTAACGTGATAAATCGACCGCCTGGGGAGTACGGCCGCAAGGTTAAAACTCAAATGAATTGACGGGGCCCGCACAAGCGGTGGAGCATGTGGTTTAATTCGATGCAACGCGAAGAACCTTACCTACTCTTGACATCCAGAGAACATTCCAGAGATGGATTGGTGCCTTCGGGAACTCTGAGACAGGTGCTGCATGGCTGTCGTCAGCTCGTGTTGTGAAATGTTGGGTTAAGTCCCGCAACGAGCGCAACCCTTATCCTTTGTTGCCAGCGATTTGGTCGGGAACTCAAAGGAGACTGCCGGTGATAAACCGGA	x	0	0	0	0	0	0	0	0	0	0	0	21	0	0	0	0	1	6	0	0	0	0	0	0	0	0	0	0	0	0	0	0	0	0	0	0	0	0	0
87	1661	Bacteria(100)	Actinobacteria(100)	Actinobacteria(100)	Actinomycetales(100)	Micrococcaceae(100)	Rothia(100)	Otu0087	CATGCCGTAAACGTTGGGCACTAGGTGTGGGGGACATTCCACGTTTTCCGCGCCGTAGCTAACGCATTAAGTGCCCCGCCTGGGGAGTACGGCCGCAAGGCTAAAACTCAAAGAAATTGACGGGGGCCCGCACAAGCGGCGGAGCATGCGGATTAATTCGATGCAACGCGAAGAACCTTACCAAGGCTTGACATATACTGGACTGCGTCAGAGATGGCGTTTCCCTTCGGGGCTGGTATACAGGTGGTGCATGGTTGTCGTCAGCTCGTGTCGTGAGATGTTGGGTTAAGTCCCGCAACGAGCGCAACCCTCGTTCTATGTTGCCAGCACGTGATGGTGGGGACTCATAGGAGACTGCCGGGGTCAACTCGGA	x	1	11	7	12	5	14	0	43	4	3	0	8	0	9	16	7	0	4	9	22	43	83	6	0	9	21	9	7	5	9	25	16	0	0	25	0	0	8	69
646	1543	Bacteria(100)	Proteobacteria(100)	Gammaproteobacteria(100)	Pseudomonadales(100)	Pseudomonadaceae(100)	Pseudomonas(100)	Otu0646	CACGCCGTAAACGATGTCAACTAGCCGTTGGGAGCCTTGAGCTCTTAGTGGCGCAGCTAACGCATTAAGTTGACCGCCTGGGGAGTACGGCCGCAAGGTTAAAACTCAAATGAATTGACGGGGGCCCGCACAAGCGGTGGAGCATGTGGTTTAATTCGAAGCAACGCGAAGAACCTTACCAGGCCTTGACATCCAATGAACTTTCTAGAGATAGATTGGTGCCTTCGGGAACATTGAGACAGGTGCTGCATGGCTGTCGTCAGCTCGTGTCGTGAGATGTTGGGTTAAGTCCCGTAACGAGCGCAACCCTTGTCCTTAGTTACCAGCACGTAATGGTGGGCACTCTAAGGAGACTGCCGGTGACAAACCGGA	x	0	0	0	0	0	0	0	0	0	0	0	3	0	0	0	0	1	0	0	0	1	0	0	0	0	0	0	0	0	0	0	0	0	0	0	0	0	0	0
19	1469	Bacteria(100)	Fusobacteria(100)	Fusobacteria(100)	Fusobacteriales(100)	Fusobacteriaceae(100)	Fusobacterium(100)	Otu0019	CACGCCGTAAACGATGATTACTAGGTGTTGGGGGTCGAACCTCAGCGCCCAAGCTAACGCGATAAGTAATCCGCCTGGGGAGTACGTACGCAAGTATGAAACTCAAAGGAATTGACGGGGACCCGCACAAGCGGTGGAGCATGTGGTTTAATTCGACGCAACGCGAGGAACCTTACCAGCGTTTGACATCTTAGGAATGAGACAGAGATGTTTCAGTGTCCCTTCGGGGAAACCTAAAGACAGGTGGTGCATGGCTGTCGTCAGCTCGTGTCGTGAGATGTTGGGTTAAGTCCCGCAACGAGCGCAACCCCTTTCGTATGTTACCATCATTAAGTTGGGGACTCATGCGATACTGCCTGCGATGAGCAGGA	x	5	1	0	7	1	0	1	0	11	21	5	0	1	7	0	7	1	6	8	2	16	0	0	0	2	7	6	0	8	2	3	9	2	0	0	0	1	13	2
53	1454	Bacteria(100)	Firmicutes(100)	Bacilli(100)	Bacillales(100)	Bacillales_Incertae_Sedis_XI(100)	Gemella(100)	Otu0053	CACGCCGTAAACGATGAGTGCTAAGTGTTGGTCTCATAAGAGATCAGTGCTGCAGCTAACGCATTAAGCACTCCGCCTGGGGAGTACGACCGCAAGGTTGAAACTCAAAGGAATTGACGGGGACCCCGCACAAGCGGTGGAGCATGTGGTTTAATTCGAAGCAACGCGAAGAACCTTACCAAGTCTTGACATACTGTGAGGACACAAGAGATTGTGTTGTTCTGACCTTTGGTTAGACACAGATACAGGTGGTGCATGGTTGTCGTCAGCTCGTGTCGTGAGATGTTGGGTTAAGTCCCGCAACGAGCGCAACCCCTATGTCTAGTTGCCAGCAGTAAGATGGGGACTCTAGACAGACTGCCAGTGATAAACTGGA	x	2	0	0	0	3	3	0	3	4	4	8	7	1	7	2	4	12	1	0	0	0	6	0	2	3	1	0	2	3	3	3	1	0	0	14	0	0	1	0
26	1342	Bacteria(100)	Proteobacteria(100)	Epsilonproteobacteria(100)	Campylobacterales(100)	Campylobacteraceae(100)	Campylobacter(100)	Otu0026	CACGCCCTAAACGATGTATACTAGTTGTTGCTAAGCTAGTCTTGGCAGTAATGCACCTAACGGATTAAGTATACCGCCTGGGGAGTACGGTCGCAAGATTAAAACTCAAAGGAATAGACGGGGACCCGCACAAGCGGTGGAGCATGTGGTTTAATTCGAAGATACGCGAAGAACCTTACCCGGACTTGATATCTAACAAATCATCTAGAGATAGAAGAGTGTCTGCTTGCAGAAATGTTAAGACAGGTGCTGCACGGCTGTCGTCAGCTCGTGTCGTGAGATGTTGGGTTAAGTCCCGCAACGAGCGCAACCCACGTCATTAGTTGCTAACAGTTCGGCTGAGCACTCTAATGAGACTGCCTTCGTAAGGAGGA	x	4	6	19	3	24	10	30	3	5	4	17	5	4	4	19	15	43	0	3	5	1	6	4	1	1	4	0	15	9	8	9	5	2	0	8	0	1	2	2
3	1264	Bacteria(100)	Proteobacteria(100)	Gammaproteobacteria(100)	Pasteurellales(100)	Pasteurellaceae(100)	Haemophilus(100)	Otu0003	CACGCTGTAAACGATGTCGATTTGGGGGTTGAGCTTTAAGCTTGGCGCCCGTAGCTAACGTGATAAATCGACCGCCTGGGGAGTACGGCCGCAAGGTTAAAACTCAAATGAATTGACGGGGGCCCGCACAAGCGGTGGAGCATGTGGTTTAATTCGATGCAACGCGAAGAACCTTACCTACTCTTGACATCCAGAGAACATTCCAGAGATGGATTGGTGCCTTCGGGAACTCTGAGACAGGTGCTGCATGGCTGTCGTCAGCTCGTGTTGTGAAATGTTGGGTTAAGTCCCGCAACGAGCGCAACCCTTATCCTTTGTTGCCAGCGATTCGGTCGGGAACTCAAAGGAGACTGCCGGTGATAAACCGGA	x	19	24	3	13	0	0	1	0	0	0	0	0	0	0	0	1	29	0	9	4	0	0	1	0	0	7	1	1	0	0	1	0	0	0	23	0	0	0	5
9	1107	Bacteria(100)	Firmicutes(100)	Clostridia(100)	Clostridiales(100)	Lachnospiraceae(100)	Oribacterium(100)	Otu0009	CACGCTGTAAACGATGAATACTAGGTGTCGGGGTGCAAAGCATCTCGGTGCCGTCGCTAACGCAATAAGTATTCCACCTGGGGAGTACGTTCGCAAGAATGAAACTCAAAGGAATTGACGGGGACCCGCACAAGCGGTGGAGCATGTGGTTTAATTCGAAGCAACGCGAAGAACCTTACCAAGTCTTGAGATCCCATTGACAGAGTATGTAATGTACTTTCCCTTCGGGGCAATGGTGACAGGTGGTGCATGGTTGTCGTCAGCTCGTGTCGTGAGATGTTGGGTTAAGTCCCGCAACGAGCGCAACCCCTATAGTTAGTAGCCAGCAGTAAGATGGGCACTCTAACTAGACTGCCAGGGATAACCTGGA	x	6	0	15	19	16	5	0	5	13	9	11	33	1	1	11	4	4	3	0	1	5	8	15	1	1	4	0	12	1	6	36	0	0	0	10	0	1	5	2
39	1086	Bacteria(100)	Firmicutes(100)	Bacilli(100)	Lactobacillales(100)	Streptococcaceae(100)	Streptococcus(100)	Otu0039	CACGCCGTAAACGATGAGTGCTAGGTGTTAGACCCTTTCCGGGGTTTAGTGCCGTAGCTAACGCATTAAGCACTCCGCCTGGGGAGTACGACCGCAAGGTTGAAACTCAAAGGAATTGACGGGGGCCCGCACAAGCGGTGGAGCATGTGGTTTAATTCGAAGCAACGCGAAGAACCTTACCAGGTCTTGACATCCCTCTGACCACTCTAGAGATAGAGTTTTCCTTCGGGACAGAGGTGACAGGTGGTGCATGGTTGTCGTCAGCTCGTGTCGTGAGATGTTGGGTTAAGTCCCGCAACGAGCGCAACCCCTATTGTTAGTTGCCATCATTCAGTTGGGCACTCTAGCGAGACTGCCGGTAATAAACCGGA	x	4	0	2	0	0	8	0	1	0	0	0	0	0	0	0	0	1	1	0	0	1	0	0	0	0	217	0	97	8	1	0	0	0	0	1	0	0	0	0
25	1059	Bacteria(100)	Fusobacteria(100)	Fusobacteria(100)	Fusobacteriales(100)	Fusobacteriaceae(100)	Fusobacterium(100)	Otu0025	CACGCCGTAAACGATGATTACTAGGTGTTGGGGGTCGAACCTCAGCGCCCAAGCTAACGCGATAAGTAATCCGCCTGGGGAGTACGTACGCAAGTATGAAACTCAAAGGAATTGACGGGGACCCGCACAAGCGGTGGAGCATGTGGTTTAATTCGACGCAACGCGAGGAACCTTACCAGCGTTTGACATCTTAGGAATGAGACAGAGATGTTTCAGTGTCCCTTCGGGGAAACCTAAAGACAGGTGGTGCATGGCTGTCGTCAGCTCGTGTCGTGAGATGTTGGGTTAAGTCCCGCAACGAGCGCAACCCCTTTCGTATGTTACCATCATTAAGTTGGGGACTCATGCGATACTGCCTACGATGAGTAGGA	x	4	0	0	4	4	1	2	1	2	1	38	0	4	1	1	15	60	2	0	0	0	331	1	0	1	0	7	0	3	1	1	0	0	0	0	0	2	1	1
40	1053	Bacteria(100)	Proteobacteria(100)	Betaproteobacteria(100)	Burkholderiales(100)	unclassified(89)	unclassified(89)	Otu0040	CACGCCCTAAACGATGTCTACTAGTTGTCGGGGATTAATTTCCTTGGTAACGCAGCTAACGCGTGAAGTAGACCGCCTGGGGAGTACGGTCGCAAGATTAAAACTCAAAGGAATTGACGGGGACCCGCACAAGCGGTGGATGATGTGGATTAATTCGATGCAACGCGAAAAACCTTACCTACGCTTGACATGTCCGGAACCCTGAAGAGATTTGGGGGTGCTCGAAAGAGAGCCGGAACACAGGTGCTGCATGGCTGTCGTCAGCTCGTGTCGTGAGATGTTGGGTTAAGTCCCGCAACGAGCGCAACCCTTATCATTAGTTGCTACGCAAGGGCACTCTAATGAGACTGCCGGTGACAAACCGGA	x	2	5	5	9	22	4	6	62	17	10	1	0	1	4	5	4	0	0	0	0	48	3	0	0	0	7	16	0	8	0	9	1	8	0	3	4	1	3	2
4	888	Bacteria(100)	Actinobacteria(100)	Actinobacteria(100)	Actinomycetales(100)	Actinomycetaceae(100)	Actinomyces(100)	Otu0004	CACGCTGTAAACGTTGGGCACTAGGTGTGGGGGCCACCCGTGGTTTCTGCGCCGTAGCTAACGCTTTAAGTGCCCCGCCTGGGGAGTACGGCCGCAAGGCTAAAACTCAAAGGAATTGACGGGGGCCCGCACAAGCGGCGGAGCATGCGGATTAATTCGATGCAACGCGAAGAACCTTACCAAGGCTTGACATGCACGGCGGCACTGCAGAGATGTGGTGGCATTTAGTTGGTCGTGTGCAGGTGGTGCATGGTTGTCGTCAGCTCGTGTCGTGAGATGTTGGGTTAAGTCCCGCAACGAGCGCAACCCTTGCCCTATGTTGCCAGCACGTTATGGTGGGGACTCGTGGGGGACTGCCGGGGTTAACTCGGA	x	20	0	0	0	2	2	2	0	4	19	0	32	2	1	0	0	0	0	0	0	0	0	23	0	0	0	0	0	1	20	11	0	0	0	0	0	0	16	0
59	808	Bacteria(100)	Firmicutes(100)	Bacilli(100)	Lactobacillales(100)	Streptococcaceae(100)	Streptococcus(100)	Otu0059	CACGCCGTAAACGATGAGTGCTAGGTGTTAGGCCCTTTCCGGGGCTTAGTGCCGCAGCTAACGCATTAAGCACTCCGCCTGGGGAGTACGACCGCAAGGTTGAAACTCAAAGGAATTGACGGGGGCCCGCACAAGCGGTGGAGCATGTGGTTTAATTCGAAGCAACGCGAAGAACCTTACCAGGTCTTGACATCCCGATGCCCGCTCTAGAGATAGAGTTTTACTTCGGTACATCGGTGACAGGTGGTGCATGGTTGTCGTCAGCTCGTGTCGTGAGATGTTGGGTTAAGTCCCGCAACGAGCGCAACCCCTATTGTTAGTTGCCATCATTCAGTTGGGCACTCTAGCGAGACTGCCGGTAATAAACCGGA	x	1	0	2	28	0	4	1	5	1	0	2	1	2	3	0	0	0	6	32	2	0	203	0	0	1	3	2	1	2	0	1	3	0	0	0	0	0	1	3
164	786	Bacteria(100)	Actinobacteria(100)	Actinobacteria(100)	Actinomycetales(100)	Micrococcaceae(100)	Rothia(100)	Otu0164	CATGCCGTAAACGTTGGGCACTAGGTGTGGGGGACATTCCACGTTTTCCGCGCCGTAGCTAACGCATTAAGTGCCCCGCCTGGGGAGTACGGCCGCAAGGCTAAAACTCAAAGGAATTGACGGGGGCCCGCACAAGCGGCGGAGCATGCGGATTAATTCGATGCAACGCGAAGAACCTTACCAAGGCTTGACATGCATTAGATCGCGTCAGAGATGGCGTTTCCCTTCGGGGCTGGTGTACAGGTGGTGCATGGTTGTCGTCAGCTCGTGTCGTGAGATGTTGGGTTAAGTCCCGCAACGAGCGCAACCCTCGTTCTATGTTGCCAGCGGTTCGGCCGGGGACTCATAGGAGACTGCCGGGGTCAACTCGGA	x	0	0	19	6	7	1	1	43	6	16	5	0	0	6	5	20	3	0	0	0	1	1	0	0	7	10	14	1	9	0	34	16	5	0	8	0	0	8	0
377	721	Bacteria(100)	Fusobacteria(100)	Fusobacteria(100)	Fusobacteriales(100)	Fusobacteriaceae(100)	Fusobacterium(100)	Otu0377	CACGCCGTAAACGATGATTACTAGGTGTTGGGGGTCGAACCTCAGCGCCCAAGCTAACGCGATAAGTAATCCGCCTGGGGAGTACGTACGCAAGTATGAAACTCAAAGGAATTGACGGGGACCCGCACAAGCGGTGGAGCATGTGGTTTAATTCGACGCAACGCGAGGAACCTTACCAGCGTTTGACATCTTAGGAATGAGACAGAGATGTTTCAGTGTCACTTCGGTGAAACCTAAAGACAGGTGGTGCATGGCTGTCGTCAGCTCGTGTCGTGAGATGTTGGGTTAAGTCCCGCAACGAGCGCAACCCCTTTCGTATGTTACCATCATTAAGTTGGGGACTCATGCGATACTGCCTGCGATGAGCAGGA	x	0	0	0	0	0	2	5	8	1	3	24	5	1	1	2	0	0	0	0	0	1	0	0	0	8	0	0	9	0	3	0	1	0	0	13	0	0	0	2
112	701	Bacteria(100)	Actinobacteria(100)	Actinobacteria(100)	Actinomycetales(100)	Actinomycetaceae(100)	Actinomyces(100)	Otu0112	CACGCTGTAAACGTTGGGCACTAGGTGTGGGGGCCACCCGTGGTTTCTGCGCCGTAGCTAACGCTTTAAGTGCCCCGCCTGGGGAGTACGGCCGCAAGGCTAAAACTCAAAGGAATTGACGGGGGCCCGCACAAGCGGCGGAGCATGCGGATTAATTCGATGCAACGCGAAGAACCTTACCAAGGCTTGACATGCACGGCGACACTGCAGAGATGTGGTGGCATTTAGTTGGTCGTGTGCAGGTGGTGCATGGTTGTCGTCAGCTCGTGTCGTGAGATGTTGGGTTAAGTCCCGCAACGAGCGCAACCCTTGCCCTATGTTGCCAGCACGTGATGGTGGGGACTCGTGGGGGACTGCCGGGGTTAACTCGGA	x	0	1	1	0	1	0	0	19	0	0	0	0	0	1	0	0	0	0	0	0	0	10	0	0	0	0	0	5	0	1	0	0	0	0	0	0	0	0	0
313	694	Bacteria(100)	Firmicutes(100)	Bacilli(100)	Lactobacillales(100)	Streptococcaceae(100)	Streptococcus(100)	Otu0313	CACGCCGTAAACGATGAGTGCTAGGTGTTAGGCCCTTTCCGGGGCTTAGTGCCGCAGCTAACGCATTAAGCACTCCGCCTGGGGAGTACGACCGCAAGGTTGAAACTCAAAGGAATTGACGGGGGCCCGCACAAGCGGTGGAGCATGTGGTTTAATTCGAAGCAACGCGAAGAACCTTACCAGGTCTTGACATCCCTCTGACCGCTCTAGAGATAGAGTTTTCCTTCGGGACAGAGGTGACAGGTGGTGCATGGTTGTCGTCAGCTCGTGTCGTGAGATGTTGGGTTAAGTCCCGCAACGAGCGCAACCCCTATTGTTAGTTGCCATCATTGAGTTGGGCACTCTAGCGAGACTGCCGGTAATAAACCGGA	x	0	0	0	0	3	9	1	3	0	7	0	0	4	0	97	0	0	0	0	0	1	7	2	1	6	1	0	0	6	10	44	1	1	0	0	0	0	1	0
841	588	Bacteria(100)	Proteobacteria(100)	Betaproteobacteria(100)	Neisseriales(100)	Neisseriaceae(100)	Neisseria(100)	Otu0841	CACGCCCTAAACGATGTCAATTAGCTGTTGGGCAACTTGATTGCTTAGTAGCGTAGCTAACGCGTGAAATTGACCGCCTGGGGAGTACGGTCGCAAGATTAAAACTCAAAGGAATTGACGGGGACCCGCACAAGCGGTGGATGATGTGGATTAATTCGATGCAACGCGAAGAACCTTACCTGGTCTTGACATGTACGGAATCCTCCGGAGACGGAGGAGTGCCTTCGGGAGCCGTAACACAGGTGCTGCATGGCTGTCGTCAGCTCGTGTCGTGAGATGTTGGGTTAAGTCCCGCAACGAGCGCAACCCTTGTCATTAGTTGCCATCATTCAGTTGGGCACTCTAATGAGACTGCCGGTGACAAGCCGGA	x	0	0	0	0	0	0	0	0	0	0	0	0	0	0	0	0	0	0	0	0	0	377	0	0	0	0	0	0	0	0	0	0	0	0	0	0	1	0	0
165	569	Bacteria(100)	Firmicutes(100)	Negativicutes(100)	Selenomonadales(100)	Veillonellaceae(100)	Veillonella(100)	Otu0165	CTGGCCGTAAACGATGGGTACTAGGTGTAGGAGGTATCGACCCCTTCTGTGCCGGAGTTAACGCAATAAGTACCCCGCCTGGGGAGTACGACCGCAAGGTTGAAACTCAAAGGAATTGACGGGGGCCCGCACAAGCGGTGGAGTATGTGGTTTAATTCGACGCAACGCGAAGAACCTTACCAGGTCTTGACATTGATGGACAGAACCAGAGATGGTTCCTCTTCTTCGGAAGCCAGAAAACAGGTGGTGCACGGTTGTCGTCAGCTCGTGTCGTGAGATGTTGGGTTAAGTCCCGCAACGAGCGCAACCCCTATCTTATGTTGCCAGCACTTCGGGTGGGAACTCATGAGAGACTGCCGCAGACAATGCGGA	x	0	0	14	7	0	0	0	0	3	0	0	3	1	1	1	1	0	30	1	11	0	1	0	0	0	0	1	0	0	1	1	0	2	0	0	0	2	0	0
255	569	Bacteria(100)	Proteobacteria(100)	Betaproteobacteria(100)	Neisseriales(100)	Neisseriaceae(100)	Neisseria(100)	Otu0255	CACGCCCTAAACGATGTCGATTAGCTGTTGGGCAACTTGATTGCTTGGTAGCGAAGCTAACGCGTGAAATCGACCGCCTGGGGAGTACGGTCGCAAGATTAAAACTCAAAGGAATTGACGGGGACCCGCACAAGCGGTGGATGATGTGGATTAATTCGATGCAACGCGAAGAACCTTACCTGGTCTTGACATGTACGGAACCTTCCGGAGACGGAAGGGTGCCTTCGGGAGCCGTAACACAGGTGCTGCATGGCTGTCGTCAGCTCGTGTCGTGAGATGTTGGGTTAAGTCCCGCAACGAGCGCAACCCTTGTCATTAGTTGCCATCATTTGGTTGGGCACTCTAATGAGACTGCCGGTGACAAGCCGGA	x	0	0	0	7	0	0	0	0	0	0	6	0	0	4	1	0	0	1	0	0	0	0	0	1	0	0	1	0	26	0	0	11	0	0	0	0	0	0	0
30	562	Bacteria(100)	Fusobacteria(100)	Fusobacteria(100)	Fusobacteriales(100)	Leptotrichiaceae(100)	Leptotrichia(100)	Otu0030	CTAGCTGTAAACGATGATTACTGGGTGTGGGCATGAAGAGTGTCCGTGCCGAAGCTAATGCGATAAGTAATCCGCCTGGGGAGTACGGCCGCAAGGCTGAAACTCAAAGGAATTGACGGGGACCCGCACAAGCGGTGGAGCATGTGGTTTAATTCGACGCAACGCGAGGAACCTTACCAGATCTTGACATCCTGCGAAGGCCTGCGAGAGCAGGCTGTGCCTTCGGGAACGCAGAGACAGGTGGTGCATGGCTGTCGACAGCTCGTGTCGTGAGATGTTGGGTTAAGTCCCGCAACGAGCGCAACCCCTATTGCTAGTTGCCATCATTAGGTTGGGAACTCTAGCAAGACTGCCTGCGAAGAGCAGGA	x	1	0	0	0	0	0	0	2	0	0	0	0	0	0	61	30	51	32	6	14	2	0	1	0	1	2	1	0	1	1	1	0	4	0	1	0	19	0	0
17	559	Bacteria(100)	Firmicutes(100)	Bacilli(100)	Lactobacillales(100)	Streptococcaceae(100)	Streptococcus(100)	Otu0017	CACGCCGTAAACGATGAGTGCTAGGTGTTGGGTCCTTTCCGGGACTCAGTGCCGCAGCTAACGCATTAAGCACTCCGCCTGGGGAGTACGACCGCAAGGTTGAAACTCAAAGGAATTGACGGGGGCCCGCACAAGCGGTGGAGCATGTGGTTTAATTCGAAGCAACGCGAAGAACCTTACCAGGTCTTGACATCCCGGTGCCCGTCCTAGAGATAGGATTTTGCTTCGGCACACCGGTGACAGGTGGTGCATGGTTGTCGTCAGCTCGTGTCGTGAGATGTTGGGTTAAGTCCCGCAACGAGCGCAACCCTTATTGTTAGTTGCCATCATTTAGTTGGGCACTCTAGCGAGACTGCCGGTAATAAACCGGA	x	4	1	7	7	9	1	0	13	5	1	3	0	2	4	0	8	0	17	4	1	2	0	2	0	6	1	13	0	0	2	5	2	1	0	5	0	2	1	3
237	553	Bacteria(100)	Firmicutes(100)	Bacilli(100)	Lactobacillales(100)	Streptococcaceae(100)	Streptococcus(100)	Otu0237	CACGCCGTAAACGATGAGTGCTAGGTGTTGGATCCTTTCCGGGATTCAGTGCCGCAGCTAACGCATTAAGCACTCCGCCTGGGGAGTACGACCGCAAGGTTGAAACTCAAAGGAATTGACGGGGGGCCCGCACAAGCGGTGGAGCATGTGGTTTAATTCGAAGCAACGCGAAGAACCTTACCAGGTCTTGACATCCCGATGCTATTTCTAGAGATAGAAAGTTACTTCGGTACATCGGTGACAGGTGGTGCATGGTTGTCGTCAGCTCGTGTCGTGAGATGTTGGGTTAAGTCCCGCAACGAGCGCAACCCCTATTGTTAGTTGCCATCATTCAGTTGGGCACTCTAGCGAGACTGCCGGTAATAAACCGGA	x	0	0	1	6	0	0	0	1	0	0	0	5	0	0	0	0	1	0	0	0	0	39	1	0	0	0	0	1	0	1	5	0	0	0	0	3	1	0	0
170	533	Bacteria(100)	Bacteroidetes(100)	Bacteroidia(100)	Bacteroidales(100)	unclassified(100)	unclassified(100)	Otu0170	CACACAGTAAACGATGTATACTCGCGGTTTGCGATAGACAGTAAGCCGCCAAGCGAAAGCATTAAGTATACCACCTGGGGAGTACGCCGGCAACGGTGAAACTCAAAGGAATTGACGGGGGCCCGCACAAGCGGAGGAACATGTGGTTTAATTCGATGATACGCGAGGAACCTTACCCGGGCTTGAACTAAGAGTGACGAATCTAGAGATAGATTTTTCTTCGGACACTCTTGGAGGTGCTGCATGGTTGTCGTCAGCTCGTGCCGTGAGGTGTCGGCTTAAGTGCCATAACGAGCGCAACCCTTTTCCTTGGTTGCCATCAGGTAATGCTGGGCACTCCAGGGATACTGCCATCGTAAGATGTGA	x	0	0	2	4	0	7	0	0	1	0	0	0	0	0	0	0	0	0	20	0	0	0	0	0	0	0	0	0	0	0	0	0	3	0	0	0	0	0	0
61	531	Bacteria(100)	Firmicutes(100)	Bacilli(100)	Lactobacillales(100)	Streptococcaceae(100)	Streptococcus(100)	Otu0061	CACGCCGTAAACGATGAGTGCTAGGTGTTAGACCCTTTCCGGGGTTTAGTGCCGTAGCTAACGCATTAAGCACTCCGCCTGGGGAGTACGACCGCAAGGTTGAAACTCAAAGGAATTGACGGGGCCCGCACAAGCGGTGGAGCATGTGGTTTAATTCGAAGCAACGCGAAGAACCTTACCAGGTCTTGACATCCCTCTGACCGCTCTAGAGATAGAGTTTTCCTTCGGGACGAGAGGTGACAGGTGGTGCATGGTTGTCGTCAGCTCGTGTCGTGAGATGTTGGGTTAAGTCCCGCAACGAGCGCAACCCCTATTGTTAGTTGCCATCATTCAGTTGGGCACTCTAGCGAGACTGCCGGTAATAAACCGGA	x	6	1	4	7	5	13	0	0	5	2	1	4	1	4	0	2	0	3	1	1	1	1	1	0	5	7	2	0	1	0	1	5	5	0	4	3	0	2	2
1694	504	Bacteria(100)	Firmicutes(100)	Bacilli(100)	Lactobacillales(100)	Lactobacillaceae(100)	Lactobacillus(100)	Otu1694	CATGCCGTAAACGATGAGTGCTAAGTGTTGGGAGGTTTCCGCCTCTCAGTGCTGCAGCTAACGCATTAAGCACTCCGCCTGGGGAGTACGACCGCAAGGTTGAAACTCAAAGGAATTGACGGGGGCCCCGCACAAGCGGTGGAGCATGTGGTTTAATTCGAAGCAACGCGAAGAACCTTACCAGGTCTTGACATCTAGTGCAATCCGTAGAGATACGGAGTTCCCTTCGGGGACACTAAGACAGGTGGTGCATGGCTGTCGTCAGCTCGTGTCGTGAGATGTTGGGTTAAGTCCCGCAACGAGCGCAACCCTTGTCATTAGTTGCCAGCATTAAGTTGGGCACTCTAATGAGACTGCCGGTGACAAACCGGA	x	0	0	0	0	0	0	0	0	0	0	0	0	0	0	0	0	0	0	0	0	0	0	0	0	0	0	0	0	0	0	0	0	0	0	0	0	0	0	0
139	487	Bacteria(100)	Proteobacteria(100)	Gammaproteobacteria(100)	Pasteurellales(100)	Pasteurellaceae(100)	Haemophilus(99)	Otu0139	CACGCTGTAAACGATGTCGATTTGGGGGTTGAGCTTTGAGCTTGGCGCCCGTAGCTAACGTGATAAATCGACCGCCTGGGGAGTACGGCCGCAAGGTTAAAACTCAAATGAATTGACGGGGCCCGCACAAGCGGTGGAGCATGTGGTTTAATTCGATGCAACGCGAAGAACCTTACCTACTCTTGACATCCAGAGAACTTTCCAGAGATGGATTGGTGCCTTCGGGAGCTCTGAGACAGGTGCTGCATGGCTGTCGTCAGCTCGTGTTGTGAAATGTTGGGTTAAGTCCCGCAACGAGCGCAACCCTTATCCTTTGTTGCCAGCGATTAGGTCGGGAACTCAAAGGAGACTGCCGGTGATAAACCGGA	x	0	1	0	0	2	0	0	0	0	0	0	2	0	0	0	0	0	0	0	0	0	0	1	0	0	0	0	0	0	0	0	0	0	0	0	0	0	0	0
194	485	Bacteria(100)	Cyanobacteria_Chloroplast(100)	Chloroplast(100)	Chloroplast_order_incertae_sedis(100)	Chloroplast(100)	Streptophyta(100)	Otu0194	CTAGCCGTAAACGATGGATACTAGGCGCTGCGCGTATCGACCCGTGCAGTGCTGTAGCTAACGCGTTAAGTATCCCGCCTGGGGAGTACGTTCGCAAGAATGAAACTCAAAGGAATTGACGGGGGCCCGCACAAGCGGTGGAGCATGTGGTTTAATTCGATGCAAAGCGAAGAACCTTACCAGGGCTTGACATGCCGCGAATCCTCTTGAAAGAGAGGGGTGCCTTCGGGAACGCGGACACAGGTGGTGCATGGCTGTCGTCAGCTCGTGCCGTAAGGTGTTGGGTTAAGTCTCGCAACGAGCGCAACCCTCGTGTTTAGTTGCCACCATTGAGTGTGGAACCCTGAACAGACTGCCGGTGATAAGCCGGA	x	0	0	1	0	0	0	0	0	0	0	0	0	0	0	0	0	0	0	0	0	0	0	0	0	0	0	0	0	0	0	0	0	0	0	0	0	0	0	0
76	461	Bacteria(100)	Firmicutes(100)	Bacilli(100)	Lactobacillales(100)	Streptococcaceae(100)	Streptococcus(100)	Otu0076	CACGCCGTAAACGATGAGTGCTAGGTGTTGGGTCCTTTCCGGGACTCAGTGCCGCAGCTAACGCATTAAGCACTCCGCCTGGGGAGTACGACCGCAAGGTTGAAACTCAAAGGAATTGACGGGGCCCGCACAAGCGGTGGAGCATGTGGTTTAATTCGAAGCAACGCGAAGAACCTTACCAGGTCTTGACATCCCTCTGACCGCTCTAGAGATAGAGCTTTCCTTCGGGACAGAGGTGACAGGTGGTGCATGGTTGTCGTCAGCTCGTGTCGTGAGATGTTGGGTTAAGTCCCGCAACGAGCGCAACCCCTATTGTTAGTTGCCATCATTTAGTTGGGCACTCTAGCGAGACTGCCGGTAATAAACCGGA	x	1	1	0	0	0	1	1	0	0	0	0	1	1	0	1	0	0	0	0	0	0	2	0	0	0	0	0	0	16	0	1	1	0	0	0	0	1	0	0
65	451	Bacteria(100)	Fusobacteria(100)	Fusobacteria(100)	Fusobacteriales(100)	Leptotrichiaceae(100)	Leptotrichia(100)	Otu0065	CTAGCTGTAAACGATGATTACTGGGTGTGGGCATGAAGAGTGTCTGTGCCGAAGCTAATGCGATAAGTAATCCGCCTGGGGAGTACGACCGCAAGGTTGAAACTCAAAGGAATTGACGGGGACCCGCACAAGCGGTGGAGCATGTGGTTTAATTCGACGCAACGCGAGGAACCTTACCAGATCTTGACATCCTACGTAGGCCTGTGAGAACAGGCTGTGCCTTCGGGAACGTAGAGACAGGTGGTGCATGGCTGTCGACAGCTCGTGTCGTGAGATGTTGGGTTAAGTCCCGCAACGAGCGCAACCCCTATAGTTAGTTACCATCATTAAGTTGGGGACTCTAACTAGACTGCCTGCGAAGAGCAGGA	x	1	0	1	0	10	3	0	0	0	0	0	0	0	1	43	0	6	0	1	0	0	0	0	0	0	1	0	0	1	13	0	0	0	0	10	0	7	0	0
23	447	Bacteria(100)	Actinobacteria(100)	Actinobacteria(100)	Actinomycetales(100)	Actinomycetaceae(100)	Actinomyces(100)	Otu0023	CACGCCGTAAACGTTGGGCACTAGGTGTGAGGCTCCTTTCCGGGGGTTTTGCGCCGTAGCTAACGCATTAAGTGCCCCGCCTGGGGAGTACGGCCGCAAGGCTAAAACTCAAAGGAATTGACGGGGGCCCGCACAAGCGGCGGAGCATGCGGATTAATTCGATGCAACGCGAAGAACCTTACCAAGGCTTGACATGTTAACCGTGGCTCTAGAGATAGGGTTTACCCTTTTGGGTGGTTTTCACAGGTGGTGCATGGTTGTCGTCAGCTCGTGTCGTGAGATGTTGGGTTAAGTCCCGCAACGAGCGCAACCCTTGTCCCGTGTTGCCAGCACGTTGTGGTGGGGACTCGCGGGAGACTGCCGGGGTCAACTCGGA	x	3	0	2	0	4	1	5	1	0	3	4	19	0	0	3	7	4	0	0	0	0	0	2	0	0	5	0	0	10	1	0	9	5	0	12	0	15	4	0
146	408	Bacteria(100)	Bacteroidetes(100)	Bacteroidia(100)	Bacteroidales(100)	Prevotellaceae(100)	Paraprevotella(100)	Otu0146	CACACAGTAAACGATGTATACTCGCGGTTTGCGATAGACAGTAAGCCGCCAAGCGAAAGCATTAAGTATACCACCTGGGGAGTACGCCGGCAACGGTGAAACTCAAAGGAATTGACGGGGGCCCGCACAAGCGGAGGAACATGTGGTTTAATTCGATGATACGCGAGGAACCTTACCCGGGCTTGAACTAACGGTGACGAATCTAGAGATAGATTTTTCTTCGGACACCGTTGGAGGTGCTGCATGGTTGTCGTCAGCTCGTGCCGTGAGGTGTCGGCTTAAGTGCCATAACGAGCGCAACCCTTCTCCTCGGTTGCCATCGGGTAATGCCGGGCACTCCGTGGACACTGCCATCGTAAGATGTGA	x	0	1	0	0	0	8	1	0	2	3	1	0	0	0	0	5	15	1	0	0	2	0	0	0	2	0	0	1	3	4	2	1	0	0	11	0	2	13	0
279	406	Bacteria(100)	Firmicutes(100)	Bacilli(100)	Lactobacillales(100)	Streptococcaceae(100)	Streptococcus(100)	Otu0279	CACGCCGTAAACGATGAGTGCTAGGTGTTGGGTCCTTTCCGGGACTCAGTGCCGCAGCTAACGCATTAAGCACTCCGCCTGGGGAGTACGACCGCAAGGTTGAAACTCAAAGGAATTGACGGGGGCCCGCACAAGCGGTGGAGCATGTGGTTTAATTCGAAGCAACGCGAAGAACCTTACCAGGTCTTGACATCCCTCTGACCGCTCTAGAGATAGAGTTTTCCTTCGGGACAGAGGTGACAGGTGGTGCATGGTTGTCGTCAGCTCGTGTCGTGAGATGTTGGGTTAAGTCCCGCAACGAGCGCAACCCCTATTGTTAGTTGCCATCATTTAGTTGGGCACTCTAGCGAGACTGCCGGTAATAAACCGGA	x	0	0	0	1	0	1	0	0	0	0	0	2	0	0	0	3	0	0	1	0	0	0	0	0	1	0	0	0	0	0	1	0	0	0	1	1	0	0	0
649	398	Bacteria(100)	Proteobacteria(100)	Gammaproteobacteria(100)	Pseudomonadales(100)	Pseudomonadaceae(100)	Pseudomonas(100)	Otu0649	CACGCCGTAAACGATGTCAACTAGCCGTTGGGAGCCTTGAGCTCTTAGTGGCGCAGCTAACGCATTAAGTTGACCGCCTGGGGAGTACGGCCGCAAGGTTAAAACTCAAATGAATTGACGGGGGCCCGCACAAGCGGTGGAGCATGTGGTTTAATTCGAAGCAACGCGAAGAACCTTACCAGGCCTTGACATCCAATGAACTTTCCAGAGATGGATTGGTGCCTTCGGGAACATTGAGACAGGTGCTGCATGGCTGTCGTCAGCTCGTGTCGTGAGATGTTGGGTTAAGTCCCGTAACGAGCGCAACCCTTGTCCTTAGTTACCAGCACGTAATGGTGGGCACTCTAAGGAGACTGCCGGTGACAAACCGGA	x	0	0	0	0	0	0	0	0	0	0	0	3	0	0	0	0	0	0	0	0	0	0	0	0	0	0	0	0	0	0	0	0	0	0	0	0	0	0	0
503	380	Bacteria(100)	Bacteroidetes(100)	Flavobacteria(100)	Flavobacteriales(100)	Flavobacteriaceae(100)	Cloacibacterium(100)	Otu0503	TACGCTGTAAACGATGCTAACTCGTTTTTGGTATTTAGGTATCAGAGACTAAGCGAAAGTGATAAGTTAGCCACCTGGGGAGTACGCTCGCAAGAGTGAAACTCAAAGGAATTGACGGGGGCCCGCACAAGCGGTGGATTATGTGGTTTAATTCGATGATACGCGAGGAACCTTACCAAGACTTAAATGGGAATTGACAGCTATAGAGATATGGTTTTCTTCGGACAATTTTCAAGGTGCTGCATGGTTGTCGTCAGCTCGTGCCGTGAGGTGTTAGGTTAAGTCCTGCAACGAGCGCAACCCTTGTCACTAGTTGCCATCATTAAGTTGGGGACTCTAGTGAGACTGCCTACGCAAGTAGAGA	x	0	0	0	0	0	0	0	1	0	1	0	0	3	68	0	4	0	0	0	0	0	0	0	0	0	7	0	0	9	0	0	0	2	0	0	0	0	0	0
98	377	Bacteria(100)	Proteobacteria(100)	Betaproteobacteria(100)	Burkholderiales(100)	unclassified(100)	unclassified(100)	Otu0098	CACGCCCTAAACGATGTCTACTAGTTGTCGGGGATTAATTTCCTTGGTAACGCAGCTAACGCGTGAAGTAGACCGCCTGGGGAGTACGGTCGCAAGATTAAAACTCAAAGGAATTGACGGGGACCCGCACAAGCGGTGGATGATGTGGATTAATTCGATGCAACGCGAAAAACCTTACCTACGCTTGACATGTCCGGAACCTTGGAGAGATTCGAGGGTGCCCGAAAGGGAACCGGAACACAGGTGCTGCATGGCTGTCGTCAGCTCGTGTCGTGAGATGTTGGGTTAAGTCCCGCAACGAGCGCAACCCTTATCATTAGTTGCTACGCAAGGGCACTCTAATGAGACTGCCGGTGACAAACCGGA	x	0	43	4	2	0	2	0	0	1	0	0	0	2	4	0	0	0	0	0	0	0	0	0	0	0	2	3	3	0	0	0	1	0	0	0	0	0	0	0
254	374	Bacteria(100)	Proteobacteria(100)	Gammaproteobacteria(100)	Pasteurellales(100)	Pasteurellaceae(100)	Haemophilus(98)	Otu0254	CACGCTGTAAACGATGTCGATTTGGGGGTTGAACTTTAGGTTTGGCGCCCGTAGCTAACGTGATAAATCGACCGCCTGGGGAGTACGGCCGCAAGGTTAAAACTCAAATGAATTGACGGGGGCCCGCACAAGCGGTGGAGCATGTGGTTTAATTCGATGCAACGCGAAGAACCTTACCTACTCTTGACATCCAGAGAACTTTCCAGAGATGGATTGGTGCCTTCGGGAACTCTGAGACAGGTGCTGCATGGCTGTCGTCAGCTCGTGTTGTGAAATGTTGGGTTAAGTCCCCGCAACGAGCGCAACCCTTATCCTTTGTTGCCAGCGATTCGGTCGGGAACTCAAAGGAGACTGCCGGTGATAAACCGGA	x	0	0	0	17	0	0	0	0	0	1	0	0	3	26	0	0	0	0	0	0	0	0	0	0	0	0	0	0	0	0	0	0	0	0	0	0	0	0	0
8	367	Bacteria(100)	Fusobacteria(100)	Fusobacteria(100)	Fusobacteriales(100)	Leptotrichiaceae(100)	Leptotrichia(100)	Otu0008	CTAGCTGTAAACGATGATTACTGGGTGTGGGCATGAAGAGTGTCCGTGCCGAAGCTAATGCGATAAGTAATCCGCCTGGGGAGTACGGCCGCAAGGCTGAAACTCAAAGGAATTTGACGGGGACCCCGCACAAGCGGTGGAGCATGTGGTTTAATTCGACGCAACGCGAGGAACCTTACCAGATCTTGACATCCTGCGTAGGCCTGCGAGAGCAGGCTGTGCCTTCGGGAACGCAGAGACAGGTGGTGCATGGCTGTCGACAGCTCGTGTCGTGAGATGTTGGGTTAAGTCCCGCAACGAGCGCAACCCCTATTGCTAGTTGCCATCATTAGGTTGGGAACTCTAGCAAGACTGCCTGCGAAGAGCAGGA	x	9	0	22	15	0	1	0	0	0	0	5	5	0	2	2	0	0	0	0	0	0	0	0	0	0	0	0	0	8	0	0	0	7	0	1	0	82	0	0
256	359	Bacteria(100)	Actinobacteria(100)	Actinobacteria(100)	Actinomycetales(100)	Actinomycetaceae(100)	Actinomyces(100)	Otu0256	CACGCTGTAAACGTTGGGCACTAGGTGTGAGGCTCCTTTCCGGGGGTTTTGCGCCGTAGCTAACGCATTAAGTGCCCCGCCTGGGGAGTACGGCCGCAAGGCTAAAACTCAAAGGAATTGACGGGGGCCCGCACAAGCGGCGGAGCATGCGGATTAATTCGATGCAACGCGAAGAACCTTACCAAGGCTTGACATGTTAACTGTGGCTCTAGAGATAGGGTTTACCCTTTTGGGTGGTTTTCACAGGTGGTGCATGGTTGTCGTCAGCTCGTGTCGTGAGATGTTGGGTTAAGTCCCGCAACGAGCGCAACCCTTGTCCCGTGTTGCCAGCACGTTGTGGTGGGGACTCGCGGGAGACTGCCGGGGTCAACTCGGA	x	0	0	0	5	0	4	0	0	0	0	0	0	4	0	0	0	0	8	5	2	0	5	0	0	1	0	0	1	0	21	0	0	0	0	0	0	0	0	0
479	349	Bacteria(100)	Fusobacteria(100)	Fusobacteria(100)	Fusobacteriales(100)	Leptotrichiaceae(100)	Leptotrichia(100)	Otu0479	CCGGCCGTAAACGATGATTACTGGGTGTGGGCAGGAAGACTGTCTGTGCCGAAGCGAATGCGATAAGTAATCCGCCTGGGGAGTACGGCCGCAAGGCTGAAACTCAAAGGAATTGACGGGGACCCGCACAAGCGGTGGAGCATGTGGTTTAATTCGACGCAACGCGAGGAACCTTACCAGATCTTGACATCCCGCGAACGCCCATGAGGATGGGCGGTGCCTTCGGGAACGCGGAGACAGGTGGTGCATGGCTGTCGACAGCTCGTGTCGTGAGATGTTGGGTTAAGTCCCGCAACGAGCGCAACCCCTGTTGCTAGTTACCATCATTAAGTTGGGGACTCTAGCAAGACTGCCTGCGAAGAGCAGGA	x	0	0	0	0	0	0	0	2	1	2	16	0	0	1	1	1	11	0	2	0	1	0	0	0	2	1	0	0	2	0	0	4	0	0	1	0	3	1	0
175	336	Bacteria(100)	Bacteroidetes(100)	Bacteroidia(100)	Bacteroidales(100)	unclassified(100)	unclassified(100)	Otu0175	CACACAGTAAACGATGTATACTCGCGGTTTGCGATATATTGTAAGCCGCCAAGCGAAAGCATTAAGTATACCACCTGGGGAGTACGCCGGCAACGGTGAAACTCAAAGGAATTGACGGGGGCCCGCACAAGCGGAGGAACATGTGGTTTAATTCGATGATACGCGAGGAACCTTACCCGGGCTTGAACTAAGAGTGACGAATCTAGAGATAGATTTTTCTTCGGACACTCTTGGAGGTGCTGCATGGTTGTCGTCAGCTCGTGCCGTGAGGTGTCGGCTTAAGTGCCATAACGAGCGCAACCCTTTTCCTTGGTTGCCATCAGGTAATGCTGGGCACTCCAGGGATACTGCCATCGTAAGATGTGA	x	0	0	4	9	0	1	0	3	0	3	0	0	0	5	0	0	1	0	4	0	0	0	0	0	0	0	0	0	32	0	0	0	0	0	0	0	1	0	0
1697	334	Bacteria(100)	Actinobacteria(100)	Actinobacteria(100)	Bifidobacteriales(100)	Bifidobacteriaceae(100)	Bifidobacterium(100)	Otu1697	CACGCCGTAAACGGTGGATGCTGGATGTGGGGCCCTTTCCACGGGTCCCGTGTCGGAGCCAACGCGTTAAGCATCCCGCCTGGGGAGTACGGCCGCAAGGCTAAAACTCAAAGAAATTGACGGGGGCCCGCACAAGCGGCGGAGCATGCGGATTAATTCGATGCAACGCGAAGAACCTTACCTGGGCTTGACATGTGCCGGATCGCCGTGGAGACACGGTTTCCCTTCGGGGCCGGTTCACAGGTGGTGCATGGTCGTCGTCAGCTCGTGTCGTGAGATGTTGGGTTAAGTCCCGCAACGAGCGCAACCCTCGCCGCATGTTGCCAGCGGGTGATGCCGGGAACTCATGTGGGACCGCCGGGGTCAACTCGGA	x	0	0	0	0	0	0	0	0	0	0	0	0	0	0	0	0	0	0	0	0	0	0	0	0	0	0	0	0	0	0	0	0	0	0	0	0	0	0	0
294	332	Bacteria(100)	Fusobacteria(100)	Fusobacteria(100)	Fusobacteriales(100)	Leptotrichiaceae(100)	Leptotrichia(100)	Otu0294	CTAGCTGTAAACGATGATTACTGGGTGTGGGCATGAAGAGTGTCCGTGCCGAAGCTAATGCGATAAGTAATCCGCCTGGGGAGTACGGCCGCAAGGCTGAAACTCAAAGGAATTTGACGGGGACCCCGCACAAGCGGTGGAGCATGTGGTTTAATTCGACGCAACGCGAGGAACCTTACCAGATCTTGACATCCTGCGAAGGCCTGCGAGAGCAGGCTGTGCCTCCGGGAACGCAGAGACAGGTGGTGCATGGCTGTCGACAGCTCGTGTCGTGAGATGTTGGGTTAAGTCCCGCAACGAGCGCAACCCCTATTGCTAGTTGCCATCATTAGGTTGGGAACTCTAGCAAGACTGCCTGCGAAGAGCAGGA	x	0	0	0	0	8	11	5	0	1	0	0	0	0	0	0	0	0	0	0	0	0	0	0	0	0	2	0	0	1	3	0	1	0	0	0	0	3	6	0
354	331	Bacteria(100)	Proteobacteria(100)	Gammaproteobacteria(100)	Pasteurellales(100)	Pasteurellaceae(100)	Haemophilus(100)	Otu0354	CACGCTGTAAACGATGTCGATTTGGGGGTTGAGCTTTGAGCTTGGCGCCCGTAGCTAACGTGATAAATCGACCGCCTGGGGAGTACGGCCGCAAGGTTAAAACTCAAATGAATTGACGGGGGGCCCGCACAAGCGGTGGAGCATGTGGTTTAATTCGATGCAACGCGAAGAACCTTACCTACTCTTGACATCCAGAGAACATTCCAGAGATGGATTGGTGCCTTCGGGAACTCTGAGACAGGTGCTGCATGGCTGTCGTCAGCTCGTGTTGTGAAATGTTGGGTTAAGTCCCGCAACGAGCGCAACCCTTATCCTTTGTTGCCAGCGATTAGGTCGGGAACTCAAAGGAGACTGCCGGTGATAAACCGGA	x	0	0	0	0	1	0	0	0	0	0	0	2	1	0	0	0	1	0	0	0	0	0	0	0	0	0	0	0	0	0	0	0	0	0	1	0	0	0	0
18	323	Bacteria(100)	Proteobacteria(100)	Betaproteobacteria(100)	Neisseriales(100)	Neisseriaceae(100)	Neisseria(95)	Otu0018	CACGCCCTAAACGATGTCGATTAGCTGTTGGGCAGCTTGACTGCTTAGTAGCGTAGCTAACGCGTGAAATCGACCGCCTGGGGAGTACGGTCGCAAGATTAAAACTCAAAGGAATTGACGGGGACCCGCACAAGCGGTGGATGATGTGGATTAATTCGATGCAACGCGAAGAACCTTACCTGGTCTTGACATGTACGGAACCTTCCAGAGACGGAAGGGTGCCTTCGGGAACCGTAACACAGGTGCTGCATGGCTGTCGTCAGCTCGTGTCGTGAGATGTTGGGTTAAGTCCCGCAACGAGCGCAACCCTTGTCATTAGTTGCCATCATTCAGTTGGGCACTCTAATGAGACTGCCGGTGACAAACCGGA	x	2	4	0	0	1	2	2	2	0	3	0	3	1	2	0	0	0	1	0	1	1	0	0	0	1	0	2	0	3	0	0	3	0	0	0	0	0	1	0
463	318	Bacteria(100)	Proteobacteria(100)	Gammaproteobacteria(100)	Pasteurellales(100)	Pasteurellaceae(100)	unclassified(74)	Otu0463	CACGCTGTAAACGATGTCGATTTGGGGGTTGGGCTTTAAGCTTGGCGCCCGTAGCTAACGTGATAAATCGACCGCCTGGGGAGTACGGCCGCAAGGTTAAAACTCAAATGAATTGACGGGGGCCCGCACAAGCGGTGGAGCATGTGGTTTAATTCGATGCAACGCGAAGAACCTTACCTACTCTTGACATCCAGAGAACTTTCCAGAGATGGATTGGTGCCTTCGGGAACTCTGAGACAGGTGCTGCATGGCTGTCGTCAGCTCGTGTTGTGAAATGTTGGGTTAAGTCCCGCAACGAGCGCAACCCTTATCCTTTGTTGCCAGCGATTAGGTCGGGAACTCAAAGGAGACTGCCGGTGATAAACCGGA	x	0	0	0	0	0	0	0	4	0	7	0	0	0	14	0	0	4	0	0	0	0	0	0	0	0	0	2	0	1	0	0	17	0	0	1	0	0	0	0
28	316	Bacteria(100)	Firmicutes(100)	Clostridia(100)	Clostridiales(100)	Lachnospiraceae(100)	Oribacterium(100)	Otu0028	CACGCTGTAAACGATGAATACTAGGTGTCGGGGAGCAAAGCTTCTCGGTGCCGTCGCTAACGCAATAAGTATTCCACCTGGGGAGTACGTTCGCAAGAATGAAACTCAAAGGAATTGACGGGGACCCGCACAAGCGGTGGAGCATGTGGTTTAATTCGAAGCAACGCGAAGAACCTTACCAAGTCTTGAGATCCCATTGACAGAGTGTGTAATGCACTTTCCCTTCGGGGCAATGGTGACAGGTGGTGCATGGTTGTCGTCAGCTCGTGTCGTGAGATGTTGGGTTAAGTCCCGCAACGAGCGCAACCCCTATAGTTAGTAGCCAGCAGTAAGATGGGCACTCTAACTAGACTGCCAGGGATAACCTGGA	x	5	0	0	0	2	4	0	1	3	1	2	2	3	0	3	9	3	6	1	0	0	5	4	2	0	0	6	0	1	4	2	1	4	0	2	0	1	1	0
143	314	Bacteria(100)	Bacteroidetes(100)	Bacteroidia(100)	Bacteroidales(100)	Prevotellaceae(100)	Prevotella(100)	Otu0143	CGCACAGTAAACGATGGATGCCCGCTGTTGGTACCTGGTATCAGCGGCTAAGCGAAAGCATTAAGCATCCCACCTGGGGAGTACGCCGGCAACGGTGAAACTCAAAGGAATTGACGGGGGCCCGCACAAGCGGAGGAACATGTGGTTTAATTCGATGATACGCGAGGAACCTTACCCGGGCTTGAATTGCAGAGGAAGGATTTAGAGATAATGACGCCCTTCGGGTCGTCTGTGAGGTGCTGCATGGTTGTCGTCAGCTCGTGCCGTGAGGTGTCGGCTTAAGTGCCATAACGAGCGCAACCCCTCTCTTCAGTTGCCATCAGGTTAAGCTGGGCACTCTGGAGACACTGCCACCGTAAGGTGTGA	x	0	1	0	0	0	0	0	0	0	2	0	0	0	2	4	1	11	1	6	1	0	1	7	0	0	0	1	1	1	0	0	0	0	0	0	0	0	1	2
166	314	Bacteria(100)	Bacteroidetes(100)	Bacteroidia(100)	Bacteroidales(100)	Porphyromonadaceae(100)	Porphyromonas(100)	Otu0166	CACGCAGTAAACGATGATAACTGGGCGTATGCGATATACAGTATGCTCCTAAGCGAAAGCGTTAAGTTATCCACCTGGGGAGTACGCCGGCAACGGTGAAACTCAAAGGAATTGACGGGGGCCCGCACAAGCGGAGGAACATGTGGTTTAATTCGATGATACGCGAGGAACCTTACCCGGGATTGAAATGTAGATGACAGGCGGTGAAAGCTGCTCTCCCTTCGGGGCATCTATGTAGGTGCTGCATGGTTGTCGTCAGCTCGTGCCGTGAGGTGTCGGCTTAAGTGCCATAACGAGCGCAACCCCTGTCTACGGTTGCCATCAGGTAATGCTGGGAACTCCGTAGAGACTGCCGTCGTAAGGCGTGA	x	0	0	8	30	0	0	0	0	0	0	0	0	0	1	0	0	0	0	0	0	0	0	0	0	0	2	1	0	13	0	0	0	0	0	0	0	0	0	0
651	313	Bacteria(100)	Firmicutes(100)	Bacilli(100)	Lactobacillales(100)	Lactobacillaceae(100)	Lactobacillus(100)	Otu0651	CATGCCGTAAACGATGAGCGCTAGGTGTTGGGGACTTTCCGGTCCTCAGTGCCGCAGCAAACGCATTAAGCGCTCCGCCTGGGGAGTACGACCGCAAGGTTGAAACTCAAAGGAATTGACGGGGGGCCCGCACAAGCGGTGGAGCATGTGGTTTAATTCGAAGCAACGCGAAGAACCTTACCAGGTCTTGACATCCTGTGCTACACCTAGAGATAGGTGGTTCCCTTCGGGGACGCAGAGACAGGTGGTGCATGGCTGTCGTCAGCTCGTGTCGTGAGATGTTGGGTTAAGTCCCGCAACGAGCGCAACCCTTGTCTTTAGTTGCCATCATTAAGTTGGGCACTCTAAAGAGACTGCCGGTGACAAACCGGA	x	0	0	0	0	0	0	0	0	0	0	0	1	0	0	0	0	0	0	0	0	0	0	0	0	0	0	0	0	0	0	0	0	0	0	0	0	0	0	0
210	307	Bacteria(100)	Firmicutes(100)	Bacilli(100)	Bacillales(100)	Staphylococcaceae(100)	Staphylococcus(100)	Otu0210	CACGCCGTAAACGATGAGTGCTAAGTGTTAGGGGGTTTCCGCCCCTTAGTGCTGCAGCTAACGCATTAAGCACTCCGCCTGGGGAGTACGACCGCAAGGTTGAAACTCAAAGGAATTGACGGGGACCCGCACAAGCGGTGGAGCATGTGGTTTAATTCGAAGCAACGCGAAGAACCTTACCAAATCTTGACATCCTCTGACCCCTCTAGAGATAGAGTTTTCCCCTTCGGGGGACAGAGTGACAGGTGGTGCATGGTTGTCGTCAGCTCGTGTCGTGAGATGTTGGGTTAAGTCCCGCAACGAGCGCAACCCTTAAGCTTAGTTGCCATCATTAAGTTGGGCACTCTAAGTTGACTGCCGGTGACAAACCGGA	x	0	0	2	0	0	0	0	1	1	0	1	0	0	0	0	0	0	0	0	0	1	143	0	0	0	0	0	0	0	1	6	0	0	0	0	0	0	0	0
643	305	Bacteria(100)	Proteobacteria(100)	Gammaproteobacteria(100)	Pasteurellales(100)	Pasteurellaceae(100)	Haemophilus(100)	Otu0643	CACGCTGTAAACGATGTCGATTTGGGGGTTGAACTTTGAGTTTGGCGCCCGTAGCTAACGTGATAAATCGACCGCCTGGGGAGTACGGCCGCAAGGTTAAAACTCAAATGAATTGACGGGGGCCCGCACAAGCGGTGGAGCATGTGGTTTAATTCGATGCAACGCGAAGAACCTTACCTACTCTTGACATCCAGAGAACATTCCAGAGATGGATTGGTGCCTTCGGGAACTCTGAGACAGGTGCTGCATGGCTGTCGTCAGCTCGTGTTGTGAAATGTTGGGTTAAGTCCCGCAACGAGCGCAACCCTTATCCTTTGTTGCCAGCGATTAGGTCGGGAACTCAAAGGAGACTGCCGGTGATAAACCGGA	x	0	0	0	0	0	0	0	0	0	0	0	4	0	21	6	0	1	0	0	0	0	0	0	0	1	0	0	8	0	0	0	0	0	0	0	0	0	1	16
176	299	Bacteria(100)	Firmicutes(100)	Bacilli(100)	Lactobacillales(100)	Streptococcaceae(100)	Streptococcus(100)	Otu0176	CACGCCGTAAACGATGAGTGCTAGGTGTTGGGTCCTTTCCGGGACTCAGTGCCGCAGCTAACGCATTAAGCACTCCGCCTGGGGAGTACGACCGCAAGGTTGAAACTCAAAGGAATTGACGGGGCCCGCACAAGCGGTGGAGCATGTGGTTTAATTCGAAGCAACGCGAAGAACCTTACCAGGTCTTGACATCCCTCTGACCGCTCTAGAGATAGAGCTTTCCTTCGGGACGAGAGGTGACAGGTGGTGCATGGTTGTCGTCAGCTCGTGTCGTGAGATGTTGGGTTAAGTCCCGCAACGAGCGCAACCCCTATTGTTAGTTGCCATCATTCAGTTGGGCACTCTAGCGAGACTGCCGGTAATAAACCGGA	x	0	0	3	0	0	1	1	1	3	1	2	1	1	1	0	3	0	2	1	1	1	3	0	0	0	0	0	0	0	1	0	0	0	0	2	9	0	1	0
183	298	Bacteria(100)	Fusobacteria(100)	Fusobacteria(100)	Fusobacteriales(100)	Fusobacteriaceae(100)	Fusobacterium(100)	Otu0183	CACGCTGTAAACGATGATTACTAGGTGTTGGGGGTCGAACCTCAGCGCCCAAGCAAACGCGATAAGTAATCCGCCTGGGGAGTACGTACGCAAGTATGAAACTCAAAGGAATTGACGGGGACCCGCACAAGCGGTGGAGCATGTGGTTTAATTCGACGCAACGCGAGGAACCTTACCAGCGTTTGACATCTTAGGAATGAGATAGAGATATTTCAGTGTCCCTTCGGGGAAACCTAAAGACAGGTGGTGCATGGCTGTCGTCAGCTCGTGTCGTGAGATGTTGGGTTAAGTCCCGCAACGAGCGCAACCCCTTTCGTATGTTACCATCATTAAGTTGGGGACTCATGCGATACTGCCTACGATGAGTAGGA	x	0	0	2	0	2	2	8	6	16	4	2	1	1	0	5	3	0	0	5	0	2	5	0	0	0	0	0	0	0	5	1	2	0	0	0	0	0	1	5
174	296	Bacteria(100)	Proteobacteria(100)	Gammaproteobacteria(100)	Pasteurellales(100)	Pasteurellaceae(100)	Actinobacillus(70)	Otu0174	CACGCTGTAAACGCTGTCGATTTGGGGATTGGGCTTAAAGCTTGGTGCCCGTAGCTAACGTGATAAATCGACCGCCTGGGGAGTACGGCCGCAAGGTTAAAACTCAAATGAATTGACGGGGCCCGCACAAGCGGTGGAGCATGTGGTTTAATTCGATGCAACGCGAAGAACCTTACCTACTCTTGACATCCATGGAATCCTGTAGAGATACGGGAGTGCCTTCGGGAACCATGAGACAGGTGCTGCATGGCTGTCGTCAGCTCGTGTTGTGAAATGTTGGGTTAAGTCCCGCAACGAGCGCAACCCTTATCCTTTGTTGCCAGCGATTCGGTCGGGAACTCAAAGGAGACTGCCAGTGATAAACTGGA	x	0	0	3	4	0	5	0	0	0	0	0	0	0	7	0	1	0	0	3	3	0	0	0	1	4	2	1	0	0	0	0	1	0	0	0	0	0	20	1
20	292	Bacteria(100)	TM7(100)	TM7_class_incertae_sedis(100)	TM7_order_incertae_sedis(100)	TM7_family_incertae_sedis(100)	TM7_genus_incertae_sedis(100)	Otu0020	CACGCCGTAAACGATGGATACTAGCTGTTGGAGGTATCGACCCCTTCAGTAGCGAAGCTAACGCGTTAAGTATCCCGCCTGTGGAGTACGGCCGCAAGGCTAAAACATAAAGGAATTGACGGGGACCCGCACAAGCGGTGGATTATGTTCTTTAATTCGATGATAACCGAAGAACCTTACCAGGGCTTGACATCCAGGGAAGGTCTGCGAAAGTAGACTGTGCCTTTTGGAACCCTGTGACAGGTGATGCATGGCCGTCGTCAGCTCGTGTCGTGAGATGTTAGGTTAAGTCCTTCAACGAGCGCAACCCTTGTGAATAGTTGTATTTTTCTATTCAGACTGCCCCGGTAACGGGGA	x	7	0	0	1	4	1	6	1	5	1	5	0	0	2	0	9	30	1	0	1	0	1	0	0	6	2	7	0	1	7	0	0	4	0	0	0	1	4	0
131	292	Bacteria(100)	Actinobacteria(100)	Actinobacteria(100)	Actinomycetales(100)	Micrococcaceae(100)	Rothia(100)	Otu0131	CATGCCGTAAACGTTAGGGCACTAGGTGTGGGGGACGATTCCACGTTTTCCGTCGCCGTAGCTAACGCATTAAGTGCCCCGCCTGGGGAGTACGGCCGCAAGGCTAAAACTCAAAGAAATTGACGGGGGCCCGCACAAGCGGCGGAGCATGCGGATTAATTCGATGCAACGCGAAGAACCTTACCAAGGCTTGACATATACTGGACCGCATCAGAGATGGTGTTTCCCTTCGGGGCTGGTATACAGGTGGTGCATGGTTGTCGTCAGCTCGTGTCGTGAGATGTTGGGTTAAGTCCCGCAACGAGCGCAACCCTCGTTCTATGTTGCCAGCACGTTATGGTGGGGACTCATAGGAGACTGCCGGGGTCAACTCGGA	x	0	3	2	2	0	1	0	0	1	0	0	10	0	0	0	0	1	0	0	0	1	0	0	0	0	2	0	0	1	0	4	0	0	0	0	0	0	1	0
195	292	Bacteria(100)	Firmicutes(100)	Erysipelotrichia(100)	Erysipelotrichales(100)	Erysipelotrichaceae(100)	Solobacterium(100)	Otu0195	CACGCCGTAAACGATGAATACTAAGTATTGGGGAAACTCAGTGCTGCAGCTAACGCAATAAGTATTCCGCCTGTGGAGTATGCACGCAAGTGTGAAACATAAAGGAATTGACGGGGGCCCGCACAAGCGGTGGAGTATGTGGTTTAATTCGACGCAACGCGAAGAACCTTACCAGGCCTTGACATCCCTTGCAAAGCTGTAGAGATACAGTAGAGGTTATCAAGGAGACAGGTGGTGCATGGTTGTCGTCAGCTCGTGTCGTGAGATGTTGGGTTAAGTCCCGCAACGAGCGCAACCCTTGCCTTCAGTTACCAGCATTCAGTTGGGGACTCTGGAGGGACTGCCGGTGATAAACCGGA	x	0	0	1	1	1	3	5	1	1	0	2	0	1	5	2	7	7	5	0	0	1	4	1	0	1	0	0	0	2	6	0	1	0	0	3	0	11	2	0
1733	289	Bacteria(100)	Proteobacteria(100)	Gammaproteobacteria(100)	Enterobacteriales(100)	Enterobacteriaceae(100)	unclassified(99)	Otu1733	CACGCTGTAAACGATGTCGACTTGGAGGTTGTGCCCTTGAGGCGTGGCTTCCGGAGCTAACGCGTTAAGTCGACCGCCTGGGGAGTACGGCCGCAAGGTTAAAACTCAAATGAATTGACGGGGGCCCGCACAAGCGGTGGAGCATGTGGTTTAATTCGATGCAACGCGAAGAACCTTACCTACTCTTGACATCCACGGAATTCGCCAGAGATGGCTTAGTGCCTTCGGGAACCGTGAGACAGGTGCTGCATGGCTGTCGTCAGCTCGTGTTGTGAAATGTTGGGTTAAGTCCCGCAACGAGCGCAACCCTTATCCTTTGTTGCCAGCACGTAATGGTGGGAACTCAAAGGAGACTGCCGGTGATAAACCGGA	x	0	0	0	0	0	0	0	0	0	0	0	0	0	0	0	0	0	0	0	0	0	0	0	0	0	0	0	0	0	0	0	0	0	0	0	0	0	0	0
583	285	Bacteria(100)	Bacteroidetes(100)	Bacteroidia(100)	Bacteroidales(100)	Porphyromonadaceae(100)	Porphyromonas(100)	Otu0583	CACGCAGTAAACGATGATTACTAGGAGTTTGCGATATACCGTCAAGCTTCCACAGCGAAAGCGTTAAGTAATCCACCTGGGGAGTACGCCGGCAACGGTGAAACTCAAAGGAATTGACGGGGGCCCGCACAAGCGGAGGAACATGTGGTTTAATTCGATGATACGCGAGGAACCTTACCCGGGATTGAAATGTAGATGACGGATGGTGAAAACCGTCTTCCCTTCGGGGCTTCTATGTAGGTGCTGCATGGTTGTCGTCAGCTCGTGCCGTGAGGTGTCGGCTTAAGTGCCATAACGAGCGCAACCCACATCGGTAGTTGCTAACAGTTTTCGCTGAGGACTCTACCGAGACTGCCGTCGTAAGGCGTGA	x	0	0	0	0	0	0	0	0	0	10	2	0	0	0	0	0	0	2	11	0	0	147	0	0	0	0	1	0	0	0	0	0	0	0	0	0	0	0	3
22	283	Bacteria(100)	Firmicutes(100)	Bacilli(100)	Lactobacillales(100)	Aerococcaceae(100)	Abiotrophia(100)	Otu0022	CACGCCGTAAACGATGAGTGCTAAGTGTTGGAGGGGTTCCACCCTTCAGTGCTGGAGTTAACGCAATAAGCACTCCGCCTGGGGAGTACGGCCGCAAGGCTGAAACTCAAAGGAATTGACGGGGACCCGCACAAGCGGTGGAGCATGTGGTTTAATTCGAAGCAACGCGAAGAACCTTACCAGGTCTTGACATCCCGACGACCGCTCTAGAGATAGAGTTTTTCTTCGGAACGTCGGTGACAGGTGGTGCATGGTTGTCGTCAGCTCGTGTCGTGAGATGTTGGGTTAAGTCCCGCAACGAGCGCAACCCCTATAACTAGTTGCCAGCATTAAGATGGGGACTCTAGTTAGACTGCCGGTGACAAACCGGA	x	2	0	0	18	0	2	0	9	0	0	1	0	1	7	0	3	0	1	7	0	0	0	0	0	3	3	0	0	4	0	2	3	7	0	0	0	0	0	0
691	271	Bacteria(100)	Proteobacteria(100)	Gammaproteobacteria(100)	Pasteurellales(100)	Pasteurellaceae(100)	Haemophilus(100)	Otu0691	CACGCTGTAAACGATGTCGATTTGGGGGTTGAGCTATAAGTTTGGCGCCCGTAGCTAACGTGATAAATCGACCGCCTGGGGAGTACGGCCGCAAGGTTAAAACTCAAATGAATTGACGGGGGCCCGCACAAGCGGTGGAGCATGTGGTTTAATTCGATGCAACGCGAAGAACCTTACCTACTCTTGACATCCAGAGAACATTCCAGAGATGGATTGGTGCCTTCGGGAACTCTGAGACAGGTGCTGCATGGCTGTCGTCAGCTCGTGTTGTGAAATGTTGGGTTAAGTCCCGCAACGAGCGCAACCCTTATCCTTTGTTGCCAGCGATTTGGTCGGGAACTCAAAGGAGACTGCCGGTGATAAACCGGA	x	0	0	0	0	0	0	0	0	0	0	0	0	0	2	0	0	0	0	0	0	0	0	0	0	0	0	0	0	0	0	0	0	0	0	0	0	0	0	1
292	263	Bacteria(100)	Actinobacteria(100)	Actinobacteria(100)	Actinomycetales(100)	Micrococcaceae(100)	Rothia(100)	Otu0292	CATGCCGTAAACGTTGGGCACTAGGTGTGGGGGACATTCCACGTTTTCCGCGCCGTAGCTAACGCATTAAGTGCCCCGCCTGGGGAGTACGGCCGCAAGGCTAAAACTCAAAGAAATTGACGGGGGCCCGCACAAGCGGCGGAGCATGCGGATTAATTCGATGCAACGCGAAGAACCTTACCAAGGCTTGACATATACTGGACCGCATCAGAGATGGTGTTTCCCTTCGGGGCTGGTATACAGGTGGTGCATGGTTGTCGTCAGCTCGTGTCGTGAGATGTTGGGTTAAGTCCCGCAACGAGCGCAACCCTCGTTCTATGTTGCCAGCACGTAATGGTGGGGACTCATAGGAGACTGCCGGGGTCAACTCGGA	x	0	0	0	0	90	1	0	0	0	0	0	1	0	0	0	0	0	1	0	0	0	1	0	6	0	0	0	3	0	0	0	0	0	0	0	0	0	0	0
15	257	Bacteria(100)	Firmicutes(100)	Clostridia(100)	Clostridiales(100)	Lachnospiraceae(100)	unclassified(100)	Otu0015	CACGCGGTAAACGATGAATACTAGGTGTCGGGGGACATAGTCTTTCGGTGCCGCCGCTAACGCATTAAGTATTCCACCTGGGGAGTACGTTCGCAAGAATGAAACTCAAAGGAATTGACGGGGACCCGCACAAGCGGTGGAGCATGTGGTTTAATTCGAAGCAACGCGAAGAACCTTACCAAGTCTTGACATACCGTTGACCGTTCCGTAATGGGGACTTTCCTTCGGGACAACGGATACAGGTGGTGCATGGTTGTCGTCAGCTCGTGTCGTGAGATGTTGGGTTAAGTCCCGCAACGAGCGCAACCCTTGTCCTTAGTAGCCAGCAGTCAGATGGGCACTCTAGGGAGACTGCCAGGGATAACCTGGA	x	2	0	0	2	0	3	0	0	0	0	0	0	0	1	16	21	12	0	0	0	0	0	0	0	0	0	3	0	0	0	0	0	0	0	0	0	10	1	0
269	255	Bacteria(100)	Actinobacteria(100)	Actinobacteria(100)	Actinomycetales(100)	Propionibacteriaceae(100)	Propionibacterium(100)	Otu0269	CACGCTGTAAACGGTGGGTACTAGGTGTGGGGTCCATTCCACGGGTTCCGTGCCGTAGCTAACGCTTTAAGTACCCCGCCTGGGGAGTACGGCCGCAAGGCTAAAACTCAAAGGAATTGACGGGGCCCCGCACAAGCGGCGGAGCATGCGGATTAATTCGATGCAACGCGTAGAACCTTACCTGGGTTTGACATGGATCGGGAGTGCTCAGAGATGGGTGTGCCTCTTTTGGGGTCGGTTCACAGGTGGTGCATGGCTGTCGTCAGCTCGTGTCGTGAGATGTTGGGTTAAGTCCCGCAACGAGCGCAACCCTTGTTCACTGTTGCCAGCACGTTATGGTGGGGACTCAGTGGAGACCGCCGGGGTCAACTCGGA	x	0	0	0	2	0	0	1	0	0	1	0	0	0	1	0	0	5	0	0	0	0	40	0	0	0	0	0	1	0	0	0	0	0	0	0	0	0	0	3
469	254	Bacteria(100)	Bacteroidetes(100)	Bacteroidia(100)	Bacteroidales(100)	Prevotellaceae(100)	Prevotella(100)	Otu0469	CGCACAGTAAACGATGGATGCTCGCTGTTGGCCTTTATGGTCAGTGGCTTAGCGAAAGCGTTAAGCATCCCACCTGGGGAGTACGCCGGCAACGGTGAAACTCAAAGGAATTGACGGGGGCCCGCACAAGCGGAGGAACATGTGGTTTAATTCGATGATACGCGAGGAACCTTACCCGGGCTTGAACTGCAGCTGAACGATTCAGAGATGATGAGGCCCTTCGGGGCAGCTGTGGAGGTGCTGCATGGTTGTCGTCAGCTCGTGCCGTGAGGTGTCGGCTTAAGTGCCATAACGAGCGCAACCCCTTTTCTTAGTTGCCATCAGGTAATGCTGGGCACTCTGGGAATACTGCCACCGTAAGGTGTGA	x	0	0	0	0	0	0	0	4	0	0	9	5	0	2	0	1	1	1	0	1	4	0	0	0	3	2	2	0	0	0	0	0	0	0	0	0	0	1	0
185	248	Bacteria(100)	Bacteroidetes(100)	Bacteroidia(100)	Bacteroidales(100)	Prevotellaceae(100)	Prevotella(100)	Otu0185	CGCACAGTAAACGATGGATGCCCGTTGTTAGTTCACTTAAGAATTAGCGACCAAGCGAAAGCATTAAGCATCCCACCTGGGGAGTACGCCGGCAACGGTGAAACTCAAAGGAATTGACGGGGGCCCGCACAAGCGGAGGAACATGTGGTTTAATTCGATGATACGCGAGGAACCTTACCCGGGCTTGAATTGCAGACGAACGATTCAGAGATGAAGAGGCCCTTCGGGGCGTCTGTGAAGGTGCTGCATGGTTGTCGTCAGCTCGTGCCGTGAGGTGTCGGCTTAAGTGCCATAACGAGCGCAACCCCTTTTTTCAGTTGCCATCAGGTGATGCTGGGCACTCTGGAGATACTGCCACCGTAAGGTGTGA	x	0	0	3	3	1	4	3	0	0	0	1	0	1	0	3	1	10	2	4	1	0	2	2	0	0	0	2	0	0	1	0	0	1	0	0	0	8	0	0
85	242	Bacteria(100)	Actinobacteria(100)	Actinobacteria(100)	Actinomycetales(100)	Micrococcaceae(100)	Rothia(100)	Otu0085	CATGCCGTAAACGTTGGGCACTAGGTGTGGGGGACATTCCACGTTTTCCGTCGCCGTAGCTAACGCATTAAGTGCCCCGCCTGGGGAGTACGGCCGCAAGGCTAAAACTCAAAGAAATTGACGGGGGCCCGCACAAGCGGCGGAGCATGCGGATTAATTCGATGCAACGCGAAGAACCTTACCAAGGCTTGACATATACTGGACCGCATCAGAGATGGTGTTTCCCTTCGGGGCTGGTATACAGGTGGTGCATGGTTGTCGTCAGCTCGTGTCGTGAGATGTTGGGTTAAGTCCCGCAACGAGCGCAACCCTCGTTCTATGTTGCCAGCACGTTATGGTGGGGACGTCATAGGAGACTGCCGGGGTCGAACTCGGA	x	1	0	1	1	0	1	4	0	0	0	3	10	0	0	0	0	0	0	0	0	0	2	0	0	0	0	1	1	0	0	0	1	0	0	2	0	0	0	0
12	241	Bacteria(100)	Proteobacteria(100)	Betaproteobacteria(100)	Neisseriales(100)	Neisseriaceae(100)	Neisseria(100)	Otu0012	CACGCCCTAAACGATGTCAATTAGCTGTTGGGCAACTTGATTGCTTAGTAGCGTAGCTAACGCGTGAAATTGACCGCCTGGGGAGTACGGTCGCAAGATTAAAACTCAAAGGAATTGACGGGGGACCCGCACAAGCGGTGGATGATGTGGATTAATTCGATGCAACGCGAAGAACCTTACCTGGTCTTGACATGTACGGAATCCTCCAGAGACGGAGGAGTGCCTTCGGGAGCCGTAACACAGGTGCTGCATGGCTGTCGTCAGCTCGTGTCGTGAGATGTTGGGTTAAGTCCCGCAACGAGCGCAACCCTTGTCATTAGTTGCCATCATTAAGTTGGGCACTCTAATGAGACTGCCGGTGACAAGCCGGA	x	10	5	0	3	0	2	0	1	0	5	0	0	4	4	0	0	0	0	0	0	0	2	0	0	0	2	0	1	0	0	0	3	0	0	1	0	0	10	0
35	239	Bacteria(100)	Fusobacteria(100)	Fusobacteria(100)	Fusobacteriales(100)	Leptotrichiaceae(100)	Leptotrichia(100)	Otu0035	CTAGCTGTAAACGATGATTACTGGGTGTGGGCATGAAGAGTGTCCGTGCCGAAGTTAATGCGATAAGTAATCCGCCTGGGGAGTACGGCCGCAAGGCTGAAACTCAAAGGAATTGACGGGGACCCGCACAAGCGGTGGAGCATGTGGTTTAATTCGACGCAACGCGAGGAACCTTACCAGATCTTGACATCCTCGGAAGGTGATGGAAACATCACCGTGCCCTCGGGAACCGAGTGACAGGTGGTGCATGGCTGTCGACAGCTCGTGTCGTGAGATGTTGGGTTAAGTCCCGCAACGAGCGCAACCCCTATCGCTAGTTGCCATCATTAAGTTGGGGACTCTAGCGAGACTGCCTGCGAAGAGCAGGA	x	1	0	0	0	2	0	0	0	0	0	0	0	0	0	2	29	38	0	0	0	0	0	0	0	0	1	7	0	0	0	0	0	0	0	6	0	0	0	0
113	239	Bacteria(100)	Firmicutes(100)	Negativicutes(100)	Selenomonadales(100)	Veillonellaceae(100)	Megasphaera(100)	Otu0113	CTGGCCGTAAACGATGGGTACTAGGTGTAGGAGGTATCGACCCCTTCTGTGCCGGAGTTAACGCAATAAGTACCCCGCCTGGGGAGTACGGCCGCAAGGTTGAAACTCAAAGGAATTGACGGGGGCCCGCACAAGCGGTGGAGTATGTGGTTTAATTCGACGCAACGCGAAGAACCTTACCAAGCCTTGACATTGATCGCAAGGAGTAGAGATACTCTGTTCTTCTTCGGAAGACGAGAAAACAGGTGGTGCACGGCTGTCGTCAGCTCGTGTCGTGAGATGTTGGGTTAAGTCCCGCAACGAGCGCAACCCCTATCTTCTGTTACCAGCACGTAAGGGTGGGGACTCAGGAGAGACTGCCGCAGACAATGCGGA	x	0	1	1	0	1	1	2	0	0	0	0	1	1	0	2	4	9	4	3	0	0	3	5	0	0	1	0	0	0	28	0	1	1	0	1	3	7	0	0
49	238	Bacteria(100)	Firmicutes(100)	Clostridia(100)	Clostridiales(100)	Eubacteriaceae(83)	Eubacterium(83)	Otu0049	CACGCAGTAAACGATGAATACTTGGTGTCGGGGAGGTAAACTCTTCGGTGCCGCAAGCAAACGCATTAAGTATTCCACCTGGGGAGTACGTTCGCAAGAATGAAACTCAAAGGAATTGACGGGGACCCGCACAAGCGGTGGAGCATGTGGTTTAATTCGAAGCAACGCGAAGAACCTTACCAAATCTTGACATACTCTTGAATAGCTTTGTAATGAAGCTAGTCTTTCGGGACAAGGGATACAGGTGGTGCATGGTTGTCGTCAGCTCGTGTCGTGAGATGTTGGGTTAAGTCCCGCAACGAGCGCAACCCTTGTCGTCAGTAGCCAGCAGTAAGATGGGCACTCTGACGAGACAGCCGGAGATAATCCGGA	x	5	0	5	0	1	1	1	0	2	0	0	0	2	0	4	3	15	0	0	0	1	1	1	0	0	3	0	0	0	1	0	2	0	0	0	0	3	0	1
258	236	Bacteria(100)	Proteobacteria(100)	Betaproteobacteria(100)	Burkholderiales(100)	Oxalobacteraceae(100)	Undibacterium(100)	Otu0258	CACGCCCTAAACGATGTCTACTAGTTGTCGGGACTTAATTGTCTTGGTAACGCAGCTAACGCGTGAAGTAGACCGCCTGGGGAGTACGGTCGCAAGATTAAAACTCAAAGGAATTGACGGGGACCCGCACAAGCGGTGGATGATGTGGATTAATTCGATGCAACGCGAAAAACCTTACCTACCCTTGACATGGCAGGAATCCCGAAGAGATTTGGGAGTGCTCGCAAGAGAACCTGCACACAGGTGCTGCATGGCTGTCGTCAGCTCGTGTCGTGAGATGTTGGGTTAAGTCCCGCAACGAGCGCAACCCTTGTCATTAGTTGCTACGAAAGGGCACTCTAATGAGACTGCCGGTGACAAACCGGA	x	0	0	0	3	2	0	0	6	0	24	2	5	0	2	0	2	0	0	0	1	0	2	0	7	0	2	0	4	2	1	0	0	0	0	2	0	0	0	0
52	235	Bacteria(100)	Bacteroidetes(100)	Bacteroidia(100)	Bacteroidales(100)	Prevotellaceae(100)	Prevotella(100)	Otu0052	CGCACAGTAAACGATGGATGCCCGCTGTTGGTACCTGGTATCAGCGGCTAAGCGAAAGCATTAAGCATCCCACCTGGGGAGTACGCCGGCAACGGTGAAACTCAAAGGAATTGACGGGGGCCCGCACAAGCGGAGGAACATGTGGTTTAATTCGATGATACGCGAGGAACCTTACCCGGGCTTGAATTGCAGAGGAAGGATTTAGAGATAATGACGCCCTTCGGGCCGTCTGTGAAGGTGCTGCATGGTTGTCGTCAGCTCGTGCCGTGAGGTGTCGGCTTAAGTGCCATAACGAGCGCAACCCCTCTCTTCAGTTGCCATCAGGTTAAGCTGGGCACTCTGGAGACACTGCCACCGTAAGGTGTGA	x	2	2	0	0	0	1	1	0	0	0	2	0	0	0	1	0	1	0	1	1	0	0	0	0	1	1	2	0	0	0	0	0	0	0	0	0	1	0	0
533	232	Bacteria(100)	Proteobacteria(100)	Gammaproteobacteria(100)	Pasteurellales(100)	Pasteurellaceae(100)	Haemophilus(94)	Otu0533	CACGCTGTAAACGATGTCGATTTGGGGGTTGAGCTTTAAGTTTGGCGCCCGTAGCTAACGTGATAAATCGACCGCCTGGGGAGTACGGCCGCAAGGTTAAAACTCAAATGAATTGACGGGGGCCCGCACAAGCGGTGGAGCATGTGGTTTAATTCGATGCAACGCGAAGAACCTTACCTACTCTTGACATCCAGAGAACTTTCCAGAGATGGATTGGTGCCTTCGGGAGCTCTGAGACAGGTGCTGCATGGCTGTCGTCAGCTCGTGTTGTGAAATGTTGGGTTAAGTCCCGCAACGAGCGCAACCCTTATCCTTTGTTGCCAGCGATTTGGTCGGGAACTCAAAGGAGACTGCCGGTGATAAACCGGA	x	0	0	0	0	0	0	0	0	2	0	0	14	1	0	1	0	29	1	0	0	2	0	0	0	0	0	0	0	0	0	0	0	0	0	0	0	0	0	1
187	230	Bacteria(100)	Bacteroidetes(100)	Bacteroidia(100)	Bacteroidales(100)	Porphyromonadaceae(100)	Porphyromonas(100)	Otu0187	CACGCAGTAAACGATGATAACTGGGCGTATGCGATATACAGTATGCTCCTAAGCGAAAGCGTTAAGTTATCCACCTGGGGAGTACGCCGGCAACGGTGAAACTCAAAGGAATTGACGGGGGCCCGCACAAGCGGAGGAACATGTGGTTTAATTCGATGATACGCGAGGAACCTTACCCGGGATTGAAATGTAGATGACCGCCGGTGAAAGTCGGCTTTCCTTCGGGACATCTATGTAGGTGCTGCATGGTTGTCGTCAGCTCGTGCCGTGAGGTGTCGGCTTAAGTGCCATAACGAGCGCAACCCCTGTCTACGGTTGCCATCAGGTAATGCTGGGAACTCCGTAGAGACTGCCGTCGTAAGGCGTGA	x	0	0	1	11	0	4	0	0	2	0	0	0	0	1	2	0	0	1	12	1	1	0	1	0	2	0	1	0	1	0	0	0	0	0	0	0	0	0	0
298	219	Bacteria(100)	Firmicutes(100)	Bacilli(100)	Lactobacillales(100)	Streptococcaceae(100)	Streptococcus(100)	Otu0298	CACGCCGTAAACGATGAGTGCTAGGTGTTGGATCCTTTCCGGGATTCAGTGCCGCAGCTAACGCATTAAGCACTCCGCCTGGGGAGTACGACCGCAAGGTTGAAACTCAAAGGAATTGACGGGGCCCGCACAAGCGGTGGAGCATGTGGTTTAATTCGAAGCAACGCGAAGAACCTTACCAGGTCTTGACATCCCTCTGACCGCTCTAGAGATAGAGCTTTCCTTCGGGACAGAGGTGACAGGTGGTGCATGGTTGTCGTCAGCTCGTGTCGTGAGATGTTGGGTTAAGTCCCGCAACGAGCGCAACCCCTATTGTTAGTTGCCATCATTCAGTTGGGCACTCTAGCGAGACTGCCGGTAATAAACCGGA	x	0	0	0	0	2	1	5	0	0	0	0	0	0	0	0	0	0	2	0	0	0	0	0	0	1	0	0	0	0	0	0	0	0	0	1	1	2	0	2
128	216	Bacteria(100)	Firmicutes(100)	Bacilli(100)	Lactobacillales(100)	Streptococcaceae(100)	Streptococcus(100)	Otu0128	CACGCCGTAAACGATGAGTGCTAGGTGTTGGATCCTTTCCGGGATTCAGTGCCGCAGCTAACGCATTAAGCACTCCGCCTGGGGAGTACGACCGCAAGGTTGAAACTCAAAGGAATTGACGGGGCCCGCACAAGCGGTGGAGCATGTGGTTTAATTCGAAGCAACGCGAAGAACCTTACCAGGTCTTGACATCCCGACTGCTATTTCTAGAGATAGAAAGTTACTTCGGTACATCGGTGACAGGTGGTGCATGGTTGTCGTCAGCTCGTGTCGTGAGATGTTGGGTTAAGTCCCGCAACGAGCGCAACCCCTACTTGTTAGTTGCCATCATTCAGTTGGGCGACTCTAGCGAGACTGCCGGTAATAAACCGGA	x	0	2	0	0	2	0	0	0	0	0	0	1	0	0	0	0	1	1	0	0	0	5	0	0	0	0	0	0	0	2	2	0	0	0	0	3	1	0	0
177	211	Bacteria(100)	Firmicutes(100)	Negativicutes(100)	Selenomonadales(100)	Veillonellaceae(100)	Veillonella(100)	Otu0177	CTGGCCGTAAACGATGGGTACTAGGTGTAGGAGGTATCGACCCCTTCTGTGCCGTAGTTAACGCAGTAAGTACCCCGCCTGGGGAGTACGGCCGCAAGGTTGAAACTCAAAGGAATTGACGGGGGCCCGCACAAGCGGTGGAGTATGTGGTTTAATTCGACGCAACGCGAAGAACCTTACCAGGTCTTGACATTGATGGACAGGTCCAGAGATGGACTCTCTTCTTCGGAAGCCAGAAAACAGGTGGTGCACGGTTGTCGTCAGCTCGTGTCGTGAGATGTTGGGTTAAGTCCCGCAACGAGCGCAACCCCTATCTTATGTTACCAGCACTTCGGGTGGGGACTCATGAGAGACTGCCGCAGACAATGCGGA	x	0	0	1	1	0	0	0	0	0	0	0	0	4	0	0	0	0	0	3	1	0	5	2	0	0	0	0	0	0	3	0	0	0	0	1	41	0	0	0
270	210	Bacteria(100)	Proteobacteria(100)	Gammaproteobacteria(100)	Pasteurellales(100)	Pasteurellaceae(100)	Actinobacillus(100)	Otu0270	CACGCTGTAAACGATGTCGATTTGGGGATTGGGCTTTAAGCTTGGTGCCCGTAGCTAACGTGATAAATCGACCGCCTGGGGAGTACGGCCGCAAGGTTAAAACTCAAATGAATTGACGGGGGCCCGCACAAGCGGTGGAGCATGTGGTTTAATTCGATGCAACGCGAAGAACCTTACCTACTCTTGACATCCATGGAATCTTGTAGAGATACGAGAGTGCCTTCGGGAACCATGAGACAGGTGCTGCATGGCTGTCGTCAGCTCGTGTTGTGAAATGTTGGGTTAAGTCCCGCAACGAGCGCAACCCTTATCCTTTGTTGCCAGCGGTTAGGCCGGGAACTCAAAGGAGACTGCCAGTGATAAACTGGA	x	0	0	0	2	0	0	0	0	0	0	0	0	0	0	0	0	0	0	0	0	0	0	0	0	0	0	0	0	22	0	0	2	1	0	0	0	0	0	0
221	208	Bacteria(100)	Firmicutes(100)	Bacilli(100)	Lactobacillales(100)	Streptococcaceae(100)	Streptococcus(100)	Otu0221	CACGCCGTAAACGATGAGTGCTAGGTGTTAGACCCTTTCCGGGGTTTAGTGCCGTAGCTAACGCATTAAGCACTCCGCCTGGGGAGTACGACCGCAAGGTTGAAACTCAAAGGAATTGACGGGGGCCCGCACAAGCGGTGGAGCATGTGGTTTAATTCGAAGCAACGCGAAGAACCTTACCAGGTCTTGACATCCCTCTGACCGCTCTAGAGATAGAGTTTTCCTTCGGGACAGAGGTGACAGGTGGTGCATGGTTGTCGTCAGCTCGTGTCGTGAGATGTTGGGTTAAGTCCCGCAACGAGCGCAACCCCTACTTGTTAGTTGCCATCATTCAGTTGGGCGACTCTAGCGAGACTGCCGGTAATAAACCGGA	x	0	0	1	2	3	3	0	0	2	1	0	0	1	24	0	0	0	0	0	0	9	1	0	0	1	0	2	0	0	0	0	1	3	0	5	0	1	0	0
1242	203	Bacteria(100)	Proteobacteria(100)	Gammaproteobacteria(100)	Pseudomonadales(100)	Moraxellaceae(100)	Acinetobacter(100)	Otu1242	CATGCCGTAAACGATGTCTACTAGCCGTTGGGGCCTTTGAGGCTTTAGTGGCGCAGCTAACGCGATAAGTAGACCGCCTGGGGAGTACGGTCGCAAGACTAAAACTCAAATGAATTGACGGGGGCCCGCACAAGCGGTGGAGCATGTGGTTTAATTCGATGCAACGCGAAGAACCTTACCTGGTCTTGACATAGTAAGAACTTTCCAGAGATGGATTGGTGCCTTCGGGAACTTACATACAGGTGCTGCATGGCTGTCGTCAGCTCGTGTCGTGAGATGTTGGGTTAAGTCCCGCAACGAGCGCAACCCTTTTCCTTATTTGCCAGCGGGTTAAGCCGGGAACTTTAAGGATACTGCCAGTGACAAACTGGA	x	0	0	0	0	0	0	0	0	0	0	0	0	0	0	0	0	0	0	0	0	0	0	0	0	0	0	0	0	0	0	0	0	0	0	0	0	0	0	0
220	195	Bacteria(100)	Proteobacteria(100)	Betaproteobacteria(100)	Neisseriales(100)	Neisseriaceae(100)	Neisseria(100)	Otu0220	CACGCCCTAAACGATGTCAATTAGCTGTTGGGCAACTTGATTGCTTAGTAGCGTAGCTAACGCGTGAAATTGACCGCCTGGGGAGTACGGTCGCAAGATTAAAACTCAAAGGAATTGACGGGGGACCCGCACAAGCGGTGGATGATGTGGATTAATTCGATGCAACGCGAAGAACCTTACCTGGTCTTGACATGTACGGAATCCTCCAGAGACGGAGGAGTGCCTTCGGGAACCGTAACACAGGTGCTGCATGGCTGTCGTCAGCTCGTGTCGTGAGATGTTGGGTTAAGTCCCGCAACGAGCGCAACCCTTGTCATTAGTTGCCATCATTTAGTTGGGCACTCTAATGAGACTGCCGGTGACAAGCCGGA	x	0	0	1	0	0	0	1	4	0	0	1	7	0	0	0	0	0	0	0	1	0	0	0	0	0	2	10	1	2	0	0	0	0	0	5	0	0	0	4
476	192	Bacteria(100)	Bacteroidetes(100)	Flavobacteria(100)	Flavobacteriales(100)	Flavobacteriaceae(100)	unclassified(100)	Otu0476	CACGCTGTAAACGATGCTAACTCGTTTTTGGTTTTTAGGAATCAGAGACTAAGCGAAAGTGATAAGTTAGCCACCTGGGGAGTACGCTCGCAAGAGTGAAACTCAAAGGAATTGACGGGGCCCGCACAAGCGGTGGATTATGTGGTTTAATTCGATGATACGCGAGGAACCTTACCAAGACTTAAATGGGAATTGACAGCTGTAGAAATACGGTTTTCTTCGGACAATTTTCAAGGTGCTGCATGGTTGTCGTCAGCTCGTGCCGTGAGGTGTTAGGTTAAGTCCTGCAACGAGCGCAACCCCTGTCACTAGTTGCCATCATTCAGTTGGGGACTCTAGTGAGACTGCCTGCGCAAGCAGTGA	x	0	0	0	0	0	0	0	1	1	0	0	3	0	0	0	0	2	0	0	0	0	0	0	0	0	0	0	0	0	0	1	0	0	0	13	0	0	0	0
48	191	Bacteria(100)	Bacteroidetes(100)	Bacteroidia(100)	Bacteroidales(100)	Prevotellaceae(100)	Paraprevotella(100)	Otu0048	CACACAGTAAACGATGTATACTCGCGGTTTGCGATAGATTGTAAGCCGCCAAGCGAAAGCATTAAGTATACCACCTGGGGAGTACGCCGGCAACGGTGAAACTCAAAGGAATTGACGGGGCCCGCACAAGCGGAGGAACATGTGGTTTAATTCGATGATACGCGAGGAACCTTACCCGGGCTTGAACTAACGGTGACGAATCTAGAGATAGATTTTTCTTCGGACACCGTTGGAGGTGCTGCATGGTTGTCGTCAGCTCGTGCCGTGAGGTGTCGGCTTAAGTGCCATAACGAGCGCAACCCTTCTCCTCGGTTGCCATCGGGTAATGCCGGGCACTCCGTGGACACTGCCATCGTAAGATGTGA	x	1	0	0	0	1	0	0	0	13	0	0	1	0	1	0	0	4	0	0	0	0	0	0	0	0	0	4	1	0	0	0	0	0	0	0	0	0	0	0
55	190	Bacteria(100)	Firmicutes(100)	Bacilli(100)	Lactobacillales(100)	Streptococcaceae(100)	Streptococcus(100)	Otu0055	CACGCCGTAAACGATGAGTGCTAGGTGTTAGACCCTTTCCGGGGTTTAGTGCCGCAGCTAACGCATTAAGCACTCCGCCTGGGGAGTACGACCGCAAGGTTGAAACTCAAAGGAATTGACGGGGCCCGCACAAGCGGTGGAGCATGTGGTTTAATTCGAAGCAACGCGAAGAACCTTACCAGGTCTTGACATCCCTCTGACCTCTCTAGAGATAGAGATTTCCTTCGGGACGAGAGGTGACAGGTGGTGCATGGTTGTCGTCAGCTCGTGTCGTGAGATGTTGGGTTAAGTCCCGCAACGAGCGCAACCCCTACTTGTTAGTTGCCATCATTCAGTTGGGCACTCTAGCGAGACTGCCGGTAATAAACCGGA	x	2	1	1	0	2	7	0	0	0	1	0	0	0	4	0	0	0	2	0	0	1	0	0	0	0	0	0	0	4	1	0	1	0	0	0	0	1	0	0
314	190	Bacteria(100)	Firmicutes(100)	Negativicutes(100)	Selenomonadales(100)	Veillonellaceae(100)	Veillonella(100)	Otu0314	CTGGCCGTAAACGATGGGTACTAGGTGTAGGAGGTATCGACCCCTTCTGTGCCGGAGTTAACGCAATAAGTACCCCGCCTGGGGAGTACGACCGCAAGGTTGAAACTCAAAGGAATTGACGGGGGCCCGCACAAGCGGTGGAGTATGTGGTTTAATTCGACGCAACGCGAAGAACCTTACCAGGTCTTGACATTGATGGACAGAACTAGAGATAGTTCCTCTTCTTCGGAAGCCAGAAAACAGGTGGTGCACGGTTGTCGTCAGCTCGTGTCGTGAGATGTTGGGTTAAGTCCCGCAACGAGCGCAACCCCCTATCTTATGTTGCCAGCACTTCGGGTGGGAACTCATGAGAGACTGCCGCAGACAATGCGGA	x	0	0	0	0	1	0	2	0	0	0	0	0	0	0	4	1	1	5	2	2	0	3	0	0	1	0	1	0	1	0	1	0	0	0	0	0	1	0	0
108	188	Bacteria(100)	Firmicutes(100)	Clostridia(100)	Clostridiales(100)	Lachnospiraceae(100)	Oribacterium(100)	Otu0108	CACGCTGTAAACGATGAATACTAGGTGTCGGGGTACAAAGTATCTCGGTGCCGTCGCTAACGCAATAAGTATTCCACCTGGGGAGTACGTTCGCAAGAATGAAACTCAAAGGAATTGACGGGGACCCGCACAAGCGGTGGAGCATGTGGTTTAATTCGAAGCAACGCGAAGAACCTTACCAAGTCTTGAGATCCCATTGACAGAGTATGTAATGTACTTTCCCTTCGGGGCAATGGTGACAGGTGGTGCATGGTTGTCGTCAGCTCGTGTCGTGAGATGTTGGGTTAAGTCCCGCAACGAGCGCAACCCCTATAGTTAGTAGCCAGCAGTAAGATGGGCACTCTAACTAGACTGCCAGGGATAACCTGGA	x	0	4	0	0	4	0	2	1	0	2	3	0	0	0	0	0	5	0	0	0	5	1	4	0	0	0	1	4	1	1	0	0	0	0	0	0	0	0	1
1734	188	Bacteria(100)	Proteobacteria(100)	Gammaproteobacteria(100)	Pseudomonadales(100)	Pseudomonadaceae(100)	Pseudomonas(100)	Otu1734	CACGCCGTAAACGATGTCAACTAGCCGTTGGAAGCCTTGAGCTTTTAGTGGCGCAGCTAACGCATTAAGTTGACCGCCTGGGGAGTACGGCCGCAAGGTTAAAACTCAAATGAATTGACGGGGGCCCGCACAAGCGGTGGAGCATGTGGTTTAATTCGAAGCAACGCGAAGAACCTTACCAGGCCTTGACATCCAATGAACTTTCTAGAGATAGATTGGTGCCTTCGGGAACATTGAGACAGGTGCTGCATGGCTGTCGTCAGCTCGTGTCGTGAGATGTTGGGTTAAGTCCCGTAACGAGCGCAACCCTTGTCCTTAGTTACCAGCACGTAATGGTGGGCACTCTAAGGAGACTGCCGGTGACAAACCGGA	x	0	0	0	0	0	0	0	0	0	0	0	0	0	0	0	0	0	0	0	0	0	0	0	0	0	0	0	0	0	0	0	0	0	0	0	0	0	0	0
54	186	Bacteria(100)	Proteobacteria(100)	Gammaproteobacteria(100)	Pasteurellales(100)	Pasteurellaceae(100)	Actinobacillus(99)	Otu0054	CACGCTGTAAACGATGTCGATTTGGGGATTGGGCTTTGAGCTTGGTGCCCGTAGCTAACGTGATAAATCGACCGCCTGGGGAGTACGGCCGCAAGGTTAAAACTCAAATGAATTGACGGGGGCCCGCACAAGCGGTGGAGCATGTGGTTTAATTCGATGCAACGCGAAGAACCTTACCTACTCTTGACATCCATGGAATCTTGTAGAGATACGAGAGTGCCTTCGGGAACCATGAGACAGGTGCTGCATGGCTGTCGTCAGCTCGTGTTGTGAAATGTTGGGTTAAGTCCCGCAACGAGCGCAACCCTTATCCTTTGTTGCCAGCGATTAGGTCGGGAACTCAAAGGAGACTGCCAGTGATAAACTGGA	x	1	0	0	1	0	0	0	0	0	0	0	0	4	0	0	1	2	0	0	10	0	0	0	1	2	0	1	0	3	0	0	1	0	0	0	0	0	10	1
1918	185	Bacteria(100)	Actinobacteria(100)	Actinobacteria(100)	Actinomycetales(100)	Micrococcaceae(100)	Rothia(100)	Otu1918	CATGCCGTAAACGTTGGGCACTAGGTGTGGGGGACATTCCACGTTTTCCGTCGCCGTAGCTAACGCATTAAGTGCCCCGCCTGGGGAGTACGGCCGCAAGGCTAAAACTCAAAGAAATTGACGGGGCCCGGCACAAGCGGCGGAGCATGCGGATTAATTCGATGCAACGCGAAGAACCTTACCAAGGCTTGACATATACTGGACCGCATCAGAGATGGTGTTTCCCTTCGGGGCTGGTATACAGGTGGTGCATGGTTGTCGTCAGCTCGTGTCGTGAGATGTTGGGTTAAGTCCCGCAACGAGCGCAACCCTCGTTCTATGTTGCCAGCACGTTATGGTGGGGACTCATAGGAGACTGCCGGGGTCAACTCGGA	x	0	0	0	0	0	0	0	0	0	0	0	0	0	0	0	0	0	0	0	0	0	0	0	0	0	0	0	0	0	0	0	0	0	0	0	0	0	0	0
843	178	Bacteria(100)	Proteobacteria(100)	Gammaproteobacteria(100)	Pasteurellales(100)	Pasteurellaceae(100)	Pasteurella(100)	Otu0843	CACGCTGTAAACGCTGTCGATTTGGGGATTGGGCTATATGCTTGGTGCCCGAAGCTAACGTGATAAATCGACCGCCTGGGGAGTACGGCCGCAAGGTTAAAACTCAAATGAATTGACGGGGCCCGCACAAGCGGTGGAGCATGTGGTTTAATTCGATGCAACGCGAAGAACCTTACCTACTCTTGACATCCTAAGAAGAGCTCAGAGATGAGCTTGTGCCTTCGGGAACTTAGAGACAGGTGCTGCATGGCTGTCGTCAGCTCGTGTTGTGAAATGTTGGGTTAAGTCCCGCAACGAGCGCAACCCTTATCCTTTGTTGCCAGCGATTCGGTCGGGAACTCAAAGGAGACTGCCAGTGACAAACTGGA	x	0	0	0	0	0	0	0	0	0	0	0	0	0	0	0	0	0	0	0	0	0	118	0	0	0	0	0	0	0	0	0	0	0	0	0	0	0	0	0
57	175	Bacteria(100)	Actinobacteria(100)	Actinobacteria(100)	Actinomycetales(100)	Actinomycetaceae(100)	Actinomyces(100)	Otu0057	CACGCCGTAAACGTTGGGCACTAGGTGTGGGGGGCCTTTTCCGGGTCTTCCGCGCCGTAGCTAACGCATTAAGTGCCCCGCCTGGGGAGTACGGCCGCAAGGCTAAAACTCAAAGGAATTGACGGGGGCCCGCACAAGCGGCGGAGCATGCGGATTAATTCGATGCAACGCGAAGAACCTTACCAAGGCTTGACATGTGCCGGTCGGCTCCGGAGACGGGGTTTCCTCCTTGTGGGGCCGGTTCACAGGTGGTGCATGGTTGTCGTCAGCTCGTGTCGTGAGATGTTGGGTTAAGTCCCGCAACGAGCGCAACCCTTGTCCCGTGTTGCCAGCACGTTGTGGTGGGGACTCGCGGGAGACTGCCGGGGTCAACTCGGA	x	1	0	0	2	0	0	0	4	0	0	0	0	0	0	1	0	0	0	1	0	2	1	0	0	0	0	0	0	0	0	0	0	5	0	0	0	0	1	4
502	175	Bacteria(100)	Bacteroidetes(100)	Bacteroidia(100)	Bacteroidales(100)	unclassified(100)	unclassified(100)	Otu0502	CACACAGTAAACGATGTATACTCGCGGTTTGCGATATAATGTAAGCCGCCAAGCGAAAGCATTAAGTATACCACCTGGGGAGTACGCCGGCAACGGTGAAACTCAAAGGAATTGACGGGGGCCCGCACAAGCGGAGGAACATGTGGTTTAATTCGATGATACGCGAGGAACCTTACCCGGGCTTGAACTAAGAGTGACAGATTTAGAGATAGATCTTTCTTCGGACACTCTTGGAGGTGCTGCATGGTTGTCGTCAGCTCGTGCCGTGAGGTGTCGGCTTAAGTGCCATAACGAGCGCAACCCTTTTCCTTGGTTGCCATCAGGTAATGCTGGGCACTCCAGGGATACTGCCATCGTAAGATGTGA	x	0	0	0	0	0	0	0	1	0	3	2	0	0	0	0	1	3	0	0	0	0	0	0	0	0	0	0	0	0	0	0	0	0	0	0	0	3	0	0
179	174	Bacteria(100)	Firmicutes(100)	Clostridia(100)	Clostridiales(100)	Clostridiales_Incertae_Sedis_XIII(100)	Mogibacterium(100)	Otu0179	CACGCCGTAAACGATGAGCACTAGGTGTTGGGCCCGTTAGGGCTCAGTGCCGCAGTTAACGCAATAAGTGCTCCGCCTGGGGAGTACGCTCGCAAGAGTAAAACTCAAAGGAATTGACGGGGACCCGCACAAGCAGCGGAGCATGTGGTTTAATTCGAAGCAACGCGAAGAACCTTACCAGGGCTTGACATCCTGCTGACAGGACCTTAACCGGTCCCTTCTTCGGACAGCAGAGACAGGTGGTGCATGGTTGTCGTCAGCTCGTGTCGTGAGATGTTGGGTTAAGTCCCGCAACGAGCGCAACCCTTGTCGCTAGTTACTAACATTCAGTTGAGGACTCTAGCGAGACTGCCGAGGTCAACTCGGA	x	0	0	2	4	0	3	0	0	1	0	1	0	0	0	0	1	7	1	0	0	5	0	2	0	2	0	0	0	1	1	0	0	0	0	0	0	1	0	0
36	173	Bacteria(100)	Firmicutes(100)	Clostridia(100)	Clostridiales(100)	Eubacteriaceae(100)	Eubacterium(100)	Otu0036	CACGCCGTAAACGATGAGCACTAGGTGTCGGGGTCGCAAGACTTCGGTGCCGCAGTTAACGCATTAAGTGCTCCGCCTGGGGAGTACGCACGCAAGTGTAAAACTCAAAGGAATTGACGGGGACCCGCACAAGCAGCGGAGCATGTGGTTTAATTCGAAGCAACGCGAAGAACCTTACCAGGACTTGACATCCTCTTGACAGATCCTTAATCGGATCCTTCTTCGGACAAGAGAGACAGGTGGTGCATGGTTGTCGTCAGCTCGTGTCGTGAGATGTTGGGTTAAGTCCCGCAACGAGCGCAACCCTTGCCATTAGTTGCCATCATTTAGTTGGGCACTCTAGTGGGACTGCCGGGGAAAACTCGGA	x	3	0	0	0	0	3	1	0	3	1	0	0	0	0	0	4	2	2	0	0	0	0	0	0	1	1	1	0	2	0	0	3	0	0	1	0	0	0	0
536	173	Bacteria(100)	Proteobacteria(100)	Gammaproteobacteria(100)	Pasteurellales(100)	Pasteurellaceae(100)	Haemophilus(99)	Otu0536	CACGCTGTAAACGATGTCGATTTGGGGGTTGAACTTTAGGTTTGGCGCCCGTAGCTAACGTGATAAATCGACCGCCTGGGGAGTACGGCCGCAAGGTTAAAACTCAAATGAATTGACGGGGGCCCGCACAAGCGGTGGAGCATGTGGTTTAATTCGATGCAACGCGAAGAACCTTACCTACTCTTGACATCCAGAGAACTTTCCAGAGATGGATTGGTGCCTTCGGGAACTCTGAGACAGGTGCTGCATGGCTGTCGTCAGCTCGTGTTGTGAAATGTTGGGTTAAGTCCCGCAACGAGCGCAACCCTTATCCTTTGTTGCCAGCGATTTGGTCGGGAACTCAAAGGAGACTGCCGGTGATAAACCGGA	x	0	0	0	0	0	0	0	0	1	4	5	0	0	0	0	0	0	0	0	0	0	0	0	0	0	0	3	0	0	0	0	1	0	0	8	0	0	2	0
311	169	Bacteria(100)	Firmicutes(100)	Clostridia(100)	Clostridiales(100)	Lachnospiraceae(100)	Moryella(97)	Otu0311	CACGCGGTAAACGATGAATACTAGGTGTTGGTGCCCGAAGGGCATCGGTGCCGTCGCAAACGCAATAAGTATTCCACCTGGGGAGTACGTTCGCAAGAATGAAACTCAAAGGAATTGACGGGGACCCGCACAAGCAGTGGAGCATGTGGTTTAATTCGAAGCAACGCGAAGAACCTTACCAAATCTTGACATCCTTCTGACCGCACCGTAATGGGTGCTTTCCTTCGGGACAGGAGTGACAGGTGGTGCATGGTTGTCGTCAGCTCGTGTCGTGAGATGTTGGGTTAAGTCCCGCAACGAGCGCAACCCCTATTGCCGGTAGCCAGCAGGTAAAGCTGGGCACTCCGGCGAGACTGCCCGGGATAACCGGGA	x	0	0	0	0	1	1	0	0	0	1	1	0	0	0	0	4	5	6	0	0	0	3	0	0	1	2	0	0	0	4	0	0	0	0	0	0	1	4	0
452	169	Bacteria(100)	Proteobacteria(100)	Betaproteobacteria(100)	Burkholderiales(100)	Oxalobacteraceae(100)	unclassified(86)	Otu0452	CACGCCCTAAACGATGTCTACTAGTTGTCGGGTTTTAATTAACTTGGTAACGCAGCTAACGCGTGAAGTAGACCGCCTGGGGAGTACGGTCGCAAGATTAAAACTCAAAGGAATTGACGGGGACCCGCACAAGCGGTGGATGATGTGGATTAATTCGATGCAACGCGAAAAACCTTACCTACCCTTGACATGTCAGGAAGTCCGGAGAGATCTGGATGTGCCCGAAAGGGAGCCTGAACACAGGTGCTGCATGGCTGTCGTCAGCTCGTGTCGTGAGATGTTGGGTTAAGTCCCGCAACGAGCGCAACCCTTGTCATTAGTTGCTACGCAAGAGCACTCTAATGAGACTGCCGGTGACAAACCGGA	x	0	0	0	0	0	0	1	0	0	0	0	0	0	0	0	1	0	0	0	0	0	0	0	0	0	0	0	0	0	0	0	0	0	0	0	0	0	0	0
132	168	Bacteria(100)	Firmicutes(100)	Bacilli(100)	Lactobacillales(100)	Carnobacteriaceae(100)	Granulicatella(100)	Otu0132	CACGCCGTAAACGATGAGTGCTAAGTGTTGGAGGGTTTCCGCCCTTCAGTGCTGCAGTTAACGCATTAAGCACTCCGCCTGGGGAGTACGACCGCAAGGTTGAAACTCAAAGGAATTGACGGGGACCCGCACAAGCGGTGGAGCATGTGGTTTAATTCGAAGCAACGCGAAGAACCTTACCAAGTCTTGACATCCTTTGACCACTCTAGAGATAGAGCTTTCCCTTCGGGGACGAAAGTAGACAGGTGGTGCATGGTTGTCGTCAGCTCGTGTCGTGAGATGTTGGGTTAAGTCCCGCAACGAGCGCAACCCTTATTACTAGTTGCCAGCATTGAGTTGGGCACTCTAGTGAGACTGCCGGTGACAAACCGGA	x	0	1	1	2	1	0	1	2	2	0	0	1	0	0	0	0	0	0	0	0	0	0	0	0	0	0	2	1	2	0	0	1	0	0	0	0	1	0	0
73	162	Bacteria(100)	Actinobacteria(100)	Actinobacteria(100)	Actinomycetales(100)	Micrococcaceae(100)	Rothia(100)	Otu0073	CATGCCGTAAACGTTGGGCACTAGGTGTGGGGGACATTCCACGTTTTCCGTCGCCGTAGCTAACGCATTAAGTGCCCCGCCTGGGGAGTACGGCCGCAAGGCTAAAACTCAAAGAAATTGACGGGGCCCGCACAAGCGGCGGAGCATGCGGATTAATTCGATGCAACGCGAAGAACCTTACCAAGGCTTGACATATACTGGACCGCATCAGAGATGGTGTTTCCCTTCGGGGCTGGTATACAGGTGGTGCATGGTTGTCGTCAGCTCGTGTCGTGAGATGTTGGGTTAAGTCCCGCAACGAGCGCAACCCTCGTTCTATGTTGCCAGCACGTTATGGTGGGGACGTCATAGGAGACTGCCGGGGTCAACTCGGA	x	1	3	1	0	0	1	0	0	1	2	1	4	0	0	0	2	0	0	0	0	0	0	0	0	0	0	1	0	3	1	0	0	0	0	1	0	0	0	1
271	160	Bacteria(100)	Proteobacteria(100)	Gammaproteobacteria(100)	Pseudomonadales(100)	Moraxellaceae(100)	Enhydrobacter(100)	Otu0271	CACGCCGTAAACGATGTCTACTAGCCGTTGGGGTCCTTGAGACTTTAGTGGCGCAGTTAACGCGATAAGTAGACCGCCTGGGGAGTACGGCCGCAAGGTTAAAACTCAAATGAATTGACGGGGGCCCGCACAAGCGGTGGAGCATGTGGTTTAATTCGATGCAACGCGAAGAACCTTACCTGGTCTTGACATAGTGAGAATCCTGCAGAGATGCGGGAGTGCCTTCGGGAATTCACATACAGGTGCTGCATGGCTGTCGTCAGCTCGTGTCGTGAGATGTTGGGTTAAGTCCCGCAACGAGCGCAACCCTTTTCCTTATTTGCCAGCGGGTTAAGCCGGGAACTTTAAGGATACTGCCAGTGACAAACTGGA	x	0	0	0	1	0	0	0	0	1	0	0	0	0	2	0	1	0	0	0	0	1	0	0	0	0	0	0	0	0	0	0	0	0	0	2	2	0	0	0
846	160	Bacteria(100)	Firmicutes(100)	Bacilli(100)	Lactobacillales(100)	Lactobacillaceae(100)	Lactobacillus(100)	Otu0846	CATGCCGTAAACGATGAATGCTAGGTGTTGGAGGGTTTCCGCCCTTCAGTGCCGCAGCTAACGCATTAAGCATTCCGCCTGGGGAGTACGACCGCAAGGTTGAAACTCAAAGGAATTGACGGGGGCCCGCACAAGCGGTGGAGCATGTGGTTTAATTCGAAGCAACGCGAAGAACCTTACCAGGTCTTGACATCTTTTGATCACCTGAGAGATCAGGTTTCCCCTTCGGGGGCAAAATGACAGGTGGTGCATGGTTGTCGTCAGCTCGTGTCGTGAGATGTTGGGTTAAGTCCCGCAACGAGCGCAACCCTTATGACTAGTTGCCAGCATTTAGTTGGGCACTCTAGTAAGACTGCCGGTGACAAACCGGA	x	0	0	0	0	0	0	0	0	0	0	0	0	0	0	0	0	0	0	0	0	0	27	0	0	0	0	0	0	0	0	0	0	0	0	0	0	0	0	0
51	156	Bacteria(100)	Bacteroidetes(100)	Flavobacteria(100)	Flavobacteriales(100)	Flavobacteriaceae(100)	unclassified(98)	Otu0051	CACGCTGTAAACGATGCTAACTCGTTTTTGGTTTTTATGAATCAGAGACTAAGCGAAAGTGATAAGTTAGCCACCTGGGGAGTACGCTCGCAAGAGTGAAACTCAAAGGAATTGACGGGGGCCCGCACAAGCGGTGGATTATGTGGTTTAATTCGATGATACGCGAGGAACCTTACCAAGACTTAAATGGGAATTGACAGCTGTAGAAATACGGTTTTCTTCGGACAATTTTCAAGGTGCTGCATGGTTGTCGTCAGCTCGTGCCGTGAGGTGTTAGGTTAAGTCCTGCAACGAGCGCAACCCCTGTCACTAGTTGCCATCATTCAGTTGGGGACTCTAGTGAGACTGCCTGCGCAAGCAGTGA	x	2	0	0	0	0	1	0	1	0	3	3	0	3	1	0	0	0	1	1	0	0	0	0	1	1	1	2	0	2	2	0	0	0	0	0	0	0	0	2
608	153	Bacteria(100)	Bacteroidetes(100)	Bacteroidia(100)	Bacteroidales(100)	unclassified(100)	unclassified(100)	Otu0608	CGCACAGTAAACGATGAATACTCGCAGTATGCGATATAATGTATGCTGCCAAGTGAAAACGTTAAGTATTCCACCTGGGGAGTACGCCGGCAACGGTGAAACTCAAAGGAATTGACGGGGGCCCGCACAAGCGGAGGAACATGTGGTTTAATTCGATGATACGCGAGGAACCTTACCCGGGCTTGAACTAAGCAGGAAGATGGGCAGAGACGCCCGTTGTCTTCGGACCTGCTTGGAGGTGCTGCATGGTTGTCGTCAGCTCGTGCCGTGAGGTGTCGGCTTAAGTGCCATAACGAGCGCAACCCTTCTCCACGTTTGCCATCAGGTTAAGCTGGGCACTCCGTGGATACTGCCATCGTAAGATGTGA	x	0	0	0	0	0	0	0	0	0	1	0	0	0	0	7	12	3	0	0	0	0	0	0	0	0	0	0	0	0	0	0	0	1	0	0	0	12	1	2
1696	148	Bacteria(100)	Firmicutes(100)	Bacilli(100)	Lactobacillales(100)	Lactobacillaceae(100)	Lactobacillus(100)	Otu1696	CATGCCGTAAACGATGAGTGCTAAGTGTTGGGAGGTTTCCGCCTCTCAGTGCTGCAGCTAACGCATTAAGCACTCCGCCTGGGGAGTACGACCGCAAGGTTGAAACTCAAAGGAATTGACGGGGCCCCGCACAAGCGGTGGAGCATGTGGTTTAATTCGAAGCAACGCGAAGAACCTTACCAGGTCTTGACATCTAGTGCAATCCGTAGAGATACGGAGTTCCCTTCGGGGACGACTAAGACAGGTGGTGCATGGCTGTCGTCAGCTCGTGTCGTGAGATGTTGGGTTAAGTCCCGCAACGAGCGCAACCCTTGTCATTAGTTGCCAGCATTAAGTTGGGCACTCTAATGAGACTGCCGGTGACAAACCGGA	x	0	0	0	0	0	0	0	0	0	0	0	0	0	0	0	0	0	0	0	0	0	0	0	0	0	0	0	0	0	0	0	0	0	0	0	0	0	0	0
1604	147	Bacteria(100)	Actinobacteria(100)	Actinobacteria(100)	Actinomycetales(100)	Micrococcaceae(100)	Rothia(100)	Otu1604	CATGCCGTAAACGTTGGGCACTAGGTGTGGGGGACATTCCACGTTTTCCGCGCCGTAGCTAACGCATTAAGTGCCCCGCCTGGGGAGTACGGCCGCAAGGCTAAAACTCAAAGAAATTGACGGGGCCCGCACAAGCGGCGGAGCATGCGGATTAATTCGATGCAACGCGAAGAACCTTACCAAGGCTTGACATATACTGGACTGCGTCAGAGATGGCGTTTCCCTTCGGGGCTGGTATACAGGTGGTGCATGGTTGTCGTCAGCTCGTGTCGTGAGATGTTGGGTTAAGTCCCGCAACGAGCGCAACCCTCGTTCTATGTTGCCAGCACGTGATGGTGGGGACTCATAGGAGACTGCCGGGGTTAACTCGGA	x	0	0	0	0	0	0	0	0	0	0	0	0	0	0	0	0	0	0	0	0	0	0	0	0	0	0	0	0	0	0	0	0	0	0	0	0	0	0	0
103	146	Bacteria(100)	Firmicutes(100)	Clostridia(100)	Clostridiales(100)	Eubacteriaceae(80)	Eubacterium(80)	Otu0103	CACGCAGTAAACGATGAATACTTGGTGTCGGGGAGGTAAACTCTTCGGTGCCGCAAGCTAACGCATTAAGTATTCCACCTGGGGAGTACGTTCGCAAGAATGAAACTCAAAGGAATTGACGGGGACCCGCACAAGCGGTGGAGCATGTGGTTTAATTCGAAGCAACGCGAAGAACCTTACCAAATCTTGACATACTCTTGAATAGCTTTGTAATGAAGCTAGTCTTTCGGGACAAGGGATACAGGTGGTGCATGGTTGTCGTCAGCTCGTGTCGTGAGATGTTGGGTTAAGTCCCGCAACGAGCGCAACCCTTGTCGTCAGTAGCCAGCAGTAAGATGGGCACTCTGACGAGACAGCCGGAGATAATCCGGA	x	0	1	0	0	2	0	0	0	0	5	0	0	0	0	0	0	10	0	0	1	2	0	0	0	0	0	0	0	0	0	0	0	0	0	1	0	2	2	0
119	145	Bacteria(100)	Firmicutes(100)	Bacilli(100)	Lactobacillales(100)	Carnobacteriaceae(100)	Granulicatella(100)	Otu0119	CACGCCGTAAACGATGAGTGCTAAGTGTTGGAGGGTTTCCGCCCTTCAGTGCTGCAGTTAACGCATTAAGCACTCCGCCTGGGGAGTACGACCGCAAGGTTGAAACTCAAAGGAATTGACGGGGGACCCGCACAAGCGGTGGAGCATGTGGTTTAATTCGAAGCAACGCGAAGAACCTTACCAAGTCTTGACATCCTTTGACCACTCTAGAGATAGAGCTTTCCCTTCGGGGACAAAGTGACAGGTGGTGCATGGTTGTCGTCAGCTCGTGTCGTGAGATGTTGGGTTAAGTCCCGCAACGAGCGCAACCCTTATTACTAGTTGCCAGCATTGAGTTGGGCACTCTAGTGAGACTGCCGGTGACAAACCGGA	x	0	1	1	3	2	2	0	0	0	0	0	1	0	1	0	0	0	1	0	0	0	0	0	0	0	0	1	0	1	0	0	7	0	0	3	0	0	0	0
334	144	Bacteria(100)	Proteobacteria(100)	Gammaproteobacteria(100)	Pasteurellales(100)	Pasteurellaceae(100)	unclassified	Otu0334	CACGCTGTAAACGCTGTCGATTTGGGGATTGGGCTTTAAGCTTGGTGCCCGTAGCTAACGTGATAAATCGACCGCCTGGGGAGTACGGCCGCAAGGTTAAAACTCAAATGAATTGACGGGGGCCCGCACAAGCGGTGGAGCATGTGGTTTAATTCGATGCAACGCGAAGAACCTTACCTACTCTTGACATCCATGGAATCCTGTAGAGATACGGGAGTGCCTTCGGGAACCATGAGACAGGTGCTGCATGGCTGTCGTCAGCTCGTGTTGTGAAATGTTGGGTTAAGTCCCGCAACGAGCGCAACCCTTATCCTTTGTTGCCAGCGATTAGGTCGGGAACTCAAAGGAGACTGCCGGTGATAAACCGGA	x	0	0	0	0	1	2	2	2	1	0	0	0	1	11	1	1	1	2	2	2	3	0	0	0	1	3	0	2	1	0	0	4	2	0	0	0	0	2	1
1740	144	Bacteria(100)	Proteobacteria(100)	Betaproteobacteria(89)	Burkholderiales(89)	Oxalobacteraceae(89)	Janthinobacterium(82)	Otu1740	CACGCCCTAAACGATGTCTACTAGTTGTCGGGTCTTAATTGACTTGGTAACGCAGCTAACGCGTGAAGTAGACCGCCTGGGGAGTACGGTCGCAAGATTAAAACTCAAAGGAATTGACGGGGACCCGCACAAGCGGTGGATGATGTGGATTAATTCGATGCAACGCGAAAAACCTTACCTACCCTTGACATGGCTGGAATCCTCGAGAGATTGAGGAGTGCTCGAAAGAGAACCAGTACACAGGTGCTGCATGGCTGTCGTCAGCTCGTGTCGTGAGATGTTGGGTTAAGTCCCGCAACGAGCGCAACCCTTGTCATTAGTTGCTACGAAAGGGCACTCTAATGAGACTGCCGGTGACAAACCGGA	x	0	0	0	0	0	0	0	0	0	0	0	0	0	0	0	0	0	0	0	0	0	0	0	0	0	0	0	0	0	0	0	0	0	0	0	0	0	0	0
421	142	Bacteria(100)	Bacteroidetes(100)	Bacteroidia(100)	Bacteroidales(100)	Prevotellaceae(100)	Prevotella(100)	Otu0421	CGCACGGTAAACGATGGATGCCCGCTGTTAGCGCCTGGCGTTAGCGGCTAAGCGAAAGCATTAAGCATCCCACCTGGGGAGTACGCCGGCAACGGTGAAACTCAAAGGAATTGACGGGGGCCCGCACAAGCGGAGGAACATGTGGTTTAATTCGATGATACGCGAGGAACCTTACCCGGGCTTGAATTGCAGACGCAGGATACAGAGATGTTGACTCCCTTCGGGGCGTCTGTGAAGGTGCTGCATGGTTGTCGTCAGCTCGTGCCGTGAGGTGTCGGCTTAAGTGCCATAACGAGCGCAACCCCTTTCCTTAGTTGCCATCAGGTGATGCTGGGCACTCTGGGGATACTGCCACCGCAAGGTGTGA	x	0	0	0	0	0	0	10	2	46	2	0	0	0	2	0	0	0	0	0	0	0	0	1	0	0	0	0	0	0	1	0	0	0	0	0	0	0	0	0
1741	140	Bacteria(100)	Proteobacteria(100)	Gammaproteobacteria(100)	Vibrionales(100)	Vibrionaceae(100)	Photobacterium(99)	Otu1741	CACGCCGTAAACGATGTCTACTTGAAGGTTGTGGCCTTGAGCCGTGGCTTTCGGAGCTAACGCGTTAAGTAGACCGCCTGGGGAGTACGGTCGCAAGATTAAAACTCAAATGAATTGACGGGGCCCGCACAAGCGGTGGAGCATGTGGTTTAATTCGATGCAACGCGAAGAACCTTACCTACTCTTGACATCCAGAGAATTCGCTAGAGATAGCTTAGTGCCTTCGGGAACTCTGAGACAGGTGCTGCATGGCTGTCGTCAGCTCGTGTTGTGAAATGTTGGGTTAAGTCCCGCAACGAGCGCAACCCTTATCCTTGTTTGCCAGCACGTAATGGTGGGAACTCCAGGGAGACTGCCGGTGATAAACCGGA	x	0	0	0	0	0	0	0	0	0	0	0	0	0	0	0	0	0	0	0	0	0	0	0	0	0	0	0	0	0	0	0	0	0	0	0	0	0	0	0
50	139	Bacteria(100)	Bacteroidetes(100)	Bacteroidia(100)	Bacteroidales(100)	Prevotellaceae(100)	Prevotella(100)	Otu0050	CGCACAGTAAACGATGGATGCCCGCTGTTGGTACCTGGTATCAGCGGCTAAGCGAAAGCATTAAGCATCCCACCTGGGGAGTACGCCGGCAACGGTGAAACTCAAAGGAATTGACGGGGGGCCCGCACAAGCGGAGGAACATGTGGTTTAATTCGATGATACGCGAGGAACCTTACCCGGGCTTGAATTGCAGAGGAAGGATTTAGAGATAATGACGCCCTTCGGGTCGTCTGTGAAGGTGCTGCATGGTTGTCGTCAGCTCGTGCCGTGAGGTGTCGGCTTAAGTGCCATAACGAGCGCAACCCCTCTCTTCAGTTGCCATCAGGTTAAGCTGGGCACTCTGGAGACACTGCCACCGTAAGGTGTGA	x	2	0	0	0	1	2	2	0	0	1	0	0	0	0	0	0	0	0	0	0	0	0	0	0	1	0	0	0	0	0	0	1	0	0	0	0	3	0	0
75	139	Bacteria(100)	Proteobacteria(100)	Betaproteobacteria(100)	Neisseriales(100)	Neisseriaceae(100)	Kingella(100)	Otu0075	CACGCCCTAAACGATGTCGATTAGCTGTTGGGCAACTTGATTGCTTAGTAGCGTAGCTAACGCGTGAAATCGACCGCCTGGGGAGTACGGTCGCAAGATTAAAACTCAAAGGAATTGACGGGGACCCGCACAAGCGGTGGATGATGTGGATTAATTCGATGCAACGCGAAGAACCTTACCTGGTCTTGACATGTACGGAAGAACTCAGAGACGAGTTTGTGCCTTCGGGAGCCGTAACACAGGTGCTGCATGGCTGTCGTCAGCTCGTGTCGTGAGATGTTGGGTTAAGTCCCGCAACGAGCGCAACCCTTGTCATTAGTTGCCATCATTTAGTTGGGCACTCTAATGAGACTGCCGGTGACAAACCGGA	x	1	0	3	2	1	0	0	2	0	0	0	0	1	1	0	1	0	1	0	2	0	0	0	0	0	0	4	0	0	1	0	0	0	0	0	0	0	0	0
997	137	Bacteria(100)	Firmicutes(100)	Bacilli(100)	Lactobacillales(100)	Lactobacillaceae(100)	Lactobacillus(100)	Otu0997	CATGCCGTAAACGATGAGCGCTAGGTGTTGGGGACTTTCCGGTCCTCAGTGCCGCAGCAAACGCATTAAGCGCTCCGCCTGGGGAGTACGACCGCAAGGTTGAAACTCAAAGGAATTGACGGGGGCCCGGCACAAGCGGTGGAGCATGTGGTTTAATTCGAAGCAACGCGAAGAACCTTACCAGGTCTTGACATCCTGTGCTACACCTAGAGATAGGTGGTTCCCTTCGGGGACGGCAGAGACAGGTGGTGCATGGCTGTCGTCAGCTCGTGTCGTGAGATGTTGGGTTAAGTCCCGCAACGAGCGCAACCCTTGTCTTTAGTTGCCATCATTAAGTTGGGCACTCTAAAGAGACTGCCGGTGACAAACCGGA	x	0	0	0	0	0	0	0	0	0	0	0	0	0	0	0	0	0	0	0	0	0	0	0	0	0	0	0	0	0	0	1	0	0	0	0	0	0	0	0
262	136	Bacteria(100)	Firmicutes(100)	Negativicutes(100)	Selenomonadales(100)	Veillonellaceae(100)	Veillonella(100)	Otu0262	CTGGCCGTAAACGATGGGTACTAGGTGTAGGAGGTATCGACCCCTTCTGTGCCGGAGTTAACGCAATAAGTACCCCGCCTGGGGAGTACGACCGCAAGGTTGAAACTCAAAGGAATTGACGGGGGCCCGCACAAGCGGTGGAGTATGTGGTTTAATTCGACGCAACGCGAAGAACCTTACCAGGTCTTGACATTGATGGACAGAACCAGAGATGGTTCCTCTTCTTCGGAAGCCAGAAAACAGGTGGTGCACGGTTGTCGTCAGCTCGTGTCGTGAGATGTTGGGTTAAGTCCCGCAACGAGCGCAACCCCTATCTTATGTTGCCAGCACGTAATGGTGGGAACTCATGAGAGACTGCCGCAGACAATGCGGA	x	0	0	0	2	1	0	1	0	0	0	0	2	0	0	0	0	4	1	0	0	1	0	5	0	0	4	1	0	0	0	1	0	2	0	0	1	1	0	0
393	133	Bacteria(100)	Firmicutes(100)	Bacilli(100)	Lactobacillales(100)	Carnobacteriaceae(100)	Granulicatella(100)	Otu0393	CACGCCGTAAACGATGAGTGCTAAGTGTTGGAGGGTTTCCGCCCTTCAGTGCTGCAGTTAACGCATTAAGCACTCCGCCTGGGGAGTACGACCGCAAGGTTGAAACTCAAAGGAATTGACGGGGACCCGCACAAGCGGTGGAGCATGTGGTTTAATTCGAAGCAACGCGAAGAACCTTACCAAGTCTTGACATCCTTTGACCACTCTAGAGATAGAGCTTTCCCTTCGGGGACAAAGTGACAGGTGGTGCATGGTTGTCGTCAGCTCGTGTCGTGAGATGTTGGGTTAAGTCCCGCAACGAGCGCAACCCTTATTACTAGTTGCCAGCATTCAGTTGGGCACTCTAGTGAGACTGCCGGTGACAAACCGGA	x	0	0	0	0	0	1	0	1	0	0	0	0	0	0	0	0	0	1	1	0	0	0	0	0	0	0	30	0	0	0	0	0	0	0	0	0	0	1	1
178	132	Bacteria(100)	Firmicutes(100)	Bacilli(100)	Bacillales(100)	Bacillales_Incertae_Sedis_XI(100)	Gemella(100)	Otu0178	CACGCCGTAAACGATGAGTGCTAAGTGTTGGTCTCATAAGAGATCAGTGCTGCAGCTAACGCATTAAGCACTCCGCCTGGGGAGTACGACCGCAAGGTTGAAACTCAAAGGAATTGACGGGGACCCCGCACAAGCGGTGGAGCATGTGGTTTAATTCGAAGCAACGCGAAGAACCTTACCAAGTCTTGACATACTGTGAGGACACAAGAGATTGTGTTGTTCTGACCTTTGGTTAGACACAGATACAGGTGGTGCATGGTTGTCGTCAGCTCGTGTCGTGAGATGTTGGGTTAAGTCCCGCAACGAGCGCAACCCCTATGTCTAGTTGCCAGCAGTAAGATGGGGACGTCTAGACAGACTGCCAGTGATAAACTGGA	x	0	0	1	0	0	0	1	0	0	1	0	0	0	0	0	0	1	0	0	0	1	0	0	0	0	0	1	1	0	0	0	0	0	0	1	0	0	0	0
806	130	Bacteria(100)	Firmicutes(100)	Bacilli(100)	Lactobacillales(100)	Streptococcaceae(100)	Streptococcus(100)	Otu0806	CACGCCGTAAACGATGAGTGCTAGGTGTTAGACCCTTTCCGGGGTTTAGTGCCGCAGCTAACGCATTAAGCACTCCGCCTGGGGAGTACGACCGCAAGGTTGAAACTCAAAGGAATTGACGGGGCCCGCACAAGCGGTGGAGCATGTGGTTTAATTCGAAGCAACGCGAAGAACCTTACCAGGTCTTGACATCCCTCTGATCGCTCTAGAGATAGAGTTTTCCTTCGGGACAGAGGTGACAGGTGGTGCATGGTTGTCGTCAGCTCGTGTCGTGAGATGTTGGGTTAAGTCCCGCAACGAGCGCAACCCCTATTGTTAGTTGCCATCATTCAGTTGGGCACTCTAGCGAGACTGCCGGTAATAAACCGGA	x	0	0	0	0	0	0	0	0	0	0	0	0	0	0	0	0	0	0	1	0	0	0	0	0	0	0	0	0	0	0	0	3	1	0	0	0	0	0	0
372	128	Bacteria(100)	Actinobacteria(100)	Actinobacteria(100)	Actinomycetales(100)	Actinomycetaceae(100)	Actinomyces(100)	Otu0372	CACGCTGTAAACGTTGGGCACTAGGTGTGGGGGCCGACCCGTCGGTTTCTGCGCCGTAGCTAACGCTTTAAGTGCCCCGCCTGGGGAGGTACGGCCGCAAGGCTAAAACTCAAAGGAATTGACGGGGGCCCGGCACAAGCGGCGGAGCATGCGGATTAATTCGATGCAACGCGAAGAACCTTACCAAGGCTTGACATGCACGGCGGCACTGCAGAGATGTGGTGGCATTTGGTTGGTCGTGTGCAGGTGGTGCATGGTTGTCGTCAGCTCGTGTCGTGAGATGTTGGGTTAAGTCCCGCAACGAGCGCAACCCTTGCCCTATGTTGCCAGCACGTGATGGTGGGGACTCGTGGGGGACTGCCGGGGTTAACTCGGA	x	0	0	0	0	0	2	2	0	0	0	0	0	1	0	3	0	2	2	2	0	0	1	2	0	0	2	0	0	0	2	0	0	4	0	1	0	10	0	0
117	124	Bacteria(100)	Actinobacteria(100)	Actinobacteria(100)	Actinomycetales(100)	Micrococcaceae(100)	Rothia(100)	Otu0117	CATGCCGTAAACGTTAGGGCGACTAGGTGTGGGGGACGATTCCACGTTTTCCGTCGCCGTAGCTAACGCATTAAGTGCCCCGCCTGGGGAGTACGGCCGCAAGGCTAAAACTCAAAGAAATTGACGGGGGCCCGCACAAGCGGCGGAGCATGCGGATTAATTCGATGCAACGCGAAGAACCTTACCAAGGCTTGACATATACTGGACCGCATCAGAGATGGTGTTTCCCTTCGGGGCTGGTATACAGGTGGTGCATGGTTGTCGTCAGCTCGTGTCGTGAGATGTTGGGTTAAGTCCCGCAACGAGCGCAACCCTCGTTCTATGTTGCCAGCACGTTATGGTGGGGACTCATAGGAGACTGCCGGGGTCAACTCGGA	x	0	2	1	0	0	0	0	0	0	1	4	2	1	0	1	0	0	2	0	0	0	2	0	0	0	0	0	0	0	0	1	1	0	0	1	0	0	0	0
105	121	Bacteria(100)	Actinobacteria(100)	Actinobacteria(100)	Actinomycetales(100)	Micrococcaceae(100)	Rothia(100)	Otu0105	CATGCCGTAAACGTTGGGCACTAGGTGTGGGGGACATTCCACGTTTTCCGCGCCGTAGCTAACGCATTAAGTGCCCCGCCTGGGGAGTACGGCCGCAAGGCTAAAACTCAAAGAAATTGACGGGGGCCCGCACAAGCGGCGGAGCATGCGGATTAATTCGATGCAACGCGAAGAACCTTACCAAGGCTTGACATATACTGGACCGCATCAGAGATGGTGTTTCCCTTCGGGGCTGGTATACAGGTGGTGCATGGTTGTCGTCAGCTCGTGTCGTGAGATGTTGGGTTAAGTCCCGCAACGAGCGCAACCCTCGTTCTATGTTGCCAGCACGTTATGGTGGGGACGTCATAGGAGACTGCCGGGGTCAACTCGGA	x	0	2	0	0	0	1	1	0	0	0	0	1	0	1	0	0	1	0	0	0	1	2	0	0	1	1	0	0	0	0	0	0	0	0	1	0	0	0	2
517	117	Bacteria(100)	Proteobacteria(100)	Epsilonproteobacteria(100)	Campylobacterales(100)	Campylobacteraceae(100)	Campylobacter(100)	Otu0517	CACGCCCTAAACGATGTATACTGGTTGTTGCTATGCTAGTCATGGCAGTAATCCACCTAACGGATTAAGTATACCGCCTGGGGAGTACGGTCGCAAGATTAAAACTCAAAGGAATAGACGGGGACCCGCACAAGCGGTGGAGCATGTGGTTTAATTCGAAGATACGCGAAGAACCTTACCCGGACTTGATATCTAACAAATCATCTAGAGATAGAAGAGTGTCTGCTTGCAGAAATGTTAAGACAGGTGCTGCACGGCTGTCGTCAGCTCGTGTCGTGAGATGTTGGGTTAAGTCCCGCAACGAGCGCAACCCACGTCATTAGTTGCTAACAGTTTAGCTGAGCACTCTAATGAGACTGCCTTCGTAAGGAGGA	x	0	0	0	0	0	0	0	0	5	0	0	0	0	0	0	4	3	0	6	0	0	0	0	0	0	0	0	0	1	6	0	1	0	0	0	0	0	0	0
60	116	Bacteria(100)	Proteobacteria(100)	Gammaproteobacteria(100)	Pasteurellales(100)	Pasteurellaceae(100)	Haemophilus(84)	Otu0060	CACGCTGTAAACGCTGTCGATTTGGGGATTGGGCTTAAAGCTTGGTGCCCGTAGCTAACGTGATAAATCGACCGCCTGGGGAGTACGGCCGCAAGGTTAAAACTCAAATGAATTGACGGGGGCCCGCACAAGCGGTGGAGCATGTGGTTTAATTCGATGCAACGCGAAGAACCTTACCTACTCTTGACATCCAGAGAACTTTCCAGAGATGGATTGGTGCCTTCGGGAACTCTGAGACAGGTGCTGCATGGCTGTCGTCAGCTCGTGTTGTGAAATGTTGGGTTAAGTCCCGCAACGAGCGCAACCCTTATCCTTTGTTGCCAGCGATTCGGTCGGGAACTCAAAGGAGACTGCCAGTGATAAACTGGA	x	3	2	0	0	0	0	0	5	0	0	0	0	0	0	0	0	2	0	0	0	1	0	0	0	0	0	0	0	10	0	0	0	0	0	4	0	0	0	0
555	116	Bacteria(100)	Proteobacteria(100)	Gammaproteobacteria(100)	Pseudomonadales(100)	Moraxellaceae(100)	Enhydrobacter(100)	Otu0555	CACGCCGTAAACGATGTCTACTAGCCGTTGGGGTCCTTGAGACTTTAGTGGCGCAGTTAACGCGATAAGTAGACCGCCTGGGGAGTACGGCCGCAAGGTTAAAACTCAAATGAATTGACGGGGGCCCGCACAAGCGGTGGAGCATGTGGTTTAATTCGATGCAACGCGAAGAACCTTACCTGGTCTTGACATAGTGAGAATCTCTCAGAGATGAGAGAGTGCCTTCGGGAACTCACATACAGGTGCTGCATGGCTGTCGTCAGCTCGTGTCGTGAGATGTTGGGTTAAGTCCCGCAACGAGCGCAACCCTTTTCCTTATTTGCCAGCGGGTTAAGCCGGGAACTTTAAGGATACTGCCAGTGACAAACTGGA	x	0	0	0	0	0	0	0	0	1	0	0	7	0	0	0	0	2	0	0	0	0	1	0	0	1	0	0	0	0	0	0	0	0	0	0	0	0	1	0
278	115	Bacteria(100)	Bacteroidetes(100)	Flavobacteria(100)	Flavobacteriales(100)	Flavobacteriaceae(100)	Capnocytophaga(100)	Otu0278	CACGCTGTAAACGATGGATACTAGCTGTTTGGTTGTAAGACTGAGTGGCTAAGCGAAAGTGATAAGTATCCCACCTGGGGAGTACGCACGCAAGTGTGAAACTCAAAGGAATTGACGGGGGCCCGCACAAGCGGTGGAGCATGTGGTTTAATTCGATGATACGCGAGGAACCTTACCAAGGTTTAAATGGAGACTGACAGGTGTAGAGATACGCTTTTCTTCGGACAGTTTTCAAGGTGCTGCATGGTTGTCGTCAGCTCGTGCCGTGAGGTGTCAGGTTAAGTCCTATAACGAGCGCAACCCCTGCCATTAGTTGCTAGCGAGTCGAGTCGAGCACTCTAGTGGGACTGCCGGTGCAAACCGTGA	x	0	0	0	2	0	2	0	0	0	1	18	0	0	0	0	0	3	0	6	0	0	1	0	0	0	0	0	0	1	0	0	1	0	0	0	0	2	0	0
331	115	Bacteria(100)	Actinobacteria(100)	Actinobacteria(100)	Actinomycetales(100)	Actinomycetaceae(100)	Actinomyces(100)	Otu0331	CACGCTGTAAACGTTGGGCACTAGGTGTGGGGGCCGACCCGTCGGTTTCTGCGCCGTAGCTAACGCTTTAAGTGCCCCGCCTGGGGAGTACGGCCGCAAGGCTAAAACTCAAAGGAATTGACGGGGGCCCGGCACAAGCGGCGGAGCATGCGGATTAATTCGATGCAACGCGAAGAACCTTACCAAGGCTTGACATGCACGGCGGCACTGCAGAGATGTGGTGGCATTTAGTTGGTCGTGTGCAGGTGGTGCATGGTTGTCGTCAGCTCGTGTCGTGAGATGTTGGGTTAAGTCCCGCAACGAGCGCAACCCTTGCCCTATGTTGCCAGCACGTGATGGTGGGGACTCGTGGGGGACTGCCGGGGTTAACTCGGA	x	0	0	0	0	1	0	2	0	0	0	0	3	0	0	0	1	1	0	2	0	0	0	0	0	0	0	0	0	0	0	0	2	1	0	0	0	4	0	0
66	114	Bacteria(100)	Actinobacteria(100)	Actinobacteria(100)	Actinomycetales(100)	Micrococcaceae(100)	Rothia(100)	Otu0066	CATGCCGTAAACGTTGGGCACTAGGTGTGGGGGACGATTCCACGTTTTCCGTCGCCGTAGCTAACGCATTAAGTGCCCCGCCTGGGGAGTACGGCCGCAAGGCTAAAACTCAAAGAAATTGACGGGGGCCCGCACAAGCGGCGGAGCATGCGGATTAATTCGATGCAACGCGAAGAACCTTACCAAGGCTTGACATATACTGGACCGCATCAGAGATGGTGTTTCCCTTCGGGGCTGGTATACAGGTGGTGCATGGTTGTCGTCAGCTCGTGTCGTGAGATGTTGGGTTAAGTCCCGCAACGAGCGCAACCCTCGTTCTATGTTGCCAGCACGTTATGGTGGGGACTCATAGGAGACTGCCGGGGTCGAACTCGGA	x	1	2	1	0	2	0	0	0	0	0	2	3	0	0	0	0	0	0	0	0	0	1	0	0	2	0	0	1	1	1	0	0	0	0	6	0	0	0	0
353	112	Bacteria(100)	Proteobacteria(100)	Gammaproteobacteria(100)	Pasteurellales(100)	Pasteurellaceae(100)	Actinobacillus(91)	Otu0353	CACGCTGTAAACGCTGTCGATTTGGGGATTGGGCTTAAAGCTTGGTGCCCGTAGCTAACGTGATAAATCGACCGCCTGGGGAGTACGGCCGCAAGGTTAAAACTCAAATGAATTGACGGGGGCCCGCACAAGCGGTGGAGCATGTGGTTTAATTCGATGCAACGCGAAGAACCTTACCTACTCTTGACATCCATGGAATCCTGTAGAGATACGGGAGTGCCTTCGGGAACCATGAGACAGGTGCTGCATGGCTGTCGTCAGCTCGTGTTGTGAAATGTTGGGTTAAGTCCCGCAACGAGCGCAACCCTTATCCTTTGTTGCCAGCGATTTAGTCGGGAACTCAAAGGAGACTGCCAGTGATAAACTGGA	x	0	0	0	0	1	0	0	0	0	0	0	0	0	0	0	0	0	0	0	0	0	0	0	0	0	0	0	0	0	0	0	4	0	0	0	0	0	0	0
118	111	Bacteria(100)	Firmicutes(100)	Bacilli(100)	Lactobacillales(100)	Streptococcaceae(100)	Streptococcus(100)	Otu0118	CACGCCGTAAACGATGAGTGCTAGGTGTTAGGTCCTTTCCGGGACTTAGTGCCGCAGCTAACGCATTAAGCACTCCGCCTGGGGAGTACGACCGCAAGGTTGAAACTCAAAGGAATTGACGGGGGCCCGCACAAGCGGTGGAGCATGTGGTTTAATTCGAAGCAACGCGAAGAACCTTACCAGGTCTTGACATCCCGATGCCCGCTCTAGAGATAGAGCTTTACTTCGGTACATCGGTGACAGGTGGTGCATGGTTGTCGTCAGCTCGTGTCGTGAGATGTTGGGTTAAGTCCCGCAACGAGCGCAACCCTTATTGTTAGTTGCCATCATTCAGTTGGGCACTCTAGCGAGACTGCCGGTAATAAACCGGA	x	0	1	0	0	2	0	1	1	3	3	0	3	0	1	2	0	0	0	0	0	3	1	0	0	0	0	0	0	3	3	1	0	2	0	0	0	1	0	0
1695	111	Bacteria(100)	Firmicutes(100)	Bacilli(100)	Lactobacillales(100)	Lactobacillaceae(100)	Lactobacillus(100)	Otu1695	CATGCCGTAAACGATGAGCGCTAGGTGTTGGGGACTTTCCGGTCCTCAGTGCCGCAGCAAACGCATTAAGCGCTCCGCCTGGGGAGTACGACCGCAAGGTTGAAACTCAAAGGAATTGACGGGGGCCCGCACAAGCGGTGGAGCATGTGGTTTAATTCGAAGCAACGCGAAGAACCTTACCAGGTCTTGACATCCTGTGCTACACCTAGAGATAGGTGGCTCCCTTCGGGGACGCAGAGACAGGTGGTGCATGGCTGTCGTCAGCTCGTGTCGTGAGATGTTGGGTTAAGTCCCGCAACGAGCGCAACCCTTGTCTTTAGTTGCCATCATTAAGTTGGGCACTCTAAAGAGACTGCCGGTGACAAACCGGA	x	0	0	0	0	0	0	0	0	0	0	0	0	0	0	0	0	0	0	0	0	0	0	0	0	0	0	0	0	0	0	0	0	0	0	0	0	0	0	0
186	110	Bacteria(100)	Firmicutes(100)	Negativicutes(100)	Selenomonadales(100)	Veillonellaceae(100)	Veillonella(100)	Otu0186	CTGGCCGTAAACGATGGGTACTAGGTGTAGGAGGTATCGACCCCTTCTGTGCCGGAGTTAACGCAATAAGTACCCCGCCTGGGGAGTACGGTCGCAAGGCTGAAACTCAAAGGAATTGACGGGGGCCCGCACAAGCGGTGGAGTATGTGGTTTAATTCGACGCAACGCGAAGAACCTTACCAGGTCTTGACATTGATGGACGAAACAAGAGATTGTTTTTCTCCTTCGGGAGCCAGAAAACAGGTGGTGCACGGCTGTCGTCAGCTCGTGTCGTGAGATGTTGGGTTAAGTCCCGCAACGAGCGCAACCCCTATCTTATGTTGCCAGCACTTCGGGTGGGAACTCATGAGAGACTGCCGCAGACAATGCGGA	x	0	0	1	4	1	2	0	0	1	0	0	0	1	1	0	0	0	0	2	0	0	0	0	0	0	0	0	0	3	0	0	0	0	0	0	0	2	0	0
214	110	Bacteria(100)	Firmicutes(100)	Bacilli(100)	Lactobacillales(100)	Streptococcaceae(100)	Streptococcus(100)	Otu0214	CACGCCGTAAACGATGAGTGCTAGGTGTTGGATCCTTTCCGGGATTCAGTGCCGCAGCTAACGCATTAAGCACTCCGCCTGGGGAGTACGACCGCAAGGTTGAAACTCAAAGGAATTGACGGGGCCCGGCACAAGCGGTGGAGCATGTGGTTTAATTCGAAGCAACGCGAAGAACCTTACCAGGTCTTGACATCCCGATGCTATTTCTAGAGATAGAAAGTTACTTCGGTACATCGGTGACAGGTGGTGCATGGTTGTCGTCAGCTCGTGTCGTGAGATGTTGGGTTAAGTCCCGCAACGAGCGCAACCCCTATTGTTAGTTGCCATCATTCAGTTGGGCACTCTAGCGAGACTGCCGGTAATAAACCGGA	x	0	0	1	0	3	0	0	0	0	1	0	0	0	0	0	0	0	0	0	0	0	0	0	0	1	0	0	1	0	0	2	0	0	0	1	2	0	0	0
291	110	Bacteria(100)	Proteobacteria(100)	Gammaproteobacteria(100)	Pasteurellales(100)	Pasteurellaceae(100)	Actinobacillus(99)	Otu0291	CACGCTGTAAACGCTGTCGATTTGGGGATTGGGCTTTAAGCTTGGTGCCCGTAGCTAACGTGATAAATCGACCGCCTGGGGAGTACGGCCGCAAGGTTAAAACTCAAATGAATTGACGGGGGCCCGCACAAGCGGTGGAGCATGTGGTTTAATTCGATGCAACGCGAAGAACCTTACCTACTCTTGACATCCATGGAATTCTGTAGAGATACGGGAGTGCCTTCGGGAACCATGAGACAGGTGCTGCATGGCTGTCGTCAGCTCGTGTTGTGAAATGTTGGGTTAAGTCCCGCAACGAGCGCAACCCTTATCCTTTGTTGCCAGCGATTAGGTCGGGAACTCAAAGGAGACTGCCAGTGATAAACTGGA	x	0	0	0	1	0	0	0	0	0	0	0	0	0	0	0	0	0	0	0	0	0	0	0	0	0	0	0	0	0	0	0	1	0	0	0	0	0	0	0
426	108	Bacteria(100)	Firmicutes(100)	Clostridia(100)	Clostridiales(100)	Peptostreptococcaceae(100)	Filifactor(100)	Otu0426	CACGCCGTAAACGATGAGTACTAGGTGTCGGGTGAAGAACTCGGTGCCGAAGTTAACACATTAAGTACTCCGCCTGGGGAGTACGCTCGCAAGAGTAAAACTCAAAGGAATTGACGGGGACCCGCACAAGCAGCGGAGCATGTGGTTTAATTCGAAGCAACGCGAAGAACCTTACCTAAACTTGACATACCAATGACAGCCTTTTAATCGAGGACTTTTACCTTCGGGTAGACAATGGATACAGGTGGTGCATGGTTGTCGTCAGCTCGTGTCGTGAGATGTTGGGTTAAGTCCCGCAACGAGCGCAACCCTTGTCGATAGTTACCAGCAGTAAGATGGGGACTCTATCGAGACAGCTAAGGACAACTTAGA	x	0	0	0	0	0	0	1	0	2	0	2	0	0	0	0	0	0	0	3	0	0	0	1	0	0	1	1	0	0	3	2	0	0	0	0	0	1	0	2
842	108	Bacteria(100)	Bacteroidetes(100)	Bacteroidia(100)	Bacteroidales(100)	Bacteroidaceae(100)	Bacteroides(100)	Otu0842	CACACAGTAAACGATGAATACTCGCTGTTTGTCGATATACAGTAAGCGGCCAAGCGAAAGCATTAAGTATTCCACCTGGGGAGGTACGCCGGCAACGGTGAAACTACAAAGGAATTGACGGGGGCCCGGCACAAGCGGAGGAACATGTGGTTTAATTCGATGATACGCGAGGAACCTTACCCGGGCTTAAATTGCAGTGGAATGATGTGGAAACATGTCAGTGAGCAATCACCGCTGTGAAGGTGCTGCATGGTTGTCGTCAGCTCGTCCCGTGAGGTGTCGGCTTAAGTGCCATAACGAGCGCAACCCTTATCTTTAGTTACTAACAGGTTATGCTGAGGACTCTAGAGAGACTGCCGTCGTAAGATGTGA	x	0	0	0	0	0	0	0	0	0	0	0	0	0	0	0	0	0	0	0	0	0	72	0	0	0	0	0	0	0	0	0	0	0	0	0	0	0	0	0
58	107	Bacteria(100)	Firmicutes(90)	unclassified(87)	unclassified(87)	unclassified(87)	unclassified(87)	Otu0058	CACACCGTAAACGATGGATACTAGGTGTTGGCAATGAATAATTGTCGGTGCCGGCGCTAACGCAATAAGTATCCCACCTGGGGAGTACGACCGCAAGGTTGAAACTCAAAGGAATTGACGGGGGCCCGCACAAGCAGTGGAGTATGTGGTTTAATTCGAAGATACGCGAAGAACCTTACCAAGGCTTGACATACAGAGGAATAAGTAGGAAACTATTTAGCTCTTCGGAGTCTCTGTACAGGTGGTGCATGGTTGTCGTCAGCTCGTGTCGTGAGATGTTAGGTTAAGTCCTGCAACGAGCGCAACCCCTATTTCTAGTTGCCAGCACATAATGGTGGGAACTCTAGAAAGACTGCCGGTGATAAATCGGA	x	2	0	0	0	0	2	0	0	1	1	0	0	1	0	0	0	4	0	1	0	0	0	1	0	1	1	0	0	0	3	0	0	0	0	0	0	1	1	0
373	103	Bacteria(100)	Bacteroidetes(100)	Bacteroidia(100)	Bacteroidales(100)	Prevotellaceae(100)	Prevotella(100)	Otu0373	CGCACAGTAAACGATGGATGCTCGCTGTTGGCCTTTAATGGTCAGTGGCTTAGCGAAAGCGTTAAGCATCCCACCTGGGGAGTACGCCGGCAACGGTGAAACTCAAAGGAATTGACGGGGGCCCGCACAAGCGGAGGAACATGTGGTTTAATTCGATGATACGCGAGGAACCTTACCCGGGCTTGAACTGCAGCTGAACGATTCAGAGATGATGAGGCCCTTCGGGGCGAGCTGTGGAGGTGCTGCATGGTTGTCGTCAGCTCGTGCCGTGAGGTGTCGGCTTAAGTGCCATAACGAGCGCAACCCCTTTTCTTAGTTGCCATCAGGTAATGCTGGGCACTCTGGGAATACTGCCACCGTAAGGTGTGA	x	0	0	0	0	0	1	0	0	0	3	0	0	0	0	1	1	0	0	0	0	0	0	0	0	0	1	0	0	0	0	0	0	0	0	0	0	0	0	0
190	102	Bacteria(100)	Bacteroidetes(100)	Bacteroidia(100)	Bacteroidales(100)	Prevotellaceae(100)	Prevotella(100)	Otu0190	CGCACGGTAAACGATGGATGCCCGTTGTCAGGCTGTTTCAGCCTGGTGACCAAGCGAAAGCATTAAGCATCCCACCTGGGGAGTACGCCGGCAACGGTGAAACTCAAAGGAATTGACGGGGGCCCGCACAAGCGGAGGAACATGTGGTTTAATTCGATGATACGCGAGGAACCTTACCCGGGCTTGAATTGCAGACGAAGGCTTCAGAGATGAAGCGGCCCTTCGGGGCGTCTGTGAAGGTGCTGCATGGTTGTCGTCAGCTCGTGCCGTGAGGTGTCGGCTTAAGTGCCATAACGAGCGCAACCCCTTTCTTCAGTTGCCATCAGGTGATGCTGGGCACTCTGTAGATACTGCCACCGCAAGGTGTGA	x	0	0	1	2	0	0	0	1	3	2	3	8	0	0	3	0	0	0	0	0	0	0	0	0	0	0	0	1	3	0	0	0	0	0	0	0	0	1	1
462	102	Bacteria(100)	Firmicutes(100)	Clostridia(100)	Clostridiales(100)	Clostridiales_Incertae_Sedis_XI(100)	Parvimonas(100)	Otu0462	CACGCCGTAAACGATGAATGCTAGGTGTTGGGAGTCAAATCTCGGTGCCGAAGTTAACACATTAAGCATTCCGCCTGGGGAGTACGGTGGCAACACTGAAACTCAAAGGAATTGACGGGGACCCGCACAAGCAGCGGAGCATGTGGTTTAATTCGAAGCAACGCGAAGAACCTTACCAAGGCTTGACATATAGTTGAGTTATTGAGAAATTGATAAGTCCCTCGGGACAACTATACAGGTGGTGCATGGTTGTCGTCAGCTCGTGTCGTGAGATGTTGGGTTAAGTCCCGCAACGAGCGCAACCCTTATCTTCAGTTGCCAGCACGTAGAGGTGGGAACTCTGGAGAGACTGCCGATGACAAATCGGA	x	0	0	0	0	0	0	0	7	1	0	0	2	0	0	0	2	1	0	0	0	9	1	0	0	2	0	1	0	1	1	0	0	0	0	0	0	0	1	0
257	99	Bacteria(100)	Actinobacteria(100)	Actinobacteria(100)	Actinomycetales(100)	Corynebacteriaceae(100)	Corynebacterium(100)	Otu0257	CATGCTGTAAACGGTGGGCGTTAGGTGTGGGGACCGGTTTGGTTTCTGTGCCGTAGCTAACGCATTAAGCGCCCCGCCTGGGGAGTACGGCCGCAAGGCTAAAACTCAAAGGAATTGACGGGGGCCCGCACAAGCGGCGGAGCATGTGGATTAATTCGATGCAACGCGAAGAACCTTACCTGGGTTTGACATGCACCAGACGGTTGTAGAGATACGTACCTCCCTTTGTGGTTGGTGTGCAGGTGGTGCATGGTTGTCGTCAGCTCGTGTCGTGAGATGTTGGGTTAAGTCCCGCAACGAGCGCAACCCTTGTCTTATGTTGCCAGCACTTTGGGTGGGGACTCATGAGAGACTGCCGGGGTTAACTCGGA	x	0	0	0	3	0	0	2	0	2	0	0	1	3	0	0	0	0	0	1	0	0	1	0	0	2	3	1	1	0	0	0	0	0	0	0	0	0	0	0
390	99	Bacteria(100)	Firmicutes(100)	Bacilli(100)	Lactobacillales(100)	Streptococcaceae(100)	Streptococcus(100)	Otu0390	CACGCCGTAAACGATGAGTGCTAGGTGTTGGATCCTTTCCGGGATTCAGTGCCGCAGCTAACGCATTAAGCACTCCGCCTGGGGAGTACGACCGCAAGGTTGAAACTCAAAGGAATTGACGGGGCCCGCACAAGCGGTGGAGCATGTGGTTTAATTCGAAGCAACGCGAAGAACCTTACCAGGTCTTGACATCCCGATGCTATTTCTAGAGATAGAAAGTTACTTCGGTACATCGGTGACAGGTGGTGCATGGTTGTCGTCAGCTCGTGTCGTGAGATGTTGGGTTAAGTCCCGCAACGAGCGCAACCCCTATTGTTAGTTGCCATCATTCAGTTGGGCACTCTAGCGAGACTGCCGGTAATAAACCGGA	x	0	0	0	0	0	1	0	0	0	0	0	0	0	0	0	0	3	0	0	0	0	0	0	0	0	0	0	0	0	0	1	0	0	0	0	1	0	0	0
111	98	Bacteria(100)	Bacteroidetes(100)	Flavobacteria(100)	Flavobacteriales(100)	Flavobacteriaceae(100)	Capnocytophaga(100)	Otu0111	CACGCTGTAAACGATGGATACTAGCTGTTTGGAGCAATCTGAGTGGCTAAGCGAAAGTGATAAGTATCCCACCTGGGGAGTACGCACGCAAGTGTGAAACTCAAAGGAATTGACGGGGGCCCGCACAAGCGGTGGAGCATGTGGTTTAATTCGATGATACGCGAGGAACCTTACCAAGGTTTAAATGGGAACTGACAGAGGTAGAGATACCTCCTTCTTCGGACAGTTTTCAAGGTGCTGCATGGTTGTCGTCAGCTCGTGCCGTGAGGTGTCAGGTTAAGTCCTATAACGAGCGCAACCCCTGCCATTAGTTGCTAACGAGTCAAGTCGAGCCCTCTAGTGGGACTGCCGGTGCAAACCGTGA	x	0	3	1	6	0	0	0	0	0	0	0	1	1	1	0	0	0	1	2	0	0	0	0	0	0	0	1	0	3	0	0	0	0	0	0	0	0	1	0
193	98	Bacteria(100)	Firmicutes(100)	Bacilli(100)	Lactobacillales(100)	Streptococcaceae(100)	Streptococcus(100)	Otu0193	CACGCCGTAAACGATGAGTGCTAGGTGTTGGGTCCTTTCCGGGACTCAGTGCCGCAGCTAACGCATTAAGCACTCCGCCTGGGGAGTACGACCGCAAGGTTGAAACTCAAAGGAATTGACGGGGGCCCGCACAAGCGGTGGAGCATGTGGTTTAATTCGAAGCAACGCGAAGAACCTTACCAGGTCTTGACATCCCTCTGACCGCTCTAGAGATAGAGCTTTCCTTCGGGACAGAGGTGACAGGTGGTGCATGGTTGTCGTCAGCTCGTGTCGTGAGATGTTGGGTTAAGTCCCGCAACGAGCGCAACCCCTATTGTTAGTTGCCATCATTTAGTTGGGCACTCTAGCGAGACTGCCGGTAATAACCGGA	x	0	0	1	0	0	0	0	0	0	0	0	1	0	0	0	0	0	0	0	0	0	0	0	0	0	0	0	1	0	0	0	0	0	0	0	2	1	0	0
404	98	Bacteria(100)	Firmicutes(100)	Bacilli(100)	Lactobacillales(100)	Streptococcaceae(100)	Streptococcus(100)	Otu0404	CACGCCGTAAACGATGAGTGCTAGGTGTTGGATCCTTTCCGGGTAGTTCAGTGCCGCAGCTAACGCATTAAGCACTCCGCCTGGGGAGGTACGACCGCAAGGTTGAAACTCAAAGGAATTGACGGGGGCCCGGCACAAGCGGTGGAGCATGTGGTTTAATTCGAAGCAACGCGAAGAACCTTACCAGGTCTTGACATCCCGATGCTATTTCTAGAGATAGAAAGTTACTTCGGTACATCGGTGACAGGTGGTGCATGGTTGTCGTCAGCTCGTGTCGTGAGATGTTGGGTTAAGTCCCGCAACGAGCGCAACCCCTATTGTTAGTTGCCATCATTCAGTTGGGCACTCTAGCGAGACTGCCGGTAATAAACCGGA	x	0	0	0	0	0	1	0	0	0	0	0	0	0	0	0	0	1	0	0	0	0	0	0	0	0	0	0	0	0	1	1	0	0	0	0	2	1	0	0
844	98	Bacteria(100)	Firmicutes(100)	Bacilli(100)	Bacillales(100)	Staphylococcaceae(100)	Staphylococcus(100)	Otu0844	CACGCCGTAAACGATGAGTGCTAAGTGTTAGGGGGTTTCCGCCCCTTAGTGCTGCAGCTAACGCATTAAGCACTCCGCCTGGGGAGTACGACCGCAAGGTTGAAACTCAAAGGAATTGACGGGGACCCGCACAAGCGGTGGAGCATGTGGTTTAATTCGAAGCAACGCGAAGAACCTTACCAAATCTTGACATCCTTTGACAACTCTAGAGATAGAGCCTTCCCCTTCGGGGGACAAAGTGACAGGTGGTGCATGGTTGTCGTCAGCTCGTGTCGTGAGATGTTGGGTTAAGTCCCGCAACGAGCGCAACCCTTAAGCTTAGTTGCCATCATTAAGTTGGGCACTCTAAGTTGACTGCCGGTGACAAACCGGA	x	0	0	0	0	0	0	0	0	0	0	0	0	0	0	0	0	0	0	0	0	0	67	0	0	0	0	0	0	0	0	0	0	0	0	0	0	0	0	0
1736	97	Bacteria(100)	Proteobacteria(100)	Gammaproteobacteria(100)	Enterobacteriales(100)	Enterobacteriaceae(100)	Serratia(97)	Otu1736	CACGCTGTAAACGATGTCGACTTGGAGGTTGTGCCCTTGAGGCGTGGCTTCCGGAGCTAACGCGTTAAGTCGACCGCCTGGGGAGTACGGCCGCAAGGTTAAAACTCAAATGAATTGACGGGGGCCCGCACAAGCGGTGGAGCATGTGGTTTAATTCGATGCAACGCGAAGAACCTTACCTACTCTTGACATCCAGAGAATTCGCTAGAGATAGCTTAGTGCCTTCGGGAACTCTGAGACAGGTGCTGCATGGCTGTCGTCAGCTCGTGTTGTGAAATGTTGGGTTAAGTCCCGCAACGAGCGCAACCCTTATCCTTTGTTGCCAGCACGTAATGGTGGGAACTCAAAGGAGACTGCCGGTGATAAACCGGA	x	0	0	0	0	0	0	0	0	0	0	0	0	0	0	0	0	0	0	0	0	0	0	0	0	0	0	0	0	0	0	0	0	0	0	0	0	0	0	0
31	95	Bacteria(100)	Actinobacteria(100)	Actinobacteria(100)	Coriobacteriales(100)	Coriobacteriaceae(100)	Atopobium(100)	Otu0031	CTAGCCGTAAACGATGGACACTAGGTGTGGGGGAAGTATTTCTTCCGTGCCGCAGCTAACGCATTAAGTGTCCCGCCTGGGGAGTACGGCCGCAAGGCTAAAACTCAAAGGAATTGACGGGGGCCCGCACAAGCAGCGGAGCATGTGGTTTAATTCGAAGCAACGCGAAGAACCTTACCAGGGCTTGACATTTAGGTGAAGCGGCGGAAACGTCGTGGCCGAAAGGAGCCTAAACAGGTGGTGCATGGCTGTCGTCAGCTCGTGTCGTGAGATGTTAGGTTAAGTCCTGCAACGAGCGCAACCCTCGTCGTATGTTGCCAGCGGTTAGGCCGGGCACCCATACGAGACCGCCGGCGTCAAGCCGGA	x	2	0	1	0	0	0	2	0	0	0	2	0	0	0	0	0	1	0	0	2	0	0	0	0	2	0	0	0	0	0	0	0	0	0	0	0	4	1	0
272	93	Bacteria(100)	Actinobacteria(100)	Actinobacteria(100)	Actinomycetales(100)	Micrococcaceae(100)	Micrococcus(100)	Otu0272	CATGCCGTAAACGTTGGGCACTAGGTGTGGGGACCATTCCACGGTTTCCGCGCCGCAGCTAACGCATTAAGTGCCCCGCCTGGGGAGTACGGCCGCAAGGCTAAAACTCAAAGGAATTGACGGGGGCCCGCACAAGCGGCGGAGCATGCGGATTAATTCGATGCAACGCGAAGAACCTTACCAAGGCTTGACATGTTCTCGATCGCCGTAGAGATACGGTTTCCCCTTTGGGGCGGGTTCACAGGTGGTGCATGGTTGTCGTCAGCTCGTGTCGTGAGATGTTGGGTTAAGTCCCGCAACGAGCGCAACCCTCGTTCCATGTTGCCAGCACGTAATGGTGGGGACTCATGGGAGACTGCCGGGGTCAACTCGGA	x	0	0	0	1	0	0	1	0	0	0	0	0	0	0	0	1	0	1	0	0	1	1	0	0	0	0	0	0	0	0	0	0	0	0	0	0	0	0	0
200	91	Bacteria(100)	Proteobacteria(100)	Epsilonproteobacteria(100)	Campylobacterales(100)	Campylobacteraceae(100)	Campylobacter(100)	Otu0200	CACGCCCTAAACGATGTATACTAGTTGTTGCTTCGCTAGTCGAGGCAGTAATGCACCTAACGGATTAAGTATACCGCCTGGGGAGTACGGTCGCAAGATTAAAACTCAAAGGAATAGACGGGGACCCGCACAAGCGGTGGAGCATGTGGTTTAATTCGAAGATACGCGAAGAACCTTACCCGGACTTGATATCTAACAAATCATCCAGAGATGGAAGAGTGTCTGCTTGCAGAAATGTTAAGACAGGTGCTGCACGGCTGTCGTCAGCTCGTGTCGTGAGATGTTGGGTTAAGTCCCGCAACGAGCGCAACCCACGTCATTAGTTGCTAACGGTTCGGCCGAGCACTCTAATGAGACTGCCTTCGCAAGGAGGA	x	0	0	2	0	4	2	3	0	2	2	1	0	0	0	0	0	0	0	2	0	1	0	0	2	1	0	5	0	1	0	1	2	0	0	3	0	0	0	0
306	91	Bacteria(100)	Firmicutes(100)	Negativicutes(100)	Selenomonadales(100)	Veillonellaceae(100)	Selenomonas(92)	Otu0306	CTGGCCGTAAACGATGGATACTAGGTGTGGGAGGTATCGACCCCTACCGTGCCGGAGTTAACGCAATAAGTATCCCGCCTGGGGAGTACGGCCGCAAGGCTGAAACTCAAAGGAATTGACGGGGACCCGCACAAGCGGTGGAGTATGTGGTTTAATTCGAAGCAACGCGAAGAACCTTACCAGGCCTTGACATTGACTGAAAGCGCTAGAGATAGTGCCCTCTCTTCGGAGACAGGAAAACAGGTGGTGCATGGCTGTCGTCAGCTCGTGTCGTGAGATGTTGGGTTAAGTCCCGCAACGAGCGCAACCCCTGTTCTTTGTTGCCATCAGGTGATGCTGGGCACTCAAAGGAGACTGCCGCGGAGAACGCGGA	x	0	0	0	0	1	1	1	0	2	0	0	0	0	0	2	2	5	0	0	0	0	0	0	1	0	0	0	0	0	1	1	0	0	0	0	0	2	0	0
2237	91	Bacteria(100)	Actinobacteria(100)	Actinobacteria(100)	Actinomycetales(100)	Micrococcaceae(100)	Rothia(100)	Otu2237	CATGCCGTAAACGTTGGGCACTAGGTGTGGGGGACGATTCCACGTTTTCCGTCGCCGTAGCTAACGCATTAAGTGCCCCGCCTGGGGAGTACGGCCGCAAGGCTAAAACTCAAAGAAATTGACGGGGCCCGGCACAAGCGGCGGAGCATGCGGATTAATTCGATGCAACGCGAAGAACCTTACCAAGGCTTGACATATACTGGACCGCATCAGAGATGGTGTTTCCCTTCGGGGCTGGTATACAGGTGGTGCATGGTTGTCGTCAGCTCGTGTCGTGAGATGTTGGGTTAAGTCCCGCAACGAGCGCAACCCTCGTTCTATGTTGCCAGCACGTTATGGTGGGGACTCATAGGAGACTGCCGGGGTCAACTCGGA	x	0	0	0	0	0	0	0	0	0	0	0	0	0	0	0	0	0	0	0	0	0	0	0	0	0	0	0	0	0	0	0	0	0	0	0	0	0	0	0
34	90	Bacteria(100)	Firmicutes(100)	Clostridia(92)	unclassified(89)	unclassified(89)	unclassified(89)	Otu0034	CACACCGTAAACGATGGATACTAGGAGTTGGCAAAAATATTGTCGGTTCCGCAGTTAACGCATTAAGTATCCCACCTGGGGAGTACGACCGCAAGGTTAAAACTCAAAGGAATTGACGGGGGCCCGCACAAGCAGTGGAGTATGTGGTTTAATTCGAAGCAACGCGAAGAACCTTACCAGGGCTTGACATATACAGGAATATATAAGAGATTATATAGCTCTACGGAGTCTGTATACAGGTGGTGCATGGTTGTCGTCAGCTCGTGTCGTGAGATGTTGGGTTAAGTCCCGTAACGAGCGCAACCCCTATGGCTAGTTGCTAACATTAAGTTGAGGACTCTAGCAAGACTGCCGTTGTTAAAACGGA	x	1	0	0	0	2	1	0	0	0	0	0	0	0	1	2	5	8	0	0	0	0	0	0	0	0	0	4	0	0	0	0	1	1	0	0	0	0	1	0
67	90	Bacteria(100)	Fusobacteria(100)	Fusobacteria(100)	Fusobacteriales(100)	Leptotrichiaceae(100)	Leptotrichia(100)	Otu0067	CTAGCTGTAAACGATGATTACTGGGTGTGGGCATGAAGAGTGTCCGTGCCGAAGCAAATGCGATAAGTAATCCGCCTGGGGAGTACGGCCGCAAGGCTGAAACTCAAAGGAATTGACGGGGACCCGCACAAGCGGTGGAGCATGTGGTTTAATTCGACGCAACGCGAGGAACCTTACCAGATCTTGACATCCTGCGAATGCCCGTGAGAGCGGGCAGTGCCTTCGGGAACGCAGAGACAGGTGGTGCATGGCTGTCGACAGCTCGTGTCGTGAGATGTTGGGTTAAGTCCCGCAACGAGCGCAACCCCTATCGTTAGTTGCCATCATTAAGTTGGGGACTCTAGCGAGACTGCCTGCGAAGAGCAGGA	x	1	0	2	1	0	0	0	2	2	2	0	0	0	3	1	0	0	0	1	0	0	1	0	0	0	0	1	0	0	0	0	0	1	0	0	2	0	0	0
44	87	Bacteria(100)	Firmicutes(100)	Bacilli(100)	Lactobacillales(100)	Streptococcaceae(100)	Streptococcus(100)	Otu0044	CACGCCGTAAACGATGAGTGCTAGGTGTTAGGCCCTTTCCGGGGCTTAGTGCCGCAGCTAACGCATTAAGCACTCCGCCTGGGGAGTACGACCGCAAGGTTGAAACTCAAAGGAATTGACGGGGCCCGCACAAGCGGTGGAGCATGTGGTTTAATTCGAAGCAACGCGAAGAACCTTACCAGGTCTTGACATCCCTCTGACCGCTCTAGAGATAGAGTTTTCCTTCGGGACGAGAGGTGACAGGTGGTGCATGGTTGTCGTCAGCTCGTGTCGTGAGATGTTGGGTTAAGTCCCGCAACGAGCGCAACCCCTATTGTTAGTTGCCATCATTCAGTTGGGCACTCTAGCGAGACTGCCGGTAATAAACCGGA	x	4	1	0	3	0	2	3	2	0	0	0	0	0	0	2	0	0	0	1	0	0	1	0	0	0	0	0	0	0	0	0	5	0	0	1	0	0	2	0
768	87	Bacteria(100)	Proteobacteria(100)	Alphaproteobacteria(100)	Caulobacterales(100)	Caulobacteraceae(100)	Brevundimonas(100)	Otu0768	CACGCCGTAAACGATGATTGCTAGTTGTCGGGATGCATGCATTTCGGTGACGCAGCTAACGCATTAAGCAATCCGCCTGGGGAGTACGGTCGCAAGATTAAAACTCAAAGGAATTGACGGGGGCCCCGCACAAGCGGTGGAGCATGTGGTTTAATTCGAAGCAACGCGCAGAACCTTACCACCTTTTGACATGCCCGGACCGCCAGAGAGATCTGGCTTTCCCTTCGGGGACTGGGACACAGGTGCTGCATGGCTGTCGTCAGCTCGTGTCGTGAGATGTTGGGTTAAGTCCCGCAACGAGCGCAACCCTCGCCATTAGTTGCCATCATTCAGTTGGGAACTCTAATGGGACTGCCGGTGCTAAGCCGGA	x	0	0	0	0	0	0	0	0	0	0	0	0	0	0	0	0	1	0	0	0	0	0	0	0	0	0	0	0	0	0	0	0	0	0	0	0	1	0	0
293	86	Bacteria(100)	Bacteroidetes(100)	Bacteroidia(100)	Bacteroidales(100)	Prevotellaceae(100)	Prevotella(100)	Otu0293	CGCACGGTAAACGATGAATACTCGCAGTTCGGCCGTTTAGGTCGAGTTGTCCAGCGAAAGCGTTAAGTATTCCACCTGGGGAGTACGCCGGCAACGGTGAAACTCAAAGGAATTGACGGGGGCCCGCACAAGCGGAGGAACATGTGGTTTAATTCGATGATACGCGAGGAACCTTACCCGGGCTTGAACCAAGAGTGACGAGTGCAGAGATGCGCTTTTTCTTCGGACACTTTTGGAGGTGCTGCATGGTTGTCGTCAGCTCGTGCCGTGAGGTGTCGGCTTAAGTGCCATAACGAGCGCAACCCTTTTCTACGTTTGCCATCGGGTAATGCCGGGAACTCCGTGGATACTGCCGCCGCAAGGCGGA	x	0	0	0	0	9	0	0	0	2	0	0	0	0	0	0	2	12	0	0	0	9	0	0	0	0	1	1	2	0	0	0	0	0	0	0	0	0	0	1
589	86	Bacteria(100)	Proteobacteria(100)	Gammaproteobacteria(100)	Pasteurellales(100)	Pasteurellaceae(100)	Haemophilus(100)	Otu0589	CACGCTGTAAACGATGTCGATTTGGGGGTTGAACTTTGTGTTTGGCGCCCGTAGCTAACGTGATAAATCGACCGCCTGGGGAGTACGGCCGCAAGGTTAAAACTCAAATGAATTGACGGGGGCCCGCACAAGCGGTGGAGCATGTGGTTTAATTCGATGCAACGCGAAGAACCTTACCTACTCTTGACATCCAGAGAACATTCCAGAGATGGATTGGTGCCTTCGGGAACTCTGAGACAGGTGCTGCATGGCTGTCGTCAGCTCGTGTTGTGAAATGTTGGGTTAAGTCCCGCAACGAGCGCAACCCTTATCCTTTGTTGCCAGCGATTCGGTCGGGAACTCAAAGGAGACTGCCGGTGATAAACCGGA	x	0	0	0	0	0	0	0	0	0	2	0	0	0	1	0	0	0	0	0	0	0	0	0	0	0	0	0	0	0	0	0	3	0	0	0	0	0	0	0
2245	86	Bacteria(100)	Actinobacteria(100)	Actinobacteria(100)	Actinomycetales(100)	Micrococcaceae(100)	Rothia(100)	Otu2245	CATGCCGTAAACGTTGGGCACTAGGTGTGGGGGACGATTCCACGTTTTCCGTCGCCGTAGCTAACGCATTAAGTGCCCCGCCTGGGGAGTACGGCCGCAAGGCTAAAACTCAAAGAAATTGACGGGGCCCGGCACAAGCGGCGGAGCATGCGGATTAATTCGATGCAACGCGAAGAACCTTACCAAGGCTTGACATATACTGGACCGCATCAGAGATGGTGTTTCCCTTCGGGGCTGGTATACAGGTGGTGCATGGTTGTCGTCAGCTCGTGTCGTGAGATGTTGGGTTAAGTCCCGCAACGAGCGCAACCCTCGTTCTATGTTGCCAGCACGTTATGGTGGGGACGTCATAGGAGACTGCCGGGGTCGAACTCGGA	x	0	0	0	0	0	0	0	0	0	0	0	0	0	0	0	0	0	0	0	0	0	0	0	0	0	0	0	0	0	0	0	0	0	0	0	0	0	0	0
524	84	Bacteria(100)	Firmicutes(100)	Clostridia(100)	Clostridiales(100)	Clostridiales_Incertae_Sedis_XI(100)	Parvimonas(100)	Otu0524	CACGCCGTAAACGATGAATGCTAGGTGTTGGGAGTCAAATCTCGGTGCCGAAGTTAACACATTAAGCATTCCGCCTGGGGAGTACGGTGGCAACACTGAAACTCAAAGGAATTGACGGGGACCCGCACAAGCAGCGGAGCATGTGGTTTAATTCGAAGCAACGCGAAGAACCTTACCAAGGCTTGACATATAGTTGAGTTATTGAGAAATTGATAAGTCCCTCGGGACAGCTATACAGGTGGTGCATGGTTGTCGTCAGCTCGTGTCGTGAGATGTTGGGTTAAGTCCCGCAACGAGCGCAACCCTTATCTTCAGTTACCAGCATGTAATGATGGGGACTCTGGAGAGACTGCCGATGATAAATCGGA	x	0	0	0	0	0	0	0	0	1	2	0	0	0	0	0	3	0	0	2	0	1	0	0	0	0	0	0	0	3	0	0	0	0	0	0	0	0	1	0
376	82	Bacteria(100)	Firmicutes(100)	Bacilli(100)	Lactobacillales(100)	Streptococcaceae(100)	Streptococcus(100)	Otu0376	CACGCCGTAAACGATGAGTGCTAGGTGTTAGGTCCTTTCCGGGACTTAGTGCCGCAGCTAACGCATTAAGCACTCCGCCTGGGGAGTACGACCGCAAGGTTGAAACTCAAAGGAATTGACGGGGGCCCGCACAAGCGGTGGAGCATGTGGTTTAATTCGAAGCAACGCGAAGAACCTTACCAGGTCTTGACATCCCGATGCTATTTCTAGAGATAGGAAGTTTCTTCGGAACATCGGTGACAGGTGGTGCATGGTTGTCGTCAGCTCGTGTCGTGAGATGTTGGGTTAAGTCCCGCAACGAGCGCAACCCTTATTGTTAGTTGCCATCATTGAGTTGGGCACTCTAGCGAGACTGCCGGTAATAAACCGGA	x	0	0	0	0	0	1	0	0	0	0	1	0	0	0	0	0	1	1	5	0	5	0	0	0	0	0	0	0	0	0	0	0	2	0	0	0	0	0	2
154	80	Bacteria(100)	Bacteroidetes(100)	Bacteroidia(100)	Bacteroidales(100)	Prevotellaceae(100)	Prevotella(100)	Otu0154	CGCACAGTAAACGATGGATGCCCGCTGTTGGTACCTGGTATCAGCGGCTAAGCGAAAGCATTAAGCATCCCACCTGGGGAGTACGCCGGCAACGGTGAAACTCAAAGGAATTGACGGGGGCCCGCACAAGCGGAGGAACATGTGGTTTAATTCGATGATACGCGAGGAACCTTACCCGGGCTTGAATTGCAGAGGAAGGATTTAGAGATAATGACGCCCTTCGGGTCGTCTGTGAAGGTGCTGCATGGTTGTCGTCAGCTCGTGCCGTGAGGTGTCGGCTTAAGTGCCATAACGAGCGCAACCCCTGTCTTTAGTTGCCATCAGGTTAAGCTGGGCACTCTGGAGATACTGCCACCGTAAGGTGTGA	x	0	1	0	0	0	0	0	0	0	0	0	0	1	0	0	0	0	2	2	0	0	4	5	1	0	0	0	0	0	0	0	0	0	0	0	0	0	0	0
755	80	Bacteria(100)	Firmicutes(100)	Clostridia(100)	Clostridiales(100)	unclassified	unclassified	Otu0755	CACGCAGTAAACGATGAATACTTGGTGTCGGGGAGGTAAACTCTTCGGTGCCGCAAGCTAACGCATTAAGTATTCCACCTGGGGAGTACGTTCGCAAGAATGAAACTCAAAGGAATTGACGGGGACCCGCACAAGCGGTGGAGCATGTGGTTTAATTCGAAGCAACGCGAAGAACCTTACCAAATCTTGACATACTCTTGAATAGCTTTGTAATGAAGCTAGACCTTCGGGACAAGGGAGTACAGGTGGTGCATGGTTGTCGTCAGCTCGTGTCGTGAGATGTTGGGTTAAGTCCCGCAACGAGCGCAACCCTTGTCGTCAGTAGCCAGCAGTAAGATGGGCACTCTGACGAGACAGCCGGAGATAATCCGGA	x	0	0	0	0	0	0	0	0	0	0	0	0	0	0	0	0	2	0	0	0	0	0	0	0	0	0	0	0	0	0	0	0	0	0	0	0	0	0	0
102	79	Bacteria(100)	Proteobacteria(100)	Betaproteobacteria(100)	Neisseriales(100)	Neisseriaceae(100)	Neisseria(100)	Otu0102	CACGCCCTAAACGATGTCGATTAGCTGTTGGGCAGCATGACTGCTTAGTAGCGAAGCTAACGCGTGAAATCGACCGCCTGGGGAGTACGGTCGCAAGATTAAAACTCAAAGGAATTGACGGGGACCCGCACAAGCGGTGGATGATGTGGATTAATTCGATGCAACGCGAAGAACCTTACCTGGTCTTGACATGTACGGAATCCTCCAGAGACGGAGGAGTGCCTTCGGGAACCGTAACACAGGTGCTGCATGGCTGTCGTCAGCTCGTGTCGTGAGATGTTGGGTTAAGTCCCGCAACGAGCGCAACCCTTGTCATTAGTTGCCATCATTTAGTTGGGCACTCTAATGAGACTGCCGGTGACAAGCCGGA	x	0	6	14	1	0	2	0	5	0	1	0	0	0	0	0	0	0	0	0	0	0	0	0	0	1	1	0	0	0	0	0	0	0	0	0	1	0	0	0
599	79	Bacteria(100)	Actinobacteria(100)	Actinobacteria(100)	Actinomycetales(100)	Micrococcaceae(100)	Rothia(100)	Otu0599	CATGCCGTAAACGTTGGGCACTAGGTGTGGGGACGATTCCACGTTTTCCGTCGCCGTAGCTAACGCATTAAGTGCCCCGCCTGGGGAGTACGGCCGCAAGGCTAAAACTCAAAGAAATTGACGGGGGCCCGCACAAGCGGCGGAGCATGCGGATTAATTCGATGCAACGCGAAGAACCTTACCAAGGCTTGACATATACTGGACCGCATCAGAGATGGTGTTTCCCTTCGGGGCTGGTATACAGGTGGTGCATGGTTGTCGTCAGCTCGTGTCGTGAGATGTTGGGTTAAGTCCCGCAACGAGCGCAACCCTCGTTCTATGTTGCCAGCACGTTATGGTGGGGACTCATAGGAGACTGCCGGGGTCAACTCGGA	x	0	0	0	0	0	0	0	0	0	1	5	0	0	0	0	0	1	0	0	0	2	2	0	0	4	0	0	0	0	1	0	0	0	0	1	0	0	0	1
14	76	Bacteria(100)	Proteobacteria(100)	Betaproteobacteria(100)	Neisseriales(100)	Neisseriaceae(100)	Neisseria(100)	Otu0014	CACGCCCTAAACGATGTCGATTAGCTGTTGGGCAACTTGATTGCTTGGTAGCGAAGCTAACGCGTGAAATCGACCGCCTGGGGAGTACGGTCGCAAGATTAAAACTCAAAGGAATTGACGGGGGACCCGCACAAGCGGTGGATGATGTGGATTAATTCGATGCAACGCGAAGAACCTTACCTGGTCTTGACATGTACGGAACCTTCCGGAGACGGAAGGGTGCCTTCGGGAGCCGTAACACAGGTGCTGCATGGCTGTCGTCAGCTCGTGTCGTGAGATGTTGGGTTAAGTCCCGCAACGAGCGCAACCCTTGTCATTAGTTGCCATCATTTGGTTGGGCACTCTAATGAGACTGCCGGTGACAAGCCGGA	x	4	0	12	0	3	0	0	0	0	0	0	0	0	0	0	0	0	0	0	0	0	0	0	0	0	0	0	0	0	3	0	1	2	0	0	1	0	0	0
343	75	Bacteria(100)	Firmicutes(100)	Bacilli(100)	Lactobacillales(100)	Streptococcaceae(100)	Streptococcus(100)	Otu0343	CACGCCGTAAACGATGAGTGCTAGGTGTTGGGTCCTTTCCGGGACTCAGTGCCGCAGCTAACGCATTAAGCACTCCGCCTGGGGAGTACGACCGCAAGGTTGAAACTCAAAGGAATTGACGGGGGGCCCGCACAAGCGGTGGAGCATGTGGTTTAATTCGAAGCAACGCGAAGAACCTTACCAGGTCTTGACATCCCGGTGCCCGTCCTAGAGATAGGATTTTGCTTCGGCACACCGGTGACAGGTGGTGCATGGTTGTCGTCAGCTCGTGTCGTGAGATGTTGGGTTAAGTCCCGCAACGAGCGCAACCCTTATTGTTAGTTGCCATCATTTAGTTGGGCACTCTAGCGAGACTGCCGGTAATAAACCGGA	x	0	0	0	0	1	0	0	1	0	0	0	0	0	0	0	0	0	0	0	0	0	0	0	0	0	6	0	0	0	8	1	0	5	0	0	0	0	5	0
769	75	Bacteria(100)	Firmicutes(100)	Bacilli(100)	Lactobacillales(100)	Streptococcaceae(100)	Streptococcus(100)	Otu0769	CACGCCGTAAACGATGAGTGCTAGGTGTTGGGTCCTTTCCGGGACTCAGTGCCGCAGCTAACGCATTAAGCACTCCGCCTGGGGAGTACGACCGCAAGGTTGAAACTCAAAGGAATTGACGGGGCCCGGCACAAGCGGTGGAGCATGTGGTTTAATTCGAAGCAACGCGAAGAACCTTACCAGGTCTTGACATCCCTCTGACCGCTCTAGAGATAGAGTTTTCCTTCGGGACGAGAGGTGACAGGTGGTGCATGGTTGTCGTCAGCTCGTGTCGTGAGATGTTGGGTTAAGTCCCGCAACGAGCGCAACCCCTATTGTTAGTTGCCATCATTCAGTTGGGCACTCTAGCGAGACTGCCGGTAATAAACCGGA	x	0	0	0	0	0	0	0	0	0	0	0	0	0	0	0	0	1	0	0	0	0	1	0	0	0	0	0	0	0	0	0	0	0	0	0	0	0	0	0
147	74	Bacteria(100)	Proteobacteria(100)	Betaproteobacteria(100)	Neisseriales(100)	Neisseriaceae(100)	Neisseria(100)	Otu0147	CACGCCCTAAACGATGTCGATTAGCTGTTGGGCAGCATGACTGCTTAGTAGCGAAGCTAACGCGTGAAATCGACCGCCTGGGGAGTACGGTCGCAAGATTAAAACTCAAAGGAATTGACGGGGGACCCGCACAAGCGGTGGATGATGTGGATTAATTCGATGCAACGCGAAGAACCTTACCTGGTCTTGACATGTACGGAACCCTCCAGAGACGGAGGGGTGCCTTCGGGAGCCGTAACACAGGTGCTGCATGGCTGTCGTCAGCTCGTGTCGTGAGATGTTGGGTTAAGTCCCGCAACGAGCGCAACCCTTGTCATTAGTTGCCATCATTAAGTTGGGCACTCTAATGAGACTGCCGGTGACAAGCCGGA	x	0	1	0	0	0	0	2	0	0	0	0	0	0	0	0	1	0	0	0	0	1	0	0	0	0	0	13	0	0	0	0	4	0	0	0	0	0	0	0
420	73	Bacteria(100)	Actinobacteria(100)	Actinobacteria(100)	Actinomycetales(100)	Micrococcaceae(100)	Rothia(100)	Otu0420	CATGCCGTAAACGTTGGGCACTAGGTGTGGGGGACATTCCACGTTTTCCGCGCCGTAGCTAACGCATTAAGTGCCCCGCCTGGGGAGTACGGCCGCAAGGCTAAAACTCAAAGAAATTGACGGGGGCCCGCACAAGCGGCGGAGCATGCGGATTAATTCGATGCAACGCGAAGAACCTTACCAAGGCTTGACATATACTGGACCGCATCAGAGATGGTGTTTCCCTTCGGGGCTGGTATACAGGTGGTGCATGGTTGTCGTCAGCTCGTGTCGTGAGATGTTGGGTTAAGTCCCGCAACGAGCGCAACCCTCGTTCTATGTTGCCAGCACGTTATGGTGGGGACTCATAGGAGACTGCCGGTGATAAACCGGA	x	0	0	0	0	0	1	0	0	0	0	0	0	0	0	0	0	0	0	0	0	0	0	1	0	1	0	0	0	0	0	0	0	0	0	2	0	0	0	0
699	73	Bacteria(100)	Bacteroidetes(100)	Bacteroidia(100)	Bacteroidales(100)	Prevotellaceae(100)	Prevotella(100)	Otu0699	CGCACAGTAAACGATGGATGCCCGCTGTTGGTACCTGGTATCAGCGGCTAAGCGAAAGCATTAAGCATCCCACCTGGGGAGTACGCCGGCAACGGTGAAACTCAAAGGAATTGACGGGGGCCCGCACAAGCGGAGGAACATGTGGTTTAATTCGATGATACGCGAGGAACCTTACCCGGGCTTGAATTGCAGAGGAAGGATTTAGAGATAATGACGCCCTTCGGGGCCTCTGTGAAGGTGCTGCATGGTTGTCGTCAGCTCGTGCCGTGAGGTGTCGGCTTAAGTGCCATAACGAGCGCAACCCCTCTCTTCAGTTGCCATCAGGTAATGCTGGGCACTCTGGAGACACTGCCACCGTAAGGTGTGA	x	0	0	0	0	0	0	0	0	0	0	0	0	0	0	3	0	9	0	0	1	0	0	2	0	0	0	2	0	1	0	0	0	0	0	0	0	1	0	0
1739	71	Bacteria(100)	Proteobacteria(100)	Gammaproteobacteria(100)	Enterobacteriales(100)	Enterobacteriaceae(100)	Serratia(93)	Otu1739	CACGCTGTAAACGATGTCGACTTGGAGGTTGTGCCCTTGAGGCGTGGCTTCCGGAGCTAACGCGTTAAGTCGACCGCCTGGGGAGTACGGCCGCAAGGTTAAAACTCAAATGAATTGACGGGGGCCCGCACAAGCGGTGGAGCATGTGGTTTAATTCGATGCAACGCGAAGAACCTTACCTACTCTTGACATCCAGAGAATTCGCTAGAGATAGCTTAGTGCCTTCGGGAACTCTGAGACAGGTGCTGCATGGCTGTCGTCAGCTCGTGTTGTGAAATGTTGGGTTAAGTCCCGCAACGAGCGCAACCCTTATCCTTTGTTGCCAGCGAGTAATGTCGGGAACTCAAAGGAGACTGCCGGTGATAAACCGGA	x	0	0	0	0	0	0	0	0	0	0	0	0	0	0	0	0	0	0	0	0	0	0	0	0	0	0	0	0	0	0	0	0	0	0	0	0	0	0	0
180	70	Bacteria(100)	Firmicutes(100)	Clostridia(100)	Clostridiales(100)	Eubacteriaceae(100)	Eubacterium(100)	Otu0180	CACGCCGTAAACGATGAGCACTAGGTGTCGGGGTCGTAAGGCTTCGGTGCCGTAGTTAACGCATTAAGTGCTCCGCCTGGGGAGTACGCACGCAAGTGTGAAACTCAAAGGAATTGACGGGGACCCGCACAAGCAGCGGAGCATGTGGTTTAATTCGAAGCAACGCGAAGAACCTTACCAGGACTTGACATCCTTCTGACCGGTCTTTAATAGGACCTTTCTTTTGACAGAAGAGACAGGTGGTGCATGGTTGTCGTCAGCTCGTGTCGTGAGATGTTGGGTTAAGTCCCGCAACGAGCGCAACCCTTGTCATTAGTTGCCATCATTAAGTTGGGCACTCTAGTGAGACTGCCGGGGACAACTCGGA	x	0	0	1	0	0	0	0	5	3	4	0	0	0	0	0	0	0	1	2	0	3	1	0	0	0	0	1	1	0	0	0	0	0	0	0	0	0	2	0
301	70	Bacteria(100)	Bacteroidetes(100)	Bacteroidia(100)	Bacteroidales(100)	Porphyromonadaceae(100)	unclassified(100)	Otu0301	CACGCAGTAAACGATGATTACTAGCTGTTAGCGATATATTGTTAGTGGCTAAGCGAAAGCGATAAGTAATCCACCTGGGGAGTACGTTCGCAAGAATGAAACTCAAAGGAATTGACGGGGGCCCGCACAAGCGGAGGAACATGTGGTTTAATTCGATGATACGCGAGGAACCTTACCCGGGCTTGAAATGCTATCGACCGACGGAGAGATTCGTTATCCAGCAATGGCGATAGTGTAGGTGCTGCATGGTTGTCGTCAGCTCGTGCCGTGAGGTGTCGGCTTAAGTGCCATAACGAGCGCAACCCTTGCCAATAGTTACCAGCATTTAGATGGGGACTCTATTGGGACTGCCACCGTAAGGTGAGA	x	0	0	0	0	3	0	0	0	1	5	1	0	1	2	0	0	0	0	0	0	2	0	1	0	0	0	3	0	0	1	0	0	0	0	0	0	0	0	0
531	70	Bacteria(100)	Bacteroidetes(100)	Bacteroidia(100)	Bacteroidales(100)	Porphyromonadaceae(100)	Porphyromonas(100)	Otu0531	CACGCAGTAAACGATGATAACTGGGCGTATGCGATATACAGTATGCTCCTAAGCGAAAGCGTTAAGTTATCCACCTGGGGAGTACGCCGGCAACGGTGAAACTCAAAGGAATTGACGGGGGGCCCGCACAAGCGGAGGAACATGTGGTTTAATTCGATGATACGCGAGGAACCTTACCCGGGATTGAAATGTAGATGACCGCTCCTGAAAGGGAGTTTTCCTTCGGGACATCTATGTAGGTGCTGCATGGTTGTCGTCAGCTCGTGCCGTGAGGTGTCGGCTTAAGTGCCATAACGAGCGCAACCCCTGTCTACGGTTGCCATCAGGTGATGCTGGGAACTCCGTAGAGACTGCCGTCGTAAGGCGTGA	x	0	0	0	0	0	0	0	0	1	2	0	0	0	0	0	0	0	0	0	0	0	0	0	0	0	1	1	3	0	0	0	1	0	0	0	0	0	1	0
552	70	Bacteria(100)	Proteobacteria(100)	Gammaproteobacteria(100)	Pasteurellales(100)	Pasteurellaceae(100)	Haemophilus(95)	Otu0552	CACGCTGTAAACGATGTCGATTTGGGGGTTGAGCTTTGAGCTTGGCGCCCGTAGCTAACGTGATAAATCGACCGCCTGGGGAGTACGGCCGCAAGGTTAAAACTCAAATGAATTGACGGGGCCCGCACAAGCGGTGGAGCATGTGGTTTAATTCGATGCAACGCGAAGAACCTTACCTACTCTTGACATCCAGAGAACTTTCCAGAGATGGATTGGTGCCTTCGGGAACTCTGAGACAGGTGCTGCATGGCTGTCGTCAGCTCGTGTTGTGAAATGTTGGGTTAAGTCCCGCAACGAGCGCAACCCTTATCCTTTGTTGCCAGCGATTTGGTCGGGAACTCAAAGGAGACTGCCGGTGATAAAACCGGA	x	0	0	0	0	0	0	0	0	1	1	0	0	0	0	1	0	2	0	0	0	2	0	0	0	0	0	0	0	0	0	0	0	0	0	0	0	0	0	0
330	69	Bacteria(100)	Bacteroidetes(100)	Bacteroidia(100)	Bacteroidales(100)	Prevotellaceae(100)	Prevotella(100)	Otu0330	CGCACAGTAAACGATGGATGCCCGCTGTTGGTACCTGGTATCAGCGGCTAAGCGAAAGCATTAAGCATCCCACCTGGGGAGTACGCCGGCAACGGTGAAACTCAAAGGAATTGACGGGGGCCCGCACAAGCGGAGGAACATGTGGTTTAATTCGATGATACGCGAGGAACCTTACCCGGGCTTGAATTGCAGAGGAAGGATTTAGAGATAATGACGCCCTTCGGGTCGTCTGTGAAGGTGCTGCATGGTTGTCGTCAGCTCGTGCCGTGAGGTGTCGGCTTAAGTGCCATAACGAGCGCAACCCCTGTCTTTAGTTGCCATCAGGTGATGCTGGGCACTCTGGAGATACTGCCACCGTAAGGTGTGA	x	0	0	0	0	1	1	2	0	0	0	0	0	0	0	0	0	0	2	2	0	0	0	0	0	0	1	0	0	0	0	0	0	0	0	2	0	1	0	0
780	69	Bacteria(100)	Fusobacteria(100)	Fusobacteria(100)	Fusobacteriales(100)	Leptotrichiaceae(100)	Leptotrichia(100)	Otu0780	CCAGCCGTAAACGATGATTACTGGGTGTGGGCATGAAGAGTGTCCGTGCCGAAGCTAATGCGATAAGTAATCCGCCTGGGGAGTACGGCCGCAAGGCTGAAACTCAAAGGAATTGACGGGGACCCGCACAAGCGGTGGAGCATGTGGTTTAATTCGACGCAACGCGAGGAACCTTACCAGATCTTGACATCCCACGTATGCCTACGAGAGTAGGCAGTGCCTTCGGGAACGTGGAGACAGGTGGTGCATGGCTGTCGACAGCTCGTGTCGTGAGATGTTGGGTTAAGTCCCGCAACGAGCGCAACCCCTATCGCTAGTTGCCATCATTAAGTTGGGGACGTCTAGCGAGACTGCCTGCGAAGAGCAGGA	x	0	0	0	0	0	0	0	0	0	0	0	0	0	0	0	0	0	1	3	0	0	0	0	0	0	1	0	0	0	0	0	0	0	0	0	0	0	0	0
396	68	Bacteria(100)	Proteobacteria(100)	Gammaproteobacteria(100)	Pasteurellales(100)	Pasteurellaceae(100)	unclassified	Otu0396	CACGCTGTAAACGCTGTCGATTTGGGGATTGGGCTTAAAGCTTGGTGCCCGTAGCTAACGTGATAAATCGACCGCCTGGGGAGTACGGCCGCAAGGTTAAAACTCAAATGAATTGACGGGGGCCCGCACAAGCGGTGGAGCATGTGGTTTAATTCGATGCAACGCGAAGAACCTTACCTACTCTTGACATCCATGGAATCTTATAGAGATATGAGAGTGCCTTCGGGAACCATGAGACAGGTGCTGCATGGCTGTCGTCAGCTCGTGTTGTGAAATGTTGGGTTAAGTCCCGCAACGAGCGCAACCCTTATCCTTTGTTGCCAGCGATTTGGTCGGGAACTCAAAGGAGACTGCCAGTGATAAACTGGA	x	0	0	0	0	0	2	0	0	0	0	0	0	0	3	0	0	0	0	0	0	4	0	0	1	0	0	0	0	5	0	0	0	0	0	0	0	0	0	0
2247	68	Bacteria(100)	Actinobacteria(100)	Actinobacteria(100)	Actinomycetales(100)	Micrococcaceae(100)	Rothia(100)	Otu2247	CATGCCGTAAACGTTGGGCACTAGGTGTGGGGGACGATTCCACGTTTTCCGTCGCCGTAGCTAACGCATTAAGTGCCCCGCCTGGGGAGGTACGGCCGCAAGGCTAAAACTACAAAGAAATTGACGGGGCCCGGCACAAGCGGCGGAGCATGCGGATTAATTCGATGCAACGCGAAGAACCTTACCAAGGCTTGACATATACTGGACCGCATCAGAGATGGTGTTTCCCTTCGGGGCTGGTATACAGGTGGTGCATGGTTGTCGTCAGCTCGTGTCGTGAGATGTTGGGTTAAGTCCCGCAACGAGCGCAACCCTCGTTCTATGTTGCCAGCACGTTATGGTGGGGACTCATAGGAGACTGCCGGGGTCAACTCGGA	x	0	0	0	0	0	0	0	0	0	0	0	0	0	0	0	0	0	0	0	0	0	0	0	0	0	0	0	0	0	0	0	0	0	0	0	0	0	0	0
173	67	Bacteria(100)	Firmicutes(100)	Bacilli(100)	Lactobacillales(100)	Streptococcaceae(100)	Streptococcus(100)	Otu0173	CACGCCGTAAACGATGAGTGCTAGGTGTTGGGTCCTTTCCGGGACTCAGTGCCGCAGCTAACGCATTAAGCACTCCGCCTGGGGAGTACGACCGCAAGGTTGAAACTCAAAGGAATTGACGGGGGGCCCGCACAAGCGGTGGAGCATGTGGTTTAATTCGAAGCAACGCGAAGAACCTTACCAGGTCTTGACATCCCTCTGACCGCTCTAGAGATAGAGTTTTCCTTCGGGGACAGAGGTGACAGGTGGTGCATGGTTGTCGTCAGCTCGTGTCGTGAGATGTTGGGTTAAGTCCCGCAACGAGCGCAACCCCTATTGTTAGTTGCCATCATTCAGTTGGGCACTCTAGCGAGACTGCCGGTAATAAACCGGA	x	0	0	2	0	0	0	0	0	0	0	0	1	4	0	0	0	0	0	0	0	0	0	0	0	1	2	0	0	0	0	0	0	0	0	2	1	0	4	2
422	67	Bacteria(100)	Bacteroidetes(100)	Bacteroidia(100)	Bacteroidales(100)	Prevotellaceae(100)	Paraprevotella(100)	Otu0422	CACACAGTAAACGATGTATACTCGCGGTTTGCGATAGACAGTAAGCCGCCAAGCGAAAGCATTAAGTATACCACCTGGGGAGTACGCCGGCAACGGTGAAACTCAAAGGAATTGACGGGGGCCCGCACAAGCGGAGGAACATGTGGTTTAATTCGATGATACGCGAGGAACCTTACCCGGGCTTGAACTAACGGTGACAGATCTAGAGATAGATTTTTCTTCGGACACCGTTGGAGGTGCTGCATGGTTGTCGTCAGCTCGTGCCGTGAGGTGTCGGCTTAAGTGCCATAACGAGCGCAACCCTTCTCCTCGGTTGCCATCGGGTAATGCCGGGCACTCCGTGGACACTGCCATCGTAAGATGTGA	x	0	0	0	0	0	0	7	0	0	0	1	4	0	0	0	0	0	0	0	0	0	0	2	0	0	0	0	0	0	0	0	0	0	0	0	0	1	0	0
439	67	Bacteria(100)	Actinobacteria(100)	Actinobacteria(100)	Actinomycetales(100)	Micrococcaceae(100)	Rothia(100)	Otu0439	CATGCCGTAAACGTTGGGCACTAGGTGTGGGGAACATTCCACGTTTTCCGCGCCGTAGCTAACGCATTAAGTGCCCCGCCTGGGGAGTACGGCCGCAAGGCTAAAACTCAAAGAAATTGACGGGGGCCCGCACAAGCGGCGGAGCATGCGGATTAATTCGATGCAACGCGAAGAACCTTACCAAGGCTTGACATATACTGGACCGCATCAGAGATGGTGTTTCCCTTCGGGGCTGGTATACAGGTGGTGCATGGTTGTCGTCAGCTCGTGTCGTGAGATGTTGGGTTAAGTCCCGCAACGAGCGCAACCCTCGTTCTATGTTGCCAGCACGTTATGGTGGGGACGTCATAGGAGACTGCCGGGGTCGAACTCGGA	x	0	0	0	0	0	0	1	0	0	0	0	0	0	0	2	0	0	0	0	4	1	0	0	0	0	0	0	0	0	0	1	0	0	0	1	0	0	0	0
999	67	Bacteria(100)	Firmicutes(100)	Bacilli(100)	Lactobacillales(100)	Streptococcaceae(100)	Streptococcus(100)	Otu0999	CACGCCGTAAACGATGAGTGCTAGGTGTTGGATCCTTTCCGGGATTCAGTGCCGCAGCTAACGCATTAAGCACTCCGCCTGGGGAGTACGACCGCAATGTTGAAACTCAAAGGAATTTGACGGGGGCCCCCGCACAAGCGGTGGAGCATGTGGTTTAATTCGAAGCAACGCGAAGAACCTTACCAGGTCTTGACATCCCGATGCTATTTCTAGAGATAGAAAGTTACTTCGGTACATCGGTGACAGGTGGTGCATGGTTGTCGTCAGCTCGTGTCGTGAGATGTTGGGTTAAGTCCCGCAACGAGCGCAACCCCTATTGTTAGTTGCCATCATTCAGTTGGGCACTCTAGCGAGACTGCCGGTAATAAACCGGA	x	0	0	0	0	0	0	0	0	0	0	0	0	0	0	0	0	0	0	0	0	0	0	0	0	0	0	0	0	0	0	2	0	0	0	0	0	0	1	0
24	65	Bacteria(100)	Fusobacteria(100)	Fusobacteria(100)	Fusobacteriales(100)	Leptotrichiaceae(100)	Leptotrichia(100)	Otu0024	CTAGCTGTAAACGATGATTACTGGGTGTGGGCATGAAGAGTGTCTGTGCCGAAGCTAATGCGATAAGTAATCCGCCTGGGGAGTACGACCGCAAGGTTGAAACTCAAAGGAATTGACGGGGACCCGCACAAGCGGTGGAGCATGTGGTTTAATTCGACGCAACGCGAGGAACCTTACCAGATCTTGACATCCTACGTAGGCCTGTGAGAACAGGCTGTGCCTTCGGGAACGTAGAGACAGGTGGTGCATGGCTGTCGACAGCTCGTGTCGTGAGATGTTGGGTTAAGTCCCGCAACGAGCGCAACCCCTATAGTTAGTTACCATCATTAAGTTGGGGACGTCTAACTAGACTGCCTGCGAAGAGCAGGA	x	2	0	0	0	0	1	0	0	0	0	0	0	0	0	0	0	1	4	2	1	0	0	0	0	0	0	0	0	1	0	0	0	0	0	1	0	3	0	0
56	65	Bacteria(100)	Bacteroidetes(100)	Bacteroidia(100)	Bacteroidales(100)	Prevotellaceae(100)	Prevotella(100)	Otu0056	CGCACAGTAAACGATGGATGCCCGCTGTTGGTACCTGGTATCAGCGGCTAAGCGAAAGCATTAAGCATCCCACCTGGGGAGTACGCCGGCAACGGTGAAACTCAAAGGAATTGACGGGGGCCCGCACAAGCGGAGGAACATGTGGTTTAATTCGATGATACGCGAGGAACCTTACCCGGGCTTGAATTGCAGAGGAAGGATTTAGAGATAATGACGCCCTTCGGGGCCTCTGTGAAGGTGCTGCATGGTTGTCGTCAGCTCGTGCCGTGAGGTGTCGGCTTAAGTGCCATAACGAGCGCAACCCCTCTCTTCAGTTGCCATCAGGTTAAGCTGGGCACTCTGGAGACACTGCCACCGTAAGGTGTGA	x	1	0	0	0	0	1	1	0	0	0	0	0	0	0	0	2	4	1	0	2	0	0	1	0	0	2	0	0	1	0	0	1	1	0	0	0	1	1	0
460	65	Bacteria(100)	Bacteroidetes(100)	Bacteroidia(100)	Bacteroidales(100)	Prevotellaceae(100)	Prevotella(100)	Otu0460	CGCACAGTAAACGATGGATGCCCGCTGTTGGTACCTGGTATCAGCGGCTAAGCGAAAGCATTAAGCATCCCACCTGGGGAGTACGCCGGCAACGGTGAAACTCAAAGGAATTGACGGGGGCCCGCACAAGCGGAGGAACATGTGGTTTAATTCGATGATACGCGAGGAACCTTACCCGGGCTTGAATTGCAGAGGAAGGATTTAGAGATAATGACGCCCTCGGGTCGTCTGTGAAGGTGCTGCATGGTTGTCGTCAGCTCGTGCCGTGAGGTGTCGGCTTAAGTGCCATAACGAGCGCAACCCCTCTCTTCAGTTGCCATCAGGTAATGCTGGGCACTCTGGAGACACTGCCACCGTAAGGTGTGA	x	0	0	0	0	0	0	1	0	0	0	0	0	0	1	2	0	0	1	0	0	0	0	0	0	0	0	1	0	0	0	0	0	0	0	0	0	0	0	0
478	65	Bacteria(100)	Actinobacteria(100)	Actinobacteria(100)	Actinomycetales(100)	Corynebacteriaceae(100)	Turicella(100)	Otu0478	CATGCTGTAAACGGTGGGCGCTAGGTGTGGGGACTTTCCATGGTTTCCGTGTCGTAGCTAACGCGTTAAGCGCCCCGCCTGGGGAGTACGGCCGCAAGGCTAAAACTCAAAGGAATTGACGGGGGCCCGCACAAGCGGCGGAGCATGTGGATTAATTCGATGCAACGCGAAGAACCTTACCTGGGTTTGACATGCACTAGATTAGGCGAGAGATCGTCTGTCCCTTTGTGGCTGGTGTGCAGGTGGTGCATGGTTGTCGTCAGCTCGTGTCGTGAGATGTTGGGTTAAGTCCCGCAACGAGCGTAACCCTTGTCTTATGTTGCCAGCACGTTGTGGTGGGGACTCGTGAGAGACTGCCGGGGTGAACTCGGA	x	0	0	0	0	0	0	0	1	0	0	0	0	0	0	0	0	0	0	0	0	0	1	0	0	0	0	0	0	0	1	5	0	0	0	3	0	0	0	0
573	64	Bacteria(100)	Proteobacteria(100)	Gammaproteobacteria(100)	Pasteurellales(100)	Pasteurellaceae(100)	Haemophilus(96)	Otu0573	CACGCTGTAAACGATGTCGATTTGGGGGTTGAACTTTAAGTTTGGCGCCCGTAGCTAACGTGATAAATCGACCGCCTGGGGAGTACGGCCGCAAGGTTAAAACTCAAATGAATTGACGGGGCCCGCACAAGCGGTGGAGCATGTGGTTTAATTCGATGCAACGCGAAGAACCTTACCTACTCTTGACATCCAGAGAACATTCCAGAGATGGATTGGTGCCTTCGGGAACTCTGAGACAGGTGCTGCATGGCTGTCGTCAGCTCGTGTTGTGAAATGTTGGGTTAAGTCCCGCAACGAGCGCAACCCTTATCCTTTGTTGCCAGCGATTTGGTCGGGAACTCAAAGGAGACTGCCGGTGATAAAACCGGA	x	0	0	0	0	0	0	0	0	1	2	3	0	0	0	0	0	0	0	0	1	0	0	0	0	1	0	0	0	0	0	0	0	0	0	0	0	0	0	0
209	63	Bacteria(100)	Firmicutes(100)	Bacilli(100)	Lactobacillales(100)	Streptococcaceae(100)	Streptococcus(100)	Otu0209	CACGCCGTAAACGATGAGTGCTAGGTGTTGGGTCCTTTCCGGGACTCAGTGCCGCAGCTAACGCATTAAGCACTCCGCCTGGGGAGTACGACCGCAAGGTTGAAACTCAAAGGAATTGACGGGGCCCGCACAAGCGGTGGAGCATGTGGTTTAATTCGAAGCAACGCGAAGAACCTTACCAGGTCTTGACATCCCGACTGCTATTTCTAGAGATAGAAAGTTACTTCGGTACATCGGTGACAGGTGGTGCATGGTTGTCGTCAGCTCGTGTCGTGAGATGTTGGGTTAAGTCCCGCAACGAGCGCAACCCCTATTGTTAGTTGCCATCATTCAGTTGGGCACTCTAGCGAGACTGCCGGTAATAAACCGGA	x	0	0	3	0	0	0	0	0	0	0	0	0	0	0	0	0	0	0	0	0	0	1	0	0	0	0	0	0	0	0	0	0	0	0	0	0	0	0	0
408	63	Bacteria(100)	Actinobacteria(100)	Actinobacteria(100)	Actinomycetales(100)	Actinomycetaceae(100)	Actinomyces(100)	Otu0408	CACGCTGTAAACGTTGGGCACTAGGTGTGGGGGCCACCCGTGGTTTCTGCGCCGTAGCTAACGCTTTAAGTGCCCCGCCTGGGGAGTACGGCCGCAAGGCTAAAACTCAAAGGAATTGACGGGGGCCCGCACAAGCGGCGGAGCATGCGGATTAATTCGATGCAACGCGAAGAACCTTACCAAGGCTTGACATGCACGGCGGCACTGCAGAGATGTGGTGGCATTTGGTTGGTCGTGTGCAGGTGGTGCATGGTTGTCGTCAGCTCGTGTCGTGAGATGTTGGGTTAAGTCCCGCAACGAGCGCAACCCTTGCCCTATGTTGCCAGCACGTGATGGTGGGGACTCGTGGGGACTGCCGGGGTTAACTCGGA	x	0	0	0	0	0	1	0	0	0	1	0	0	0	0	0	0	0	0	0	0	0	0	0	0	0	0	0	0	0	0	0	1	1	0	0	0	2	3	0
46	62	Bacteria(100)	Fusobacteria(100)	Fusobacteria(100)	Fusobacteriales(100)	Leptotrichiaceae(100)	Leptotrichia(100)	Otu0046	CCGGCTGTAAACGATGATTACTGGGTGTGGGCAGGAAGACTGTCTGTGCCGAAGCAAATGCGATAAGTAATCCGCCTGGGGAGTACGGCCGCAAGGCTGAAACTCAAAGGAATTGACGGGGACCCGCACAAGCGGTGGAGCATGTGGTTTAATTCGACGCAACGCGAGGAACCTTACCAGATCTTGACATCCCGCGAATGCCCGTGAAGACGGGCAGTGCCTTCGGGAACGCGGAGACAGGTGGTGCATGGCTGTCGACAGCTCGTGTCGTGAGATGTTGGGTTAAGTCCCGCAACGAGCGCAACCCCTGTTGCTAGTTACCATCATTAAGTTGGGGACTCTAGCAAGACTGCCTGCGAAGAGCAGGA	x	1	0	0	0	0	0	0	1	0	0	0	0	0	2	0	0	0	1	0	0	0	0	0	0	1	0	0	0	4	0	0	1	0	0	0	0	0	1	0
192	62	Bacteria(100)	Bacteroidetes(100)	Bacteroidia(100)	Bacteroidales(100)	Prevotellaceae(100)	Prevotella(100)	Otu0192	CGCACGGTAAACGATGGATGCCCGTTGTCAGGCTGTTTCAGCCTGGTGACCAAGCGAAAGCATTAAGCATCCCACCTGGGGAGTACGCCGGCAACGGTGAAACTCAAAGGAATTGACGGGGGCCCGCACAAGCGGAGGAACATGTGGTTTAATTCGATGATACGCGAGGAACCTTACCCGGGCTTGAATTGCAGACGAACGATTCAGAGATGATGAGGCCCTTCGGGGCGTCTGTGAAGGTGCTGCATGGTTGTCGTCAGCTCGTGCCGTGAGGTGTCGGCTTAAGTGCCATAACGAGCGCAACCCCTTTCTTCAGTTGCCATCAGGTGATGCTGGGCACTCTGTAGATACTGCCACCGCAAGGTGTGA	x	0	0	1	1	1	0	0	0	0	0	0	0	0	0	0	0	0	0	0	0	0	3	0	0	1	0	1	0	0	0	0	0	0	0	0	0	0	0	3
374	61	Bacteria(100)	Bacteroidetes(100)	Bacteroidia(100)	Bacteroidales(100)	Prevotellaceae(100)	Prevotella(100)	Otu0374	CGCACAGTAAACGATGGATGCCCGCTGTTGGTACCTGGTATCAGCGGCTAAGCGAAAGCATTAAGCATCCCACCTGGGGAGTACGCCGGCAACGGTGAAACTCAAAGGAATTGACGGGGGCCCGCACAAGCGGAGGAACATGTGGTTTAATTCGATGATACGCGAGGAACCTTACCCGGGCTTGAATTGCAGAGGAAGGATTTAGAGATAATGACGCCCTTCGGGTCGTCTGTGAAGGTGCTGCATGGTTGTCGTCAGCTCGTGCCGTGAGGTGTCGGCTTAAGTGCCATAACGAGCGCAACCCCTCGTCTTTAGTTGCCATCAGGTGATGCTGGGCACTCTGGAGATACTGCCACCGTAAGGTGTGA	x	0	0	0	0	0	1	0	0	0	0	0	1	1	0	0	0	0	0	2	0	0	0	0	0	0	0	0	0	0	0	0	0	0	0	0	0	1	0	0
1758	61	Bacteria(100)	Proteobacteria(100)	Gammaproteobacteria(100)	Pseudomonadales(100)	Pseudomonadaceae(100)	Pseudomonas(100)	Otu1758	CACGCCGTAAACGATGTCAACTAGCCGTTGGGAGCCTTGAGCTCTTAGTGGCGCAGCTAACGCATTAAGTTGACCGCCTGGGGAGTACGGCCGCAAGGTTAAAACTCAAATGAATTGACGGGGGCCCGCACAAGCGGTGGAGCATGTGGTTTAATTCGAAGCAACGCGAAGAACCTTACCAGGCCTTGACATCCAATGAACTTTCCAGAGATGGATTGGTGCCTTCGGGAACGATTGAGACAGGTGCTGCATGGCTGTCGTCAGCTCGTGTCGTGAGATGTTGGGTTAAGTCCCGTAACGAGCGCAACCCTTGTCCTTAGTTACCAGCACGTAATGGTGGGCACTCTAAGGAGACTGCCGGTGACAAACCGGA	x	0	0	0	0	0	0	0	0	0	0	0	0	0	0	0	0	0	0	0	0	0	0	0	0	0	0	0	0	0	0	0	0	0	0	0	0	0	0	0
231	60	Bacteria(100)	Proteobacteria(100)	Betaproteobacteria(100)	Neisseriales(100)	Neisseriaceae(100)	Neisseria(100)	Otu0231	CACGCCCTAAACGATGTCAATTAGCTGTTGGGCAACTTGATTGCTTAGTAGCGTAGCTAACGCGTGAAATTGACCGCCTGGGGAGGTACGGTCGCAAGATTAAAACTCAAAGGAATTGACGGGGACCCGCACAAGCGGTGGATGATGTGGATTAATTCGATGCAACGCGAAGAACCTTACCTGGTCTTGACATGTACGGAATCCTCCAGAGACGGAGGAGTGCCTTCGGGAACCGTAACACAGGTGCTGCATGGCTGTCGTCAGCTCGTGTCGTGAGATGTTGGGTTAAGTCCCGCAACGAGCGCAACCCTTGTCATTAGTTGCCATCATTTAGTTGGGCACTCTAATGAGACTGCCGGTGACAAGCCGGA	x	0	0	1	0	0	0	0	0	0	0	0	1	0	0	0	0	0	0	0	0	2	0	0	0	0	1	0	0	0	0	0	0	0	0	0	0	0	0	0
424	60	Bacteria(100)	Proteobacteria(100)	Gammaproteobacteria(100)	Pasteurellales(100)	Pasteurellaceae(100)	unclassified(65)	Otu0424	CACGCTGTAAACGATGTCGATTTGGGGGTTGAACTTTGAGTTTGGCGCCCGTAGCTAACGTGATAAATCGACCGCCTGGGGAGTACGGCCGCAAGGTTAAAACTCAAATGAATTGACGGGGGCCCGCACAAGCGGTGGAGCATGTGGTTTAATTCGATGCAACGCGAAGAACCTTACCTACTCTTGACATCCAGAGAACTTTCCAGAGATGGATTGGTGCCTTCGGGAACTCTGAGACAGGTGCTGCATGGCTGTCGTCAGCTCGTGTTGTGAAATGTTGGGTTAAGTCCCGCAACGAGCGCAACCCTTATCCTTTGTTGCCAGCGATTTGGTCGGGAACTCAAAGGAGACTGCCGGTGATAAACCGGA	x	0	0	0	0	0	0	7	0	1	0	1	0	0	0	0	0	0	0	0	0	1	0	5	0	0	0	0	0	0	0	0	0	0	0	0	0	0	0	0
82	59	Bacteria(100)	Firmicutes(100)	Clostridia(100)	Clostridiales(100)	Lachnospiraceae(100)	Oribacterium(100)	Otu0082	CACGCTGTAAACGATGAATACTAGGTGTCGGGGAGCAAAGCTTCTCGGTGCCGTCGCTAACGCAATAAGTATTCCACCTGGGGAGTACGTTCGCAAGAATGAAACTCAAAGGAATTGACGGGGGACCCGCACAAGCGGTGGAGCATGTGGTTTAATTCGAAGCAACGCGAAGAACCTTACCAAGTCTTGAGATCCCATTGACAGAGTGTGTAATGCACTTTCCCTTCGGGGCAATGGTGACAGGTGGTGCATGGTTGTCGTCAGCTCGTGTCGTGAGATGTTGGGTTAAGTCCCGCAACGAGCGCAACCCCTATAGTTAGTAGCCAGCAGTAAGATGGGCACTCTAACTAGACTGCCAGGGATAACCTGGA	x	1	0	1	0	0	0	1	0	0	0	0	0	1	0	0	0	0	0	0	0	0	0	0	0	0	1	0	0	2	5	1	0	0	0	0	0	0	0	0
297	59	Bacteria(100)	Bacteroidetes(100)	Bacteroidia(100)	Bacteroidales(100)	Porphyromonadaceae(100)	Tannerella(100)	Otu0297	CACGCAGTAAACGATGATTACTAGGAGTTTGCGATATAGTGTAAGCTCTACAGCGAAAGCGTTAAGTAATCCACCTGGGGAGTACGCCGGCAACGGTGAAACTCAAAGGAATTGACGGGGGCCCGCACAAGCGGAGGAACATGTGGTTTAATTCGATGATACGCGAGGAACCTTACCCGGGATTGAAATGTACCTGACGAACTGCGAGAGTGGTTTTCCAGCAATGGCAGGTATGTAGGTGCTGCATGGTTGTCGTCAGCTCGTGCCGTGAGGTGTCGGCTTAAGTGCCATAACGAGCGCAACCCTGACTGTCAGTTGCTAACAGGTTAAGCTGAGGACTCTGGCGGGACTGCCGGCGTAAGCTGTGA	x	0	0	0	0	2	0	0	1	2	2	1	1	0	0	1	1	4	0	0	0	0	0	0	0	0	0	0	0	0	0	1	0	0	0	0	0	0	0	0
296	58	Bacteria(100)	Bacteroidetes(100)	unclassified(100)	unclassified(100)	unclassified(100)	unclassified(100)	Otu0296	CACGCCGTAAACGATGATCACTCGCTCTTGGCGATATGCTGTCAGGGGCCAAGCGAAAGCGTTAAGTGATCCACCTGGGGAGTACGGCCGCAAGGCTGAAACTCAAAGGAATTGACGGGGGCCCGCACAAGCGGAGGAACATGTGGTTTAATTCGATGATACGCGAGGAACCTTACCTGGGCTAGAACGGCATACGAATTAAGAGGGAAACCTTTTAAGCCTTTATGGCGTATGTCGAGGTGCTGCATGGTTGTCGTCAGCTCGTGCCGTGAGGTGTCGGGTTAAGTCCCATAACGAGCGCAACCCTTATCGTCAGTTACCATCAAGTAAAGTTGGGGACTCTGGCGAGACTGCCGGTGCAAACCGTGA	x	0	0	0	0	2	0	1	0	0	0	0	0	0	0	0	0	0	0	0	0	0	4	0	0	0	0	4	0	0	0	0	0	1	0	0	0	0	0	0
365	58	Bacteria(100)	Bacteroidetes(100)	Bacteroidia(100)	Bacteroidales(100)	Porphyromonadaceae(100)	Porphyromonas(100)	Otu0365	CACGCAGTAAACGATGAATACTAGATTTTTGCGATATAGTGTAAGAGTCTAAGCGAAAGCGATAAGTATTCCACCTGGGGAGTACGCCGGCAACGGTGAAACTCAAAGGAATTGACGGGGGCCCGCACAAGCGGAGGAACATGTGGTTTAATTCGATGATACGCGAGGAACCTTACCCGGGATTGAAATTTAGATGGTGGCAGATGAGAGTTTGCTTTCCTTCGGGACATCTAAGTAGGTGCTGCATGGTTGTCGTCAGCTCGTGCCGTGAGGTGTCGGCTTAAGTGCCATAACGAGCGCAACCCGCGTCGATAGTTACTAACAGGTCATGCTGAGGACTCTATCGAGACAGCCGTCGTAAGACGAGA	x	0	0	0	0	0	2	1	0	1	5	1	1	0	0	0	0	1	0	4	0	3	0	0	0	0	1	2	0	0	1	0	0	0	0	0	0	0	0	1
432	58	Bacteria(100)	Fusobacteria(100)	Fusobacteria(100)	Fusobacteriales(100)	Fusobacteriaceae(100)	Fusobacterium(100)	Otu0432	CACGCCGTAAACGATGATTACTAGGTGTTGGGGGTCGAACCTCAGCGCCCAAGCAAACGCGATAAGTAATCCGCCTGGGGAGTACGTACGCAAGTATGAAACTCAAAGGAATTGACGGGGACCCGCACAAGCGGTGGAGCATGTGGTTTAATTCGACGCAACGCGAGGAACCTTACCAGCGTTTGACATCTTAGGAGTGAGATAGAGATATTTCAGTGTCCCTTCGGGGAAACCTAAAGACAGGTGGTGCATGGCTGTCGTCAGCTCGTGTCGTGAGATGTTGGGTTAAGTCCCGCAACGAGCGCAACCCCTTTCGTATGTTACCATCATTAAGTTGGGGACTCATGCGATACTGCCTGCGATGAGCAGGA	x	0	0	0	0	0	0	2	0	2	4	0	0	0	0	0	0	0	1	0	0	0	1	0	0	3	0	0	0	0	0	0	0	0	0	0	0	0	0	0
648	58	Bacteria(100)	Firmicutes(100)	Negativicutes(100)	Selenomonadales(100)	Veillonellaceae(100)	Veillonella(100)	Otu0648	CTGGCCGTAAACGATGGGTACTAGGTGTAGGAGGTATCGACCCCTTCTGTGCCGGAGTTAACGCAATAAGTACCCCGCCTGGGGAGGTACGACCGCAAGGTTGAAACTCAAAGGAATTGACGGGGGCCCGGCACAAGCGGTGGAGTATGTGGTTTAATTCGACGCAACGCGAAGAACCTTACCAGGTCTTGACATTGATGGACAGAACTAGAGATAGTTCCTCTTCTTCGGAAGCCAGAAAACAGGTGGTGCACGGTTGTCGTCAGCTCGTGTCGTGAGATGTTGGGTTAAGTCCCGCAACGAGCGCAACCCCTATCTTATGTTGCCAGCACTTCGGGTGGGAACTCATGAGAGACTGCCGCAGACAATGCGGA	x	0	0	0	0	0	0	0	0	0	0	0	2	0	0	0	1	2	2	0	0	0	0	0	0	0	0	0	0	0	1	1	1	0	0	0	3	0	0	1
369	57	Bacteria(100)	Firmicutes(100)	Bacilli(100)	Lactobacillales(100)	Streptococcaceae(100)	Streptococcus(100)	Otu0369	CACGCCGTAAACGATGAGTGCTAGGTGTTAGACCCTTTCCGGGGTTTAGTGCCGTAGCTAACGCATTAAGCACTCCGCCTGGGGAGGTACGACCGCAAGGTTGAAACTCAAAGGAATTGACGGGGGCCCGCACAAGCGGTGGAGCATGTGGTTTAATTCGAAGCAACGCGAAGAACCTTACCAGGTCTTGACATCCCTCTGACCGCTCTAGAGATAGAGTTTTCCTTCGGGACAGAGGTGACAGGTGGTGCATGGTTGTCGTCAGCTCGTGTCGTGAGATGTTGGGTTAAGTCCCGCAACGAGCGCAACCCCTATTGTTAGTTGCCATCATTCAGTTGGGCACTCTAGCGAGACTGCCGGTAATAAACCGGA	x	0	0	0	0	0	1	0	0	1	0	0	0	0	0	0	0	0	2	0	0	0	0	0	0	0	0	0	0	0	0	0	0	0	0	1	0	1	0	0
435	57	Bacteria(100)	Firmicutes(100)	Clostridia(100)	Clostridiales(100)	Eubacteriaceae(71)	Eubacterium(71)	Otu0435	CACGCAGTAAACGATGAATACTTGGTGTCGGGGAGGTAAACTCTTCGGTGCCGCAAGCAAACGCATTAAGTATTCCACCTGGGGAGTACGTTCGCAAGAATGAAACTCAAAGGAATTGACGGGGACCCGCACAAGCGGTGGAGCATGTGGTTTAATTCGAAGCAACGCGAAGAACCTTACCAAATCTTGACATACTCTTGAATAGTTTTGTAATGAAGCTAGACCTTCGGGACAAGGGATACAGGTGGTGCATGGTTGTCGTCAGCTCGTGTCGTGAGATGTTGGGTTAAGTCCCGCAACGAGCGCAACCCTTGTCGTCAGTAGCCAGCAGTAAGATGGGCACTCTGACGAGACAGCCGGAGATAATCCGGA	x	0	0	0	0	0	0	1	0	0	0	1	0	2	0	0	1	2	0	1	0	0	2	0	0	0	0	0	0	0	2	0	0	1	0	0	0	1	0	0
417	56	Bacteria(100)	Actinobacteria(100)	Actinobacteria(100)	Actinomycetales(100)	Micrococcaceae(100)	Rothia(100)	Otu0417	CATGCCGTAAACGTTGGGCACTAGGTGTGGGGGACGATTCCACGTTTTCCGTCGCCGTAGCTAACGCATTAAGTGCCCCGCCTGGGGAGTACGGCCGCAAGGCTAAAACTCAAAGAAATTGACGGGGGCCCGCACAAGCGGCGGAGCATGCGGATTAATTCGATGCAACGCGAAGAACCTTACCAAGGCTTGACATATACTGGACTGCGTCAGAGATGGCGTTTCCCTTCGGGGCTGGTATACAGGTGGTGCATGGTTGTCGTCAGCTCGTGTCGTGAGATGTTGGGTTAAGTCCCGCAACGAGCGCAACCCTCGTTCTATGTTGCCAGCACGTGATGGTGGGGACTCATAGGAGACTGCCGGGGTCAACTCGGA	x	0	0	0	0	0	1	0	0	1	0	0	0	3	0	0	0	2	0	0	0	0	2	1	0	0	0	1	0	0	0	0	1	2	0	0	0	0	0	1
665	56	Bacteria(100)	Actinobacteria(100)	Actinobacteria(100)	Actinomycetales(100)	Micrococcaceae(100)	Rothia(100)	Otu0665	CATGCCGTAAACGTTGGGCACTAGGTGTGGGGGACATTCCACGTTTTCCGCGCCGTAGCTAACGCATTAAGTGCCCCGCCTGGGGAGTACGGCCGCAAGGCTAAAACTCAAAGAAATTGACGGGGCCCGCACAAGCGGCGGAGCATGCGGATTAATTCGATGCAACGCGAAGAACCTTACCAAGGCTTGACATATACTGGACCGCATCAGAGATGGTGTTTCCCTTCGGGGCTGGTATACAGGTGGTGCATGGTTGTCGTCAGCTCGTGTCGTGAGATGTTGGGTTAAGTCCCGCAACGAGCGCAACCCTCGTTCTATGTTGCCAGCACGTTATGGTGGGGACTCATAGGAGACTGCCGGGGTCGAACTCGGA	x	0	0	0	0	0	0	0	0	0	0	0	1	0	0	0	0	0	0	0	0	0	0	0	0	0	0	0	0	0	0	0	1	0	0	0	0	0	0	0
21	55	Bacteria(100)	Fusobacteria(100)	Fusobacteria(100)	Fusobacteriales(100)	Leptotrichiaceae(100)	Leptotrichia(100)	Otu0021	CTAGCTGTAAACGATGATTACTGGGTGTGGGCATGAAGAGTGTCCGTGCCGAAGCAAATGCGATAAGTAATCCGCCTGGGGAGTACGGCCGCAAGGCTGAAACTCAAAGGAATTGACGGGGACCCGCACAAGCGGTGGAGCATGTGGTTTAATTCGACGCAACGCGAGGAACCTTACCAGATCTTGACATCCTACGAATGCCTGTGAGAACAGGCAGTGCCTTCGGGAACGTAGAGACAGGTGGTGCATGGCTGTCGACAGCTCGTGTCGTGAGATGTTGGGTTAAGTCCCGCAACGAGCGCAACCCCTATCGTTAGTTACCATCATTAAGTTGGGGACTCTAGCGAGACTGCCTGCGAAGAGCAGGA	x	2	0	0	1	0	0	0	0	0	2	0	0	0	1	0	0	0	0	2	0	0	0	0	0	0	1	0	0	0	0	0	0	2	0	0	0	0	0	1
327	55	Bacteria(100)	Firmicutes(100)	Clostridia(100)	Clostridiales(100)	Lachnospiraceae(100)	Catonella(100)	Otu0327	CACGCTGTAAACGATGAATACTAGGTGCTGGGAGGCATAAGCCTTTCGGTGCCGTCGCAAACGCATTAAGTATTCCACCTGGGGAGTACGTTCGCAAGAATGAAACTCAAAGGAATTGACGGGGACCCGCACAAGCGGTGGAGCATGTGGTTTAATTCGACGCAACGCGAAGAACCTTACCCGGTCTTGAGATCCTCCTGAATACAGGGTAATGCCTGTAGTCCTTCGGGACAGGAGAGACAGGTGGTGCATGGTTGTCGTCAGCTCGTGTCGTGAGATGTTGGGTTAAGTCCCGCAACGAGCGCAACCCCTATTTTTAGTTAGCCAGCGGTTCGGCCGGGCACTCTAGAAAGACTGCCGAGGATAACTCGGA	x	0	0	0	0	2	0	1	1	1	0	0	0	0	0	0	4	0	2	0	0	0	0	0	0	0	2	1	1	0	0	0	0	0	0	1	0	0	1	0
84	54	Bacteria(100)	Firmicutes(100)	Bacilli(100)	Lactobacillales(100)	Streptococcaceae(100)	Streptococcus(100)	Otu0084	CACGCCGTAAACGATGAGTGCTAGGTGTTAGACCCTTTCCGGGGTTTAGTGCCGCAGCTAACGCATTAAGCACTCCGCCTGGGGAGTACGACCGCAAGGTTGAAACTCAAAGGAATTGACGGGGGGCCCGCACAAGCGGTGGAGCATGTGGTTTAATTCGAAGCAACGCGAAGAACCTTACCAGGTCTTGACATCCCTCTGACCGCTCTAGAGATAGAGTTTTCCTTCGGGACAGAGGTGACAGGTGGTGCATGGTTGTCGTCAGCTCGTGTCGTGAGATGTTGGGTTAAGTCCCGCAACGAGCGCAACCCCTATTGTTAGTTGCCATCATTCAGTTGGGCACTCTAGCGAGACTGCCGGTAATAAACCGGA	x	1	0	1	2	1	1	0	1	2	0	0	1	0	1	0	0	1	2	0	0	1	0	0	0	0	0	1	0	1	0	0	1	0	0	0	0	1	0	1
116	54	Bacteria(100)	Actinobacteria(100)	Actinobacteria(100)	Actinomycetales(100)	Micrococcaceae(100)	Rothia(100)	Otu0116	CATGCCGTAAACGTTGGGCACTAGGTGTGGGGGACGATTCCACGTTTTCCGTCGCCGTAGCTAACGCATTAAGTGCCCCGCCTGGGGAGGTACGGCCGCAAGGCTAAAACTCAAAGAAATTGACGGGGCCCGCACAAGCGGCGGAGCATGCGGATTAATTCGATGCAACGCGAAGAACCTTACCAAGGCTTGACATATACTGGACCGCATCAGAGATGGTGTTTCCCTTCGGGGCTGGTATACAGGTGGTGCATGGTTGTCGTCAGCTCGTGTCGTGAGATGTTGGGTTAAGTCCCGCAACGAGCGCAACCCTCGTTCTATGTTGCCAGCACGTTATGGTGGGGACTCATAGGAGACTGCCGGGGTCAACTCGGA	x	0	3	0	0	0	0	0	0	0	0	0	2	0	0	0	0	0	1	0	0	0	0	0	0	0	0	1	0	0	0	1	0	0	0	0	0	0	0	0
188	54	Bacteria(100)	Bacteroidetes(100)	Bacteroidia(100)	Bacteroidales(100)	Prevotellaceae(100)	Prevotella(100)	Otu0188	CGCACAGTAAACGATGGATGCCCGCTGTTGGTACCTGGTATCAGCGGCTAAGCGAAAGCATTAAGCATCCCACCTGGGGAGTACGCCGGCAACGGTGAAACTCAAAGGAATTGACGGGGGGCCCGCACAAGCGGAGGAACATGTGGTTTAATTCGATGATACGCGAGGAACCTTACCCGGGCTTGAATTGCAGAGGAAGGATTTAGAGATAATGACGCCCTTCGGGGTCGTCTGTGAAGGTGCTGCATGGTTGTCGTCAGCTCGTGCCGTGAGGTGTCGGCTTAAGTGCCATAACGAGCGCAACCCCTGTCTTTAGTTGCCATCAGGTGATGCTGGGCACTCTGGAGATACTGCCACCGTAAGGTGTGA	x	0	0	1	0	5	0	0	0	0	0	0	0	0	0	0	0	0	0	0	0	0	0	0	0	0	0	0	0	0	2	0	0	1	0	0	0	0	0	1
367	54	Bacteria(100)	Firmicutes(100)	Bacilli(100)	Lactobacillales(100)	Streptococcaceae(100)	Streptococcus(100)	Otu0367	CACGCCGTAAACGATGAGTGCTAGGTGTTAGACCCTTTCCGGGGTTTAGTGCCGTAGCTAACGCATTAAGCACTCCGCCTGGGGAGTACGACCGCAAGGTTGAAACTCAAAGGAATTGACGGGGGCCCGCACAAGCGGTGGAGCATGTGGTTTAATTCGAAGCAACGCGAAGAACCTTACCAGGTCTTGACATCCCTCTGACCGCTCTAGAGATAGAGTTTTCCTTCGGGACAGAGGTGACAGGTGGTGCATGGTTGTCGTCAGCTCGTGTCGTGAGATGTTGGGTTAAGTCCCGCAACGAGCGCAACCCCTATTGTTAGTTGCCATCATTCAGTTGGGCACTCTAGCGAGACTGCCGGTAATAAAACCGGA	x	0	0	0	0	0	1	0	0	0	1	0	0	1	1	0	0	0	1	0	0	0	0	0	0	0	1	2	2	1	0	0	0	1	0	0	0	0	0	0
652	54	Bacteria(100)	Proteobacteria(100)	Gammaproteobacteria(100)	Enterobacteriales(100)	Enterobacteriaceae(100)	Raoultella(80)	Otu0652	CACGCTGTAAACGATGTCGACTTGGAGGTTGTTCCCTTGAGGAGTGGCTTCCGGAGCTAACGCGTTAAGTCGACCGCCTGGGGAGTACGGCCGCAAGGTTAAAACTCAAATGAATTGACGGGGGCCCGCACAAGCGGTGGAGCATGTGGTTTAATTCGATGCAACGCGAAGAACCTTACCTACTCTTGACATCCAGAGAACTTAGCAGAGATGCTTTGGTGCCTTCGGGAACTCTGAGACAGGTGCTGCATGGCTGTCGTCAGCTCGTGTTGTGAAATGTTGGGTTAAGTCCCGCAACGAGCGCAACCCTTATCCTTTGTTGCCAGCGGTTCGGCCGGGAACTCAAAGGAGACTGCCAGTGATAAACTGGA	x	0	0	0	0	0	0	0	0	0	0	0	1	0	0	0	0	0	0	0	0	0	15	0	0	0	0	0	0	0	0	0	0	0	0	0	0	0	0	0
785	54	Bacteria(100)	Firmicutes(100)	Bacilli(100)	Lactobacillales(100)	Streptococcaceae(100)	Streptococcus(100)	Otu0785	CACGCCGTAAACGATGAGTGCTAGGTGTTGGGTCCTTTCCGGGACTCAGTGCCGCAGCTAACGCATTAAGCACTCCGCCTGGGGAGTACGACCGCAAGGTTGAAACTCAAAGGAATTGACGGGGGCCCGCACAAGCGGTGGAGCATGTGGTTTAATTCGAAGCAACGCGAAGAACCTTACCAGGTCTTGACATCCCTCTGACCGCTCTAGAGATAGAGCTTTCCTTCGTGACAGAGGTGACAGGTGGTGCATGGTTGTCGTCAGCTCGTGTCGTGAGATGTTGGGTTAAGTCCCGCAACGAGCGCAACCCCTATTGTTAGTTGCCATCATTCAGTTGGGCACTCTAGCGAGACTGCCGGTAATAAACCGGA	x	0	0	0	0	0	0	0	0	0	0	0	0	0	0	0	0	0	1	0	0	0	0	0	0	0	0	0	0	0	0	0	0	0	0	0	0	0	0	0
428	53	Bacteria(100)	Bacteroidetes(100)	Flavobacteria(100)	Flavobacteriales(100)	Flavobacteriaceae(100)	Capnocytophaga(100)	Otu0428	CACGCTGTAAACGATGGATACTAGCTGTTTGGCGCAAGCTGAGTGGCTAAGCGAAAGTGATAAGTATCCCACCTGGGGAGTACGCACGCAAGTGTGAAACTCAAAGGAATTGACGGGGGCCCGCACAAGCGGTGGAGCATGTGGTTTAATTCGATGATACGCGAGGAACCTTACCAAGGTTTAAATGGGGACTGACAGGTGTAGAGATACGCCCTTCTTCGGACAGTTTTCAAGGTGCTGCATGGTTGTCGTCAGCTCGTGCCGTGAGGTGTCAGGTTAAGTCCTATAACGAGCGCAACCCCTATTGTTAGTTACCAGCACGTAAAGGTGGGGACTCTAGCAAGACTGCCGGTGTAAACCGTGA	x	0	0	0	0	0	0	1	1	0	0	2	0	0	0	0	0	7	0	1	0	1	0	0	0	0	2	1	0	0	0	0	1	0	0	0	0	0	0	0
142	52	Bacteria(100)	Actinobacteria(100)	Actinobacteria(100)	Actinomycetales(100)	Micrococcaceae(100)	Rothia(100)	Otu0142	CATGCCGTAAACGTTGGGCACTAGGTGTGGGGGACGATTCCACGTTTTCCGTCGCCGTAGCTAACGCATTAAGTGCCCCGCCTGGGGAGGTACGGCCGCAAGGCTAAAACTCAAAGAAATTGACGGGGGCCCGGCACAAGCGGCGGAGCATGCGGATTAATTCGATGCAACGCGAAGAACCTTACCAAGGCTTGACATATACTGGACCGCATCAGAGATGGTGTTTCCCTTCGGGGCTGGTATACAGGTGGTGCATGGTTGTCGTCAGCTCGTGTCGTGAGATGTTGGGTTAAGTCCCGCAACGAGCGCAACCCTCGTTCTATGTTGCCAGCACGTTATGGTGGGGACTCATAGGAGACTGCCGGGGTCAACTCGGA	x	0	1	0	0	0	0	0	0	1	0	0	1	0	0	1	0	0	0	1	0	0	0	0	0	1	0	0	1	0	1	0	0	0	0	1	0	0	1	0
316	52	Bacteria(100)	Bacteroidetes(100)	Bacteroidia(100)	Bacteroidales(100)	unclassified(100)	unclassified(100)	Otu0316	CACACAGTAAACGATGTATACTCGCGGTTTGCGATACAGTGTAAGCCGCCAAGCGAAAGCATTAAGTATACCACCTGGGGAGTACGCCGGCAACGGTGAAACTCAAAGGAATTGACGGGGGCCCGCACAAGCGGAGGAACATGTGGTTTAATTCGATGATACGCGAGGAACCTTACCCGGGCTTGAACTAGGAGTGACAGATTTAGAGATAGATCTTTCTTCGGACACTCTTGGAGGTGCTGCATGGTTGTCGTCAGCTCGTGCCGTGAGGTGTCGGCTTAAGTGCCATAACGAGCGCAACCCTTTTCCTTGGTTGCCATCAGGTAATGCTGGGCACTCCAGGGATACTGCCATCGTAAGATGTGA	x	0	0	0	0	1	3	0	0	0	0	0	0	0	0	0	0	0	3	1	0	0	0	0	0	0	3	0	0	0	0	0	0	3	0	0	0	0	0	0
155	51	Bacteria(100)	Actinobacteria(100)	Actinobacteria(100)	Actinomycetales(100)	Micrococcaceae(100)	Rothia(100)	Otu0155	CATGCCGTAAACGTTGGGCACTAGGTGTGGGGGACGATTCCACGTTTTCCGTCGCCGTAGCTAACGCATTAAGTGCCCCGCCTGGGGAGTACGGCCGCAAGGCTAAAACTCAAAGAAAATTGACGGGGGCCCGGCACAAGCGGCGGAGCATGCGGATTAATTCGATGCAACGCGAAGAACCTTACCAAGGCTTGACATATACTGGACCGCATCAGAGATGGTGTTTCCCTTCGGGGCTGGTATACAGGTGGTGCATGGTTGTCGTCAGCTCGTGTCGTGAGATGTTGGGTTAAGTCCCGCAACGAGCGCAACCCTCGTTCTATGTTGCCAGCACGTTATGGTGGGGACTCATAGGAGACTGCCGGGGTCAACTCGGA	x	0	1	1	0	0	0	0	1	0	0	3	0	0	0	0	0	0	0	2	0	0	0	1	0	0	0	0	0	1	0	0	0	0	0	0	0	0	0	0
464	51	Bacteria(100)	Proteobacteria(100)	Betaproteobacteria(100)	Neisseriales(100)	Neisseriaceae(100)	Kingella(100)	Otu0464	CACGCCCTAAACGATGTCAATTAGCTGTTGGGCAACATGATTGCTTAGTAGCGTAGCTAACGCGTGAAATTGACCGCCTGGGGAGTACGGTCGCAAGATTAAAACTCAAAGGAATTGACGGGGACCCGCACAAGCGGTGGATGATGTGGATTAATTCGATGCAACGCGAAGAACCTTACCTGGTCTTGACATGTACGGAATCTTCCAGAGACGGAAGAGTGCCTTCGGGAGCCGTAACACAGGTGCTGCATGGCTGTCGTCAGCTCGTGTCGTGAGATGTTGGGTTAAGTCCCGCAACGAGCGCAACCCTTGTCATTAGTTGCCACCATTCAGTTGGGCACTCTAATGAGACTGCCGGTGACAAACCGGA	x	0	0	0	0	0	0	0	2	0	0	0	2	0	0	0	0	0	0	0	0	2	0	0	0	0	0	1	0	0	0	0	1	0	0	0	0	0	0	1
467	51	Bacteria(100)	Fusobacteria(100)	Fusobacteria(100)	Fusobacteriales(100)	Fusobacteriaceae(100)	Fusobacterium(100)	Otu0467	CACGCCGTAAACGATGATTACTAGGTGTTGGGGTCGGAACCTCAGCGCCCAAGCTAACGCGATAAGTAATCCGCCTGGGGAGGTACGTACGCAAGTATGAAACTCAAAGGAATTGACGGGGACCCGCACAAGCGGTGGAGCATGTGGTTTAATTCGACGCAACGCGAGGAACCTTACCAGCGTTTGACATCTTAGGAATGAGACAGAGATGTTTCAGTGTCACTTCGGTGAAACCTAAAGACAGGTGGTGCATGGCTGTCGTCAGCTCGTGTCGTGAGATGTTGGGTTAAGTCCCGCAACGAGCGCAACCCCTTTCGTATGTTACCATCATTAAGTTGGGGACTCATGCGATACTGCCTGCGATGAGCAGGA	x	0	0	0	0	0	0	0	1	0	0	3	0	0	0	0	0	3	0	0	0	2	0	0	0	1	0	0	0	0	0	0	0	0	0	0	0	0	0	0
1691	51	Bacteria(100)	Firmicutes(100)	Bacilli(100)	Lactobacillales(100)	Lactobacillaceae(100)	Lactobacillus(100)	Otu1691	CATGCCGTAAACGATGAGCGCTAGGTGTTGGGGACTTTCCGGTCCTCAGTGCCGCAGCAAACGCATTAAGCGCTCCGCCTGGGGAGTACGACCGCAAGGTTGAAACTCAAAGGAATTGACGGGGGCCCGCACAAGCGGTGGAGCATGTGGTTTAATTCGAAGCAACGCGAAGAACCTTACCAGGTCTTGACATCCTGTGCTACACCTAGAGATAGGTGGCTCCCTTCGGGGACGCAGAGACAGGTGGTGCATGGCTGTCGTCAGCTCGTGTCGTGAGATGTTGGGTTAAGTCCCGCAACGAGCGCAACCCTTGTCTTTAGTTGCCATCATTAAGTTGGGCACTCTAAAGAGACTGCCGGTGACAAAACCGGA	x	0	0	0	0	0	0	0	0	0	0	0	0	0	0	0	0	0	0	0	0	0	0	0	0	0	0	0	0	0	0	0	0	0	0	0	0	0	0	0
312	50	Bacteria(100)	Fusobacteria(100)	Fusobacteria(100)	Fusobacteriales(100)	Fusobacteriaceae(100)	Fusobacterium(100)	Otu0312	CACGCCGTAAACGATGATTACTAGGTGTTGGGGGTCGAACCTCAGCGCCCAAGCTAACGCGATAAGTAATCCGCCTGGGGAGTACGTACGCAAGTATGAAACTCAAAGGAATTGACGGGGACCCGCACAAGCGGTGGAGCATGTGGTTTAATTCGACGCAACGCGAGGAACCTTACCAGCGTTTGACATCTTAGGAATGAGACAGAGATGTTTCAGTGTCCCTTCGGGGAAACCTAAAGACAGGTGGTGCATGGCTGTCGTCAGCTCGTGTCGTGAGATGTTGGGTTAAGTCCCGCAACGAGCGCAACCCCTTTCGTATGTTACCATCATTAAGTTGGGGACGTCATGCGATACTGCCTGCGATGAGCAGGA	x	0	0	0	0	2	0	0	0	0	0	3	0	0	0	0	0	0	1	0	0	0	2	1	0	0	0	0	0	0	0	0	0	0	0	0	0	0	0	0
532	50	Bacteria(100)	Proteobacteria(100)	Gammaproteobacteria(100)	Pasteurellales(100)	Pasteurellaceae(100)	unclassified(64)	Otu0532	CACGCTGTAAACGCTGTCGATTTGGGGATTGGGCTTTAAGCTTGGTGCCCGTAGCTAACGTGATAAATCGACCGCCTGGGGAGTACGGCCGCAAGGTTAAAACTCAAATGAATTGACGGGGGCCCGCACAAGCGGTGGAGCATGTGGTTTAATTCGATGCAACGCGAAGAACCTTACCTACTCTTGACATCCATGGAATCTTGTAGAGATATGAGAGTGCCTTCGGGAACCATGAGACAGGTGCTGCATGGCTGTCGTCAGCTCGTGTTGTGAAATGTTGGGTTAAGTCCCGCAACGAGCGCAACCCTTATCCTTTGTTGCCAGCGATTAGGTCGGGAACTCAAAGGAGACTGCCGGTGATAAACCGGA	x	0	0	0	0	0	0	0	0	1	0	0	0	0	0	0	0	0	1	2	0	0	0	0	0	0	0	1	0	1	0	0	0	0	0	0	0	0	0	0
110	49	Bacteria(100)	Bacteroidetes(100)	Bacteroidia(100)	Bacteroidales(100)	Porphyromonadaceae(100)	Porphyromonas(100)	Otu0110	CACGCAGTAAACGATGATAACTGGGCGTATGCGATATACAGTATGCTCCTAAGCGAAAGCGTTAAGTTATCCACCTGGGGAGTACGCCGGCAACGGTGAAACTCAAAGGAATTGACGGGGGCCCGCACAAGCGGAGGAACATGTGGTTTAATTCGATGATACGCGAGGAACCTTACCCGGGATTGAAATGTAGACGACGAGCGGTGAAAGTCGCTTTCCCTTCGGGGCGTCTATGTAGGTGCTGCATGGTTGTCGTCAGCTCGTGCCGTGAGGTGTCGGCTTAAGTGCCATAACGAGCGCAACCCCTGTCTACGGTTGCCATCAGGTAATGCTGGGAACTCCGTAGAGACTGCCGTCGTAAGGCGTGA	x	0	1	1	3	0	0	1	0	0	0	0	0	2	0	0	0	0	0	0	0	0	0	0	0	0	1	1	0	1	0	0	0	0	0	1	0	0	0	0
181	49	Bacteria(100)	Proteobacteria(100)	Betaproteobacteria(100)	Neisseriales(100)	Neisseriaceae(100)	unclassified	Otu0181	CACGCCCTAAACGATGTCGATTAGCTGTTGGGCAACTTGATTGCTTAGTAGCGTAGCTAACGCGTGAAATCGACCGCCTGGGGAGTACGGTCGCAAGATTAAAACTCAAAGGAATTGACGGGGACCCGCACAAGCGGTGGATGATGTGGATTAATTCGATGCAACGCGAAGAACCTTACCTGGTCTTGACATGTACGGAACCTTCCAGAGACGGAAGGGTGCCTTCGGGAGCCGTAACACAGGTGCTGCATGGCTGTCGTCAGCTCGTGTCGTGAGATGTTGGGTTAAGTCCCGCAACGAGCGCAACCCTTGTCATTAGTTGCCATCATTTAGTTGGGCACTCTAATGAGACTGCCGGTGACAAACCGGA	x	0	0	4	0	0	0	0	0	1	0	2	0	0	1	0	0	0	0	1	0	0	0	0	0	0	0	0	0	0	0	0	1	0	0	0	0	0	0	0
350	49	Bacteria(100)	Bacteroidetes(100)	Bacteroidia(100)	Bacteroidales(100)	Prevotellaceae(100)	Prevotella(100)	Otu0350	CGCACAGTAAACGATGGATGCCCGTTGTTAGTTCACTTAAGAATTAGCGACCAAGCGAAAGCATTAAGCATCCCACCTGGGGAGTACGCCGGCAACGGTGAAACTCAAAGGAATTGACGGGGGCCCGCACAAGCGGAGGAACATGTGGTTTAATTCGATGATACGCGAGGAACCTTACCCGGGCTTGAATTGCAGACGAACGATTCAGAGATGAAGAGGCCCTTCGGGGCGGTCTGTGAAGGTGCTGCATGGTTGTCGTCAGCTCGTGCCGTGAGGTGTCGGCTTAAGTGCCATAACGAGCGCAACCCCTTTTTTCAGTTGCCATCAGGTGATGCTGGGCACTCTGGAGATACTGCCACCGTAAGGTGTGA	x	0	0	0	0	1	0	0	0	0	0	0	1	0	0	0	0	0	0	0	0	0	0	0	0	0	0	0	0	0	1	0	0	0	0	0	0	3	0	0
494	49	Bacteria(100)	Proteobacteria(100)	Betaproteobacteria(100)	Neisseriales(100)	Neisseriaceae(100)	Neisseria(100)	Otu0494	CACGCCCTAAACGATGTCGATTAGCTGTTGGGCAGCTTGACTGCTTAGTAGCGTAGCTAACGCGTGAAATCGACCGCCTGGGGAGTACGGTCGCAAGATTAAAACTCAAAGGAATTGACGGGGACCCGCACAAGCGGTGGATGATGTGGATTAATTCGATGCAACGCGAAGAACCTTACCTGGTCTTGACATGTACGGAACCTTCCAGAGACGGAGGGGTGCCTTCGGGAACCGTAACACAGGTGCTGCATGGCTGTCGTCAGCTCGTGTCGTGAGATGTTGGGTTAAGTCCCGCAACGAGCGCAACCCTTGTCATTAGTTGCCATCATTCAGTTGGGCACTCTAATGAGACTGCCGGTGACAAACCGGA	x	0	0	0	0	0	0	0	1	0	0	0	0	0	0	0	0	0	0	0	0	0	0	0	0	0	0	0	0	0	0	0	1	0	0	0	0	1	0	0
676	49	Bacteria(100)	Firmicutes(100)	Bacilli(100)	Lactobacillales(100)	Streptococcaceae(100)	Streptococcus(100)	Otu0676	CACGCCGTAAACGATGAGTGCTAGGTGTTAGACCCTTTCCGGGGTTTAGTGCCGCAGCTAACGCATTAAGCACTCCGCCTGGGGAGTACGACCGCAAGGTTGAAACTCAAAGGAATTGACGGGGGCCCGCACAAGCGGTGGAGCATGTGGTTTAATTCGAAGCAACGCGAAGAACCTTACCAGGTCTTGACATCCCTCTGACCGCTCTAGAGATAGAGCTTTCCTTCGGGACAGAGGTGACAGGTGGTGCATGGTTGTCGTCAGCTCGTGTCGTGAGATGTTGGGTTAAGTCCCGCAACGAGCGCAACCCCTATTGTTAGTTGCCATCATTCAGTTGGGCACTCTAGCGAGACTGCCGGTAATAACCGGA	x	0	0	0	0	0	0	0	0	0	0	0	0	0	3	0	0	1	1	0	0	0	0	0	0	0	0	1	0	0	0	0	0	0	0	1	0	0	0	0
720	49	Bacteria(100)	Firmicutes(100)	Bacilli(100)	Lactobacillales(100)	Streptococcaceae(100)	Lactococcus(100)	Otu0720	CACGCCGTAAACGATGAGTGCTAGATGTAGGGAGCTATAAGTTCTCTGTATCGCAGCTAACGCAATAAGCACTCCGCCTGGGGAGTACGACCGCAAGGTTGAAACTCAAAGGAATTGACGGGGGCCCGCACAAGCGGTGGAGCATGTGGTTTAATTCGAAGCAACGCGAAGAACCTTACCAGGTCTTGACATACTCGTGCTATTCCTAGAGATAGGAAGTTCCTTCGGGACACGGGATACAGGTGGTGCATGGTTGTCGTCAGCTCGTGTCGTGAGATGTTGGGTTAAGTCCCGCAACGAGCGCAACCCCTATTGTTAGTTGCCATCATTAAGTTGGGCACTCTAACGAGACTGCCGGTGATAAACCGGA	x	0	0	0	0	0	0	0	0	0	0	0	0	0	0	0	3	0	0	0	0	0	1	0	0	0	0	0	0	0	3	0	0	0	0	0	0	0	0	0
172	48	Bacteria(100)	Fusobacteria(100)	Fusobacteria(100)	Fusobacteriales(100)	Leptotrichiaceae(100)	Leptotrichia(100)	Otu0172	CTAGCTGTAAACGATGATTACTGGGTGTGGGCATGAAGAGTGTCCGTGCCGAAGCTAATGCGATAAGTAATCCGCCTGGGGAGTACGGCCGCAAGGCTGAAACTCAAAGGAATTTGACGGGGACCCCCGCACAAGCGGTGGAGCATGTGGTTTAATTCGACGCAACGCGAGGAACCTTACCAGATCTTGACATCCTACGAAGGCCTGTGAGAACAGGCTGTGCCTTCGGGAACGTAGAGACAGGTGGTGCATGGCTGTCGACAGCTCGTGTCGTGAGATGTTGGGTTAAGTCCCGCAACGAGCGCAACCCCTATTGCTAGTTGCCATCATTAAGTTGGGAACTCTAGCAAGACTGCCTGCGAAGAGCAGGA	x	0	0	2	0	0	0	0	0	0	0	0	0	0	2	0	0	11	0	0	0	0	0	0	0	0	0	0	0	0	0	0	0	0	0	0	0	2	0	0
224	48	Bacteria(100)	Bacteroidetes(100)	Bacteroidia(100)	Bacteroidales(100)	Prevotellaceae(100)	Prevotella(100)	Otu0224	CGCACGGTAAACGATGGATGCCCGTTGTCAGGCTGTTTCAGCCTGGTGACCAAGCGAAAGCATTAAGCATCCCACCTGGGGAGTACGCCGGCAACGGTGAAACTCAAAGGAATTGACGGGGGCCCGCACAAGCGGAGGAACATGTGGTTTAATTCGATGATACGCGAGGAACCTTACCCGGGCTTGAATTGCAGACGAACGATTCAGAGATGATGAGGCCTTTCGGGGCGTCTGTGAAGGTGCTGCATGGTTGTCGTCAGCTCGTGCCGTGAGGTGTCGGCTTAAGTGCCATAACGAGCGCAACCCCTTTCTTCAGTTGCCATCAGGTGATGCTGGGCACTCTGGAGACACTGCCACCGCAAGGTGTGA	x	0	0	1	0	0	2	0	1	0	2	2	0	0	0	0	0	1	0	2	0	0	1	0	0	0	0	0	1	0	0	0	0	0	0	0	0	0	1	0
632	48	Bacteria(100)	Proteobacteria(100)	Gammaproteobacteria(100)	Pasteurellales(100)	Pasteurellaceae(100)	Haemophilus(67)	Otu0632	CACGCTGTAAACGATGTCGATTTGGGGGTTGAGCTTTGAGCTTGGCGCCCGTAGCTAACGTGATAAATCGACCGCCTGGGGAGTACGGCCGCAAGGTTAAAACTCAAATGAATTGACGGGGCCCGCACAAGCGGTGGAGCATGTGGTTTAATTCGATGCAACGCGAAGAACCTTACCTACTCTTGACATCCAGAGAACTTTCCAGAGATGGATTGGTGCCTTCGGGAACGTCTGAGACAGGTGCTGCATGGCTGTCGTCAGCTCGTGTTGTGAAATGTTGGGTTAAGTCCCGCAACGAGCGCAACCCTTATCCTTTGTTGCCAGCGATTAGGTCGGGAACTCAAAGGAGACTGCCGGTGATAAACCGGA	x	0	0	0	0	0	0	0	0	0	0	1	0	0	2	0	0	0	0	0	0	0	0	1	0	0	0	0	0	0	0	0	0	0	0	1	0	0	0	0
1440	48	Bacteria(100)	Firmicutes(100)	Bacilli(100)	Lactobacillales(100)	Streptococcaceae(100)	Streptococcus(100)	Otu1440	CACGCCGTAAACGATGAGTGCTAGGTGTTAGACCCTTTCCGGGGTTTAGTGCCGCAGCTAACGCATTAAGCACTCCGCCTGGGGAGTACGACCGCAAGGTTGAAACTCAAAGGAATTGACGGGGCCCGGCACAAGCGGTGGAGCATGTGGTTTAATTCGAAGCAACGCGAAGAACCTTACCAGGTCTTGACATCCCTCTGACCGCTCTAGAGATAGAGTTTTCCTTCGGGACAGAGGTGACAGGTGGTGCATGGTTGTCGTCAGCTCGTGTCGTGAGATGTTGGGTTAAGTCCCGCAACGAGCGCAACCCCTATTGTTAGTTGCCATCATTCAGTTGGGCACTCTAGCGAGACTGCCGGTAATAAACCGGA	x	0	0	0	0	0	0	0	0	0	0	0	0	0	0	0	0	0	0	0	0	0	0	0	0	0	0	0	0	0	0	0	0	0	0	0	0	0	0	0
593	47	Bacteria(100)	Fusobacteria(100)	Fusobacteria(100)	Fusobacteriales(100)	Fusobacteriaceae(100)	Fusobacterium(100)	Otu0593	CACGCCGTAAACGATGATTACTAGGTGTTGGGGGTCGAACCTCAGCGCCCAACGCTAACGCGATAAGTAATCCGCCTGGGGAGGTACGTACGCAAGTATGAAACTCAAAGGAATTGACGGGGACCCGCACAAGCGGTGGAGCATGTGGTTTAATTCGACGCAACGCGAGGAACCTTACCAGCGTTTGACATCTTAGGAATGAGACAGAGATGTTTCAGTGTCCCTTCGGGGAAACCTAAAGACAGGTGGTGCATGGCTGTCGTCAGCTCGTGTCGTGAGATGTTGGGTTAAGTCCCGCAACGAGCGCAACCCCTTTCGTATGTTACCATCATTAAGTTGGGGACTCATGCGATACTGCCTGCGATGAGCAGGA	x	0	0	0	0	0	0	0	0	0	1	0	0	0	0	0	1	0	0	0	0	1	0	0	0	0	0	0	0	0	0	0	0	0	0	0	0	0	0	0
149	46	Bacteria(100)	Actinobacteria(100)	Actinobacteria(100)	Actinomycetales(100)	Micrococcaceae(100)	Rothia(100)	Otu0149	CATGCCGTAAACGTTGGGCACTAGGTGTGGGGAACATTCCACGTTTTCCGCGCCGTAGCTAACGCATTAAGTGCCCCGCCTGGGGAGTACGGCCGCAAGGCTAAAACTCAAAGAAATTGACGGGGCCCGCACAAGCGGCGGAGCATGCGGATTAATTCGATGCAACGCGAAGAACCTTACCAAGGCTTGACATATACTGGACCGCATCAGAGATGGTGTTTCCCTTCGGGGCGTGGTATACAGGTGGTGCATGGTTGTCGTCAGCTCGTGTCGTGAGATGTTGGGTTAAGTCCCGCAACGAGCGCAACCCTCGTTCTATGTTGCCAGCACGTTATGGTGGGGACTCATAGGAGACTGCCGGGGTCAACTCGGA	x	0	1	2	0	0	0	0	0	0	0	0	0	0	0	0	0	0	0	0	0	0	2	0	0	0	0	0	0	0	0	0	0	0	0	3	0	0	0	0
307	46	Bacteria(100)	Bacteroidetes(100)	Bacteroidia(100)	Bacteroidales(100)	Porphyromonadaceae(100)	Tannerella(100)	Otu0307	CACGCAGTAAACGATGATTACTAGGAGTTTGCGATATAGTGTAAGCTCTACAGCGAAAGCGTTAAGTAATCCACCTGGGGAGTACGCCGGCAACGGTGAAACTCAAAGGAATTGACGGGGGCCCGCACAAGCGGAGGAACATGTGGTTTAATTCGATGATACGCGAGGAACCTTACCCGGGATTGAAATGTAGACGACGGAGAGTGAGAGCTTTCTTCCCTTCGGGGCGTCTATGTAGGTGCTGCATGGTTGTCGTCAGCTCGTGCCGTGAGGTGTCGGCTTAAGTGCCATAACGAGCGCAACCCTGACTGTCAGTTGCTAACAGGTAAAGCTGAGGACTCTGGCGGGACTGCCGGCGTAAGCTGTGA	x	0	0	0	0	2	0	0	0	3	5	0	0	0	0	0	0	1	0	0	0	0	0	0	0	0	0	1	0	0	1	0	0	0	0	0	0	0	0	1
480	46	Bacteria(100)	Proteobacteria(100)	Betaproteobacteria(100)	Burkholderiales(100)	Comamonadaceae(100)	Curvibacter(100)	Otu0480	CACGCCCTAAACGATGTCAACTGGTTGTTGGGTCTTCACTGACTCAGTAACGAAGCTAACGCGTGAAGTTGACCGCCTGGGGAGTACGGCCGCAAGGTTGAAACTCAAAGGAATTGACGGGGACCCGCACAAGCGGTGGATGATGTGGTTTAATTCGATGCAACGCGAAAAACCTTACCCACCTTTGACATGTACGGAAGTTACCAGAGATGGTTTCGTGCTCGAAAGAGAACCGTAACACAGGTGCTGCATGGCTGTCGTCAGCTCGTGTCGTGAGATGTTGGGTTAAGTCCCGCAACGAGCGCAACCCTTGTCATTAGTTGCTACGAAAGGGCACTCTAATGAGACTGCCGGTGACAAACCGGA	x	0	0	0	0	0	0	0	1	0	5	0	1	0	5	0	1	0	0	0	0	0	0	0	0	0	0	0	0	0	0	0	0	0	0	0	0	0	0	0
845	46	Bacteria(100)	Proteobacteria(100)	Gammaproteobacteria(100)	Pseudomonadales(100)	Moraxellaceae(100)	Moraxella(100)	Otu0845	CACGCCGTAAACGATGTCTACCAGTCGTTGGGTCTTTTAAAGACTTAGTGACGCAGTTAACGCAATAAGTAGACCGCCTGGGGAGTACGGCCGCAAGGTTAAAACTCAAATGAATTGACGGGGCCCGCACAAGCGGTGGAGCATGTGGTTTAATTCGATGCAACGCGAAGAACCTTACCTGGTCTTGACATAGTGAGAATCTTGCAGAGATGCGAGAGTGCCTTCGGGAATTCACATACAGGTGCTGCATGGCTGTCGTCAGCTCGTGTCGTGAGATGTTGGGTTAAGTCCCGCAACGAGCGCAACCCTTTTCCTTAGTTACCAGCGACTCGGTCGGGAACTCTAAGGATACTGCCAGTGACAAACTGGA	x	0	0	0	0	0	0	0	0	0	0	0	0	0	0	0	0	0	0	0	0	0	36	0	0	0	0	0	0	0	0	0	0	0	0	0	0	0	0	0
849	46	Bacteria(100)	Firmicutes(100)	Bacilli(100)	Lactobacillales(100)	Lactobacillaceae(100)	Lactobacillus(100)	Otu0849	CATGCCGTAAACGATGAGTGCTAAGTGTTGGGAGGTTTCCGCCTCTCAGTGCTGCAGCTAACGCATTAAGCACTCCGCCTGGGGAGTACGACCGCAAGGTTGAAACTCAAAGGAATTGACGGGGGCCCCGCACAAGCGGTGGAGCATGTGGTTTAATTCGAAGCAACGCGAAGAACCTTACCAGGTCTTGACATCTAGTGCCATCCTAAGAGATTAGGAGTTCCCTTCGGGGACGCTAAGACAGGTGGTGCATGGCTGTCGTCAGCTCGTGTCGTGAGATGTTGGGTTAAGTCCCGCAACGAGCGCAACCCTTGTTATTAGTTGCCAGCATTAAGTTGGGCACTCTAATGAGACTGCCGGTGACAAACCGGA	x	0	0	0	0	0	0	0	0	0	0	0	0	0	0	0	0	0	0	0	0	0	8	0	0	0	0	0	0	0	23	0	0	0	0	0	0	0	0	0
1701	46	Bacteria(100)	Firmicutes(100)	Bacilli(100)	Lactobacillales(100)	Streptococcaceae(77)	Streptococcus(77)	Otu1701	CACGCCGTAAACGATGAGTGCTAGGTGTTGGATCCTTTCCGGGATTCAGTGCCGCAGCTAACGCATTAAGCACTCCGCCTGGGGAGTACGACCGCAAGGTTGAAACTCAAAGGAATTGACGGGGGCCCGCACAAGCGGTGGAGCATGTGGTTTAATTCGAAGCAACGCGAAGAACCTTACCAGGTCTTGACATCCTGTGCTACACCTAGAGATAGGTGGTTCCCTTCGGGGACGCAGAGACAGGTGGTGCATGGCTGTCGTCAGCTCGTGTCGTGAGATGTTGGGTTAAGTCCCGCAACGAGCGCAACCCCTATTGTTAGTTGCCATCATTCAGTTGGGCACTCTAGCGAGACTGCCGGTAATAAACCGGA	x	0	0	0	0	0	0	0	0	0	0	0	0	0	0	0	0	0	0	0	0	0	0	0	0	0	0	0	0	0	0	0	0	0	0	0	0	0	0	0
261	45	Bacteria(100)	Firmicutes(100)	Bacilli(100)	Lactobacillales(100)	Streptococcaceae(100)	Streptococcus(100)	Otu0261	CACGCCGTAAACGATGAGTGCTAGGTGTTGGATCCTTTCCGGGATTCAGTGCCGCAGCTAACGCATTAAGCACTCCGCCTGGGGAGTACGACCGCAAGGTTGAAACTCAAAGGAATTGACGGGGGGCCCGCACAAGCGGTGGAGCATGTGGTTTAATTCGAAGCAACGCGAAGAACCTTACCAGGTCTTGACATCCCTCTGACCGCTCTAGAGATAGAGATTTCCTTCGGGACAGAGGTGACAGGTGGTGCATGGTTGTCGTCAGCTCGTGTCGTGAGATGTTGGGTTAAGTCCCGCAACGAGCGCAACCCCTATTGTTAGTTGCCATCATTCAGTTGGGCACTCTAGCGAGACTGCCGGTAATAAACCGGA	x	0	0	0	2	0	1	0	0	0	0	0	0	0	0	0	0	0	0	0	0	0	0	0	0	2	0	0	1	0	0	1	0	0	0	0	0	1	0	1
2238	45	Bacteria(100)	Actinobacteria(100)	Actinobacteria(100)	Actinomycetales(100)	Actinomycetaceae(100)	Actinomyces(100)	Otu2238	CACGCTGTAAACGTTGGGCACTAGGTGTGGGGCCGACCCGTCGGTTTCTGCGCCGTAGCTAACGCTTTAAGTGCCCCGCCTGGGGAGTACGGCCGCAAGGCTAAAACTCAAAGGAATTGACGGGGCCCGGCACAAGCGGCGGAGCATGCGGATTAATTCGATGCAACGCGAAGAACCTTACCAAGGCTTGACATGCACGGCGGCACTGCAGAGATGTGGTGGCATTTGGTTGGTCGTGTGCAGGTGGTGCATGGTTGTCGTCAGCTCGTGTCGTGAGATGTTGGGTTAAGTCCCGCAACGAGCGCAACCCTTGCCCTATGTTGCCAGCACGTGATGGTGGGGACTCGTGGGGGACTGCCGGGGTTAACTCGGA	x	0	0	0	0	0	0	0	0	0	0	0	0	0	0	0	0	0	0	0	0	0	0	0	0	0	0	0	0	0	0	0	0	0	0	0	0	0	0	0
129	44	Bacteria(100)	Bacteroidetes(100)	Flavobacteria(100)	Flavobacteriales(100)	Flavobacteriaceae(100)	Capnocytophaga(100)	Otu0129	CACGCTGTAAACGATGGATACTAGCTGTTTGGTTGTAAGACTGAGTGGCTAAGCGAAAGTGATAAGTATCCCACCTGGGGAGTACGCACGCAAGTGTGAAACTCAAAGGAATTGACGGGGGCCCGCACAAGCGGTGGAGCATGTGGTTTAATTCGATGATACGCGAGGAACCTTACCAAGGTTTAAATGGAGACTGACGTACTTAGAGATAGGTATTTCTTCGGACAGTTTTCAAGGTGCTGCATGGTTGTCGTCAGCTCGTGCCGTGAGGTGTCAGGTTAAGTCCTATAACGAGCGCAACCCCTGCCATTAGTTGCTAGCGAGTCGAGTCGAGCACTCTAGTGGGACTGCCGGTGCAAACCGTGA	x	0	1	2	0	0	0	0	1	0	2	0	0	0	1	0	0	9	0	1	0	0	0	0	0	0	0	0	2	0	0	0	0	0	0	0	0	0	0	0
277	44	Bacteria(100)	Firmicutes(100)	Bacilli(100)	Lactobacillales(100)	Streptococcaceae(100)	Streptococcus(100)	Otu0277	CACGCCGTAAACGATGAGTGCTAGGTGTTAGACCCTTTCCGGGGTTTAGTGCCGCAGCTAACGCATTAAGCACTCCGCCTGGGGAGTACGACCGCAAGGTTGAAACTCAAAGGAATTGACGGGGGCCCGGCACAAGCGGTGGAGCATGTGGTTTAATTCGAAGCAACGCGAAGAACCTTACCAGGTCTTGACATCCCTCTGACCGCTCTAGAGATAGAGCTTTCCTTCGGGACGAGAGGTGACAGGTGGTGCATGGTTGTCGTCAGCTCGTGTCGTGAGATGTTGGGTTAAGTCCCGCAACGAGCGCAACCCCTATTGTTAGTTGCCATCATTCAGTTGGGCACTCTAGCGAGACTGCCGGTAATAAACCGGA	x	0	0	0	1	0	0	0	0	0	2	0	0	0	1	0	0	0	2	0	0	0	0	0	0	0	0	0	0	0	0	0	0	0	0	0	0	0	0	0
337	44	Bacteria(100)	Bacteroidetes(100)	Bacteroidia(100)	Bacteroidales(100)	Prevotellaceae(100)	Prevotella(100)	Otu0337	CGCACAGTAAACGATGGATGCTCGCTGTTGGCCTTTTGTGGTCAGTGGCTTAGCGAAAGCGTTAAGCATCCCACCTGGGGAGTACGCCGGCAACGGTGAAACTCAAAGGAATTGACGGGGGCCCGCACAAGCGGAGGAACATGTGGTTTAATTCGATGATACGCGAGGAACCTTACCCGGGCTTGAACTGCAGCTGAACGATTCAGAGATGATGAGGCCCTTCGGGGCAGCTGTGGAGGTGCTGCATGGTTGTCGTCAGCTCGTGCCGTGAGGTGTCGGCTTAAGTGCCATAACGAGCGCAACCCCTTTTCTTAGTTGCCATCAGGTAATGCTGGGCACTCTGGGAATACTGCCACCGTAAGGTGTGA	x	0	0	0	0	1	0	0	0	0	0	0	0	0	4	0	0	0	0	0	0	0	0	0	0	0	0	0	0	0	0	0	0	0	0	0	0	0	0	0
433	44	Bacteria(100)	Firmicutes(100)	Clostridia(100)	Clostridiales(100)	Lachnospiraceae(100)	Oribacterium(100)	Otu0433	CACGCTGTAAACGATGAATACTAGGTGTCGGGGTGCAAAGCATCTCGGTGCCGTCGCTAACGCAATAAGTATTCCACCTGGGGAGTACGTTCGCAAGAATGAAACTCAAAGGAATTGACGGGGACCCGCACAAGCGGTGGAGCATGTGGTTTAATTCGAAGCAACGCGAAGAACCTTACCAAGTCTTGAGATCCCATTGACAGAGTGTGTAATGCACTTTCCCTTCGGGGCAATGGTGACAGGTGGTGCATGGTTGTCGTCAGCTCGTGTCGTGAGATGTTGGGTTAAGTCCCGCAACGAGCGCAACCCCTATAGTTAGTAGCCAGCAGTAAGATGGGCACTCTAACTAGACTGCCAGGGATAACCTGGA	x	0	0	0	0	0	0	2	0	0	0	1	0	0	0	0	0	0	0	0	0	0	0	2	0	0	0	0	0	3	0	0	0	1	0	0	0	0	0	0
779	44	Bacteria(100)	Firmicutes(100)	Bacilli(100)	Lactobacillales(100)	Streptococcaceae(100)	Streptococcus(100)	Otu0779	CACGCCGTAAACGATGAGTGCTAGGTGTTGGGTCCTTTCCGGGACGTCAGTGCCGCAGCTAACGCATTAAGCACTCCGCCTGGGGAGGTACGACCGCAAGGTTGAAACTCAAAGGAATTGACGGGGGCCCGGCACAAGCGGTGGAGCATGTGGTTTAATTCGAAGCAACGCGAAGAACCTTACCAGGTCTTGACATCCCTCTGACCGCTCTAGAGATAGAGTTTTCCTTCGGGACAGAGGTGACAGGTGGTGCATGGTTGTCGTCAGCTCGTGTCGTGAGATGTTGGGTTAAGTCCCGCAACGAGCGCAACCCCTATTGTTAGTTGCCATCATTCAGTTGGGCACTCTAGCGAGACTGCCGGTAATAAACCGGA	x	0	0	0	0	0	0	0	0	0	0	0	0	0	0	0	0	0	1	0	0	0	0	0	0	0	0	0	0	0	0	1	0	0	0	0	1	0	0	0
864	44	Bacteria(100)	Firmicutes(100)	Bacilli(100)	Lactobacillales(100)	Carnobacteriaceae(100)	Alloiococcus(100)	Otu0864	CACGCCGTAAACGATGAGTGCTAAGTGTTGGAGGGTTTCCGCCCTTCAGTGCTGGAGTTAACGCATTAAGCACTCCGCCTGGGGATTACGACCGCAAGGTTGAAACTCAAAAGAATTGACGGGGACCCGCACAAGCGGTGGAGCATGTGGTTTAATTCGAAGCAACGCGAAGAACCTTACCAGCTCTTGACATCTTCTGCCACCTTCAGAGATGAAGGGTTCCCTTCGGGGACAGAATGACAGGTGGTGCATGGTTGTCGTCAGCTCGTGTCGTGAGATGTTGGGTTAAGTCCCGTAACGAGCGCAACCCTTATTGTTAGTTGCCAGCATTGAGTTGGGCACTCTAGCAAGACTGCCGGTGATAAACCGGA	x	0	0	0	0	0	0	0	0	0	0	0	0	0	0	0	0	0	0	0	0	0	1	0	0	0	0	0	0	0	6	4	0	0	0	1	0	0	0	0
321	43	Bacteria(100)	Actinobacteria(100)	Actinobacteria(100)	Actinomycetales(100)	Micrococcaceae(100)	Rothia(100)	Otu0321	CATGCCGTAAACGTTGGGCACTAGGTGTGGGGGACGATTCCACGTTTTCCGTCGCCGTAGCTAACGCATTAAGTGCCCCGCCTGGGGAGGTACGGCCGCAAGGCTAAAACTCAAAGAAATTGACGGGGCCCGGCACAAGCGGCGGAGCATGCGGATTAATTCGATGCAACGCGAAGAACCTTACCAAGGCTTGACATATACTGGACCGCATCAGAGATGGTGTTTCCCTTCGGGGCGTGGTATACAGGTGGTGCATGGTTGTCGTCAGCTCGTGTCGTGAGATGTTGGGTTAAGTCCCGCAACGAGCGCAACCCTCGTTCTATGTTGCCAGCACGTTATGGTGGGGACGTCATAGGAGACTGCCGGGGTCGAACTCGGA	x	0	0	0	0	1	0	0	0	0	0	0	0	0	0	0	0	0	0	0	0	0	0	0	0	0	0	0	0	0	0	0	0	0	0	0	0	0	0	0
363	43	Bacteria(100)	Proteobacteria(100)	Betaproteobacteria(100)	Neisseriales(100)	Neisseriaceae(100)	unclassified(68)	Otu0363	CACGCCCTAAACGATGTCAATTAGCTGTTGGGCAACTTGATTGCTTAGTAGCGTAGCTAACGCGTGAAATTGACCGCCTGGGGAGTACGGTCGCAAGATTAAAACTCAAAGGAATTGACGGGGACCCGCACAAGCGGTGGATGATGTGGATTAATTCGATGCAACGCGAAGAACCTTACCTGGTCTTGACATGTACGGAATCTCTCAGAGACGGGAGAGTGCCTTCGGGAACCGTAACACAGGTGCTGCATGGCTGTCGTCAGCTCGTGTCGTGAGATGTTGGGTTAAGTCCCGCAACGAGCGCAACCCTTGTCATTAGTTGCCATCATTCAGTTGGGCACTCTAATGAGACTGCCGGTGACAAACCGG	x	0	0	0	0	0	1	0	0	0	0	0	0	2	1	0	0	0	0	0	0	0	0	0	0	0	0	12	0	0	0	0	0	0	0	0	0	0	0	0
434	43	Bacteria(100)	Proteobacteria(100)	Gammaproteobacteria(100)	Cardiobacteriales(100)	Cardiobacteriaceae(100)	Cardiobacterium(100)	Otu0434	CACGCCCTAAACGATGTCAACTAGGCGTCGGGTTGTTAAAGACTCGGTGCCGGAGCTAACGCATTAAGTTGACCGCCTGGGGAGTACGGCCGCAAGGTTGAAACTCAAAGAAATTGACGGGGACCCGCACAAGCGGTGGAGCATGTGGTTTAATTCGATGCAACGCGAAGAACCTTACCAGGCCTTGACATCCTAGGAACTTGGCAGAGATGCTTTGGTGCCTTCGGGAACCTAGAGACAGGTGTTGCATGGCTGTCGTCAGCTCGTGTCGTGAGATGTTGGGTTAAGTCCCGCAACGAGCGCAACCCTTATCCTTACTTGCCAGCACTTTGGGTGGGAACTGTAAGGAGACTGCCGGTGACAAACCGGA	x	0	0	0	0	0	0	1	0	1	0	0	0	0	0	0	0	0	0	0	0	0	0	1	0	0	0	0	0	0	1	0	0	0	0	0	0	0	0	0
590	43	Bacteria(100)	Bacteroidetes(100)	Bacteroidia(100)	Bacteroidales(100)	Prevotellaceae(100)	Prevotella(100)	Otu0590	CGCACAGTAAACGATGGATGCCCGCTGTTAGCGCCTGGCGTTAGCGGCTAAGCGAAAGCATTAAGCATCCCACCTGGGGAGTACGCCGGCAACGGTGAAACTCAAAGGAATTGACGGGGGCCCGCACAAGCGGAGGAACATGTGGTTTAATTCGATGATACGCGAGGAACCTTACCCGGGCTTGAATTGCAGATGTAGGATACAGAGATGTTGACGCCCTTCGGGCGATCTGTGAAGGTGCTGCATGGTTGTCGTCAGCTCGTGCCGTGAGGTGTCGGCTTAAGTGCCATAACGAGCGCAACCCCTTTTCTTAGTTGCCATCAGGTAATGCTGGGCACTCTGGGAACACTGCCACCGCAAGGTGTGA	x	0	0	0	0	0	0	0	0	0	3	0	0	0	2	0	0	6	0	0	0	0	0	0	0	0	4	0	0	0	0	0	0	0	0	0	0	0	0	0
619	43	Bacteria(100)	Firmicutes(100)	Bacilli(100)	Bacillales(100)	Bacillales_Incertae_Sedis_XI(100)	Gemella(100)	Otu0619	CACGCCGTAAACGATGAGTGCTAAGTGTTGGTCTCATAAGAGATCAGTGCTGCAGCTAACGCATTAAGCACTCCGCCTGGGGAGTACGACCGCAAGGTTGAAACTCAAAGGAATTGACGGGGGACCCGCACAAGCGGTGGAGCATGTGGTTTAATTCGAAGCAACGCGAAGAACCTTACCAAGTCTTGACATACTGTGAGGACACAAGAGATTGTGTTGTTCTGACCTTTGGTTAGACACAGATACAGGTGGTGCATGGTTGTCGTCAGCTCGTGTCGTGAGATGTTGGGTTAAGTCCCGCAACGAGCGCAACCCTTATATCTAGTTGCCAGCAGTAAGATGGGGACTCTAGATAGACTGCCAGTGATAAACTGGA	x	0	0	0	0	0	0	0	0	0	0	1	0	0	1	0	1	1	0	0	0	0	0	0	0	0	0	1	0	0	0	0	0	1	0	1	0	0	0	0
658	43	Bacteria(100)	Proteobacteria(100)	Gammaproteobacteria(100)	Pseudomonadales(100)	Pseudomonadaceae(100)	Pseudomonas(100)	Otu0658	CACGCCGTAAACGATGTCAACTAGCCGTTGGGAGCCTTGAGCTCTTAGTGGCGCAGCTAACGCATTAAGTTGACCGCCTGGGGAGTACGGCCGCAAGGTTAAAACTCAAATGAATTGACGGGGGCCCGCACAAGCGGTGGAGCATGTGGTTTAATTCGAAGCAACGCGAAGAACCTTACCAGGCCTTGACATCCAATGAACTTTCTAGAGATAGATTGGTGCCTTCGGGAACGATTGAGACAGGTGCTGCATGGCTGTCGTCAGCTCGTGTCGTGAGATGTTGGGTTAAGTCCCGTAACGAGCGCAACCCTTGTCCTTAGTTACCAGCACGTAATGGTGGGCACTCTAAGGAGACTGCCGGTGACAAACCGGA	x	0	0	0	0	0	0	0	0	0	0	0	1	0	0	0	0	0	0	0	0	0	0	0	0	0	0	0	0	0	0	0	0	0	0	0	0	0	0	0
245	42	Bacteria(100)	Fusobacteria(100)	Fusobacteria(100)	Fusobacteriales(100)	Leptotrichiaceae(100)	Leptotrichia(100)	Otu0245	CTAGCTGTAAACGATGATTACTGGGTGTGGGCATGAAGAGTGTCCGTGCCGAAGCTAATGCGATAAGTAATCCGCCTGGGGAGTACGGCCGCAAGGCTGAAACTCAAAGGAATTTGACGGGGACCCCGCACAAGCGGTGGAGCATGTGGTTTAATTCGACGCAACGCGAGGAACCTTACCAGATCTTGACATCCTGCGAAGGCCTGCGAGAGCAGGCTGTGCCTCCGGGAACGCAGAGACAGGTGGTGCATGGCTGTCGACAGCTCGTGTCGTGAGATGTTGGGTTAAGTCCCGCAACGAGCGCAACCCCTATTGCTAGTTGCCATCATTAGGTTGGGAACGTCTAGCAAGACTGCCTGCGAAGAGCAGGA	x	0	0	1	0	0	0	0	0	0	0	0	0	0	0	1	3	4	0	0	0	0	0	0	0	0	0	0	0	0	0	0	0	1	0	0	0	5	0	0
637	42	Bacteria(100)	Bacteroidetes(100)	Bacteroidia(100)	Bacteroidales(100)	Prevotellaceae(100)	Prevotella(100)	Otu0637	CGCACAGTAAACGATGGATGCCCGCTGTTGGTACCTGGTATCAGCGGCTAAGCGAAAGCATTAAGCATCCCACCTGGGGAGTACGCCGGCAACGGTGAAACTCAAAGGAATTGACGGGGGGCCCGCACAAGCGGAGGAACATGTGGTTTAATTCGATGATACGCGAGGAACCTTACCCGGGCTTGAATTGCAGAGGAAGGATTTAGAGATAATGACGCCCTTCGGGTCGTCTGTGAAGGTGCTGCATGGTTGTCGTCAGCTCGTGCCGTGAGGTGTCGGCTTAAGTGCCATAACGAGCGCAACCCCTGTCTTTAGTTGCCATCAGGTTAAGCTGGGCACTCTGGAGATACTGCCACCGTAAGGTGTGA	x	0	0	0	0	0	0	0	0	0	0	1	0	0	0	0	0	0	0	0	0	0	0	0	0	0	0	0	0	0	0	0	0	1	0	0	0	2	0	0
675	42	Bacteria(100)	Bacteroidetes(100)	Bacteroidia(100)	Bacteroidales(100)	unclassified(100)	unclassified(100)	Otu0675	CACACAGTAAACGATGAATACTCGCAGTTTGCGATATATTGTAAGCTGCCAAGCGAAAGCATTAAGTATTCCACCTGGGGAGTACGCCGGCAACGGTGAAACTCAAAGGAATTGACGGGGGCCCGCACAAGCGGAGGAACATGTGGTTTAATTCGATGATACGCGAGGAACCTTACCCGGGCTTGAACTAGCTTCGACGAGAGTAGAGATACTCTTTTCTTCGGACGGAGTTAGAGGTGCTGCATGGTTGTCGTCAGCTCGTGCCGTGAGGTGTCGGCTTAAGTGCCATAACGAGCGCAACCCTTTTCCTTGGTTGCCATCAGGTAATGCTGGGCACTCCATGGATACTGCCATCGTAAGATGTGA	x	0	0	0	0	0	0	0	0	0	0	0	0	0	1	0	0	0	0	1	0	1	0	0	0	0	0	2	0	0	0	0	0	0	0	0	0	0	0	0
160	41	Bacteria(100)	Bacteroidetes(100)	Bacteroidia(100)	Bacteroidales(100)	Prevotellaceae(100)	Prevotella(100)	Otu0160	CGCACAGTAAACGATGGATGCCCGCTGTTGGTACCTGGTATCAGCGGCTAAGCGAAAGCATTAAGCATCCCACCTGGGGAGTACGCCGGCAACGGTGAAACTCAAAGGAATTGACGGGGGCCCGCACAAGCGGAGGAACATGTGGTTTAATTCGATGATACGCGAGGAACCTTACCCGGGCTTGAATTGCAGAGGAAGGATTTAGAGATAATGACGCCCTCGGGTCGTCTGTGAGGTGCTGCATGGTTGTCGTCAGCTCGTGCCGTGAGGTGTCGGCTTAAGTGCCATAACGAGCGCAACCCCTCCTCTTCAGTTGCCATCAGGTTAAGCTGGGCACTCTGGAGACACTGCCACCGTAAGGTGTGA	x	0	1	0	0	0	1	2	0	0	0	0	0	0	0	0	0	0	0	0	0	1	0	1	0	0	0	0	0	0	0	0	0	0	0	0	0	0	1	0
171	41	Bacteria(100)	Bacteroidetes(100)	Flavobacteria(100)	Flavobacteriales(100)	Flavobacteriaceae(100)	Capnocytophaga(100)	Otu0171	CACGCTGTAAACGATGGATACTAGCTGTTTGGAGTAATTTGAGTGGCTAAGCGAAAGTGATAAGTATCCCACCTGGGGAGTACGCACGCAAGTGTGAAACTCAAAGGAATTGACGGGGGCCCGCACAAGCGGTGGAGCATGTGGTTTAATTCGATGATACGCGAGGAACCTTACCAAGGTTTAAATGGAGACTGACAGGGGCAGAGATGCCTTTTTCTTCGGACAGTTTTCAAGGTGCTGCATGGTTGTCGTCAGCTCGTGCCGTGAGGTGTCAGGTTAAGTCCTATAACGAGCGCAACCCCTATTGTTAGTTACCAGCACGTAATGGTGGGGACTCTAGCAAGACTGCCGGTGTAAACCGTGA	x	0	0	2	0	0	0	0	0	0	0	0	1	1	0	0	0	0	0	3	0	0	0	0	0	0	0	0	0	0	0	0	0	0	0	0	0	0	0	0
295	41	Bacteria(100)	Spirochaetes(100)	Spirochaetes(100)	Spirochaetales(100)	Spirochaetaceae(100)	Treponema(100)	Otu0295	CACACTGTAAACGATGTACACTAGGTGTTGGGGCAAGAGCTTCAGTGCCAAAGCAAACGCGATAAGTGTACCGCCTGGGGAGTATGCCCGCAAGGGTGAAACTCAAAGGAATTGACGGGGGCCCGCACAAGCGGTGGAGCATGTGGTTTAATTCGATGGTACGCGAGGAACCTTACCTGGGTTTGACATCTAGTAGAAGGTCTTAGAGATAAGGCCGGGTAGCAATACCCTGCTAGACAGGTGCTGCATGGCTGTCGTCAGCTCGTGCCGTGAGGTGTTGGGTTAAGTCCCGCAACGAGCGCAACCCCTACTGCCAGTTACTAACAGGTAAAGCTTGAGGACTCTGGCGGAACTGCCGATGACAAATCGGA	x	0	0	0	0	2	1	2	0	2	0	0	0	0	0	0	0	0	1	1	0	0	0	0	0	0	0	0	0	0	3	1	0	0	0	0	0	0	0	0
416	41	Bacteria(100)	Bacteroidetes(100)	Bacteroidia(100)	Bacteroidales(100)	Prevotellaceae(100)	Prevotella(100)	Otu0416	CGCACGGTAAACGATGGATGCCCGTTTTTGGCTTTTTAAGCCAGAGACCAAGCGAAAGCATTAAGCATCCCACCTGGGGAGTACGCCGGCAACGGTGAAACTCAAAGGAATTGACGGGGGCCCGCACAAGCGGAGGAACATGTGGTTTAATTCGATGATACGCGAGGAACCTTACCCGGGCTTGAATTGCAGACGACGTATTTAGAGATAGATATTCACTTCGGTGCGTCTGTGAAGGTGCTGCATGGTTGTCGTCAGCTCGTGCCGTGAGGTGTCGGCTTAAGTGCCATAACGAGCGCAACCCCTGTCTTCAGTTGCCATCAGGTAATGCTGGGCACTCTGTAGATACTGCCACCGTAAGGTGTGA	x	0	0	0	0	0	1	0	0	3	0	0	0	0	0	0	1	0	2	0	0	0	0	0	0	0	0	0	0	0	0	0	0	0	0	0	0	0	0	0
514	41	Bacteria(100)	Firmicutes(100)	Bacilli(100)	Lactobacillales(100)	Streptococcaceae(100)	Streptococcus(100)	Otu0514	CACGCCGTAAACGATGAGTGCTAGGTGTTAGACCCTTTCCGGGGTTTAGTGCCGCAGCTAACGCATTAAGCACTCCGCCTGGGGAGTACGACCGCAAGGTTGAAACTCAAAGGAATTGACGGGGGCCCGCACAAGCGGTGGAGCATGTGGTTTAATTCGAAGCAACGCGAAGAACCTTACCAGGTCTTGACATCCCTCTGACCGCTCTAGAGATAGAGTTTTCCTTCGGGACAGAGGTGACAGGTGGTGCATGGTTGTCGTCAGCTCGTGTCGTGAGATGTTGGGTTAAGTCCCGCAACGAGCGCAACCCCTATTGTTAGTTGCCATCATTCAGTTGGGCACTCTAGCGAGACTGCCGGTGACAAGCCGGA	x	0	0	0	0	0	0	0	1	0	1	0	0	0	0	0	0	0	0	0	0	0	0	0	0	2	0	1	0	1	0	0	0	0	0	0	0	1	2	0
519	41	Bacteria(100)	Firmicutes(100)	Clostridia(100)	Clostridiales(100)	Eubacteriaceae(100)	Eubacterium(100)	Otu0519	CACGCCGTAAACGATGAGCACTAGGTGTCGGGCTCGCAAGAGTTCGGTGCCGGAGCAAACGCATTAAGTGCTCCGCCTGGGGAGTACGCACGCAAGTGTGAAACTCAAAGGAATTGACGGGGACCCGCACAAGCAGCGGAGCATGTGGTTTAATTCGAAGCAACGCGAAGAACCTTACCAGGACTTGACATCCCACTGAAAGCTCGGGTAAAGCTGAGCCCTTCTTCGGAACAGTGGAGACAGGTGGTGCATGGTTGTCGTCAGCTCGTGTCGTGAGATGTTGGGTTAAGTCCCGCAACGAGCGCAACCCTTGCCGTTAGTTGCCATCATTAAGTTGGGCACTCTAATGGGACTGCCGGGGAGAACCCGGA	x	0	0	0	0	0	0	0	0	3	1	0	0	0	0	0	0	0	0	0	0	0	0	0	0	0	0	4	0	0	4	0	0	0	0	0	0	0	0	0
466	40	Bacteria(100)	Firmicutes(100)	Bacilli(100)	Lactobacillales(100)	Streptococcaceae(100)	Streptococcus(100)	Otu0466	CACGCCGTAAACGATGAGTGCTAGGTGTTAGACCCTTTCCGGGGTTTAGTGCCGTAGCTAACGCATTAAGCACTCCGCCTGGGGAGTACGACCGCAAGGTTGAAACTCAAAGGAATTGACGGGGCCGCACAAGCGGTGGAGCATGTGGTTTAATTCGAAGCAACGCGAAGAACCTTACCAGGTCTTGACATCCCTCTGACCGCTCTAGAGATAGAGCTTTCCTTCGGGACGAGAGGTGACAGGTGGTGCATGGTTGTCGTCAGCTCGTGTCGTGAGATGTTGGGTTAAGTCCCGCAACGAGCGCAACCCCTATTGTTAGTTGCCATCATTCAGTTGGGCACTCTAGCGAGACTGCCGGTAATAAACCGGA	x	0	0	0	0	0	0	0	3	0	1	0	0	0	7	0	0	0	1	2	0	0	0	0	0	0	0	0	0	0	0	0	0	1	0	2	0	0	0	0
99	39	Bacteria(100)	Bacteroidetes(100)	Flavobacteria(100)	Flavobacteriales(100)	Flavobacteriaceae(100)	Capnocytophaga(100)	Otu0099	CACGCTGTAAACGATGGATACTAGCTGTTTGGCGTAAGCTGAGTGGCTAAGCGAAAGTGATAAGTATCCCACCTGGGGAGTACGCACGCAAGTGTGAAACTCAAAGGAATTGACGGGGGCCCGCACAAGCGGTGGAGCATGTGGTTTAATTCGATGATACGCGAGGAACCTTACCAAGGTTTAAATGGGAACTGACGTACTTAGAGATAGGTATTTCTTCGGACAGTTTTCAAGGTGCTGCATGGTTGTCGTCAGCTCGTGCCGTGAGGTGTCAGGTTAAGTCCTATAACGAGCGCAACCCCTATTGTTAGTTACCAGCACGTGATGGTGGGGACTCTAGCAAGACTGCCGGTGTAAACCGTGA	x	0	7	0	0	0	0	0	0	0	0	0	0	0	0	0	0	0	0	0	0	0	0	0	0	0	0	0	0	1	0	0	0	1	0	0	0	0	0	0
233	39	Bacteria(100)	Bacteroidetes(100)	Bacteroidia(100)	Bacteroidales(100)	Prevotellaceae(100)	Prevotella(100)	Otu0233	CACGCGGTAAACGATGGATGCTCGTTGTCGGCCTTTGTGGTCGGTGACCAAGCGAAAGCGTTAAGCATCCCACCTGGGGAGTACGCCGGCAACGGTGAAACTCAAAGGAATTGACGGGGGCCCGCACAAGCGGAGGAACATGTGGTTTAATTCGATGATACGCGAGGAACCTTACCCGGGCTTGAACTGCGGCGGAACGATTCCGAGAGGATGAGGCCCTTCGGGGCTGCCGCGGAGGTGCTGCATGGTTGTCGTCAGCTCGTGCCGTGAGGTGTCGGCTTAAGTGCCATAACGAGCGCAACCCCCGTCTTCAGTTGCCATCGGGTTATGCCGGGCACTCTGGAGATACTGCCACCGCAAGGTGTGA	x	0	0	1	0	0	1	0	0	0	0	0	0	0	1	0	0	0	1	0	0	1	0	0	0	0	0	1	0	0	0	0	0	0	0	0	0	0	0	0
333	39	Bacteria(100)	Actinobacteria(100)	Actinobacteria(100)	Actinomycetales(100)	Actinomycetaceae(100)	Actinomyces(100)	Otu0333	CACGCTGTAAACGTTAGGGCACTAGGTGTGGGGGCCGACCCGTGGTTTCTGCGCCGTAGCTAACGCTTTAAGTGCCCCGCCTGGGGAGTACGGCCGCAAGGCTAAAACTCAAAGGAATTGACGGGGGCCCGCACAAGCGGCGGAGCATGCGGATTAATTCGATGCAACGCGAAGAACCTTACCAAGGCTTGACATGCACGGCGGCACTGCAGAGATGTGGTGGCATTTAGTTGGTCGTGTGCAGGTGGTGCATGGTTGTCGTCAGCTCGTGTCGTGAGATGTTGGGTTAAGTCCCGCAACGAGCGCAACCCTTGCCCTATGTTGCCAGCACGTGATGGTGGGGACTCGTGGGGGACTGCCGGGGTTAACTCGGA	x	0	0	0	0	1	0	2	0	0	0	0	0	0	0	0	0	1	0	0	0	0	0	0	0	0	1	0	0	1	0	0	0	0	0	0	0	0	0	0
449	39	Bacteria(100)	Firmicutes(100)	Clostridia(100)	Clostridiales(100)	Eubacteriaceae(100)	Eubacterium(100)	Otu0449	CACGCAGTAAACGATGAATACTTGGTGTCGGGGAGGTAAACTCTTCGGTGCCGCAAGCAAACGCATTAAGTATTCCACCTGGGGAGTACGTTCGCAAGAATGAAACTCAAAGGAATTGACGGGGACCCGCACAAGCGGTGGAGCATGTGGTTTAATTCGAAGCAACGCGAAGAACCTTACCAAATCTTGACATACTCTTGAATAGTCTTGTAATGAGATTAGTCTTTCGGGACAAGGGATACAGGTGGTGCATGGTTGTCGTCAGCTCGTGTCGTGAGATGTTGGGTTAAGTCCCGCAACGAGCGCAACCCTTGTCGTCAGTAGCCAGCAGTAAGATGGGAACTCTGACGAGACAGCCGGAGATAATCCGGA	x	0	0	0	0	0	0	1	0	0	0	0	0	0	0	0	0	0	0	0	0	0	0	0	0	0	0	0	0	0	1	1	0	0	0	0	0	0	0	0
475	39	Bacteria(100)	Actinobacteria(100)	Actinobacteria(100)	Actinomycetales(100)	Micrococcaceae(100)	Rothia(100)	Otu0475	CATGCCGTAAACGTTAGGGCACTAGGTGTGGGGAACGATTCCACGTTTTCCGTCGCCGTAGCTAACGCATTAAGTGCCCCGCCTGGGGAGTACGGCCGCAAGGCTAAAACTCAAAGAAATTGACGGGGGCCCGCACAAGCGGCGGAGCATGCGGATTAATTCGATGCAACGCGAAGAACCTTACCAAGGCTTGACATATACTGGACCGCATCAGAGATGGTGTTTCCCTTCGGGGCTGGTATACAGGTGGTGCATGGTTGTCGTCAGCTCGTGTCGTGAGATGTTGGGTTAAGTCCCGCAACGAGCGCAACCCTCGTTCTATGTTGCCAGCACGTAATGGTGGGGACTCATAGGAGACTGCCGGGGTCAACTCGGA	x	0	0	0	0	0	0	0	2	0	0	0	0	0	0	0	0	0	0	0	1	0	0	0	0	0	0	0	0	0	0	0	0	1	0	1	0	0	0	0
191	38	Bacteria(100)	Actinobacteria(100)	Actinobacteria(100)	Actinomycetales(100)	Corynebacteriaceae(100)	Corynebacterium(100)	Otu0191	CATGCTGTAAACGGTGGGCGCTAGGTGTGGGCTGTGTGTTTGCAGTCTGTGCCGTAGCTAACGCATTAAGCGCCCCGCCTGGGGAGTACGGCCGCAAGGCTAAAACTCAAAGGAATTGACGGGGGCCCGCACAAGCGGCGGAGCATGTGGATTAATTCGATGCAACGCGAAGAACCTTACCTGGGTTTGACATGCACCAGATCGGCGTAGAGATACGTCCTCCCTTGTGGTTGGTGCACAGGTGGTGCATGGTTGTCGTCAGCTCGTGTCGTGAGATGTTGGGTTAAGTCCCGCAACGAGCGCAACCCTTGTCTTATGTTGCCAGCACATTTTTGGTGGGGACTCATGAGAAACTGCCGGGGTCAACTCGGA	x	0	0	3	0	0	0	0	0	1	0	0	0	0	0	0	0	0	0	0	1	1	0	0	0	0	0	1	0	0	0	0	0	0	0	0	0	0	0	0
335	38	Bacteria(100)	Bacteroidetes(100)	Bacteroidia(100)	Bacteroidales(100)	Prevotellaceae(100)	Prevotella(100)	Otu0335	CGCACAGTAAACGATGGATGCCCGCTGTTGGTCCATTAGGGTCAGCGGCCAAGCGAAAGCATTAAGCATCCCACCTGGGGAGTACGCCGGCAACGGTGAAACTCAAAGGAATTGACGGGGGCCCGCACAAGCGGAGGAACATGTGGTTTAATTCGATGATACGCGAGGAACCTTACCCGGGCTTGAATTGCAGACGAACGATTCAGAGATGAAGAGGCCCTTCGGGGCGTCTGTGAAGGTGCTGCATGGTTGTCGTCAGCTCGTGCCGTGAGGTGTCGGCTTAAGTGCCATAACGAGCGCAACCCCTTTTCTTAGTTGCCATCAGGTAATGCTGGGCACTCTGGGAATACTGCCACCGTAAGGTGTGA	x	0	0	0	0	1	0	0	0	0	0	0	0	0	0	0	0	4	2	0	0	0	0	0	0	0	0	1	0	0	0	0	0	0	0	0	0	0	0	0
429	38	Bacteria(100)	Bacteroidetes(100)	Bacteroidia(100)	Bacteroidales(100)	Prevotellaceae(100)	Prevotella(100)	Otu0429	CGCACAGTAAACGATGGATGCCCGCTGTTGGTACCTGGTATCAGCGGCTAAGCGAAAGCATTAAGCATCCCACCTGGGGAGTACGCCGGCAACGGTGAAACTCAAAGGAATTGACGGGGGCCCGCACAAGCGGAGGAACATGTGGTTTAATTCGATGATACGCGAGGAACCTTACCCGGGCTTGAATTGCAGAGGAAGGATTTAGAGATAATGACGCCCTCGGGTCGTCTGTGAGGTGCTGCATGGTTGTCGTCAGCTCGTGCCGTGAGGTGTCGGCTTAAGTGCCATAACGAGCGCAACCCCTCGTCTTTAGTTGCCATCAGGTTAAGCTGGGCACTCTGGAGATACTGCCACCGTAAGGTGTGA	x	0	0	0	0	0	0	2	0	0	0	0	0	1	0	0	0	0	0	0	0	0	2	1	0	0	2	0	0	0	0	0	1	1	0	0	0	0	0	0
718	38	Bacteria(100)	Bacteroidetes(100)	Flavobacteria(100)	Flavobacteriales(100)	Flavobacteriaceae(100)	Capnocytophaga(100)	Otu0718	CACGCTGTAAACGATGGATACTAGCTGTTTGATGATAAGTTGAGTGGCTAAGCGAAAGTGATAAGTATCCCACCTGGGGAGTACGCACGCAAGTGTGAAACTCAAAGGAATTGACGGGGGCCCGCACAAGCGGTGGAGCATGTGGTTTAATTCGATGATACGCGAGGAACCTTACCAAGGTTTAAATGGGGACTGACAGGTGTAGAGATACGCCCTTCTTCGGACAGTTTTCAAGGTGCTGCATGGTTGTCGTCAGCTCGTGCCGTGAGGTGTCAGGTTAAGTCCTATAACGAGCGCAACCCCTATTGTTAGTTACCAGCACGTCATGGTGGGGACTCTAGCAAGACTGCCGGTGTAAACCGTGA	x	0	0	0	0	0	0	0	0	0	0	0	0	0	0	0	6	0	0	2	0	0	0	0	0	0	0	0	0	0	0	0	0	0	0	0	0	0	0	0
114	37	Bacteria(100)	Actinobacteria(100)	Actinobacteria(100)	Actinomycetales(100)	Micrococcaceae(100)	Rothia(100)	Otu0114	CATGCCGTAAACGTTGGGCACTAGGTGTGGGGGACATTCCACGTTTTCCGCGCCGTAGCTAACGCATTAAGTGCCCCGCCTGGGGAGTACGGCCGCAAGGCTAAAACTCAAAGAAATTGACGGGGGCCCGGCACAAGCGGCGGAGCATGCGGATTAATTCGATGCAACGCGAAGAACCTTACCAAGGCTTGACATATACTGGACCGCATCAGAGATGGTGTTTCCCTTCGGGGCGTGGTATACAGGTGGTGCATGGTTGTCGTCAGCTCGTGTCGTGAGATGTTGGGTTAAGTCCCGCAACGAGCGCAACCCTCGTTCTATGTTGCCAGCACGTTATGGTGGGGACGTCATAGGAGACTGCCGGGGTCGAACTCGGA	x	0	2	0	1	0	0	0	0	1	1	0	3	0	1	1	0	0	0	1	0	0	1	0	0	0	0	0	1	0	0	1	0	0	0	1	0	0	1	0
427	37	Bacteria(100)	Firmicutes(100)	Clostridia(100)	Clostridiales(100)	Peptococcaceae_1(98)	unclassified	Otu0427	CACGCCGTAAACGATGAGTACTAGGTGTTGGTTGTTTCGAAACAATCGGTGCCGCAGTAAACACAATAAGTACTCCGCCTGGGGAGTACGGTCGCAAGACTGAAACTCAAAGGAATTGACGGGGGCCCGCACAAGCGGTGGAGCATGTGGTTTAATTCGACGCAACGCGAAGAACCTTACCAAGACTTGACATCCTCTTGACGGGATATGTAATGTATCCTTTTCTTCGGAACAAGAGAGACAGGTGGTGCATGGTTGTCGTCAGCTCGTGTCGTGAGATGTTGGGTTAAGTCCCGCAACGAGCGCAACCCTTGTTGTTAGTTGCCATCATTAAGTTGGGCACTCTAACAAGACTGCCGGTGACAAACCGGA	x	0	0	0	0	0	0	2	1	0	0	0	0	0	2	0	2	0	0	0	0	0	0	0	0	0	0	0	0	2	1	0	0	0	0	0	0	0	0	0
440	37	Bacteria(100)	Actinobacteria(100)	Actinobacteria(100)	Actinomycetales(100)	Actinomycetaceae(100)	Actinomyces(100)	Otu0440	CACGCTGTAAACGTTGGGCACTAGGTGTGGGGGCCACCCGTGGTTTCTGCGCCGTAGCTAACGCTTTAAGTGCCCCGCCTGGGGAGTACGGCCGCAAGGCTAAAACTCAAAGGAATTGACGGGGGCCCGCACAAGCGGCGGAGCATGCGGATTAATTCGATGCAACGCGAAGAACCTTACCAAGGCTTGACATGCACGGCGGCACTGCAGAGATGTGGTGGCATTTGGTTGGTCGTGTGCAGGTGGTGCATGGTTGTCGTCAGCTCGTGTCGTGAGATGTTGGGTTAAGTCCCGCAACGAGCGCAACCCTTGCCCTATGTTGCCAGCACGTGATGGTGGGGACGTCGTGGGGGACGTGCCGGGGTTAACGTCGGA	x	0	0	0	0	0	0	1	0	0	0	0	0	0	0	0	0	0	0	0	0	0	0	0	0	0	0	1	0	0	0	0	0	0	0	0	0	0	0	0
1398	37	Bacteria(100)	Bacteroidetes(100)	Bacteroidia(100)	Bacteroidales(100)	Porphyromonadaceae(100)	Porphyromonas(100)	Otu1398	CACGCAGTAAACGATGATAACTGGGCGTATGCGATATACAGTATGCTCCTAAGCGAAAGCGTTAAGTTATCCACCTGGGGAGTACGCCGGCAACGGTGAAACTCAAAGGAATTGACGGGGGCCCGCACAAGCGGAGGAACATGTGGTTTAATTCGATGATACGCGAGGAACCTTACCCGGGATTGAAATGTAGATGACCGCTCCTGAAAGGGAGTTTTCCTTCGGGACATCTATGTAGGTGCTGCATGGTTGTCGTCAGCTCGTGCCGTGAGGTGTCGGCTTAAGTGCCCATAACGAGCGCAACCCCTGTCTACGGTTGCCATCAGGTAATGCTGGGAACTCCGTAGAGACTGCCGTCGTAAGGCGTGA	x	0	0	0	0	0	0	0	0	0	0	0	0	0	0	0	0	0	0	0	0	0	0	0	0	0	0	0	0	0	0	0	0	0	0	0	0	0	0	0
264	36	Bacteria(100)	Proteobacteria(100)	Betaproteobacteria(100)	Neisseriales(100)	Neisseriaceae(100)	unclassified(81)	Otu0264	CACGCCCTAAACGATGTCAATTAGCTGTTGGGGCACTTGATGCCTTAGTAGCGAAGCTAACGCGTGAAATTGACCGCCTGGGGAGTACGGTCGCAAGATTAAAACTCAAAGGAATTGACGGGGACCCGCACAAGCGGTGGATGATGTGGATTAATTCGATGCAACGCGAAGAACCTTACCTGGTCTTGACATGTACGGAATCTTCCAGAGACGGAAGAGTGCCTTCGGGAGCCGTAACACAGGTGCTGCATGGCTGTCGTCAGCTCGTGTCGTGAGATGTTGGGTTAAGTCCCGCAACGAGCGCAACCCTTGTCATTAGTTGCCACCATTCAGTTGGGCACTCTAATGAGACTGCCGGTGACAAACCGGA	x	0	0	0	1	0	0	0	2	1	0	0	0	0	0	0	0	0	0	0	0	0	0	0	0	0	0	0	0	0	3	0	0	1	0	0	0	0	1	0
378	36	Bacteria(100)	Actinobacteria(100)	Actinobacteria(100)	Actinomycetales(100)	Corynebacteriaceae(100)	Corynebacterium(100)	Otu0378	CATGCTGTAAACGGTGGGCGCTAGGTGTGGGCTGTGTGTTTGCAGTCTGTGCCGTAGCTAACGCATTAAGCGCCCCGCCTGGGGAGTACGGCCGCAAGGCTAAAACTCAAAGGAATTTGACGGGGGCCCCGCACAAGCGGCGGAGCATGTGGATTAATTCGATGCAACGCGAAGAACCTTACCTGGGTTTGACATGCACCAGATCGGCGTAGAGATACGTCTTCCCTTGTGGTTGGTGCACAGGTGGTGCATGGTTGTCGTCAGCTCGTGTCGTGAGATGTTGGGTTAAGTCCCGCAACGAGCGCAACCCTTGTCTTATGTTGCCAGCACATTTTTGGTGGGGACTCATGAGAAACTGCCGGGTCAACTCGGA	x	0	0	0	0	0	1	0	0	0	0	0	0	0	0	0	0	0	0	0	0	0	0	0	0	2	1	0	1	0	0	0	0	0	0	0	0	0	0	0
474	35	Bacteria(100)	Bacteroidetes(100)	Bacteroidia(100)	Bacteroidales(100)	Prevotellaceae(100)	Prevotella(100)	Otu0474	CGCACGGTAAACGATGGATGCTCGCTGTTGGATATTTTTATTCAGTGGCTAAGTGAAAACGTTAAGCATCCCACCTGGGGAGTACGCCGGCAACGGTGAAACTCAAAGGAATTGACGGGGGCCCGCACAAGCGGAGGAACATGTGGTTTAATTCGATGATACGCGAGGAACCTTACCCGGGCTTGAATTGCAGCTGAACGATCCAGAGATGGTGAGGCCCTTCGGGGCAGCTGTGAAGGTGCTGCATGGTTGTCGTCAGCTCGTGCCGTGAGGTGTCGGCTTAAGTGCCATAACGAGCGCAACCCCTCTCCGCAGTTGCCATCGGTTGATGCCGGGCACTCTGCGGACACTGCCTCCGCAAGGAGTGA	x	0	0	0	0	0	0	0	2	0	0	0	0	0	0	0	0	0	0	1	0	0	0	0	0	0	0	1	0	0	2	0	1	1	0	0	0	0	2	0
746	35	Bacteria(100)	Fusobacteria(100)	Fusobacteria(100)	Fusobacteriales(100)	Fusobacteriaceae(100)	Fusobacterium(100)	Otu0746	CACGCCGTAAACGATGATTACTAGGTGTTGGGGGTCGAACCTCAGCGCCCAAGCTAACGCGATAAGTAATCCGCCTGGGGAGGTACGTACGCAAGTATGAAACTCAAAGGAATTGACGGGGACCCGCACAAGCGGTGGAGCATGTGGTTTAATTCGACGCAACGCGAGGAACCTTACCAGCGTTTGACATCTTAGGAATGAGACAGAGATGTTTCAGTGTCCCTTCGGGGAAACCTAAAGACAGGTGGTGCATGGCTGTCGTCAGCTCGTGTCGTGAGATGTTGGGTTAAGTCCCGCAACGAGCGCAACCCCTTTCGTATGTTACCATCATTAAGTTGGGGACTCATGCGATACTGCCTACGATGAGTAGGA	x	0	0	0	0	0	0	0	0	0	0	0	0	0	0	0	0	1	0	0	0	0	16	0	0	0	0	0	0	0	0	0	0	0	0	0	0	0	0	0
772	35	Bacteria(100)	Firmicutes(100)	Bacilli(100)	Lactobacillales(100)	Streptococcaceae(100)	Streptococcus(100)	Otu0772	CACGCCGTAAACGATGAGTGCTAGGTGTTGGGTCCTTTCCGGGACTCAGTGCCGCAGCTAACGCATTAAGCACTCCGCCTGGGGAGTACGACCGCAAGGTTGAAACTCAAAGGAATTGACGGGGGCCCGCACAAGCGGTGGAGCATGTGGTTTAATTCGAAGCAACGCGAAGAACCTTACCAGGTCTTGACATCCCGATGCTATTTCTAGAGATAGGAAGTTTCTTCGGAACATCGGTGACAGGTGGTGCATGGTTGTCGTCAGCTCGTGTCGTGAGATGTTGGGTTAAGTCCCGCAACGAGCGCAACCCTTATTGTTAGTTGCCATCATTGAGTTGGGCACTCTAGCGAGACTGCCGGTAATAAACCGGA	x	0	0	0	0	0	0	0	0	0	0	0	0	0	0	0	0	0	1	0	0	0	0	0	0	2	0	0	0	0	0	0	0	0	0	0	0	1	0	0
199	34	Bacteria(100)	Firmicutes(100)	Negativicutes(100)	Selenomonadales(100)	Veillonellaceae(100)	Dialister(100)	Otu0199	CACGCCGTAAACGATGGATACTAGGTGTAGGAGGTATCGACCCCTCCTGTGCCGGAGTTAACGCAATAAGTATCCCGCCTGGGAAGTACGATCGCAAGATTAAAACTCAAAGGAATTGACGGGGGCCCGCACAAGCGGTGGAGTATGTGGTTTAATTCGACGCAACGCGAAGAACCTTACCAGGTCTTGACATTGATCGCGATCTGCAGAAATGCGGAGTTCTTCTTCGGAAGACGAGAAAACAGGTGGTGCACGGCTGTCGTCAGCTCGTGTCGTGAGATGTTGGGTTAAGTCCCGCAACGAGCGCAACCCCTATCATTTGTTACCAGCACGTAAAGGTGGGGACTCAAATGAGACCGCCGCGGACAACGCGGA	x	0	0	1	0	0	0	1	0	0	1	0	2	0	0	0	1	2	0	1	0	0	0	0	0	0	1	2	0	0	0	0	1	0	0	0	0	2	0	0
328	34	Bacteria(100)	Fusobacteria(100)	Fusobacteria(100)	Fusobacteriales(100)	Leptotrichiaceae(100)	Leptotrichia(100)	Otu0328	CTAGCTGTAAACGATGATTACTGGGTGTGGGCATGAAGAGTGTCCGTGCCGAAGCTAATGCGATAAGTAATCCGCCTGGGGAGTACGGCCGCAAGGCTGAAACTCAAAGGAATTGACGGGGACCCGCACAAGCGGTGGAGCATGTGGTTTAATTCGACGCAACGCGAGGAACCTTACCAGATCTTGACATCCTGCGAAGGCCTGCGAGAGCAGGCTGTGCCTCCGGGAACGCAGAGACAGGTGGTGCATGGCTGTCGACAGCTCGTGTCGTGAGATGTTGGGTTAAGTCCCGCAACGAGCGCAACCCCTATTGCCAGTTGCCATCATTAGGTTGGGGACTCTGGCGAGACTGCCTGCGAAGAGCAGGA	x	0	0	0	0	1	1	0	1	0	0	0	0	0	0	0	0	1	0	0	0	0	0	0	0	0	0	0	0	0	0	0	0	0	0	0	0	0	0	0
366	34	Bacteria(100)	Firmicutes(100)	Bacilli(100)	Lactobacillales(100)	Streptococcaceae(100)	Streptococcus(100)	Otu0366	CACGCCGTAAACAATGAGTGCTAGGTGTTAGACCCTTTCCGGGGTTTAGTGCCGCAGCTAACGCATTAAGCACTCCGCCTGGGGAGTACGACCGCAAGGTTGAAACTCAAAGGAATTGACGGGGGCCCGCACAAGCGGTGGAGCATGTGGTTTAATTCGAAGCAACGCGAAGAACCTTACCAGGTCTTGACATCCCGATGCTATTTCTAGAGATAGAAAGTTACTTCGGTACATCGGTGACAGGTGGTGCATGGTTGTCGTCAGCTCGTGTCGTGAGATGTTGGGTTAAGTCCCGCAACGAGCGCAACCCCTATTGTTAGTTGCCATCATTCAGTTGGGCACTCTAGCGAGACTGCCGGTAATAAACCGGA	x	0	0	0	0	0	1	0	0	0	0	0	0	0	0	0	0	0	0	0	0	0	0	0	0	0	0	0	0	0	0	0	0	0	0	0	0	0	0	0
614	34	Bacteria(100)	Bacteroidetes(100)	Flavobacteria(100)	Flavobacteriales(100)	Flavobacteriaceae(100)	Capnocytophaga(100)	Otu0614	CACGCTGTAAACGATGGATACTAGCTGTTTGGTTGCAAGACTGAGTGGCTAAGCGAAAGTGATAAGTATCCCACCTGGGGAGTACGCACGCAAGTGTGAAACTCAAAGGAATTTGACGGGGGCCCGCACAAGCGGTGGAGCATGTGGTTTAATTCGATGATACGCGAGGAACCTTACCAAGGTTTAAATGGAGACTGACGTACTTAGAGATAGGTATTTCTTCGGACAGTTTTCAAGGTGCTGCATGGTTGTCGTCAGCTCGTGCCGTGAGGTGTCAGGTTAAGTCCTATAACGAGCGCAACCCCTGCCATTAGTTGCTAGCGAGTCGAGTCGAGCACTCTAGTGGGACTGCCGGTGCAAACCGTGA	x	0	0	0	0	0	0	0	0	0	0	7	0	0	0	0	0	0	0	0	0	0	0	0	0	1	0	0	0	0	0	0	0	0	0	0	0	0	0	0
687	34	Bacteria(100)	Proteobacteria(100)	Gammaproteobacteria(100)	Pasteurellales(100)	Pasteurellaceae(100)	Haemophilus(83)	Otu0687	CACGCTGTAAACGATGTCGATTTGGGGGTTGAACTTTAGGTTTGGCGCCCGTAGCTAACGTGATAAATCGACCGCCTGGGGAGTACGGCCGCAAGGTTAAAACTCAAATGAATTGACGGGGGCCCGCACAAGCGGTGGAGCATGTGGTTTAATTCGATGCAACGCGAAGAACCTTACCTACTCTTGACATCCAGAGAACTTTCCAGAGATGGATTGGTGCCTTCGGGAACGTCTGAGACAGGTGCTGCATGGCTGTCGTCAGCTCGTGTTGTGAAATGTTGGGTTAAGTCCCGCAACGAGCGCAACCCTTATCCTTTGTTGCCAGCGATTCGGTCGGGAACTCAAAGGAGACTGCCGGTGATAAACCGGA	x	0	0	0	0	0	0	0	0	0	0	0	0	0	1	0	0	0	0	0	0	1	0	0	0	0	0	0	0	0	0	0	0	0	0	1	0	0	0	0
2239	34	Bacteria(100)	Proteobacteria(100)	Gammaproteobacteria(100)	Pasteurellales(100)	Pasteurellaceae(100)	Haemophilus(62)	Otu2239	CACGCTGTAAACGATGTCGATTTGGGGGTTGAACTTTAAGTTTGGCGCCCGTAGCTAACGTGATAAATCGACCGCCTGGGGAGTACGGCCGCAAGGTTAAAACTCAAATGAATTGACGGGGCCCGGCACAAGCGGTGGAGCATGTGGTTTAATTCGATGCAACGCGAAGAACCTTACCTACTCTTGACATCCAGAGAACTTTCCAGAGATGGATTGGTGCCTTCGGGAACGTCTGAGACAGGTGCTGCATGGCTGTCGTCAGCTCGTGTTGTGAAATGTTGGGTTAAGTCCCGCAACGAGCGCAACCCTTATCCTTTGTTGCCAGCGATTCGGTCGGGAACTCAAAGGAGACTGCCGGTGATAAACCGGA	x	0	0	0	0	0	0	0	0	0	0	0	0	0	0	0	0	0	0	0	0	0	0	0	0	0	0	0	0	0	0	0	0	0	0	0	0	0	0	0
156	33	Bacteria(100)	Actinobacteria(100)	Actinobacteria(100)	Actinomycetales(100)	Micrococcaceae(100)	Rothia(100)	Otu0156	CATGCCGTAAACGTTGGGCACTAGGTGTGGGGGACGATTCCACGTTTTCCGTCGCCGTAGCTAACGCATTAAGTGCCCCGCCCTGGGGAGTACGGCCGCAAGGCTAAAACTCAAAGAAATTGACGGGGGCCCGGCACAAGCGGCGGAGCATGCGGATTAATTCGATGCAACGCGAAGAACCTTACCAAGGCTTGACATATACTGGACCGCATCAGAGATGGTGTTTCCCTTCGGGGCTGGTATACAGGTGGTGCATGGTTGTCGTCAGCTCGTGTCGTGAGATGTTGGGTTAAGTCCCGCAACGAGCGCAACCCTCGTTCTATGTTGCCAGCACGTTATGGTGGGGACTCATAGGAGACTGCCGGGGTCAACTCGGA	x	0	1	0	0	0	0	0	1	1	0	0	6	1	0	0	0	0	0	0	0	0	0	0	0	0	0	0	0	0	0	0	0	0	0	0	0	0	0	0
412	33	Bacteria(100)	SR1(100)	SR1_class_incertae_sedis(100)	SR1_order_incertae_sedis(100)	SR1_family_incertae_sedis(100)	SR1_genus_incertae_sedis(100)	Otu0412	CAAACCGTAAATTATGCTTGCTAGATGTTTTTATCAATTTATTGGTAGGAGTGTCGTAATCTAACGAGTTAAGCAAGCCGCCTGGGTAGTATATTCGCAAGAATGAAACTCAAAGGGATAGGCGGGGGGAACACACAAGCAGTGGATTATCTAGATTAATTGGATACTAAGCCAAGAATCTTACCTAGGATTGACATGTATTGTGTCTCAGGTGAAAGCCTGATATCCGTAGCAATACGGAGCTTTACACAGGTGGTGCATGGTCGTCGTCAGCTCGTGCCGCAAGGTGTCTAGTTAAGTCTGGAAACGAGCGCAACCCTCGTGTTTAGTTAGTATGTCTAAACAGACTGCTCGGGTAACCGAGA	x	0	0	0	0	0	1	0	0	0	0	0	0	0	0	0	0	8	0	0	0	0	0	0	0	0	0	1	0	2	0	0	0	0	0	0	0	0	0	0
461	33	Bacteria(100)	Firmicutes(100)	Bacilli(100)	Lactobacillales(100)	Streptococcaceae(100)	Streptococcus(100)	Otu0461	CACGCCGTAAACGATGAGTGCTAGGTGTTGGATCCTTTCCGGGATTCAGTGCCGCAGCTAACGCATTAAGCACTCCGCCTGGGGAGTACGACCGCAAGGTTGAAACTCAAAGGAATTGACGGGGGCCCGGCACAAGCGGTGGAGCATGTGGTTTAATTCGAAGCAACGCGAAGAACCTTACCAGGTCTTGACATCCCGATGCTATTTCTAGAGATAGAAAGTTACTTCGGTACATCGGTGACAGGTGGTGCATGGTTGTCGTCAGCTCGTGTCGTGAGATGTTGGGTTAAGTCCCGCAACGAGCGCAACCCCTATTGTTAGTTGCCATCATTCAGTTGGGCACTCTAGCGAGACTGCCGGTAATAAAACCGGA	x	0	0	0	0	0	0	1	0	0	0	0	0	0	0	0	0	0	0	0	0	0	3	0	0	0	0	0	0	0	0	0	0	0	0	0	0	0	0	0
754	33	Bacteria(100)	Bacteroidetes(100)	Bacteroidia(100)	Bacteroidales(100)	Prevotellaceae(100)	Prevotella(100)	Otu0754	CGCACAGTAAACGATGGATGCCCGTTGTTAGTTCACTTAAGAATTAGCGACCAAGCGAAAGCATTAAGCATCCCACCTGGGGAGTACGCCGGCAACGGTGAAACTCAAAGGAATTGACGGGGGCCCGCACAAGCGGAGGAACATGTGGTTTAATTCGATGATACGCGAGGAACCTTACCCGGGCTTGAATTGCAGACGAACGATTCAGAGATGAAGAGGCCCTTCGGGCGGTCTGTGAAGGTGCTGCATGGTTGTCGTCAGCTCGTGCCGTGAGGTGTCGGCTTAAGTGCCATAACGAGCGCAACCCCTTTTTTCTAGTTGCCATCAGGTGATGCTGGGCACTCTGGAGATACTGCCACCGTAAGGTGTGA	x	0	0	0	0	0	0	0	0	0	0	0	0	0	0	0	0	3	2	0	0	0	0	2	0	1	0	0	0	0	2	0	0	0	0	0	0	0	0	0
793	33	Bacteria(100)	Proteobacteria(100)	Betaproteobacteria(100)	Burkholderiales(100)	Oxalobacteraceae(100)	Massilia(100)	Otu0793	CACGCCCTAAACGATGTCTACTAGTTGTCGGGTTTTAATTAACTTGGTAACGCAGCTAACGCGTGAAGTAGACCGCCTGGGGAGTACGGTCGCAAGATTAAAACTCAAAGGAATTGACGGGGACCCGCACAAGCGGTGGATGATGTGGATTAATTCGATGCAACGCGAAAAACCTTAACCTACCCTTGACATGGACGGAAGCCCGGACGAGATCTGGGCGTGCTCGAAAGAGAGCCGTCACACAGGTGCTGCATGGCTGTCGTCAGCTCGTGTCGTGAGATGTTGGGTTAAGTCCCGCAACGAGCGCAACCCTTGTCATTAGTTGCTACGAAAGAGCACTCTAATGAGACTGCCGGTGACAAACCGGA	x	0	0	0	0	0	0	0	0	0	0	0	0	0	0	0	0	0	0	2	0	0	0	0	0	0	0	0	0	0	0	0	0	0	0	0	0	0	0	0
281	32	Bacteria(100)	Proteobacteria(100)	Betaproteobacteria(100)	Neisseriales(100)	Neisseriaceae(100)	Neisseria(79)	Otu0281	CACGCCCTAAACGATGTCGATTAGCTGTTGGGCAACTTGATTGCTTAGTAGCGAAGCTAACGCGTGAAATCGACCGCCTGGGGAGTACGGTCGCAAGATTAAAACTCAAAGGAATTGACGGGGGACCCGCACAAGCGGTGGATGATGTGGATTAATTCGATGCAACGCGAAGAACCTTACCTGGTCTTGACATGTACGGAACCTTCCAGAGACGGAAGGGTGCCTTCGGGAGCCGTAACACAGGTGCTGCATGGCTGTCGTCAGCTCGTGTCGTGAGATGTTGGGTTAAGTCCCGCAACGAGCGCAACCCTTGTCATTAGTTGCCATCATTAAGTTGGGCACTCTAATGAGACTGCCGGTGACAAACCGGA	x	0	0	0	1	0	0	0	2	0	0	0	0	0	0	0	0	0	0	0	0	0	0	0	0	0	0	0	0	0	0	0	1	0	0	0	0	0	1	0
285	32	Bacteria(100)	Spirochaetes(100)	Spirochaetes(100)	Spirochaetales(100)	Spirochaetaceae(100)	Treponema(100)	Otu0285	CGCACAGTAAACGATGTACACTAGGTGTCGGGGCAAGAGCTTCGGTGCCGACGCAAACGCATTAAGTGTACCGCCTGGGAAGTATGCCCGCAAGGGTGAAACTCAAAGGAATTGACGGGGGCCCACACAAGCGGTGGAGCATGTGGTTTAATTCGATGATACGCGAGAAACCTTACCTGGGTTTGACATCAAGAGCAATGACATAGAGATATGGCAGCGTAGCAATACGGCTCTTGACAGGTGCTGCATGGCTGTCGTCAGCTCGTGCCGTGAGGTGTTGGGTTAAGTCCCGCAACGAGCGCAACCCCTACTGCCAGTTACTAACAGGTAAAGCTGAGGACTCTGGCGGAACTGCCGATGACAAATCGGA	x	0	0	0	1	0	0	1	0	0	1	0	0	0	2	0	1	0	0	3	0	0	0	0	0	1	0	1	0	0	0	0	0	0	0	0	0	0	0	0
325	32	Bacteria(100)	Firmicutes(100)	Clostridia(100)	Clostridiales(100)	Lachnospiraceae(100)	Catonella(100)	Otu0325	CACGCTGTAAACGATGAATACTAGGTGCTGGGAGGCATAAGCCTTTCGGTGCCGTCGCAAACGCATTAAGTATTCCACCTGGGGAGTACGTTCGCAAGAATGAAACTCAAAGGAATTGACGGGGACCCGCACAAGCGGTGGAGCATGTGGTTTAATTCGACGCAACGCGAAGAACCTTACCCGGTCTTGAGATCCTCCTGAATACGGAGTAATGTCTGTAGTCCTTCGGGACAGGAGAGACAGGTGGTGCATGGTTGTCGTCAGCTCGTGTCGTGAGATGTTGGGTTAAGTCCCGCAACGAGCGCAACCCCTATTTTTAGTAGCCAGCGGTTAGGCCGGGCACTCTAGAAAGACTGCCGAGGATAACTCGGA	x	0	0	0	0	1	0	1	0	0	2	0	0	0	0	0	0	0	0	0	0	0	0	0	0	0	0	0	0	0	0	1	0	1	0	0	0	0	0	0
496	32	Bacteria(100)	Proteobacteria(100)	Betaproteobacteria(100)	Burkholderiales(100)	unclassified(91)	unclassified(91)	Otu0496	CACGCCCTAAACGATGTCTACTAGTTGTCGGGGAGTTAATTTCCTTGGTAACGCAGCTAACGCGTGAAGTAGACCGCCTGGGGAGTACGGTCGCAAGATTAAAACTCAAAGGAATTGACGGGGACCCGCACAAGCGGTGGATGATGTGGATTAATTCGATGCAACGCGAAAAACCTTAACCTACGCTTGACATGTCCGGAACCCTGAAGAGATTTGGGGTGGCTCGAAAGAGAGCCGGAACACAGGTGCTGCATGGCTGTCGTCAGCTCGTGTCGTGAGATGTTGGGTTAAGTCCCGCAACGAGCGCAACCCTTATCATTAGTTGCTACGCAAGGGCACTCTAATGAGACTGCCGGTGACAAACCGGA	x	0	0	0	0	0	0	0	2	0	0	0	0	0	0	1	1	0	0	0	0	0	0	0	1	0	0	1	0	0	0	1	0	0	0	0	0	0	0	0
615	32	Bacteria(100)	Firmicutes(100)	Clostridia(100)	Clostridiales(100)	Lachnospiraceae(100)	Moryella(97)	Otu0615	CACGCGGTAAACGATGAATACTAGGTGTTGGTGCCCCAAGGGCATCGGTGCCGTCGCAAACGCAATAAGTATTCCACCTGGGGAGTACGTTCGCAAGAATGAAACTCAAAGGAATTGACGGGGACCCGCACAAGCAGTGGAGCATGTGGTTTAATTCGAAGCAACGCGAAGAACCTTACCAAATCTTGACATCCTTCTGACCGCACCGTAATGGGTGCTTTCCTTCGGGACAGGAGTGACAGGTGGTGCATGGTTGTCGTCAGCTCGTGTCGTGAGATGTTGGGTTAAGTCCCGCAACGAGCGCAACCCCTATTGCCGGTAGCCAGCAGGTAAAGCTGGGCACTCCGGCGAGACTGCCCGGGATAACCGGGA	x	0	0	0	0	0	0	0	0	0	0	4	0	0	0	0	1	0	0	0	0	0	0	0	0	0	2	0	0	0	0	0	0	0	0	0	0	0	2	0
770	32	Bacteria(100)	Firmicutes(100)	Clostridia(100)	Clostridiales(100)	unclassified(97)	unclassified(97)	Otu0770	CACGCAGTAAACGATGAATACTTGGTGTCGGGGAGGTAAACTCTTCGGTGCCGCAAGCAAACGCATTAAGTATTCCACCTGGGGAGTACGTTCGCAAGAATGAAACTCAAAGGAATTGACGGGGACCCGCACAAGCGGTGGAGCATGTGGTTTAATTCGAAGCAACGCGAAGAACCTTACCAAATCTTGACATACTCTTGAATAGCTTTGTAATGAAGCTAGACCTTCGGGACGAAGGGATACAGGTGGTGCATGGTTGTCGTCAGCTCGTGTCGTGAGATGTTGGGTTAAGTCCCGCAACGAGCGCAACCCTTGTCGTCAGTAGCCAGCAGTAAGATGGGCACTCTGACGAGACAGCCGGAGATAATCCGGA	x	0	0	0	0	0	0	0	0	0	0	0	0	0	0	0	0	1	0	0	0	0	2	0	0	0	0	0	0	0	0	0	1	0	0	0	0	0	0	0
993	32	Bacteria(100)	Firmicutes(100)	Bacilli(100)	Lactobacillales(100)	Lactobacillaceae(97)	Lactobacillus(97)	Otu0993	CATGCCGTAAACGATGAGCGCTAGGTGTTGGGGACGTTTCCGGTCCTCAGTGCCGCAGCAAACGCATTAAGCGCTCCGCCTGGGGAGGTACGACCGCAAGGTTGAAACTCAAAGGAATTGACGGGGGCCCGGCACAAGCGGTGGAGCATGTGGTTTAATTCGAAGCAACGCGAAGAACCTTACCAGGTCTTGACATCCTGTGCTACACCTAGAGATAGGTGGTTCCCTTCGGGGACGCAGAGACAGGTGGTGCATGGCTGTCGTCAGCTCGTGTCGTGAGATGTTGGGTTAAGTCCCGCAACGAGCGCAACCCTTGTCTTTAGTTGCCATCATTAAGTTGGGCACTCTAAAGAGACTGCCGGTGACAAACCGGA	x	0	0	0	0	0	0	0	0	0	0	0	0	0	0	0	0	0	0	0	0	0	0	0	0	0	0	0	0	0	0	2	0	0	0	0	0	0	0	0
2307	32	Bacteria(100)	Actinobacteria(100)	Actinobacteria(100)	Actinomycetales(100)	Micrococcaceae(100)	Rothia(100)	Otu2307	CATGCCGTAAACGTTGGGCACTAGGTGTGGGGGACATTCCACGTTTTCCGTCGCCGTAGCTAACGCATTAAGTGCCCCGCCTGGGGAGTACGGCCGCAAGGCTAAAACTCAAAGAAATTGACGGGGCCCGGCACAAGCGGCGGAGCATGCGGATTAATTCGATGCAACGCGAAGAACCTTACCAAGGCTTGACATATACTGGACCGCATCAGAGATGGTGTTTCCCTTCGGGGCTGGTATACAGGTGGTGCATGGTTGTCGTCAGCTCGTGTCGTGAGATGTTGGGTTAAGTCCCGCAACGAGCGCAACCCTCGTTCTATGTTGCCAGCACGTTATGGTGGGGACTCATAGGAGACTGCCGGGGTCGAACTCGGA	x	0	0	0	0	0	0	0	0	0	0	0	0	0	0	0	0	0	0	0	0	0	0	0	0	0	0	0	0	0	0	0	0	0	0	0	0	0	0	0
152	31	Bacteria(100)	Bacteroidetes(100)	Flavobacteria(100)	Flavobacteriales(100)	Flavobacteriaceae(100)	Capnocytophaga(100)	Otu0152	CACGCTGTAAACGATGGATACTAGCTGTTTGGAGCAATCTGAGTGGCTAAGCGAAAGTGATAAGTATCCCACCTGGGGAGTACGCACGCAAGTGTGAAACTCAAAGGAATTGACGGGGGGCCCGCACAAGCGGTGGAGCATGTGGTTTAATTCGATGATACGCGAGGAACCTTACCAAGGTTTAAATGGGAACTGACAGAGGTAGAGATACCTCCTTCTTCGGACAGTTTTCAAGGTGCTGCATGGTTGTCGTCAGCTCGTGCCGTGAGGTGTCAGGTTAAGTCCTATAACGAGCGCAACCCCTGCCATTAGTTGCTAACGAGTCAAGTCGAGCCCTCTAGTGGGACTGCCGGTGCAAACCGTGA	x	0	1	0	0	0	0	0	0	0	0	0	0	0	0	0	0	0	0	0	0	0	0	0	0	0	0	0	0	0	0	0	0	0	0	0	0	0	0	0
201	31	Bacteria(100)	Fusobacteria(100)	Fusobacteria(100)	Fusobacteriales(100)	Leptotrichiaceae(100)	Leptotrichia(100)	Otu0201	CCGGCCGTAAACGATGATTACTGGGTGTGGGCAGGAAGACTGTCTGTGCCGAAGCGAATGCGATAAGTAATCCGCCTGGGGAGTACGGCCGCAAGGCTGAAACTCAAAGGAATTGACGGGGACCCGCACAAGCGGTGGAGCATGTGGTTTAATTCGACGCAACGCGAGGAACCTTACCAGATCTTGACATCCTACGAATGCCCATGAGGATGGGCAGTGCCTTCGGGAACGTAGAGACAGGTGGTGCATGGCTGTCGACAGCTCGTGTCGTGAGATGTTGGGTTAAGTCCCGCAACGAGCGCAACCCTTTTTGCTAGTTACCATCATTAAGTTGGGGACTCTAGCGAGACTGCCTGCGAAGAGCAGGA	x	0	0	1	0	0	0	1	0	0	0	2	0	0	0	0	0	0	0	0	0	0	0	0	0	1	0	0	0	2	0	0	0	0	0	0	0	0	0	0
219	31	Bacteria(100)	Actinobacteria(100)	Actinobacteria(100)	Actinomycetales(100)	Actinomycetaceae(100)	Actinomyces(100)	Otu0219	CACGCTGTAAACGTTGGGCACTAGGTGTGGGGCCGACCCGTCGGTTTCTGCGCCGTAGCTAACGCTTTAAGTGCCCCGCCTGGGGAGTACGGCCGCAAGGCTAAAACTCAAAGGAATTGACGGGGGCCCGGCACAAGCGGCGGAGCATGCGGATTAATTCGATGCAACGCGAAGAACCTTACCAAGGCTTGACATGCACGGCGGCACTGCAGAGATGTGGTGGCATTTGGTTGGTCGTGTGCAGGTGGTGCATGGTTGTCGTCAGCTCGTGTCGTGAGATGTTGGGTTAAGTCCCGCAACGAGCGCAACCCTTGCCCTATGTTGCCAGCACGTGATGGTGGGGACTCGTGGGGACTGCCGGGGTTAACTCGGA	x	0	0	2	0	0	1	0	0	0	0	0	0	0	0	0	0	0	0	0	0	0	0	0	0	0	0	0	0	1	0	0	0	0	0	0	0	0	0	0
267	31	Bacteria(100)	Actinobacteria(100)	Actinobacteria(100)	Actinomycetales(100)	Actinomycetaceae(100)	Actinomyces(100)	Otu0267	CACGCTGTAAACGTTAGGGCGACTAGGTGTGGGGGCCGACCCGTGGTTTCTGCGCCGTAGCTAACGCTTTAAGTGCCCCGCCTGGGGAGTACGGCCGCAAGGCTAAAACTCAAAGGAATTGACGGGGGCCCGCACAAGCGGCGGAGCATGCGGATTAATTCGATGCAACGCGAAGAACCTTACCAAGGCTTGACATGCACGGCGGCACTGCAGAGATGTGGTGGCATTTGGTTGGTCGTGTGCAGGTGGTGCATGGTTGTCGTCAGCTCGTGTCGTGAGATGTTGGGTTAAGTCCCGCAACGAGCGCAACCCTTGCCCTATGTTGCCAGCACGTGATGGTGGGGACTCGTGGGGGACTGCCGGGGTTAACTCGGA	x	0	0	0	1	1	0	0	0	0	0	0	0	0	0	0	2	0	0	0	0	0	0	0	0	1	0	0	0	0	0	1	0	1	0	0	0	1	0	0
286	31	Bacteria(100)	Firmicutes(100)	Bacilli(100)	Lactobacillales(100)	Streptococcaceae(100)	Streptococcus(100)	Otu0286	CACGCCGTAAACGATGAGTGCTAGGTGTTAGACCCTTTCCGGGGTTTAGTGCCGTAGCTAACGCATTAAGCACTCCGCCTGGGGAGTACGACCGCAAGGTTGAAACTCAAAGGAATTGACGGGGGCCCGCACAAGCGGTGGAGCATGTGGTTTAATTCGAAGCAACGCGAAGAACCTTACCAGGTCTTGACATCCCTCTGACCGCTCTAGAGATAGAGTTTTCCTTCGGGACAGAGGTGACAGGTGGTGCATGGTTGTCGTCAGCTCGTGTCGTGAGATGTTGGGTTAAGTCCCCGCAACGAGCGCAACCCCTATTGTTAGTTGCCATCATTCAGTTGGGCACTCTAGCGAGACTGCCGGTAATAAACCGGA	x	0	0	0	1	0	0	0	0	0	0	0	0	0	0	0	0	0	0	0	0	0	0	0	0	0	0	0	0	1	0	0	0	0	0	0	0	0	0	0
379	31	Bacteria(100)	Firmicutes(100)	Bacilli(100)	Lactobacillales(100)	Streptococcaceae(100)	Streptococcus(100)	Otu0379	CACGCCGTAAACGATGAGTGCTAGGTGTTAGACCCTTTCCGGGGTTTAGTGCCGCAGCTAACGCATTAAGCACTCCGCCTGGGGAGTACGACCGCAAGGTTGAAACTCAAAGGAAATTGACGGGGGCCCGCACAAGCGGTGGAGCATGTGGTTTAATTCGAAGCAACGCGAAGAACCTTACCAGGTCTTGACATCCCTCTGACCGCTCTAGAGATAGAGTTTTCCTTCGGGACAGAGGTGACAGGTGGTGCATGGTTGTCGTCAGCTCGTGTCGTGAGATGTTGGGTTAAGTCCCGCAACGAGCGCAACCCCTATTGTTAGTTGCCATCATTCAGTTGGGCACTCTAGCGAGACTGCCGGTAATAAACCGGA	x	0	0	0	0	0	1	1	0	0	0	0	0	0	0	0	0	0	0	0	0	0	0	0	0	0	0	1	0	0	0	0	1	0	0	0	0	0	0	0
508	31	Bacteria(100)	Firmicutes(100)	Bacilli(100)	Lactobacillales(100)	Streptococcaceae(100)	Streptococcus(100)	Otu0508	CACGCCGTAAACGATGAGTGCTAGGTGTTGGATCCTTTCCGGGATTCAGTGCCGCAGCTAACGCATTAAGCACTCCGCCTGGGGAGTACGACCGCAAGGTTGAAACTCAAAGGAATTGACGGGGGCCCGGCACAAGCGGTGGAGCATGTGGTTTAATTCGAAGCAACGCGAAGAACCTTACCAGGTCTTGACATCCCGACTGCTATTTCTAGAGATAGAAAGTTACTTCGGTACATCGGTGACAGGTGGTGCATGGTTGTCGTCAGCTCGTGTCGTGAGATGTTGGGTTAAGTCCCGCAACGAGCGCAACCCTACTTGTTAGTTGCCATCATTCAGTTGGGCACTCTAGCGAGACTGCCGGTAATAAACCGGA	x	0	0	0	0	0	0	0	1	0	0	0	1	0	0	0	0	0	0	0	0	0	0	0	0	0	0	0	0	0	0	0	0	0	0	0	0	0	0	0
694	31	Bacteria(100)	Bacteroidetes(100)	Flavobacteria(100)	Flavobacteriales(100)	Flavobacteriaceae(100)	Cloacibacterium(91)	Otu0694	TACGCTGTAAACGATGCTAACTCGTTTTTGGTATTTAGGTATCAGAGACTAAGCGAAAGTGATAAGTTAGCCACCTGGGGAGTACGCTCGCAAGAGTGAAACTCAAAGGAATTGACGGGGGCCCGCACAAGCGGTGGATTATGTGGTTTAATTCGATGATACGCGAGGAACCTTACCAAGACTTAAATGGGAATTGACAGCTATAGAGATATGGTTTTCTTCGGACAATTTTCAAGGTGCTGCATGGTTGTCGTCAGCTCGTGCCGTGAGGTGTTAGGTTAAGTCCTGCAACGAGCGCAACCCTTGTCACTAGTTGCCATCATTAAGTTGGGGACTCTAGTGAGACTGCCTACGCAAGTAGAGA	x	0	0	0	0	0	0	0	0	0	0	0	0	0	2	0	0	0	0	0	0	0	0	0	0	0	1	0	0	1	0	0	0	0	0	0	0	0	0	0
136	30	Bacteria(100)	Proteobacteria(100)	Betaproteobacteria(100)	Neisseriales(100)	Neisseriaceae(100)	Neisseria(100)	Otu0136	CACGCCCTAAACGATGTCAATTAGCTGTTGGGCAACTTGATTGCTTAGTAGCGTAGCTAACGCGTGAAATTGACCGCCTGGGGAGTACGGTCGCAAGATTAAAACTCAAAGGAATTGACGGGGACCCGCACAAGCGGTGGATGATGTGGATTAATTCGATGCAACGCGAAGAACCTTACCTGGTCTTGACATGTACGGAACCCTCCAGAGACGGAGGGGTGCCTTCGGGAGCCGTAACACAGGTGCTGCATGGCTGTCGTCAGCTCGTGTCGTGAGATGTTGGGTTAAGTCCCGCAACGAGCGCAACCCTTGTCATTAGTTGCCATCATTAAGTTGGGCACTCTAATGAGACTGCCGGTGACAAGCCGGA	x	0	1	0	0	0	0	1	0	0	0	0	0	0	0	0	0	0	0	0	0	0	0	0	0	1	0	0	0	0	0	0	0	0	0	0	0	0	0	0
206	30	Bacteria(100)	Fusobacteria(100)	Fusobacteria(100)	Fusobacteriales(100)	Leptotrichiaceae(100)	Leptotrichia(100)	Otu0206	CTAGCTGTAAACGATGATTACTGGGTGTGGGCATGAAGAGTGTCCGTGCCGAAGCTAATGCGATAAGTAATCCGCCTGGGGAGTACGGCCGCAAGGCTGAAACTCAAAGGAATTGACGGGGGACCCGCACAAGCGGTGGAGCATGTGGTTTAATTCGACGCAACGCGAGGAACCTTACCAGATCTTGACATCCTGCGAAGGCCTGCGAGAGCAGGCTGTGCCTTCGGGAACGCAGAGACAGGTGGTGCATGGCTGTCGACAGCTCGTGTCGTGAGATGTTGGGTTAAGTCCCGCAACGAGCGCAACCCCTATTGCTAGTTGCCATCATTAGGTTGGGAACTCTAGCAAGACTGCCTGCGAAGAGCAGGA	x	0	0	1	0	0	0	0	0	0	0	0	0	0	0	4	1	4	1	0	1	1	0	0	0	0	0	0	0	0	0	0	0	0	0	0	0	0	1	0
430	30	Bacteria(100)	Firmicutes(100)	Bacilli(100)	Lactobacillales(100)	Streptococcaceae(100)	Streptococcus(100)	Otu0430	CACGCCGTAAACGATGAGTGCTAGGTGTTAGGTCCTTTCCGGGACTTAGTGCCGCAGCTAACGCATTAAGCACTCCGCCTGGGGAGTACGACCGCAAGGTTGAAACTCAAAGGAATTGACGGGGGCCCGCACAAGCGGTGGAGCATGTGGTTTAATTCGAAGCAACGCGAAGAACCTTACCAGGTCTTGACATCCCTCTGACCACTCTAGAGATAGAGTTTCCCTTCGGGGCAGAGGTGACAGGTGGTGCATGGTTGTCGTCAGCTCGTGTCGTGAGATGTTGGGTTAAGTCCCGCAACGAGCGCAACCCTTATTGTTAGTTGCCATCATTCAGTTGGGCACTCTAGCGAGACTGCCGGTAATAAACCGGA	x	0	0	0	0	0	0	1	0	0	2	0	0	0	2	0	0	0	0	0	0	0	0	0	0	0	0	0	0	0	0	0	0	0	0	0	0	0	0	0
667	30	Bacteria(100)	Firmicutes(100)	Bacilli(100)	Lactobacillales(100)	Lactobacillaceae(100)	Lactobacillus(100)	Otu0667	CATGCCGTAAACGATGAGTGCTAAGTGTTGGGAGGTTTCCGCCTCTCAGTGCTGCAGCTAACGCATTAAGCACTCCGCCTGGGGAGTACGACCGCAAGGTTGAAACTCAAAGGAATTGACGGGGGCCCCGCACAAGCGGTGGAGCATGTGGTTTAATTCGAAGCAACGCGAAGAACCTTACCAGGTCTTGACATCCAGTGCAAACCTAAGAGATTAGGTGTTCCCTTCGGGGACGCTGAGACAGGTGGTGCATGGCTGTCGTCAGCTCGTGTCGTGAGATGTTGGGTTAAGTCCCGCAACGAGCGCAACCCTTGTCATTAGTTGCCATCATTAAGTTGGGCACTCTAATGAGACTGCCGGTGACAAACCGGA	x	0	0	0	0	0	0	0	0	0	0	0	0	1	0	0	0	0	0	0	0	0	0	0	0	0	0	0	0	4	0	0	0	0	0	0	0	0	0	0
1737	30	Bacteria(100)	Cyanobacteria_Chloroplast(100)	Chloroplast(100)	Chloroplast_order_incertae_sedis(100)	Chloroplast(100)	Streptophyta(100)	Otu1737	CTAGCCGTAAACGATGGATACTAGGCGCTGTGCGTATCGACCCGTGCAATGCTGTAGCTAACGCGTTAAGTATCCCGCCTGGGGAGTACGTTCGCAAGAATGAAACTCAAAGGAATTGACGGGGGCCCGCACAAGCGGTGGAGCATGTGGTTTAATTCGATGCAAAGCGAAGAACCTTACCAGGGCTTGACATGCCGCGAATCCTCTTGAAAGAGAGGGGTGCCTTCGGGAACGCGGACACAGGTGGTGCATGGCTGTCGTCAGCTCGTGCCGTAAGGTGTTGGGTTAAGTCCCGCAACGAGCGCAACCCTCGTGTTTAGTTGCCAACATTTAGTTTGGAACCCTGAGCAGACTGCCGGTGATAAGCCGGA	x	0	0	0	0	0	0	0	0	0	0	0	0	0	0	0	0	0	0	0	0	0	0	0	0	0	0	0	0	0	0	0	0	0	0	0	0	0	0	0
2290	30	Bacteria(100)	Proteobacteria(100)	Gammaproteobacteria(100)	Pasteurellales(100)	Pasteurellaceae(100)	Haemophilus(64)	Otu2290	CACGCTGTAAACGAATGTCGATTTGGGGGTTTGGAGCTTTGAGCTTGGCGCCCGTAGCTAACGTGATAAATCGACCGCCTGGGGAGTACGGCCGCAAGGTTAAAACTCAAATGAATTGACGGGGCCCGCACAAGCGGTGGAGCATGTGGTTTAATTCGATGCAACGCGAAGAACCTTACCTACTCTTGACATCCAGAGAACTTTCCAGAGATGGATTGGTGCCTTCGGGAACTCTGAGACAGGTGCTGCATGGCTGTCGTCAGCTCGTGTTGTGAAATGTTGGGTTAAGTCCCGCAACGAGCGCAACCCTTATCCTTTGTTGCCAGCGATTTGGTCGGGAACTCAAAGGAGACTGCCGGTGATAAACCGGA	x	0	0	0	0	0	0	0	0	0	0	0	0	0	0	0	0	0	0	0	0	0	0	0	0	0	0	0	0	0	0	0	0	0	0	0	0	0	0	0
161	29	Bacteria(100)	Bacteroidetes(100)	Bacteroidia(100)	Bacteroidales(100)	Prevotellaceae(100)	Prevotella(100)	Otu0161	CACGCGGTAAACGATGGATGCTCGTTGTCGGCCCTTTGGGTCGGTGACCAAGCGAAAGCGTTAAGCATCCCACCTGGGGAGTACGCCGGCAACGGTGAAACTCAAAGGAATTGACGGGGGCCCGCACAAGCGGAGGAACATGTGGTTTAATTCGATGATACGCGAGGAACCTTACCCGGGCTTGAACTGCGGCGGAACGATTCGGAGACGATGAGGCCCTTCGGGCCGCCGCGGAGGTGCTGCATGGTTGTCGTCAGCTCGTGCCGTGAGGTGTCGGCTTAAGTGCCATAACGAGCGCAACCCCCGTCTTCAGTTGCCATCGGGTTATGCCGGGCACTCTGGAGATACTGCCACCGCAAGGTGCGA	x	0	1	0	2	0	0	1	0	0	0	0	0	0	0	0	0	0	0	0	0	0	0	0	0	0	0	1	0	0	0	0	0	0	0	0	0	0	0	0
197	29	Bacteria(100)	Proteobacteria(100)	Epsilonproteobacteria(100)	Campylobacterales(100)	Campylobacteraceae(100)	Campylobacter(100)	Otu0197	CACGCCCTAAACGATGTATACCGGTTGTTGCTGTGCTAGTCACGGCAGTAATCCACCTAACGGATTAAGTATACCGCCTGGGGAGTACGGTCGCAAGATTAAAACTCAAAGGAATAGACGGGGACCCGCACAAGCGGTGGAGCATGTGGTTTAATTCGAAGATACGCGAAGAACCTTACCCGGACTTGATATCTAACAAATCATCCAGAGATGGAAGAGTGTCTGCTTGCAGAAATGTTAAGACAGGTGCTGCACGGCTGTCGTCAGCTCGTGTCGTGAGATGTTGGGTTAAGTCCCGCAACGAGCGCAACCCACGTCATTAGTTGCTAACGGTTCGGCCGAGCACTCTAATGAGACTGCCTTCGTAAGGAGGA	x	0	0	1	1	0	0	0	0	0	1	0	3	1	0	0	0	0	0	0	0	2	0	0	0	0	0	0	0	0	0	1	0	0	0	0	0	0	0	0
681	29	Bacteria(100)	Firmicutes(100)	Bacilli(100)	Bacillales(100)	Bacillales_Incertae_Sedis_XI(100)	Gemella(100)	Otu0681	CACGCCGTAAACGAATGAGTGCTAAGTGTTGGTCTCATAAGAGATCAGTGCTGCAGCTAACGCATTAAGCACTCCGCCTGGGGAGGTACGACCGCAAGGTTGAAACTCAAAGGAATTGACGGGGACCCCGCACAAGCGGTGGAGCATGTGGTTTAATTCGAAGCAACGCGAAGAACCTTACCAAGTCTTGACATACTGTGAGGACACAAGAGATTGTGTTGTTCTGACCTTTGGTTAGACACAGATACAGGTGGTGCATGGTTGTCGTCAGCTCGTGTCGTGAGATGTTGGGTTAAGTCCCGCAACGAGCGCAACCCTTATATCTAGTTGCCAGCAGTAAGATGGGGACTCTAGATAGACTGCCAGTGATAAACTGGA	x	0	0	0	0	0	0	0	0	0	0	0	0	0	2	0	0	0	1	0	0	0	0	0	0	0	1	0	0	0	0	0	0	0	0	0	0	0	0	0
2298	29	Bacteria(100)	Proteobacteria(100)	Gammaproteobacteria(100)	Pasteurellales(100)	Pasteurellaceae(100)	Haemophilus(90)	Otu2298	CACGCTGTAAACGATGTCGATTTGGGGGTTGAGCTTTGAGCTTGGCGCCCGTAGCTAACGTGATAAATCGACCGCCTGGGGAGTACGGCCGCAAGGTTAAAACTCAAATGAATTGACGGGGCCCGGCACAAGCGGTGGAGCATGTGGTTTAATTCGATGCAACGCGAAGAACCTTACCTACTCTTGACATCCAGAGAACTTTCCAGAGATGGATTGGTGCCTTCGGGAACGTCTGAGACAGGTGCTGCATGGCTGTCGTCAGCTCGTGTTGTGAAATGTTGGGTTAAGTCCCGCAACGAGCGCAACCCTTATCCTTTGTTGCCAGCGATTAGGTCGGGAACTCAAAGGAGACTGCCGGTGATAAACCGGA	x	0	0	0	0	0	0	0	0	0	0	0	0	0	0	0	0	0	0	0	0	0	0	0	0	0	0	0	0	0	0	0	0	0	0	0	0	0	0	0
106	28	Bacteria(100)	Bacteroidetes(100)	Flavobacteria(100)	Flavobacteriales(100)	Flavobacteriaceae(100)	Capnocytophaga(100)	Otu0106	CACGCTGTAAACGATGGATACTAGCTGTTTGGTGATAAGCTGAGTGGCTAAGCGAAAGTGATAAGTATCCCACCTGGGGAGTACGCACGCAAGTGTGAAACTCAAAGGAATTGACGGGGGCCCGCACAAGCGGTGGAGCATGTGGTTTAATTCGATGATACGCGAGGAACCTTACCAAGGTTTAAATGGAGACTGACAGGTGTAGAGATACGCCCTTCTTCGGACAGTTTTCAAGGTGCTGCATGGTTGTCGTCAGCTCGTGCCGTGAGGTGTCAGGTTAAGTCCTATAACGAGCGCAACCCCTATTGTTAGTTACCAGCACGTAAAGGTGGGGACTCTAGCAAGACTGCCGGTGTAAACCGTGA	x	0	1	2	0	0	0	0	0	0	0	0	0	0	0	0	0	0	0	0	1	0	0	0	0	0	0	0	0	0	0	0	0	0	0	0	0	0	0	1
127	28	Bacteria(100)	Proteobacteria(100)	Gammaproteobacteria(100)	Pasteurellales(100)	Pasteurellaceae(100)	Haemophilus(68)	Otu0127	CACGCTGTAAACGCTGTCGATTTGGGGATTGGGCTTTGAGCTTGGTGCCCGTAGCTAACGTGATAAATCGACCGCCTGGGGAGTACGGCCGCAAGGTTAAAACTCAAATGAATTGACGGGGCCCGCACAAGCGGTGGAGCATGTGGTTTAATTCGATGCAACGCGAAGAACCTTACCTACTCTTGACATCCAGAGAACTTTCCAGAGATGGATTGGTGCCTTCGGGAACTCTGAGACAGGTGCTGCATGGCTGTCGTCAGCTCGTGTTGTGAAATGTTGGGTTAAGTCCCGCAACGAGCGCAACCCTTATCCTTTGTTGCCAGCGATTCGGTCGGGAACTCAAAGGAGACTGCCGGTGATAAACCGGA	x	0	1	0	0	0	0	0	0	0	0	0	0	0	0	0	0	0	0	0	0	0	0	0	0	0	0	0	0	0	0	0	0	0	0	0	0	0	0	0
340	28	Bacteria(100)	Bacteroidetes(100)	Bacteroidia(100)	Bacteroidales(100)	Prevotellaceae(100)	Prevotella(100)	Otu0340	CGCACAGTAAACGATGGATGCCCGCCGTTGGCGCCCTGCGCCTGCGGCCAAGCGAAAGCATTAAGCATCCCACCTGGGGAGTACGCCGGCAACGGTGAAACTCAAAGGAATTGACGGGGGCCCGCACAAGCGGAGGAACATGTGGTTTAATTCGATGATACGCGAGGAACCTTACCCGGGCTTGAATTGCAGTCGCTGCCCACAGAGACGTGGGCTTCCCTTCGGGGCGTCTGTGAAGGTGCTGCATGGTTGTCGTCAGCTCGTGCCGTGAGGTGTCGGCTTAAGTGCCATAACGAGCGCAACCCCCTTTCCCAGTTGCCATCGGGTTATGCCGGGCACTCTGGGGACACTGCCACCGCAAGGTGCGA	x	0	0	0	0	1	0	0	0	0	0	0	0	0	0	0	1	0	0	0	0	2	0	0	0	0	0	0	1	0	0	0	0	0	0	0	0	0	0	0
723	28	Bacteria(100)	Firmicutes(100)	Clostridia(100)	Clostridiales(100)	Lachnospiraceae(100)	unclassified(100)	Otu0723	CACGCGGTAAACGATGAATACTAGGTGTTGGGAGACAAAGTTTTTCAGTGCCGAAGCAAACGTGATAAGTATTCCACCTGGGGAGTACGTTCGCAAGAATGAAACTCAAAGGAATTGACGGGGACCCGCACAAGCGGTGGAGCATGTGGTTTAATTCGAAGCAACGCGAAGAACCTTACCAGACCTTGAATCCGGATGGATTAGAGGTAAAGCTTTAAGCCCTTCGGGGCGTCCGAGACAGGTGGTGCATGGTTGTCGTCAGCTCGTGTCGTGAGATGTTGGGTTAAGTCCCGCAACGAGCGCAACCCTTGCGTATAGTAGCCAGCAAGTAAAGTTGGGAACTCTATACGGACTGCCGGGGATAACCCGGA	x	0	0	0	0	0	0	0	0	0	0	0	0	0	0	0	1	0	0	0	0	0	0	0	0	0	0	0	0	0	2	0	0	0	0	0	0	0	0	0
771	28	Bacteria(100)	Firmicutes(100)	Bacilli(100)	Lactobacillales(100)	Streptococcaceae(100)	Streptococcus(100)	Otu0771	CACGCCGTAAACGATGAGTGCTAGGTGTTGGATCCTTTCCGGGATTCAGTGCCGCAGCTAACGCATTAAGCACTCCGCCTGGGGAGTACGACCGCAAGGTTGAAACTCAAAGGAATTGACGGGGGCCCGCACAAGCGGTGGAGCATGTGGTTTAATTCGAAGCAACGCGAAGAACCTTACCAGGTCTTGACATCCCTCTGACCGCTCTAGAGATAGAGTTTTCCTTCGGGACGAGAGGTGACAGGTGGTGCATGGTTGTCGTCAGCTCGTGTCGTGAGATGTTGGGTTAAGTCCCGCAACGAGCGCAACCCCTATTGTTAGTTGCCATCATTGAGTTGGGCACTCTAGCGAGACTGCCGGTAATAAACCGGA	x	0	0	0	0	0	0	0	0	0	0	0	0	0	0	0	0	1	0	0	0	0	0	0	0	0	0	0	0	0	0	0	0	0	0	0	0	0	0	0
794	28	Bacteria(100)	Actinobacteria(100)	Actinobacteria(100)	Actinomycetales(100)	Corynebacteriaceae(100)	Corynebacterium(100)	Otu0794	CATGCTGTAAACGGTGGGCGTTAGGTGTGGGGGCCGGTTTGGTTTCTGTGCCGTAGCTAACGCATTAAGCGCCCCGCCTGGGGAGTACGGCCGCAAGGCTAAAACTCAAAGGAATTGACGGGGGCCCGCACAAGCGGCGGAGCATGTGGATTAATTCGATGCAACGCGAAGAACCTTACCTGGGTTTGACATGCACCAGACGGTTGTAGAGATACGTACCTCCCTTTGTGGTTGGTGTGCAGGTGGTGCATGGTTGTCGTCAGCTCGTGTCGTGAGATGTTGGGTTAAGTCCCGCAACGAGCGCAACCCTTGTCTTATGTTGCCAGCACGTTTAGGGTGGGGACTCATGAGAGACTGCCGGGGTTAACTCGGA	x	0	0	0	0	0	0	0	0	0	0	0	0	0	0	0	0	0	0	1	0	0	0	0	0	0	0	0	0	0	0	0	0	0	0	0	0	0	0	0
1745	28	Bacteria(100)	Proteobacteria(100)	Gammaproteobacteria(100)	Enterobacteriales(100)	Enterobacteriaceae(100)	unclassified(100)	Otu1745	CACGCTGTAAACGATGTCGACTTGGAGGTTGTGCCCTTGAGGCGTGGCTTCCGGAGCTAACGCGTTAAGTCGACCGCCTGGGGAGTACGGCCGCAAGGTTAAAACTCAAATGAATTGACGGGGGCCCGCACAAGCGGTGGAGCATGTGGTTTAATTCGATGCAACGCGAAGAACCTTACCTACTCTTGACATCCACGGAATTCGCTAGAGATAGCTTAGTGCCTTCGGGAACCGTGAGACAGGTGCTGCATGGCTGTCGTCAGCTCGTGTTGTGAAATGTTGGGTTAAGTCCCGCAACGAGCGCAACCCTTATCCTTTGTTGCCAGCGAGTAATGTCGGGAACTCAAAGGAGACTGCCGGTGATAAACCGGA	x	0	0	0	0	0	0	0	0	0	0	0	0	0	0	0	0	0	0	0	0	0	0	0	0	0	0	0	0	0	0	0	0	0	0	0	0	0	0	0
203	27	Bacteria(100)	Bacteroidetes(100)	Bacteroidia(100)	Bacteroidales(100)	Prevotellaceae(100)	Prevotella(89)	Otu0203	CGCACGGTAAACGCTGGATGCCCGTTTTTGGCTTATTTTAAGTCAGAGACCAAGCGAAAGCATTAAGCATCCCACCTGGGGAGTACGCCGGCAACGGTGAAACTCAAAGGAATTGACGGGGGCCCGCACAAGCGGAGGAACATGTGGTTTAATTCGATGATACGCGAGGAACCTTACCCGGGCTTGAATTGCCAGAGACGGCTCCAGAGATGGAGCTTCCCTTCGGGGCTTTGGTGAAGGTGCTGCATGGTTGTCGTCAGCTCGTGCCGTGAGGTGTCGGCTTAAGTGCCATAACGAGCGCAACCCCTTTCTTCAGTTGCCATCGGGTAATGCCGGGCACTCTGTAGATACTGCCGCCGTAAGGTGTGA	x	0	0	2	0	0	0	0	0	1	0	0	0	0	0	0	0	0	0	0	0	3	1	0	0	0	0	0	0	1	0	0	0	0	0	0	0	0	0	0
259	27	Bacteria(100)	Actinobacteria(100)	Actinobacteria(100)	Actinomycetales(100)	Propionibacteriaceae(100)	unclassified(100)	Otu0259	CACGCCGTAAACGGTGGGTACTAGGTGTGGGGGACATTCCACGTTCTCCGTGCCGTAGCTAACGCATTAAGTACCCCGCCTGGGGAGTACGGCCGCAAGGCTAAAACTCAAAGGAATTGACGGGGCCCCGCACAAGCGGCGGAGCATGCGGATTAATTCGATGCAACGCGAAGAACCTTACCTGGGTTTGACATATGCCGGAAGCGTTCAGAGATGGGCGTGCCTTTTTGGTCGGTTTACAGGTGGTGCATGGCTGTCGTCAGCTCGTGTCGTGAGATGTTGGGTTAAGTCCCGCAACGAGCGCAACCCTCGTCCAATGTTGCCAGCGGGTTATGCCGGGGACTCATTGGAGACCGCCGGGGTCAACTCGGA	x	0	0	0	3	0	0	0	1	0	0	0	0	0	0	0	0	0	0	0	1	0	4	0	0	0	0	0	0	0	0	1	1	0	0	0	0	0	0	0
323	27	Bacteria(100)	Fusobacteria(100)	Fusobacteria(100)	Fusobacteriales(100)	Fusobacteriaceae(100)	Fusobacterium(100)	Otu0323	CACGCCGTAAACGATGATTACTAGGTGTTGGGGGTCGAACCTCAGCGCCCAAGCAAACGCGATAAGTAATCCGCCTGGGGAGTACGTACGCAAGTATGAAACTCAAAGGAATTGACGGGGACCCGCACAAGCGGTGGAGCATGTGGTTTAATTCGACGCAACGCGAGGAACCTTACCAGCGTTTGACATCTTAGGAGTGAGATAGAGATATTTCAGTGTCCCTTTGGGGAAACCTAAAGACAGGTGGTGCATGGCTGTCGTCAGCTCGTGTCGTGAGATGTTGGGTTAAGTCCCGCAACGAGCGCAACCCCTTTCGTATGTTACCATCATTAAGTTGGGGACTCATGCGATACTGCCTACGATGAGTAGGA	x	0	0	0	0	1	2	0	0	0	0	0	0	0	0	0	0	0	0	0	0	0	1	1	0	0	0	0	0	0	0	0	0	0	0	0	0	0	0	0
380	27	Bacteria(100)	Bacteroidetes(100)	Bacteroidia(100)	Bacteroidales(100)	Prevotellaceae(100)	Prevotella(100)	Otu0380	CGCACAGTAAACGATGGATGCCCGCTGTTAGCGCCTGGCGTTAGCGGCTAAGCGAAAGCATTAAGCATCCCACCTGGGGAGTACGCCGGCAACGGTGAAACTCAAAGGAATTGACGGGGGCCCGCACAAGCGGAGGAACATGTGGTTTAATTCGATGATACGCGAGGAACCTTACCCGGGCTTGAATTGCAGAGGAATTATTTAGAGATAAATATGCCCTTCGGGTCGTCTGTGAAGGTGCTGCATGGTTGTCGTCAGCTCGTGCCGTGAGGTGTCGGCTTAAGTGCCATAACGAGCGCAACCCCTTTTCTTAGTTGCCATCAGGTAATGCTGGGCACTCTGGGAACACTGCCACCGCAAGGTGTGA	x	0	0	0	0	0	2	2	0	0	0	0	0	0	0	2	1	2	0	0	0	0	0	0	0	0	0	0	0	0	0	0	0	0	0	0	0	1	1	0
423	27	Bacteria(100)	Actinobacteria(100)	Actinobacteria(100)	Actinomycetales(100)	Micrococcaceae(100)	Rothia(100)	Otu0423	CATGCCGTAAACGTTGGGCACTAGGTGTGGGGGACATTCCACGTTTTCCGCGCCGTAGCTAACGCATTAAGTGCCCCGCCTGGGGAGTACGGCCGCAAGGCTAAAACTCAAAGAAATTGACGGGGGCCCGCACAAGCGGCGGAGCATGCGGATTAATTCGATGCAACGCGAAGAACCTTACCAAGGCTTGACATATACTGGACCGCATCAGAGATGGTGTTTCCCTTCGGGGCTGGTATACAGGTGGTGCATGGTTGTCGTCAGCTCGTGTCGTGAGATGTTGGGTTAAGTCCCGCAACGAGCGCAACCCTCGTTCTATGTTGCCAGCACGTTATGGTGGGGACTCATGAGAGACTGCCGCAGACAATGCGGA	x	0	0	0	0	0	0	2	0	0	0	0	0	0	0	0	0	0	0	0	0	0	0	0	0	1	0	0	0	0	0	0	0	0	0	0	1	0	0	0
656	27	Bacteria(100)	Actinobacteria(100)	Actinobacteria(100)	Actinomycetales(100)	Actinomycetaceae(100)	Actinomyces(100)	Otu0656	CACGCTGTAAACGTTGGGCACTAGGTGTGAGGCTCCTTTCCGGGGGTTTTGCGCCGTAGCTAACGCATTAAGTGCCCCGCCTGGGGAGTACGGCCGCAAGGCTAAAACTCAAAGGAATTGACGGGGGCCCGCACAAGCGGCGGAGCATGCGGATTAATTCGATGCAACGCGAAGAACCTTACCAAGGCTTGACATGTTAACCGTGGCTCTAGAGATAGGGTTTACCCTTTTGGGTGGTTTCACAGGTGGTGCATGGTTGTCGTCAGCTCGTGTCGTGAGATGTTGGGTTAAGTCCCGCAACGAGCGCAACCCTTGTCCCGTGTTGCCAGCACGTTGTGGTGGGGACTCGCGGGAGACTGCCGGGGTCAACTCGGA	x	0	0	0	0	0	0	0	0	0	0	0	1	0	0	0	0	0	0	0	1	0	0	0	0	0	1	1	0	0	2	0	0	0	0	0	0	2	1	0
899	27	Bacteria(100)	Firmicutes(100)	Bacilli(100)	Lactobacillales(100)	Streptococcaceae(100)	Streptococcus(100)	Otu0899	CACGCCGTAAACGATGAGTGCTAGGTGTTGGATCCTTTCCGGGATTCAGTGCCGCAGCTAACGCATTAAGCACTCCGCCTGGGGAGTACGACCGCAAGGTTGAAACTCAAAGGAATTGACGGGGGCCCGCACAAGCGGTGGAGCATGTGGTTTAATTCGAAGCAACGCGAAGAACCTTACCAGGTCTTGACATCCCGATGCTATTTCTAGAGATAGAAAGTTACTTCGGTACATCGGTGACAGGTGGTGCATGGTTGTCGTCAGCTCGTGTCGTGAGATGTTGGGTTAAGTCCCGCAACGAGCGCAACCCTATTGTTAGTTGCCATCATTCAGTTGGGCGACTCTAGCGAGACTGCCGGTAATAAACCGGA	x	0	0	0	0	0	0	0	0	0	0	0	0	0	0	0	0	0	0	0	0	0	0	1	0	0	0	0	0	0	0	1	0	0	0	0	0	0	0	0
2128	27	Bacteria(100)	Bacteroidetes(100)	Flavobacteria(100)	Flavobacteriales(100)	Flavobacteriaceae(100)	unclassified(100)	Otu2128	CACGCTGTAAACGATGCTAACTCGTTTTTGGTTTTTAGGAATCAGAGACTAAGCGAAAGTGATAAGTTAGCCACCTGGGGAGTACGCTCGCAAGAGTGAAACTCAAAGGAATTGACGGGGCCCGCACAAGCGGTGGATTATGTGGTTTAATTCGATGATACGCGAGGAACCTTACCAAGACTTAAATGGGAATTGACAGCTGTAGAAATACGGTTTTCTTCGGACAATTTTCAAGGTGCTGCATGGTTGTCGTCAGCTCGTGCCGTGAGGTGTTAGGTTAAGTCCTGCAACGAGCGCAACCCCCTGTCACTAGTTGCCATCATTCAGTTGGGGACTCTAGTGAGACTGCCTGCGCAAGCAGTGA	x	0	0	0	0	0	0	0	0	0	0	0	0	0	0	0	0	0	0	0	0	0	0	0	0	0	0	0	0	0	0	0	0	0	0	0	0	0	0	0
289	26	Bacteria(100)	Bacteroidetes(100)	Bacteroidia(100)	Bacteroidales(100)	Porphyromonadaceae(100)	Porphyromonas(100)	Otu0289	CACGCAGTAAACGATGATAACTGGGCGTATGCGATATACAGTATGCTCCTAAGCGAAAGCGTTAAGTTATCCACCTGGGGAGTACGCCGGCAACGGTGAAACTCAAAGGAATTGACGGGGGCCCGCACAAGCGGAGGAACATGTGGTTTAATTCGATGATACGCGAGGAACCTTACCCGGGATTGAAATGTAGATGACAGGCGGTGAAAGCTGCTCTCCCTTCGGGGCATCTATGTAGGTGCTGCATGGTTGTCGTCAGCTCGTGCCGTGAGGTGTCGGCTTAAGTGCCATAACGAGCGCAACCCCTGTCTACGGTTGCCATCAGGTGATGCTGGGAACTCCGTAGAGACTGCCGTCGTAAGGCGTGA	x	0	0	0	1	0	0	0	2	0	0	0	0	0	0	0	0	0	0	0	0	0	0	0	0	0	1	0	0	0	0	0	0	0	0	5	0	0	0	0
647	26	Bacteria(100)	Bacteroidetes(100)	Bacteroidia(100)	Bacteroidales(100)	Prevotellaceae(100)	Prevotella(100)	Otu0647	CGCACAGTAAACGCTGGATGCCCGCTGTTGGCTCATTAGAGTCAGCGGCCAAGCGAAAGCATTAAGCATCCCACCTGGGGAGTACGCCGGCAACGGTGAAACTCAAAGGAATTGACGGGGGGCCCGCACAAGCGGAGGAACATGTGGTTTAATTCGATGATACGCGAGGAACCTTACCCGGGCTTGAATTGCAGACGAACGATTCAGAGATGAAGAGGCCCTTCGGGGCGTCTGTGAAGGTGCTGCATGGTTGTCGTCAGCTCGTGCCGTGAGGTGTCGGCTTAAGTGCCATAACGAGCGCAACCCCTTTTCTTAGTTGCCATCAGGTCATGCTGGGCACTCTGGGAATACTGCCACCGTAAGGTGTGA	x	0	0	0	0	0	0	0	0	0	0	0	1	0	0	0	0	7	0	0	0	0	0	0	0	0	0	0	0	0	0	0	0	0	0	0	0	2	0	0
692	26	Bacteria(100)	Actinobacteria(100)	Actinobacteria(100)	Actinomycetales(100)	Actinomycetaceae(100)	Actinomyces(100)	Otu0692	CACGCCGTAAACGTTGGGCACTAGGTGTGGGGGGCCTTTTCCGGGTCTTCCGCGCCGTAGCTAACGCATTAAGTGCCCCGCCTGGGGAGTACGGCCGCAAGGCTAAAACTCAAAGGAATTGACGGGGGCCCGCACAAGCGGCGGAGCATGCGGATTAATTCGATGCAACGCGAAGAACCTTACCAAGGCTTGACATGTGCCGGTCTGCTCCGGAGACGGGGTTTCCTCCCTTGTGGGGGCTGGTTCACAGGTGGTGCATGGTTGTCGTCAGCTCGTGTCGTGAGATGTTGGGTTAAGTCCCGCAACGAGCGCAACCCTTGTCTCGTGTTGCCAGCACGTTGTGGTGGGGACTCGCGGGAGACTGCCGGGGTCAACTCGGA	x	0	0	0	0	0	0	0	0	0	0	0	0	0	1	0	0	0	1	0	0	0	1	0	0	0	0	0	0	0	0	0	0	0	0	0	0	0	0	0
1743	26	Bacteria(100)	Proteobacteria(100)	Betaproteobacteria(100)	Burkholderiales(100)	Burkholderiales_incertae_sedis(100)	Aquabacterium(100)	Otu1743	CACGCCCTAAACGATGTCAACTGGTTGTTGGACGGCTTGCTGTTCAGTAACGAAGCTAACGCGTGAAGTTGACCGCCTGGGGAGTACGGCCGCAAGGTTGAAACTCAAAGGAATTGACGGGGACCCGCACAAGCGGTGGATGATGTGGTTTAATTCGATGCAACGCGAAAACCTTACCTACCCTTGACATGTCAAGAATTTTGCAGAGATGTGAAAGTGCTCGAAAGAGAACTTGAACACAGGTGCTGCATGGCCGTCGTCAGCTCGTGTCGTGAGATGTTGGGTTAAGTCCCGCAACGAGCGCAACCCTTGTCATTAGTTGCTACGAAAGGGCACTCTAATGAGACTGCCGGTGACAAACCGGA	x	0	0	0	0	0	0	0	0	0	0	0	0	0	0	0	0	0	0	0	0	0	0	0	0	0	0	0	0	0	0	0	0	0	0	0	0	0	0	0
2244	26	Bacteria(100)	Actinobacteria(100)	Actinobacteria(100)	Actinomycetales(100)	Corynebacteriaceae(100)	Corynebacterium(100)	Otu2244	CATGCTGTAAACGGTGGGCGCTAGGTGTGGGCTGTGTGTTTGCAGTCTGTGCCGTAGCTAACGCATTAAGCGCCCCGCCTGGGGAGTACGGCCGCAAGGCTAAAACTCAAAGGAATTGACGGGGGGCCCGCACAAGCGGCGGAGCATGTGGATTAATTCGATGCAACGCGAAGAACCTTACCTGGGTTTGACATGCACCAGATCGGCGTAGAGATACGTTTTCCCTTGTGGTTGGTGCACAGGTGGTGCATGGTTGTCGTCAGCTCGTGTCGTGAGATGTTGGGTTAAGTCCCGCAACGAGCGCAACCCTTGTCTTATGTTGCCAGCACATTTTTGGTGGGGACTCATGAGAAACTGCCGGGGTCAACTCGGA	x	0	0	0	0	0	0	0	0	0	0	0	0	0	0	0	0	0	0	0	0	0	0	0	0	0	0	0	0	0	0	0	0	0	0	0	0	0	0	0
2259	26	Bacteria(100)	Actinobacteria(100)	Actinobacteria(100)	Actinomycetales(100)	Micrococcaceae(100)	Rothia(100)	Otu2259	CATGCCGTAAACGTTGGGCACTAGGTGTGGGGAACATTCCACGTTTTCCGCGCCGTAGCTAACGCATTAAGTGCCCCGCCTGGGGAGTACGGCCGCAAGGCTAAAACTCAAAGAAATTGACGGGGCCCGGCACAAGCGGCGGAGCATGCGGATTAATTCGATGCAACGCGAAGAACCTTACCAAGGCTTGACATATACTGGACCGCATCAGAGATGGTGTTTCCCTTCGGGGCGTGGTATACAGGTGGTGCATGGTTGTCGTCAGCTCGTGTCGTGAGATGTTGGGTTAAGTCCCGCAACGAGCGCAACCCTCGTTCTATGTTGCCAGCACGTTATGGTGGGGACTCATAGGAGACTGCCGGGGTCAACTCGGA	x	0	0	0	0	0	0	0	0	0	0	0	0	0	0	0	0	0	0	0	0	0	0	0	0	0	0	0	0	0	0	0	0	0	0	0	0	0	0	0
122	25	Bacteria(100)	Firmicutes(100)	Negativicutes(100)	Selenomonadales(100)	Veillonellaceae(100)	Selenomonas(100)	Otu0122	CTGGCCGTAAACGATGGATACTAGGTGTGGGAGGTATCGACCCCTACCGTGCCGGAGTTAACGCAATAAGTATCCCGCCTGGGGAGTACGGCCGCAAGGCTGAAACTCAAAGGAATTGACGGGGACCCGCACAAGCGGTGGAGTATGTGGTTTAATTCGAAGCAACGCGAAGAACCTTACCAGGCCTTGACATTGACTGAAAGAGCTAGAGATAGCTCCCTCTCTTCGGAGACAGGAAAACAGGTGGTGCATGGCTGTCGTCAGCTCGTGTCGTGAGATGTTGGGTTAAGTCCCGCAACGAGCGCAACCCCTGTTCTTTGTTGCCAGCATGTAAAGATGGGCACTCAAAGGAGACTGCCGCGGAGAACGCGGA	x	0	1	0	0	0	0	0	0	0	1	0	0	0	0	0	0	0	0	1	1	0	0	0	0	0	0	0	0	0	2	1	0	0	0	0	0	0	0	0
216	25	Bacteria(100)	Actinobacteria(100)	Actinobacteria(100)	Actinomycetales(100)	Micrococcaceae(100)	Rothia(100)	Otu0216	CATGCCGTAAACGTTGGGCACTAGGTGTGGGGGACATTCCACGTTTTCCGTCGCCGTAGCTAACGCATTAAGTGCCCCGCCTGGGGAGTACGGCCGCAAGGCTAAAACTCAAAGAAATTGACGGGGGCCCGCACAAGCGGCGGAGCATGCGGATTAATTCGATGCAACGCGAAGAACCTTACCAAGGCTTGACATATACTGGACTGCGTCAGAGATGGCGTTTCCCTTCGGGGCTGGTATACAGGTGGTGCATGGTTGTCGTCAGCTCGTGTCGTGAGATGTTGGGTTAAGTCCCGCAACGAGCGCAACCCTCGTTCTATGTTGCCAGCACGTGATGGTGGGGACGTCATAGGAGACTGCCGGGGTCAACTCGGA	x	0	0	1	0	0	1	0	0	0	0	0	0	0	0	0	0	0	0	0	0	0	0	0	0	0	1	0	0	0	0	1	1	0	0	0	0	0	0	1
283	25	Bacteria(100)	Firmicutes(100)	Bacilli(100)	Lactobacillales(100)	Streptococcaceae(100)	Streptococcus(100)	Otu0283	CACGCCGTAAACGATGAGTGCTAGGTGTTGGGTCCTTTCCGGGACTCAGTGCCGCAGCTAACGCATTAAGCACTCCGCCTGGGGAGTACGACCGCAAGGTTGAAACTCAAAGGAATTGACGGGGGGCCCGCACAAGCGGTGGAGCATGTGGTTTAATTCGAAGCAACGCGAAGAACCTTACCAGGTCTTGACATCCCTCTGTACCGCTCTAGAGATAGAGCTTTCCTTCGGGACAGAGGTGACAGGTGGTGCATGGTTGTCGTCAGCTCGTGTCGTGAGATGTTGGGTTAAGTCCCGCAACGAGCGCAACCCCTATTGTTAGTTGCCATCATTTAGTTGGGCACTCTAGCGAGACTGCCGGTAATAAACCGGA	x	0	0	0	1	0	0	0	0	0	2	0	0	0	0	0	0	0	0	0	0	0	0	0	0	0	0	2	0	0	0	0	0	0	0	0	0	1	0	0
382	25	Bacteria(100)	Bacteroidetes(100)	Flavobacteria(100)	Flavobacteriales(100)	Flavobacteriaceae(100)	unclassified	Otu0382	CACGCTGTAAACGATGCTAACTCGTTTTTGGTTTTTATATGGATCAGAGACTAAGCGAAAGTGATAAGTTAGCCACCTGGGGAGTACGCTCGCAAGAGTGAAACTCAAAGGAATTGACGGGGGCCCGCACAAGCGGTGGATTATGTGGTTTAATTCGATGATACGCGAGGAACCTTACCAAGGCTTAAATGGGAATTGACGAGCTTAGAAATAGGCTTTTCTTCGGACAATTTTCAAGGTGCTGCATGGTTGTCGTCAGCTCGTGCCGTGAGGTGTTAGGTTAAGTCCTGCAACGAGCGCAACCCCTGTCACTAGTTGCCATCATTAAGTTGGGGACTCTAGTGAGACTGCCTACGCAAGTAGAGA	x	0	0	0	0	0	2	0	0	0	0	0	0	0	0	0	0	0	0	0	0	0	0	0	0	0	0	0	0	0	0	0	0	0	0	0	0	0	0	0
411	25	Bacteria(100)	TM7(100)	TM7_class_incertae_sedis(100)	TM7_order_incertae_sedis(100)	TM7_family_incertae_sedis(100)	TM7_genus_incertae_sedis(100)	Otu0411	CACGCCGTAAACGATGGATACTAGCTGTTTGGGGTATCGACCCCCTGAGTAGCGAAGCTAACGCGTTAAGTATCCCGCCTGTGGAGTACGATCGCAAGATTAAAACATAAAGGAATTGACGGGGACCCGCACAAGCGGTGGATCATGTTCTTTAATTCGATGATAACCGATAAACCTTACCAGGTCTTGACATCCTTGGAATCTTTCAGAAATGAGAGAGTGCTTTTTAAGAGCCAAGTGACAGGTGATGCATGGCCGTCGTCAGCTCGTGTCGTGAGATGTTTGGTTAAGTCCATCAACGAGCGCAACCCTTGTCAGTAGTTGTATTTTTCTACTGAGACTGCCCCGGCAACGGGGA	x	0	0	0	0	0	2	0	0	0	0	0	0	0	0	0	0	0	1	0	1	0	0	0	0	0	0	0	0	0	0	0	0	0	0	0	0	0	0	0
442	25	Bacteria(100)	Firmicutes(100)	Bacilli(100)	Lactobacillales(100)	Carnobacteriaceae(100)	Granulicatella(100)	Otu0442	CACGCCGTAAACGATGAGTGCTAAGTGTTGGAGGGTTTCCGCCCTTCAGTGCTGCAGTTAACGCATTAAGCACTCCGCCTGGGGAGGTACGACCGCAAGGTTGAAACTCAAAGGAATTGACGGGGACCCGCACAAGCGGTGGAGCATGTGGTTTAATTCGAAGCAACGCGAAGAACCTTACCAAGTCTTGACATCCTTTGACCACTCTAGAGATAGAGCTTTCCCTTCGGGGACGAAAGTGACAGGTGGTGCATGGTTGTCGTCAGCTCGTGTCGTGAGATGTTGGGTTAAGTCCCGCAACGAGCGCAACCCTTATTACTAGTTGCCAGCATTGAGTTGGGCACTCTAGTGAGACTGCCGGTGACAAACCGGA	x	0	0	0	0	0	0	1	0	0	0	0	0	1	2	0	1	0	0	0	0	0	0	0	0	0	0	0	1	0	0	0	0	0	0	0	0	0	0	0
487	25	Bacteria(100)	Proteobacteria(100)	Gammaproteobacteria(100)	Pasteurellales(96)	Pasteurellaceae(96)	Haemophilus(84)	Otu0487	CACGCTGTAAACGATGTCGATTTGGGGGTTGAACTTTAGGTTTGGCGCCCGTAGCTAACGTGATAAATCGACCGCCTGGGGAGTACGGCCGCAAGGTTAAAACTCAAATGAATTGACGGGGGCCCGCACAAGCGGTGGAGCATGTGGTTTAATTCGATGCAACGCGAAGAACCTTACCTACTCTTGACATCCAGAGAACTTTCCAGAGATGGATTGGTGCCTTCGGGAACTCTGAGACAGGTGCTGCATGGCTGTCGTCAGCTCGTGTTGTGAAATGTTGGGTTAAGTCCCGCAACGAGCGCAACCCTTATCCTTTGTTGCCAGCGATTCGGTCGGGAACTCAAAGGAGACTGCCGGTGATAAAACCGGA	x	0	0	0	0	0	0	0	1	0	0	0	0	0	0	0	0	0	0	0	0	1	0	0	0	0	0	0	0	0	0	0	0	0	0	1	1	0	0	0
598	25	Bacteria(100)	Proteobacteria(100)	Betaproteobacteria(100)	Neisseriales(100)	Neisseriaceae(100)	Neisseria(100)	Otu0598	CACGCCCTAAACGATGTCAATTAGCTGTTGGGCAACTTGATTGCTTAGTAGCGTAGCTAACGCGTGAAATTGACCGCCTGGGGAGGTACGGTCGCAAGATTAAAACTCAAAGGAATTGACGGGGACCCGGCACAAGCGGTGGATGATGTGGATTAATTCGATGCAACGCGAAGAACCTTACCTGGTCTTGACATGTACGGAATCCTCCAGAGACGGAGGAGTGCCTTCGGGAGCCGTAACACAGGTGCTGCATGGCTGTCGTCAGCTCGTGTCGTGAGATGTTGGGTTAAGTCCCGCAACGAGCGCAACCCTTGTCATTAGTTGCCATCATTAAGTTGGGCACTCTAATGAGACTGCCGGTGACAAGCCGGA	x	0	0	0	0	0	0	0	0	0	1	0	0	0	1	0	0	0	0	0	0	0	0	0	0	0	0	0	0	0	0	0	0	0	0	1	0	0	0	0
621	25	Bacteria(100)	Fusobacteria(100)	Fusobacteria(100)	Fusobacteriales(100)	Leptotrichiaceae(100)	Leptotrichia(100)	Otu0621	CCAGCCGTAAACGATGATTACTGGGTGTGGGCATGAAGAGTGTCCGTGCCGAAGCAAATGCGATAAGTAATCCGCCTGGGGAGTACGGCCGCAAGGCTGAAACTCAAAGGAATTGACGGGGACCCGCACAAGCGGTGGAGCATGTGGTTTAATTCGACGCAACGCGAGGAACCTTACCAGATCTTGACATCCTACGAATGCCTGTGAGAACAGGCAGTGCCTTCGGGAACGTAGAGACAGGTGGTGCATGGCTGTCGACAGCTCGTGTCGTGAGATGTTGGGTTAAGTCCCGCAACGAGCGCAACCCCTATCGTTAGTTGCCATCATTAAGTTGGGGACTCTGGCGAGACTGCCTGCGAAGAGCAGGA	x	0	0	0	0	0	0	0	0	0	0	1	0	0	3	0	0	1	0	0	1	0	0	0	0	0	0	1	0	0	1	0	0	0	0	0	0	0	1	0
927	25	Bacteria(100)	Actinobacteria(100)	Actinobacteria(100)	Actinomycetales(100)	Actinomycetaceae(100)	Actinomyces(100)	Otu0927	CACGCTGTAAACGTTAGGGCACTAGGTGTGGGGGCCGACCCGTGGTTTCTGCGCCGTAGCTAACGCTTTAAGTGCCCCGCCTGGGGAGTACGGCCGCAAGGCTAAAACTCAAAGGAATTGACGGGGGCCCGCACAAGCGGCGGAGCATGCGGATTAATTCGATGCAACGCGAAGAACCTTACCAAGGCTTGACATGCACGGCGGCACTGCAGAGATGTGGTGGCATTTGGTTGGTCGTGTGCAGGTGGTGCATGGTTGTCGTCAGCTCGTGTCGTGAGATGTTGGGTTAAGTCCCGCAACGAGCGCAACCCTTGCCCTATGTTGCCAGCACGTGATGGTGGGGACTCGTGGGGGACTGCCGGGGTTAACTCGGA	x	0	0	0	0	0	0	0	0	0	0	0	0	0	0	0	0	0	0	0	0	0	0	0	0	0	1	0	0	0	0	0	0	0	0	0	0	1	0	0
1750	25	Bacteria(100)	Proteobacteria(100)	Betaproteobacteria(100)	Burkholderiales(100)	Oxalobacteraceae(100)	Herbaspirillum(100)	Otu1750	CACGCCCTAAACGATGTCTACTAGTTGTCGGGTCTTAATTGACTTGGTAACGCAGCTAACGCGTGAAGTAGACCGCCTGGGGAGTACGGTCGCAAGATTAAAACTCAAAGGAATTGACGGGGACCCGCACAAGCGGTGGATGATGTGGATTAATTCGATGCAACGCGAAAAACCTTACCTACCCTTGACATGGATGGAATCCCGGAGAGATTTGGGAGTGCTCGAAAGAGAACCATCACACAGGTGCTGCATGGCTGTCGTCAGCTCGTGTCGTGAGATGTTGGGTTAAGTCCCGCAACGAGCGCAACCCTTGTCATTAGTTGCTACGAAAGGGCACTCTAATGAGACTGCCGGTGACAAACCGGA	x	0	0	0	0	0	0	0	0	0	0	0	0	0	0	0	0	0	0	0	0	0	0	0	0	0	0	0	0	0	0	0	0	0	0	0	0	0	0	0
2250	25	Bacteria(100)	Proteobacteria(100)	Gammaproteobacteria(100)	Pasteurellales(100)	Pasteurellaceae(100)	Haemophilus(68)	Otu2250	CACGCTGTAAACGATGTCGATTTGGGGGTTGAGCTTTGAGCTTGGCGCCCGTAGCTAACGTGATAAATCGACCGCCTGGGGAGTACGGCCGCAAGGTTAAAACTCAAATGAATTGACGGGGCCCGGCACAAGCGGTGGAGCATGTGGTTTAATTCGATGCAACGCGAAGAACCTTACCTACTCTTGACATCCAGAGAACTTTCCAGAGATGGATTGGTGCCTTCGGGAACTCTGAGACAGGTGCTGCATGGCTGTCGTCAGCTCGTGTTGTGAAATGTTGGGTTAAGTCCCGCAACGAGCGCAACCCTTATCCTTTGTTGCCAGCGATTTGGTCGGGAACTCAAAGGAGACTGCCGGTGATAAACCGGA	x	0	0	0	0	0	0	0	0	0	0	0	0	0	0	0	0	0	0	0	0	0	0	0	0	0	0	0	0	0	0	0	0	0	0	0	0	0	0	0
2958	25	Bacteria(100)	unclassified(100)	unclassified(100)	unclassified(100)	unclassified(100)	unclassified(100)	Otu2958	CATGCCGTAAACGTTGGGCACTAGGTGTGGGGAACATTCCACGTTTTCCGCGCCGTAGCTAACGCATTAAGTGCCCCGCCTGGGGAGTACGGCCGCAAGGCTAAAACTCAAAGAAATTGACGGGGCCCGCACAAGCGGTGGAGTATGTGGTTTAATTCGACGCAACGCGAAGAACCTTACCAGGTCTTGACATTGATGGACAGAACCAGAGATGGTTCCTCTTCTTCGGAAGCCAGAAAACAGGTGGTGCACGGTTGTCGTCAGCTCGTGTTGTGAAATGTTGGGTTAAGTCCCGCAACGAGCGCAACCCTTATCCTTTGTTGCCAGCGATTAGGTCGGGAACTCAAAGGAGACTGCCGGTGATAAACCGGA	x	0	0	0	0	0	0	0	0	0	0	0	0	0	0	0	0	0	0	0	0	0	0	0	0	0	0	0	0	0	0	0	0	0	0	0	0	0	0	0
184	24	Bacteria(100)	Actinobacteria(100)	Actinobacteria(100)	Coriobacteriales(100)	Coriobacteriaceae(100)	Atopobium(100)	Otu0184	CTAGCTGTAAACGATGGACACTAGGTGTGGGAGAATACGTCTTCCGTGCCGCAGCTAACGCATTAAGTGTCCCGCCTGGGGAGTACGGCCGCAAGGCTAAAACTCAAAGGAATTGACGGGGACCCGCACAAGCAGCGGAGCATGTGGTTTAATTCGAAGCAACGCGAAGAACCTTACCAGGGCTTGACATGTAGGTGAAGCGGCGGAAACGTCGTGGCCGAAAGGAGCCTACACAGGTGGTGCATGGCTGTCGTCAGCTCGTGTCGTGAGATGTTAGGTTAAGTCCTGCAACGAGCGCAACCCTCGTCGTATATTGCCAGCGGTTCGGCCGGGCACCTATACGAGACCGCCGGCGTCAAGCCGGA	x	0	0	1	0	0	0	0	0	1	0	0	0	0	0	0	0	0	0	0	0	1	0	0	0	0	1	0	0	0	1	1	0	1	0	0	0	0	1	0
597	24	Bacteria(100)	TM7(100)	TM7_class_incertae_sedis(100)	TM7_order_incertae_sedis(100)	TM7_family_incertae_sedis(100)	TM7_genus_incertae_sedis(100)	Otu0597	CACGCCGTAAACGATGGATACTGGCTGTTGGAGGTATCGACCCCTTCAGTAGCGAAGCTAACGCGTTAAGTATCCCGCCTGTGGAGTACGGTCGCAAGACTAAAACATAAAGGAATTGACGGGGACCCGCACAAGCGGTGGATCGTGTTCTTTAATTCGATGCTAAACGAAGAACCTTACCAGGGCTTGACATCCAGGGAATTTTTGGGAAACCAATTAGTGCCTTTTGGAACCCTGTGACAGGTGATGCATGGCCGTCGTCAGCTCGTGTCGTGAGATGTTTGGTTAAGTCCATCAACGAGCGCAACCCTTGCAACTAGTTGGATTTTTCTAGTTGGACTGCTTCGGTAACGGAGA	x	0	0	0	0	0	0	0	0	0	1	0	0	0	0	0	1	1	0	0	0	0	0	0	0	0	0	1	2	0	1	1	0	0	0	0	0	0	0	0
631	24	Bacteria(100)	Firmicutes(100)	Bacilli(100)	Lactobacillales(100)	Streptococcaceae(100)	Streptococcus(100)	Otu0631	CACGCCGTAAACGATGAGTGCTAGGTGTTAGACCCTTTCCGGGGTTTAGTGCCGCAGCTAACGCATTAAGCACTCCGCCTGGGGAGTACGACCGCAAGGTTGAAACTCAAAGGAATTGACGGGGGCCCGCACAAGCGGTGGAGCATGTGGTTTAATTCGAAGCAACGCGAAGAACCTTACCAGGTCTTGACATCCCTCTGACCGCTCTAGAGATAGAGCTTTCCTTCGGGGACAGAGGTGACAGGTGGTGCATGGTTGTCGTCAGCTCGTGTCGTGAGATGTTGGGTTAAGTCCCGCAACGAGCGCAACCCCTATTGTTAGTTGCCATCATTCAGTTGGGCACTCTAGCGAGACTGCCGGTAATAAACCGGA	x	0	0	0	0	0	0	0	0	0	0	2	0	0	0	0	0	0	0	0	0	0	0	0	0	0	0	0	0	0	0	0	0	0	0	0	0	0	0	0
804	24	Bacteria(100)	Firmicutes(100)	Bacilli(100)	Lactobacillales(100)	unclassified	unclassified	Otu0804	CACGCCGTAAACGATGAGTGCTAGGTGTTAGACCCTTTCCGGGGTTTAGTGCCGCAGCTAACGCATTAAGCACTCCGCCTGGGGAGTACGACCGCAAGGTTGAAACTCAAAGGAATTGACGGGGACCCGCACAAGCGGTGGAGCATGTGGTTTAATTCGAAGCAACGCGAAGAACCTTACCAAGTCTTGACATCCTTTGACCACTCTAGAGATAGAGCTTTCCCTTCGGGGACAAAGTGACAGGTGGTGCATGGTTGTCGTCAGCTCGTGTCGTGAGATGTTGGGTTAAGTCCCGCAACGAGCGCAACCCCTATTGTTAGTTGCCATCATTCAGTTGGGCACTCTAGCGAGACTGCCGGTAATAAACCGGA	x	0	0	0	0	0	0	0	0	0	0	0	0	0	0	0	0	0	0	1	0	0	0	0	0	1	0	0	0	0	0	0	0	0	0	0	0	0	0	0
63	23	Bacteria(100)	Fusobacteria(100)	Fusobacteria(100)	Fusobacteriales(100)	Fusobacteriaceae(100)	Fusobacterium(100)	Otu0063	CACGCCGTAAACGATGATTACTAGGTGTTGGGGGTCGAACCTCAGCGCCCAAGCAAACGCGATAAGTAATCCGCCTGGGGAGTACGTACGCAAGTATGAAACTCAAAGGAATTGACGGGGACCCGCACAAGCGGTGGAGCATGTGGTTTAATTCGACGCAACGCGAGGAACCTTACCAGCGTTTGACATCTTAGGAATGAGATAGAGATATTTCAGTGTCCCTTCGGGGAAACCTAAAGACAGGTGGTGCATGGCTGTCGTCAGCTCGTGTCGTGAGATGTTGGGTTAAGTCCCGCAACGAGCGCAACCCCTTTCGTATGTTACCATCATTAAGTTGGGGACTCATGCGATACTGCCTACGATGAGTAGGA	x	1	0	0	0	0	0	0	0	0	0	0	1	0	0	0	0	0	0	0	0	0	0	0	0	0	0	0	0	0	0	0	0	0	0	0	0	0	0	0
218	23	Bacteria(100)	Firmicutes(100)	Bacilli(100)	Bacillales(100)	Bacillales_Incertae_Sedis_XI(100)	Gemella(100)	Otu0218	CACGCCGTAAACGATGAGTGCTAAGTGTTGGTCTCATAAGAGATCAGTGCTGCAGCTAACGCATTAAGCACTCCGCCTGGGGAGTACGACCGCAAGGTTGAAACTCAAAGGAATTGACGGGGACCCGCACAAGCGGTGGAGCATGTGGTTTAATTCGAAGCAACGCGAAGAACCTTACCAAGTCTTGACATACTGTGAGGACACAAGAGATTGTGTTGTTCTGACCTTTGGTTAGACACAGATACAGGTGGTGCATGGTTGTCGTCAGCTCGTGTCGTGAGATGTTGGGTTAAGTCCCGCAACGAGCGCAACCCTTATATCTAGTTGCCAGCAGTAAGATGGGGACGTCTAGATAGACTGCCAGTGATAAACTAGGA	x	0	0	1	0	0	0	0	0	0	0	0	0	0	2	0	0	0	1	1	0	0	0	0	0	0	0	0	0	0	0	0	0	0	0	0	0	0	0	0
392	23	Bacteria(100)	Proteobacteria(100)	Betaproteobacteria(100)	Burkholderiales(100)	Burkholderiaceae(100)	Burkholderia(100)	Otu0392	CACGCCCTAAACGATGTCAACTAGTTGTTGGGGATTCATTTCCTTAGTAACGTAGCTAACGCGTGAAGTTGACCGCCTGGGGAGTACGGTCGCAAGATTAAAACTCAAAGGAATTGACGGGGACCCGCACAAGCGGTGGATGATGTGGATTAATTCGATGCAACGCGAAAAACCTTACCTACCCTTGACATGGTCGGAATCCTGAAGAGATTCGGGAGTGCTCGAAAGAGAACCGGCGCACAGGTGCTGCATGGCTGTCGTCAGCTCGTGTCGTGAGATGTTGGGTTAAGTCCCGCAACGAGCGCAACCCTTGTCCTTAGTTGCTACGCAAGAGCACTCTAAGGAGACTGCCGGTGACAAACCGGA	x	0	0	0	0	0	1	4	0	0	0	0	0	0	0	0	0	0	0	0	0	0	0	0	0	0	0	0	0	0	0	0	0	0	0	0	0	0	0	0
481	23	Bacteria(100)	Firmicutes(100)	Clostridia(100)	Clostridiales(100)	Peptostreptococcaceae(100)	Peptostreptococcaceae_incertae_sedis(100)	Otu0481	CACGCCGTAAACGATGAACACTAGGTGTCGGGAGGAATTTCGGTGCCGGCGCAAACGCAATAAGTGTTCCGCCTGGGGAGTACGTTCGCAAGAATAAAACTCAAAGGAATTGACGGGGACCCGCACAAGTAGCGGAGCATGTGGTTTAATTCGAAGCAACGCGAAGAACCTTACCTAAGCTTGACATGGGGATGAAAAGCAATGTAAAGTTGTAATGATACCCTCGGGTATACATCCCACACAGGTGGTGCATGGTTGTCGTCAGCTCGTGTCGTGAGATGTTGGGTTAAGTCCCGCAACGAGCGCAACCCCTATTGATAGTTGCCAGTACGTTATGGTAGGCACTCTATCAAGACAGTTATGGATAACATAAA	x	0	0	0	0	0	0	0	1	0	0	0	0	0	0	0	0	0	0	0	0	0	0	0	0	0	0	1	0	0	0	0	0	0	0	0	0	0	1	0
528	23	Bacteria(100)	Fusobacteria(100)	Fusobacteria(100)	Fusobacteriales(100)	Fusobacteriaceae(100)	Fusobacterium(100)	Otu0528	CACGCTGTAAACGATGATTACTAGGTGTTGGGGGTCGAACCTCAGCGCCCAAGCTAACGCGATAAGTAATCCGCCTGGGGAGTACGTACGCAAGTATGAAACTCAAAGGAATTGACGGGGACCCGCACAAGCGGTGGAGCATGTGGTTTAATTCGACGCAACGCGAGGAACCTTACCAGCGTTTGACATCTTAGGAATGACGTAGAGATATGTCAGTGTCCCTTCGGGGAAACCTAAAGACAGGTGGTGCATGGCTGTCGTCAGCTCGTGTCGTGAGATGTTGGGTTAAGTCCCGCAACGAGCGCAACCCCTTTCGTATGTTACCATCATTAAGTTGGGGACTCATGCGATACTGCCTGCGATGAGCAGGA	x	0	0	0	0	0	0	0	0	2	0	0	0	0	0	0	0	0	0	0	0	0	0	0	0	0	0	0	0	0	0	0	0	0	0	0	0	0	0	0
630	23	Bacteria(100)	Fusobacteria(100)	Fusobacteria(100)	Fusobacteriales(100)	Fusobacteriaceae(100)	Fusobacterium(100)	Otu0630	CACGCCGTAAACGATGATTACTAGGTGTTGGGGGTCGAACCTCAGCGCCCAACGCTAACGCGATAAGTAATCCGCCTGGGGAGGTACGTACGCAAGTATGAAACTCAAAGGAAATTGACGGGGACCCGGCACAAGCGGTGGAGCATGTGGTTTAATTCGACGCAACGCGAGGAACCTTACCAGCGTTTGACATCTTAGGAATGAGACAGAGATGTTTCAGTGTCCCTTCGGGGAAACCTAAAGACAGGTGGTGCATGGCTGTCGTCAGCTCGTGTCGTGAGATGTTGGGTTAAGTCCCGCAACGAGCGCAACCCCTTTCGTATGTTACCATCATTAAGTTGGGGACTCATGCGATACTGCCTGCGATGAGCAGGA	x	0	0	0	0	0	0	0	0	0	0	1	0	0	0	0	0	2	0	0	0	0	1	0	0	0	0	0	0	0	0	0	0	0	0	0	0	0	0	0
686	23	Bacteria(100)	Firmicutes(100)	Bacilli(100)	Bacillales(100)	Bacillales_Incertae_Sedis_XI(100)	Gemella(100)	Otu0686	CACGCCGTAAACGATGAGTGCTAAGTGTTGGTCTCATAAGAGATCAGTGCTGCAGCTAACGCATTAAGCACTCCGCCTGGGGAGTACGACCGCAAGGTTGAAACTCAAAGGAATTGACGGGGACCCCGCACAAGCGGTGGAGCATGTGGTTTAATTCGAAGCAACGCGAAGAACCTTACCAAGTCTTGACATACTGTGAGGACACAAGAGATTGTGTTGTTCTGACCTTTGGTTAGACACAGATACAGGTGGTGCATGGTTGTCGTCAGCTCGTGTCGTGAGATGTTGGGTTAAGTCCCGCAACGAGCGCAACCCTTATATCTAGTTGCCAGCAGTAAGATGGGGACTCTAGATAGACTGCCAGTGATAAAACTGGA	x	0	0	0	0	0	0	0	0	0	0	0	0	0	2	0	0	0	0	0	0	2	0	0	0	0	1	0	2	0	0	0	0	0	0	0	0	2	0	0
725	23	Bacteria(100)	Actinobacteria(100)	Actinobacteria(100)	Actinomycetales(100)	Actinomycetaceae(100)	Actinomyces(100)	Otu0725	CACGCTGTAAACGTTGGGCACTAGGTGTGGGGGCCGACCCGTCGGTTTCTGCGCCGTAGCTAACGCTTTAAGTTGCCCCGCCCTGGGGAGGTACGGCCGCAAGGCTAAAACTACAAAGGAATTGACGGGGGCCCGGCACAAGCGGCGGAGCATGCGGATTAATTCGATGCAACGCGAAGAACCTTACCAAGGCTTGACATGCACGGCGGCACTGCAGAGATGTGGTGGCATTTGGTTGGTCGTGTGCAGGTGGTGCATGGTTGTCGTCAGCTCGTGTCGTGAGATGTTGGGTTAAGTCCCGCAACGAGCGCAACCCTTGCCCTATGTTGCCAGCACGTGATGGTGGGGACTCGTGGGGGACTGCCGGGGTTAACTCGGA	x	0	0	0	0	0	0	0	0	0	0	0	0	0	0	0	1	2	1	0	0	0	0	0	0	0	0	0	1	0	0	0	0	0	0	0	0	0	0	0
912	23	Bacteria(100)	Firmicutes(100)	Bacilli(100)	Lactobacillales(100)	Streptococcaceae(100)	Streptococcus(100)	Otu0912	CACGCCGTAAACGATGAGTGCTAGGTGTTGGGTCCTTTCCGGGACTCAGTGCCGCAGCTAACGCATTAAGCACTCCGCCTGGGGAGTACGACCGCAAGGTTGAAACTCAAAGGAATTGACGGGGCCCGCACAAGCGGTGGAGCATGTGGTTTAATTCGAAGCAACGCGAAGAACCTTACCAGGTCTTGACATCCCTCTGACCGCTCTAGAGATAGAGTTTTCCTTCGGGACAGAGGTGACAGGTGGTGCATGGTTGTCGTCAGCTCGTGTCGTGAGATGTTGGGTTAAGTCCCGCAACGAGCGCAACCCCTATTGTTAGTTGCCATCATTCAGTTGGGCACTCTAGCGAGACTGCCGGTGACAAACCGGA	x	0	0	0	0	0	0	0	0	0	0	0	0	0	0	0	0	0	0	0	0	0	0	0	0	1	0	0	0	0	0	0	0	0	0	0	1	0	0	0
994	23	Bacteria(100)	Cyanobacteria_Chloroplast(100)	Chloroplast(100)	Chloroplast_order_incertae_sedis(100)	Chloroplast(100)	Streptophyta(100)	Otu0994	CTAGCCGTAAACGATGGATACTAGGCGCTGTGCGTATCGACCCGTGCAGTGCTGTAGCTAACGCGTTAAGTATCCCGCCTGGGGAGTACGTTCGCAAGAATGAAACTCAAAGGAATTGACGGGGGCCCGCACAAGCGGTGGAGCATGTGGTTTAATTCGATGCAAAGCGAAGAACCTTACCAGGGCTTGACATGCCGCGAATCCTCTTGAAAGAGAGGGGTGCCTTCGGGAACGCGGACACAGGTGGTGCATGGCTGTCGTCAGCTCGTGCCGTAAGGTGTTGGGTTAAGTCCCGCAACGAGCGCAACCCTCGTGTTTAGTTGCCACCGTTGAGTTTGGAACCCTGAGCAGACTGCCGGTGATAAGCCGGA	x	0	0	0	0	0	0	0	0	0	0	0	0	0	0	0	0	0	0	0	0	0	0	0	0	0	0	0	0	0	0	1	0	0	0	0	0	0	0	0
1087	23	Bacteria(100)	Actinobacteria(100)	Actinobacteria(100)	Actinomycetales(100)	Corynebacteriaceae(100)	Corynebacterium(100)	Otu1087	CATGCCGTAAACGGTGGGCGCTAGGTGTGAGGGTCTTTTCACGACTTTCGTGCCGTAGCTAACGCATTAAGCGCCCCGCCTGGGGAGTACGGCCGCAAGGCTAAAACTCAAAGGAATTGACGGGGGCCCGCACAAGCGGCGGAGCATGTGGATTAATTCGATGCAACGCGAAGAACCTTACCTGGGCTTGACATACACCGGATCGGGCTAGAGATAGTCTTTCCCTTTGTGGCTGGTGTACAGGTGGTGCATGGTTGTCGTCAGCTCGTGTCGTGAGATGTTGGGTTAAGTCCCGCAACGAGCGCAACCCTTGTCTTATGTTGCCAGCATTTGGTTGGGGACTCATGAGAGACTGCCGGGGTCAACTCGGA	x	0	0	0	0	0	0	0	0	0	0	0	0	0	0	0	0	0	0	0	0	0	0	0	0	0	0	0	0	0	0	0	0	0	0	0	0	0	0	0
16	22	Bacteria(100)	Bacteroidetes(100)	Bacteroidia(100)	Bacteroidales(100)	Porphyromonadaceae(100)	Porphyromonas(100)	Otu0016	CACGCAGTAAACGATGATAACTGGGCGTATGCGATATACAGTATGCTCCTAAGCGAAAGCGTTAAGTTATCCACCTGGGGAGTACGCCGGCAACGGTGAAACTCAAAGGAATTGACGGGGGGCCCGCACAAGCGGAGGAACATGTGGTTTAATTCGATGATACGCGAGGAACCTTACCCGGGATTGAAATGTAGATGACCGCCGGTGAAAGTCGGCTTTCCTTCGGGACATCTATGTAGGTGCTGCATGGTTGTCGTCAGCTCGTGCCGTGAGGTGTCGGCTTAAGTGCCATAACGAGCGCAACCCCTGTCTACGGTTGCCATCAGGTAATGCTGGGAACTCCGTAGAGACTGCCGTCGTAAGGCGTGA	x	2	0	0	0	1	0	0	0	0	0	0	0	0	3	0	0	0	0	0	0	0	0	0	0	1	0	2	0	0	0	0	0	0	0	1	0	0	0	0
226	22	Bacteria(100)	Bacteroidetes(100)	Flavobacteria(100)	Flavobacteriales(100)	Flavobacteriaceae(100)	Riemerella(100)	Otu0226	CACGCTGTAAACGATGCTGACTCGTTTTTGGTTTTTAGGGATCAGAGACTAAGCGAAAGTGATAAGTCAGCCACCTGGGGAGTACGACCGCAAGGTTGAAACTCAAAGGAATTGACGGGGGCCCGCACAAGCGGTGGATTATGTGGTTTAATTCGATGATACGCGAGGAACCTTACCAAGACTTAAATGGGAATTGACAGCTGTAGAAATACGGTTTTCTTCGGACAATTTTCAAGGTGCTGCATGGTTGTCGTCAGCTCGTGCCGTGAGGTGTTAGGTTAAGTCCTGCAACGAGCGCAACCCCTGTCACTAGTTGCCATCATTAAGTTGGGGACTCTAGTGAGACTGCCTGCGCAAGCAGAGA	x	0	0	1	0	0	1	0	0	0	1	1	0	2	0	0	0	0	0	0	0	0	0	0	0	0	0	1	0	0	0	0	0	0	0	0	0	0	0	0
230	22	Bacteria(100)	Bacteroidetes(100)	Bacteroidia(100)	Bacteroidales(100)	Prevotellaceae(100)	Prevotella(100)	Otu0230	CGCACGGTAAACGATGGATGCCCGTTGTCAGGCTGTTTCAGCCTGGTGACCAAGCGAAAGCATTAAGCATCCCACCTGGGGAGTACGCCGGCAACGGTGAAACTCAAAGGAATTGACGGGGGGCCCGCACAAGCGGAGGAACATGTGGTTTAATTCGATGATACGCGAGGAACCTTACCCGGGCTTGAATTGCAGACGAAGGCTTCAGAGATGAAGCGGCCCTTCGGGGCGTCTGTGAAGGTGCTGCATGGTTGTCGTCAGCTCGTGCCGTGAGGTGTCGGCTTAAGTGCCATAACGAGCGCAACCCCTTTCTTCAGTTGCCATCAGGTGATGCTGGGCACTCTGTAGATACTGCCACCGCAAGGTGTGA	x	0	0	1	0	0	0	0	0	1	0	0	1	0	2	0	0	0	0	0	0	0	0	0	0	0	0	0	0	0	0	0	0	0	0	0	0	0	0	0
305	22	Bacteria(100)	Proteobacteria(100)	Betaproteobacteria(100)	Burkholderiales(100)	Comamonadaceae(100)	Pelomonas(100)	Otu0305	CACGCCCTAAACGATGTCAACTGGTTGTTGGGAGGGTTTCTTCTCAGTAACGTAGCTAACGCGTGAAGTTGACCGCCTGGGGAGTACGGCCGCAAGGTTGAAACTCAAAGGAATTGACGGGGACCCGCACAAGCGGTGGATGATGTGGTTTAATTCGATGCAACGCGAAAAACCTTACCTACCCTTGACATGTCTGGAATCCTGAAGAGATTTGGGAGTGCTCGAAAGAGAGCCAGAACACAGGTGCTGCATGGCCGTCGTCAGCTCGTGTCGTGAGATGTTGGGTTAAGTCCCGCAACGAGCGCAACCCTTGTCATTAGTTGCTACGAAAGGGCACTCTAATGAGACTGCCGGTGACAAACCGGA	x	0	0	0	0	1	0	0	0	0	0	0	5	0	0	0	1	1	0	0	0	0	0	0	0	0	0	0	0	0	0	0	0	0	0	0	0	0	0	0
356	22	Bacteria(100)	Bacteroidetes(100)	Bacteroidia(100)	Bacteroidales(100)	Prevotellaceae(100)	Prevotella(100)	Otu0356	CGCACAGTAAACGATGGATGCCCGTTGTTAGTTCACTTATGAATTAGCGACCAAGCGAAAGCATTAAGCATCCCACCTGGGGAGTACGCCGGCAACGGTGAAACTCAAAGGAATTGACGGGGGGCCCGCACAAGCGGAGGAACATGTGGTTTAATTCGATGATACGCGAGGAACCTTACCCGGGCTTGAATTGCAGACGAACGATTCAGAGATGATGAGGCCCTTCGGGGCGTCTGTGAAGGTGCTGCATGGTTGTCGTCAGCTCGTGCCGTGAGGTGTCGGCTTAAGTGCCATAACGAGCGCAACCCCTTTTTTCAGTTGCCATCAGGTGATGCTGGGCACTCTGGAGATACTGCCACCGTAAGGTGTGA	x	0	0	0	0	1	0	0	0	0	0	0	0	0	0	0	0	0	0	0	0	0	0	0	0	4	0	0	0	0	0	0	0	0	0	0	0	0	0	0
391	22	Bacteria(100)	Proteobacteria(100)	Betaproteobacteria(100)	Neisseriales(100)	Neisseriaceae(100)	Neisseria(100)	Otu0391	CACGCCCTAAACCGATGTCGATTAGCTGTTGGGCGAGCATGACTGCTTAGTAGCGAAGCTAACGCGTGAAATCGACCGCCTGGGGAGGTACGGTCGCAAGATTAAAACTCAAAGGAATTTGACGGGGACCCCGCACAAGCGGTGGATGATGTGGATTAATTCGATGCAACGCGAAGAACCTTACCTGGTCTTGACATGTACGGAACCCTCCAGAGACGGAGGGGTGCCTTCGGGAGCCGTAACACAGGTGCTGCATGGCTGTCGTCAGCTCGTGTCGTGAGATGTTGGGTTAAGTCCCGCAACGAGCGCAACCCTTGTCATTAGTTGCCATCATTAAGTTGGGCACTCTAATGAGACTGCCGGTGACAAGCCGGA	x	0	0	0	0	0	1	0	1	0	1	0	0	0	1	0	0	0	0	0	0	0	0	0	0	2	0	0	0	0	0	0	1	0	0	0	0	0	0	0
471	22	Bacteria(100)	Firmicutes(100)	Bacilli(100)	Lactobacillales(100)	Carnobacteriaceae(100)	Granulicatella(100)	Otu0471	CACGCCGTAAACGATGAGTGCTAAGTGTTGGAGGGTTTCCGCCCTTCAGTGCTGCAGTTAACGCATTAAGCACTCCGCCTGGGGAGTACGACCGCAAGGTTGAAACTCAAAGGAATTGACGGGGACCCGCACAAGCGGTGGAGCATGTGGTTTAATTCGAAGCAACGCGAAGAACCTTACCAAGTCTTGACATCCTTTGACCACTCTAGAGATAGAGCTTTCCCTTCGGGGACAAAGTGACAGGTGGTGCATGGTTGTCGTCAGCTCGTGTCGTGAGATGTTGGGTTAAGTCCCGCAAACGAGCGCAACCCTTATTACTAGTTGCCAGCATTCAGTTGGGCACTCTAGTGAGACTGCCGGTGACAAAACCGGA	x	0	0	0	0	0	0	0	1	0	0	0	0	0	0	0	0	0	0	0	0	0	0	0	0	0	0	0	0	0	0	0	0	0	0	0	0	0	0	0
996	22	Bacteria(100)	Firmicutes(100)	Negativicutes(100)	Selenomonadales(100)	Veillonellaceae(100)	Veillonella(100)	Otu0996	CTGGCCGTAAACGATGGGTACTAGGTGTAGGAGGTATCGACCCCTTCTGTGCCGGAGTTAACGCAATAAGTACCCCGCCTGGGGAGGTACGACCGCAAGGTTGAAACTCAAAGGAATTGACGGGGGCCCGGCACAAGCGGTGGAGTATGTGGTTTAATTCGACGCAACGCGAAGAACCTTACCAGGTCTTGACATTGATGGACAGAACTAGAGATAGTTCCTCTTCTTCGGAAGCCAGAAAACAGGTGGTGCACGGTTGTCGTCAGCTCGTGTCGTGAGATGTTGGGTTAAGTCCCGCAACGAGCGCAACCCCTATCTTATGTTGCCAGCACGTAATGGTGGGAACTCATGAGAGACTGCCGCAGACAATGCGGA	x	0	0	0	0	0	0	0	0	0	0	0	0	0	0	0	0	0	0	0	0	0	0	0	0	0	0	0	0	0	0	1	0	0	0	0	0	0	0	0
1443	22	Bacteria(100)	Firmicutes(100)	Bacilli(100)	Bacillales(100)	Bacillales_Incertae_Sedis_XI(100)	Gemella(100)	Otu1443	CACGCCGTAAACGATGAGTGCTAAGTGTTGGTCTCATAAGAGATCAGTGCTGCAGCTAACGCATTAAGCACTCCGCCTGGGGAGTACGACCGCAAGGTTGAAACTCAAAGGAATTGACGGGGACCCCGCACAAGCGGTGGAGCATGTGGTTTAATTCGAAGCAACGCGAAGAACCTTACCAAGTCTTGACATACTGTGAGGACACAAGAGATTGTGTTGTTTTAACCTTTGGTTAGACACAGATACAGGTGGTGCATGGTTGTCGTCAGCTCGTGTCGTGAGATGTTGGGTTAAGTCCCGCAACGAGCGCAACCCTTATATCTAGTTGCCAGCAGTAAGATGGGGACTCTAGATAGACTGCCAGTGATAAACTGGA	x	0	0	0	0	0	0	0	0	0	0	0	0	0	0	0	0	0	0	0	0	0	0	0	0	0	0	0	0	0	0	0	0	0	0	0	0	0	0	0
1590	22	Bacteria(100)	Proteobacteria(100)	Gammaproteobacteria(100)	Xanthomonadales(100)	Xanthomonadaceae(100)	Stenotrophomonas(100)	Otu1590	CACGCCCTAAACGATGCGAACTGGATGTTGGGTGCAATTTGGCACGCAGTATCGAAGCTAACGCGTTAAGTTCGCCGCCTGGGGAGTACGGTCGCAAGACTGAAACTCAAAGGAATTGACGGGGGCCCGCACAAGCGGTGGAGTATGTGGTTTAATTCGATGCAACGCGAAGAACCTTACCTGGCCTTGACATGTCGAGAACTTTCCAGAGATGGATTGGTGCCTTCGGGAACTCGAACACAGGTGCTGCATGGCTGTCGTCAGCTCGTGTCGTGAGATGTTGGGTTAAGTCCCGCAACGAGCGCAACCCTTGTCCTTAGTTGCCAGCACGTAATGGTGGGAACTCTAAGGAGACCGCCGGTGACAAACCGGA	x	0	0	0	0	0	0	0	0	0	0	0	0	0	0	0	0	0	0	0	0	0	0	0	0	0	0	0	0	0	0	0	0	0	0	0	0	0	0	0
1641	22	Bacteria(100)	Proteobacteria(100)	Alphaproteobacteria(100)	Rhodobacterales(100)	Rhodobacteraceae(100)	Paracoccus(100)	Otu1641	CACGCCGTAAACGATGAATGCCAGACGTCGGGCAGCATGCTGTTCGGTGTCACACCTAACGGATTAAGCATTCCGCCTGGGGAGTACGGTCGCAAGATTAAAACTCAAAGGAATTGACGGGGGCCCGCACAAGCGGTGGAGCATGTGGTTTAATTCGAAGCAACGCGCAGAACCTTACCAACCCTTGACATTGCAGGACATCCCGAGAGATCGGGCTTTCACTTCGGTGACCTGCGGACAGGTGCTGCATGGCTGTCGTCAGCTCGTGTCGTGAGATGTTCGGTTAAGTCCGGCAACGAGCGCAACCCACGTCCCCAGTTGCCAGCATTCAGTTGGGCACTCTGTGGAAACTGCCGATGATAAGTCGGA	x	0	0	0	0	0	0	0	0	0	0	0	0	0	0	0	0	0	0	0	0	0	0	0	0	0	0	0	0	0	0	0	0	0	0	0	0	0	0	0
1738	22	Bacteria(100)	Firmicutes(100)	Bacilli(100)	Lactobacillales(100)	Streptococcaceae(100)	Lactococcus(100)	Otu1738	CACGCCGTAAACGATGAGTGCTAGTTGTTTGGGGCTATCCAGCCCTAAGTGACGCAGCAAACGCATTAAGCACTCCGCCTGGGGAGTACGACCGCAAAGGTTGAAACTCAAAGGAATTGACGGGGGCCCGCACAAGCGGTGGAGCATGTGGTTTAATTCGAAGCAACGCGAAGAACCTTACCAGGTCTTGACATACTCGTGCTATTCCTAGAGATAGGAAGTTCCTTCGGGACACGGGATACAGGTGGTGCATGGTTGTCGTCAGCTCGTGTCGTGAGATGTTGGGTTAAGTCCCGCAACGAGCGCAACCCCTATTGTTAGTTGCCATCATTAAGTTGGGCACTCTAGCGAGACTGCCGGTAATAAACCGGA	x	0	0	0	0	0	0	0	0	0	0	0	0	0	0	0	0	0	0	0	0	0	0	0	0	0	0	0	0	0	0	0	0	0	0	0	0	0	0	0
1762	22	Bacteria(100)	Proteobacteria(100)	Betaproteobacteria(100)	Burkholderiales(100)	Burkholderiales_incertae_sedis(100)	Aquabacterium(100)	Otu1762	CACGCCCTAAACGATGTCAACTGGTTGTTGGACGGCTTGCTGTTCAGTAACGAAGCTAACGCGTGAAGTTGACCGCCTGGGGAGTACGGCCGCAAGGTTGAAACTCAAAGGAATTGACGGGGACCCGCACAAGCGGTGGATGATGTGGTTTAATTCGATGCAACGCGAAAAACCTTACCTACCCTTGACATGTCAAGAATTTTGCAGAGATGTGAAAGTGCTCGAAAGAGAGCTTGAACACAGGTGCTGCATGGCCGTCGTCAGCTCGTGTCGTGAGATGTTGGGTTAAGTCCCGCAACGAGCGCAACCCTTGTCATTAGTTGCTACCGCAAGGAGCACTCTAATGAGACTGCCGGTGACAAACCGGA	x	0	0	0	0	0	0	0	0	0	0	0	0	0	0	0	0	0	0	0	0	0	0	0	0	0	0	0	0	0	0	0	0	0	0	0	0	0	0	0
402	21	Bacteria(100)	Actinobacteria(100)	Actinobacteria(100)	Actinomycetales(100)	Micrococcaceae(100)	Rothia(100)	Otu0402	CACGCCGTAAACGATGAGTGCTAGGTGTGGGGGACATTCCACGTTTTCCGCGCCGTAGCTAACGCATTAAGTGCCCCGCCTGGGGAGTACGGCCGCAAGGCTAAAACTCAAAGAAATTGACGGGGGCCCGCACAAGCGGCGGAGCATGCGGATTAATTCGATGCAACGCGAAGAACCTTACCAAGGCTTGACATATACTGGACCGCATCAGAGATGGTGTTTCCCTTCGGGGCTGGTATACAGGTGGTGCATGGTTGTCGTCAGCTCGTGTCGTGAGATGTTGGGTTAAGTCCCGCAACGAGCGCAACCCTCGTTCTATGTTGCCAGCACGTTATGGTGGGGACTCATAGGAGACTGCCGGGGTCAACTCGGA	x	0	0	0	0	0	1	0	0	0	0	0	0	0	0	0	0	0	0	0	0	0	0	0	0	0	0	0	0	0	0	0	0	0	0	0	0	0	0	0
431	21	Bacteria(100)	Firmicutes(100)	Bacilli(100)	Bacillales(100)	Staphylococcaceae(100)	Staphylococcus(100)	Otu0431	CACGCCGTAAACGATGAGTGCTAAGTGTTAGGGGGTTTCCGCCCCTTAGTGCTGCAGCTAACGCATTAAGCACTCCGCCTGGGGAGTACGACCGCAAGGTTGAAACTCAAAGGAATTGACGGGGACCCGCACAAGCGGTGGAGCATGTGGTTTAATTCGAAGCAACGCGAAGAACCTTACCAAATCTTGACATCCTTTGACCCTTCTAGAGATAGAAGTTTCCCCTTCGGGGGACAAAGTGACAGGTGGTGCATGGTTGTCGTCAGCTCGTGTCGTGAGATGTTGGGTTAAGTCCCGCAACGAGCGCAACCCTTAAGCTTAGTTGCCATCATTAAGTTGGGCACTCTAAGTTGACTGCCGGTGACAAACCGGA	x	0	0	0	0	0	0	1	0	0	0	0	0	0	0	0	0	0	0	0	0	0	1	0	0	0	0	0	0	0	0	1	0	0	0	0	0	0	0	0
465	21	Bacteria(100)	Firmicutes(100)	Bacilli(100)	Lactobacillales(100)	Streptococcaceae(100)	Streptococcus(100)	Otu0465	CACGCCGTAAACGATGAGTGCTAGGTGTTAGGCCCTTTCCGGGGTCGTTAGTGCCGCAGCTAACGCATTAAGCACTCCGCCTGGGGAGTACGACCGCAAGGTTGAAACTCAAAGGAATTGACGGGGGCCCGCACAAGCGGTGGAGCATGTGGTTTAATTCGAAGCAACGCGAAGAACCTTACCAGGTCTTGACATCCCTCTGACCGCTCTAGAGATAGAGTTTTCCTTCGGGACAGAGGTGACAGGTGGTGCATGGTTGTCGTCAGCTCGTGTCGTGAGATGTTGGGTTAAGTCCCGCAACGAGCGCAACCCCTATTGTTAGTTGCCATCATTCAGTTGGGCACTCTAGCGAGACTGCCGGTAATAAACCGGA	x	0	0	0	0	0	0	0	3	2	0	0	0	0	0	2	0	0	0	1	0	0	0	0	0	0	0	0	0	0	0	0	0	0	0	0	0	0	0	0
535	21	Bacteria(100)	Firmicutes(100)	Clostridia(100)	Clostridiales(100)	Peptostreptococcaceae(100)	Peptostreptococcaceae_incertae_sedis(100)	Otu0535	CACGCCGTAAACGATGAACACTAGGTGTTGGGAGGAATCTCGGTGCCGGCGCAAACGCAATAAGTGTTCCGCCTGGGGAGTACGTTCGCAAGAATAAAACTCAAAGGAATTGACGGGGACCCGCACAAGTAGCGGAGCATGTGGTTTAATTCGAAGCAACGCGAAGAACCTTACCTAAGCTTGACATGGGGATGAAAAGCGATGTAAAGTCGTAATAGTAGCTTGCTACACATCCCACACAGGTGGTGCATGGTTGTCGTCAGCTCGTGTCGTGAGATGTTGGGTTAAGTCCCGCAACGAGCGCAACCCCTATTGATAGTAGCCAGTACGTAAAGGTAGGCACTCTATTAAGACAGTTAGGGATAACCTAAA	x	0	0	0	0	0	0	0	0	1	0	0	0	0	0	0	0	0	0	0	0	0	0	0	0	0	0	0	0	1	0	0	0	0	0	0	0	0	0	0
848	21	Bacteria(100)	Actinobacteria(100)	Actinobacteria(100)	Actinomycetales(100)	Corynebacteriaceae(100)	Corynebacterium(100)	Otu0848	CATGCCGTAAACGGTGGGCGCTAGGTGTAGGGGTCTTCCACGACTTCTGTGCCGCAGCTAACGCATTAAGCGCCCCGCCTGGGGAGTACGGCCGCAAGGCTAAAACTCAAAGGAATTGACGGGGGCCCGCACAAGCGGCGGAGCATGTGGATTAATTCGATGCAACGCGAAGAACCTTACCTGGGCTTGACATGGACCGGATCGGCGTAGAGATACGTTTTCCCTTGTGGTCGGTTCACAGGTGGTGCATGGTTGTCGTCAGCTCGTGTCGTGAGATGTTGGGTTAAGTCCCGCAACGAGCGCAACCCTTGTCTTATGTTGCCAGCACATTGTGGTGGGTACTCATGAGAGACTGCCGGGGTTAACTCGGA	x	0	0	0	0	0	0	0	0	0	0	0	0	0	0	0	0	0	0	0	0	0	19	0	0	0	0	0	0	0	0	0	0	0	0	0	0	0	0	0
859	21	Bacteria(100)	Firmicutes(100)	Clostridia(100)	Clostridiales(100)	Clostridiales_Incertae_Sedis_XI(100)	Peptoniphilus(100)	Otu0859	CACGCTGTAAACGATGAGTGCTAGGTATCGGAATAATTCGGTGCCGCAGTTAACACATTAAGCACTCCGCCTGGGGAGTACGTGCGCAAGCATGAAACTCAAAGGAATTGACGGGGACCCGCACAAGCAGCGGAGCATGTGGTTTAATTCGAAGCAACGCGAAGAACCTTACCAGGGCTTGACATACTGAGGACCGGTATAGAGATATACCCTCTTCTTCGGAAGCCTCAATACAGGTGGTGCATGGTTGTCGTCAGCTCGTGTCGTGAGATGTTCAGTTAAGTCTGGCAACGAGCGCAACCCCTATCTTTAGTTACCAGCATTTCGGATGGGGACTCTAAAGAGACTGCCGATGATAAATCGGA	x	0	0	0	0	0	0	0	0	0	0	0	0	0	0	0	0	0	0	0	0	0	2	0	0	0	0	0	0	0	0	0	0	0	0	0	0	0	0	0
930	21	Bacteria(100)	Bacteroidetes(100)	unclassified(100)	unclassified(100)	unclassified(100)	unclassified(100)	Otu0930	CACGCCGTAAACGATGATCACTCGCTCTTGGCGATATGCTGTCAGGGGCTAAGCGAAAGCGTTAAGTGATCCACCTGGGGAGTACGACCGCAAGGTTGAAACTCAAAGGAATTGACGGGGGCCCGCACAAGCGGAGGAACATGTGGTTTAATTCGATGATACGCGAGGAACCTTACCTGGGCTAGAACGGCAGACTGATCTACGGGGAAACTTGTAGAGCCTTCGGGGGTCTGTCGAGGTGCTGCATGGTTGTCGTCAGCTCGTGCCGTGAGGTGTCGGGTTAAGTCCCATAACGAGCGCAACCCCTATCGTCAGTTACCATCAAGTGAAGTTGGGGACTCTGGCGAGACTGCCGGTGCAAACCGTGA	x	0	0	0	0	0	0	0	0	0	0	0	0	0	0	0	0	0	0	0	0	0	0	0	0	0	0	1	0	0	0	0	0	0	0	0	0	0	0	2
1037	21	Bacteria(100)	Firmicutes(100)	Bacilli(100)	Lactobacillales(100)	Streptococcaceae(100)	Streptococcus(100)	Otu1037	CACGCCGTAAACGATGAGTGCTAGGTGTTAGACCCTTTCCGGGGTTTAGTGCCGTAGCTAACGCATTAAGCACTCCGCCTGGGGAGTACGACCGCAAGGTTGAAACTCAAAGGAATTGACGGGGCCCGCACAAGCGGTGGAGCATGTGGTTTAATTCGAAGCAACGCGAAGAACCTTACCAGGTCTTGACATCCCTCTGACCGCTCTAGAGATAGAGCTTTCCTTCGGGACAGAGGTGACAGGTGGTGCATGGTTGTCGTCAGCTCGTGTCGTGAGATGTTGGGTTAAGTCCCCGCAACGAGCGCAACCCCTATTGTTAGTTGTCCATCATTCAGTTGGGCGACTCTAGCGAGACTGCCGGTAATAAACCGGA	x	0	0	0	0	0	0	0	0	0	0	0	0	0	0	0	0	0	0	0	0	0	0	0	0	0	0	0	0	0	0	0	0	0	0	1	0	0	0	0
1280	21	Bacteria(100)	Firmicutes(100)	Bacilli(100)	Lactobacillales(100)	Streptococcaceae(100)	Streptococcus(100)	Otu1280	CACGCCGTAAACGATGAGTGCTAGGTGTTAGACCCTTTCCGGGGTTTAGTGCCGTAGCTAACGCATTAAGCACTCCGCCTGGGGAGTACGACCGCAAGGTTGAAACTCAAAGGAATTGACGGGGCCCGGCACAAGCGGTGGAGCATGTGGTTTAATTCGAAGCAACGCGAAGAACCTTACCAGGTCTTGACATCCCTCTGACCGCTCTAGAGATAGAGTTTTCCTTCGGGACGAGAGGTGACAGGTGGTGCATGGTTGTCGTCAGCTCGTGTCGTGAGATGTTGGGTTAAGTCCCGCAACGAGCGCAACCCCTATTGTTAGTTGCCATCATTCAGTTGGGCACTCTAGCGAGACTGCCGGTAATAAACCGGA	x	0	0	0	0	0	0	0	0	0	0	0	0	0	0	0	0	0	0	0	0	0	0	0	0	0	0	0	0	0	0	0	0	0	0	0	0	0	0	0
1806	21	Bacteria(100)	Proteobacteria(100)	Gammaproteobacteria(100)	Enterobacteriales(100)	Enterobacteriaceae(100)	unclassified(100)	Otu1806	CACGCTGTAAACGATGTCGACTTGGAGGTTGTGCCCTTGAGGCGTGGCTTCCGGAGCTAACGCGTTAAGTCGACCGCCTGGGGAGTACGGCCGCAAGGTTAAAACTCAAATGAATTGACGGGGGCCCGCACAAGCGGTGGAGCATGTGGTTTAATTCGATGCAACGCGAAGAACCTTACCTACTCTTGACATCCAGAGAATTTGCCAGAGATGGCGAAGTGCCTTCGGGAACTCTGAGACAGGTGCTGCATGGCTGTCGTCAGCTCGTGTTGTGAAATGTTGGGTTAAGTCCCGCAACGAGCGCAACCCTTATCCTTTGTTGCCAGCACGTAATGGTGGGAACTCAAAGGAGACTGCCGGTGATAAACCGGA	x	0	0	0	0	0	0	0	0	0	0	0	0	0	0	0	0	0	0	0	0	0	0	0	0	0	0	0	0	0	0	0	0	0	0	0	0	0	0	0
2299	21	Bacteria(100)	Actinobacteria(100)	Actinobacteria(100)	Actinomycetales(100)	Actinomycetaceae(100)	Actinomyces(100)	Otu2299	CACGCTGTAAACGTTGGGCACTAGGTGTGGGGGCCGACCCGTCGGTTTCTGCGCCGTAGCTAACGCTTTAAGTGCCCCGCCTGGGGAGGTACGGCCGCAAGGCTAAAACTACAAAGGAATTGACGGGGCCCGGCACAAGCGGCGGAGCATGCGGATTAATTCGATGCAACGCGAAGAACCTTACCAAGGCTTGACATGCACGGCGACACTGCAGAGATGTGGTGGCATTTAGTTGGTCGTGTGCAGGTGGTGCATGGTTGTCGTCAGCTCGTGTCGTGAGATGTTGGGTTAAGTCCCGCAACGAGCGCAACCCTTGCCCTATGTTGCCAGCACGTGATGGTGGGGACTCGTGGGGGACTGCCGGGGTTAACTCGGA	x	0	0	0	0	0	0	0	0	0	0	0	0	0	0	0	0	0	0	0	0	0	0	0	0	0	0	0	0	0	0	0	0	0	0	0	0	0	0	0
45	20	Bacteria(100)	Firmicutes(100)	Bacilli(100)	Lactobacillales(100)	Streptococcaceae(100)	Streptococcus(100)	Otu0045	CACGCCGTAAACGATGAGTGCTAGGTGTTAGACCCTTTCCGGGGTTTAGTGCCGTAGCTAACGCATTAAGCACTCCGCCTGGGGAGTACGACCGCAAGGTTGAAACTCAAAGGAATTGACGGGGCCCGCACAAGCGGTGGAGCATGTGGTTTAATTCGAAGCAACGCGAAGAACCTTACCAGGTCTTGACATCCCTCTGACCGCTCTAGAGATAGAGTTTTACTTCGGTACATCGGTGACAGGTGGTGCATGGTTGTCGTCAGCTCGTGTCGTGAGATGTTGGGTTAAGTCCCGCAACGAGCGCAACCCCTATTGTTAGTTGCCATCATTCAGTTGGGCACTCTAGCGAGACTGCCGGTAATAAACCGGA	x	1	0	0	2	0	0	0	0	0	0	0	0	0	0	0	0	0	0	1	0	0	0	0	0	0	0	0	0	0	0	0	0	0	0	0	0	0	0	0
222	20	Bacteria(100)	Fusobacteria(100)	Fusobacteria(100)	Fusobacteriales(100)	Leptotrichiaceae(100)	Leptotrichia(100)	Otu0222	CTAGCTGTAAACGATGATTACTGGGTGTGGGCAGGAAGACTGTCTGTGCCGAAGCAAATGCGATAAGTAATCCGCCTGGGGAGTACGGCCGCAAGGCTGAAACTCAAAGGAATTGACGGGGACCCGCACAAGCGGTGGAGCATGTGGTTTAATTCGACGCAACGCGAGGAACCTTACCAGATCTTGACATCCTACGAATGCTTATGAAGATAGGCAGTGCCTTCGGGAACGTAGAGACAGGTGGTGCATGGCTGTCGACAGCTCGTGTCGTGAGATGTTGGGTTAAGTCCCGCAACGAGCGCAACCCTTATCGTTAGTTACCATCATTAAGTTGGGGACTCTAGCGAGACTGCCTGCGAAGAGCAGGA	x	0	0	1	0	0	0	0	0	1	2	0	0	1	0	0	0	0	0	0	0	0	0	0	0	0	0	0	0	0	0	0	0	0	0	0	0	0	0	0
310	20	Bacteria(100)	TM7(100)	TM7_class_incertae_sedis(100)	TM7_order_incertae_sedis(100)	TM7_family_incertae_sedis(100)	TM7_genus_incertae_sedis(100)	Otu0310	TACGCCGTAAACGATGGATACTAGCAGTTTTGGGTATCGACCCCCGGAGTTGCGAAGCTAACGCGTTAAGTATCCCACCTGTGTAGTACGATCGCAAGATTAAAACATAAAGGAATTGACGGGGACCCGCACAAGCGGTGGAGCGTGATCTTTAATTCGATGGTAAACGATAAACCTTACCAAGGCTTGACATCCGATGTAGGCTCTCGAAAGAGAACTGTGCCTTCGGGAACATCGAGACAGGTGATGCATGGCCGTCGTCAGCTCGTGTCGTGAGATGTTTGGTTAAGTCCATCAACGAGCGCAACCCTTGCAACCAGTTGTATTTTTCTGGTAGGACTGCCCCGGTAACGGGGA	x	0	0	0	0	1	0	0	0	0	0	0	0	0	0	0	1	0	0	0	0	0	1	0	0	0	0	1	0	0	0	0	0	0	0	0	0	1	0	0
317	20	Bacteria(100)	unclassified(100)	unclassified(100)	unclassified(100)	unclassified(100)	unclassified(100)	Otu0317	CACGCTGTAAACGATGGATACTAAGTGTCGGGCAACCGGTGCTGAAGTTAACACATTAAGTATCCCACCTGAGTAGTACGGTCGCAAGACTGAAACTCAAAGGAATTGACGGGCACCCGCACAAGCGGTGGAGCATGTCGTTTAATTCGAAGCAACGCGAAAAACCTTACCAGGACTTGACATCTCTTTGAAACCTTATGGAAACACTAGGCCTCTTCTTCGGAAGACAAAGATGACAGGTGGTGCATGGTTGTCGTCAGCTCGTGTCGTGAGATGTTCGGTTAAGTCCGATAACGAGCGCAACCCTTATCCTTAATTGCTAACATTAAGTTGAGAACCTTAAGGAAACTATCGGTGACAAGCCGGA	x	0	0	0	0	2	0	0	0	0	0	0	0	0	0	0	0	0	0	0	0	0	0	0	0	0	0	0	0	0	0	0	0	0	0	0	0	0	0	0
320	20	Bacteria(100)	Fusobacteria(100)	Fusobacteria(100)	Fusobacteriales(100)	Leptotrichiaceae(100)	Leptotrichia(100)	Otu0320	CCAGCCGTAAACGATGATTACTGGGTGTGGGCATGAAGAGTGTCCGTGCCGAAGCAAATGCGATAAGTAATCCGCCTGGGGAGTACGGCCGCAAGGCTGAAACTCAAAGGAATTGACGGGGACCCGCACAAGCGGTGGAGCATGTGGTTTAATTCGACGCAACGCGAGGAACCTTACCAGATCTTGACATCCCACGTATGCCTGCGAGAGCGGGCAGTGCCTTCGGGAACGTGGAGACAGGTGGTGCATGGCTGTCGACAGCTCGTGTCGTGAGATGTTGGGTTAAGTCCCGCAACGAGCGCAACCCCTATCGCCAGTTGCCATCATTAAGTTGGGGACTCTGGCGAGACTGCCTGCGAAGAGCAGGA	x	0	0	0	0	1	0	0	0	0	0	0	0	0	2	0	0	0	0	0	0	0	0	0	0	0	0	0	0	0	0	0	0	0	0	1	0	0	1	0
447	20	Bacteria(100)	Actinobacteria(100)	Actinobacteria(100)	Actinomycetales(100)	Micrococcaceae(100)	Rothia(100)	Otu0447	CATGCCGTAAACGTTGGGCACTAGGTGTGGGGGACGATTCCACGTTTTCCGTCGCCGTAGCTAACGCATTAAGTGCCCCGCCCTGGGGAGGTACGGCCGCAAGGCTAAAACTACAAAGAAATTGACGGGGGCCCGGCACAAGCGGCGGAGCATGCGGATTAATTCGATGCAACGCGAAGAACCTTACCAAGGCTTGACATATACTGGACCGCATCAGAGATGGTGTTTCCCTTCGGGGCGTGGTATACAGGTGGTGCATGGTTGTCGTCAGCTCGTGTCGTGAGATGTTGGGTTAAGTCCCGCAACGAGCGCAACCCTCGTTCTATGTTGCCAGCACGTTATGGTGGGGACTCATAGGAGACTGCCGGGGTCAACTCGGA	x	0	0	0	0	0	0	1	0	0	0	0	2	0	0	0	0	0	0	0	0	0	0	0	0	0	0	0	0	0	0	0	0	0	0	0	0	0	0	0
521	20	Bacteria(100)	Actinobacteria(100)	Actinobacteria(100)	Bifidobacteriales(100)	Bifidobacteriaceae(100)	Scardovia(100)	Otu0521	CATGCTGTAAACGGTGGACGCTGGATGTGGGGCCCATTTTCCACGGGTTCTGTGTCGGAGCTAACGCGTTAAGCGTCCCGCCTGGGGAGTACGGCCGCAAGGTTAAAACTCAAAGAAATTGACGGGGCCCGCACAAGCGGCGGAGCATGCGGATTAATTCGATGCAACGCGAAGAACCTTACCAGGGCTTGACATAACCTGGATGATGCCAGAGATGGTGTGTCCCTTCGGGGCTGGGTTACAGGTGGTGCATGGTCGTCGTCAGCTCGTGTCGTGAGATGTTGGGTTAAGTCCCGCAACGAGCGCAACCCTTGCCTTGTGTTACCAGCGGGTCGTGCCGGGGACTCACAAGGGACCGCCGGGGTTAACTCGGA	x	0	0	0	0	0	0	0	0	2	2	0	6	0	0	0	0	0	0	0	0	0	0	0	0	0	0	0	0	0	0	0	0	0	0	0	0	0	0	0
625	20	Bacteria(100)	Firmicutes(95)	unclassified(95)	unclassified(95)	unclassified(95)	unclassified(95)	Otu0625	CACGCCGTAAACGATGGATACTAAGTGTCGGGGCAACTCGGTGCTGAAGTTAACACATTAAGTATCCCACCTGAGTAGTACGGTCGCAAGGCTGAAACTCAAAGGAATTGACGGGCACCCGCACAAGCGGTGGAGCATGCTGTTTAATTCGAAGATACGCGAAAACCTTACCTAGACTTGACATCCCGTTGACCGATGTAGAAATACGTCTTTTCCCTTCGGGGAACAACGGTGACAGGTGGTGCATGGTTGTCGTCAGCTCGTGTCGTGAGATGTTCGGTTAAGTCCGATAACGAGCGCAACCCCTTTCTTTAATTGCTAACATTCAGTTGAGAACCTTAAAGATACTGCCGGTGACAAACCGGA	x	0	0	0	0	0	0	0	0	0	0	2	0	0	3	0	0	6	0	0	0	0	0	0	0	0	0	3	0	0	0	0	0	0	0	0	0	0	0	0
655	20	Bacteria(100)	Firmicutes(100)	Bacilli(100)	Lactobacillales(100)	Streptococcaceae(100)	Streptococcus(100)	Otu0655	CACGCCGTAAACGATGAGTGCTAGGTGTTGGGTCCTTTCCGGGACTCAGTGCCGCAGCTAACGCATTAAGCACTCCGCCTGGGGAGTACGACCGCAAGGTTGAAACTCAAAGGAATTGACGGGGGCCCGCACAAGCGGTGGAGCATGTGGTTTAATTCGAAGCAACGCGAAGAACCTTACCAGGTCTTGACATCCCGATGCTATTTCTAGAGATAGGAAGTTACTTCGGGTACATCGGTGACAGGTGGTGCATGGTTGTCGTCAGCTCGTGTCGTGAGATGTTGGGTTAAGTCCCGCAACGAGCGCAACCCCTATTGTTAGTTGCCATCATTCAGTTGGGCACTCTAGCGAGACTGCCGGTAATAAACCGGA	x	0	0	0	0	0	0	0	0	0	0	0	1	0	0	0	0	0	0	1	0	0	0	0	0	0	0	0	0	0	0	0	0	0	0	0	0	0	0	0
1702	20	Bacteria(100)	Firmicutes(100)	Bacilli(100)	Lactobacillales(100)	Lactobacillaceae(100)	Lactobacillus(100)	Otu1702	CACGCCGTAAACGATGAGCGCTAGGTGTTGGGGACTTTCCGGTTCTCAGTGCCGCAGCAAACGCATTAAGCGCTCCGCCTGGGGAGTACGACCGCAAGGTTGAAACTCAAAGGAATTGACGGGGCCCGCACAAGCGGTGGAGCATGTGGTTTAATTCGAAGCAACGCGAAGAACCTTACCAGGTCTTGACATCCTGCGCTACACCTAGAGATAGGTGGTTCCCTTCGGGGACGCAGAGACAGGTGGTGCATGGCTGTCGTCAGCTCGTGTCGTGAGATGTTGGGTTAAGTCCCGCAACGAGCGCAACCCTTGTCTTTAGTTGCCATCATTAAGTTGGGCACTCTAAAGAGACTGCCGGTGACAAACCGGA	x	0	0	0	0	0	0	0	0	0	0	0	0	0	0	0	0	0	0	0	0	0	0	0	0	0	0	0	0	0	0	0	0	0	0	0	0	0	0	0
249	19	Bacteria(100)	Fusobacteria(100)	Fusobacteria(100)	Fusobacteriales(100)	Leptotrichiaceae(100)	Leptotrichia(100)	Otu0249	CTAGCTGTAAACGATGATTACTGGGTGTGGGCATGAAGAGTGTCCGTGCCGAAGCTAATGCGATAAGTAATCCGCCTGGGGAGTACGGCCGCAAGGCTGAAACTCAAAGGAATTGACGGGGACCCGCACAAGCGGTGGAGCATGTGGTTTAATTCGACGCAACGCGAGGAACCTTACCAGATCTTGACATCCTGCGAAGGCCTGCGAGAGCAGGCCGTGCCTTCGGGAACGCAGAGACAGGTGGTGCATGGCTGTCGACAGCTCGTGTCGTGAGATGTTGGGTTAAGTCCCGCAACGAGCGCAACCCCTATCGCTAGTTGCCATCATTAGGTTGGGGACTCTAGCGAGACTGCCTGCGAAGAGCAGGA	x	0	0	1	0	0	0	0	0	0	0	0	0	0	0	0	0	0	0	0	0	0	0	0	0	0	0	0	0	0	0	0	0	2	0	0	0	0	0	0
368	19	Bacteria(100)	Firmicutes(100)	Bacilli(100)	Lactobacillales(100)	Streptococcaceae(100)	Streptococcus(100)	Otu0368	CACGCCGTAAACGATGAGTGCTAGGTGTTAGACCCGTTTCCGGGGTTTAGTGCCGTAGCTAACGCATTAAGCACTCCGCCGTGGGGAGTACGACCGCAAGGTTGAAACTCAAAGGAATTGGACGGGGGCCCGCACAAGCGGTGGAGCATGTGGTTTAATTCGAAGCAACGCGAAGAACCTTACCAGGTCTTGACATCCCTCTGACCGCTCTAGAGATAGAGTTTTCCTTCGGGACAGAGGTGACAGGTGGTGCATGGTTGTCGTCAGCTCGTGTCGTGAGATGTTGGGTTAAGTCCCGCAACGAGCGCAACCCCTATTGTTAGTTGCCATCATTCAGTTGGGCACTCTAGCGAGACTGCCGGTAATAAACCGGA	x	0	0	0	0	0	1	0	0	0	0	0	0	0	0	0	0	0	0	0	0	0	0	0	0	0	0	0	0	0	0	0	0	0	0	0	0	0	0	0
493	19	Bacteria(100)	Actinobacteria(100)	Actinobacteria(100)	Actinomycetales(100)	Micrococcaceae(100)	Rothia(100)	Otu0493	CATGCCGTAAACGTTGGGCACTAGGTGTGGGGGACGATTCCACGTTTTCCGTCGCCGTAGCTAACGCATTAAGTGCCCCGCCTGGGGAGTACGGCCGCAAGGCTAAAACTCAAAGGAATTGACGGGGGCCCGCACAAGCGGCGGAGCATGCGGATTAATTCGATGCAACGCGAAGAACCTTACCAAGGCTTGACATGCATTAGATCGCGTCAGAGATGGCGTTTCCCTTCGGGGCTGGTGTACAGGTGGTGCATGGTTGTCGTCAGCTCGTGTCGTGAGATGTTGGGTTAAGTCCCGCAACGAGCGCAACCCTCGTTCTATGTTGCCAGCGGTTCGGCCGGGGACGTCATAGGAGACTGCCGGGGTCAACTCGGA	x	0	0	0	0	0	0	0	1	0	1	0	0	0	0	0	0	0	0	0	0	0	0	0	0	0	0	0	0	0	0	1	1	0	0	0	0	0	0	0
523	19	Bacteria(100)	Bacteroidetes(100)	Bacteroidia(100)	Bacteroidales(100)	Prevotellaceae(100)	Prevotella(100)	Otu0523	CGCACGGTAAACGATGAATACTCGCAGTTCGGTCATTATGATTGAGTTGTCCAGCGAAAGCGTTAAGTATTCCACCTGGGGAGTACGCCGGCAACGGTGAAACTCAAAGGAATTGACGGGGGCCCGCACAAGCGGAGGAACATGTGGTTTAATTCGATGATACGCGAGGAACCTTACCCGGGCTTGAACCAAGAGTGACGAGTGCAGAGATGCGCTTATTCTTCGGACACTTTTGGAGGTGCTGCATGGTTGTCGTCAGCTCGTGCCGTGAGGTGTCGGCTTAAGTGCCATAACGAGCGCAACCCTTTTCTACGTTTGCCATCGGGTAATGCCGGGAACTCCGTGGATACTGCCGCCGCAAGGCGGA	x	0	0	0	0	0	0	0	0	1	0	0	0	0	0	0	0	0	0	0	0	0	0	0	0	0	0	0	1	0	0	0	0	0	1	0	0	0	0	0
671	19	Bacteria(100)	Actinobacteria(100)	Actinobacteria(100)	Bifidobacteriales(100)	Bifidobacteriaceae(100)	Alloscardovia(69)	Otu0671	CACGCCGTAAACGGTGGATGCTGGATGTGGGGCCCTTTCCACGGGTTCTGTGTCGGAGCTAACGCGTTAAGCATCCCGCCTGGGGAGTACGGCCGCAAGGCTAAAACTCAAAGAAATTGACGGGGGCCCGCACAAGCGGCGGAGCATGCGGATTAATTCGATGCAACGCGAAGAACCTTACCAAGACTTGACATGTTAACGATGGCCTCAGAGATGGGGTGTCTCTTCGGAGCGTTTTCACAGGTGGTGCATGGTCGTCGTCAGCTCGTGTCGTGAGATGTTGGGTTAAGTCCCGCAACGAGCGCAACCCTTGTCTTGTGTTGCCAGCACGTTATGGTGGGAACTCACAAGAGACCGCCGGGGTTAACTCGGA	x	0	0	0	0	0	0	0	0	0	0	0	0	1	0	0	0	0	0	0	0	0	4	0	0	0	0	0	0	0	0	0	0	0	0	0	0	0	0	0
677	19	Bacteria(100)	Bacteroidetes(100)	Flavobacteria(100)	Flavobacteriales(100)	Flavobacteriaceae(100)	Cloacibacterium(95)	Otu0677	TACGCTGTAAACGATGCTAACTCGTTTTTGGTTATTTAGGTATCAGAGACTAAGCGAAAGTGATAAGTTAGCCACCTGGGGAGTACGCTCGCAAGAGTGAAACTCAAAGGAATTGACGGGGGCCCGCACAAGCGGTGGATTATGTGGTTTAATTCGATGATACGCGAGGAACCTTACCAAGACTTAAATGGGAATTGACAGCTATAGAGATATGGTTTTCTTCGGACAATTTTCAAGGTGCTGCATGGTTGTCGTCAGCTCGTGCCGTGAGGTGTTAGGTTAAGTCCTGCAACGAGCGCAACCCTTGTCACTAGTTGCCATCATTAAGTTGGGGACTCTAGTGAGACTGCCTACGCAAGTAGAGA	x	0	0	0	0	0	0	0	0	0	0	0	0	0	2	0	0	0	0	0	0	0	0	0	0	0	0	0	0	0	0	0	0	0	0	0	0	0	0	0
707	19	Bacteria(100)	Actinobacteria(100)	Actinobacteria(100)	Actinomycetales(100)	Micrococcaceae(100)	Rothia(100)	Otu0707	CATGCCGTAAACGTTAGGGCACTAGGTGTGGGGGACGATTCCACGTTTTCCGTCGCCGTAGCTAACGCATTAAGTGCCCCGCCTGGGGAGTACGGCCGCAAGGCTAAAACTCAAAGAAATTGACGGGGGCCCGCACAAGCGGCGGAGCATGCGGATTAATTCGATGCAACGCGAAGAACCTTACCAAGGCTTGACATATACTGGACTGCGTCAGAGATGGCGTTTCCCTTCGGGGCTGGTATACAGGTGGTGCATGGTTGTCGTCAGCTCGTGTCGTGAGATGTTGGGTTAAGTCCCGCAACGAGCGCAACCCTCGTTCTATGTTGCCAGCACGTGATGGTGGGGACTCATAGGAGACTGCCGGGGTCAACTCGGA	x	0	0	0	0	0	0	0	0	0	0	0	0	0	0	1	0	0	0	0	0	1	0	0	0	0	0	0	0	0	0	0	1	0	0	1	0	0	0	0
728	19	Bacteria(100)	Bacteroidetes(100)	Bacteroidia(100)	Bacteroidales(100)	Prevotellaceae(100)	Prevotella(85)	Otu0728	CGCACGGTAAACGATGGATGCCCGTTTTTGGCTTATAAAGTCAGAGACCAAGCGAAAGCATTAAGCATCCCACCTGGGGAGTACGCCGGCAACGGTGAAACTCAAAGGAATTGACGGGGGCCCGCACAAGCGGAGGAACATGTGGTTTAATTCGATGATACGCGAGGAACCTTACCCGGGCTTGAATTGCCAGTGAACGAGATAGAGATATCGAGGCCCTTCGGGGCGCTGGTGAAGGTGCTGCATGGTTGTCGTCAGCTCGTGCCGTGAGGTGTCGGCTTAAGTGCCATAACGAGCGCAACCCCTGTCTTCAGTTGCCATCAGGTAATGCTGGGCACTCTGCAGATACTGCCACCGTAAGGTGTGA	x	0	0	0	0	0	0	0	0	0	0	0	0	0	0	0	1	2	0	0	0	0	0	0	0	0	2	2	0	0	1	0	0	0	0	1	0	1	0	0
762	19	Bacteria(100)	Bacteroidetes(100)	Flavobacteria(100)	Flavobacteriales(100)	Flavobacteriaceae(100)	Capnocytophaga(100)	Otu0762	CACGCTGTAAACGATGGATACTAGCTGTTTGGAGCAATCTGAGTGGCTAAGCGAAAGTGATAAGTATCCCACCTGGGGAGTACGCACGCAAGTGTGAAACTCAAAGGAATTTGACGGGGGCCCCGCACAAGCGGTGGAGCATGTGGTTTAATTCGATGATACGCGAGGAACCTTACCAAGGTTTAAATGGAGACTGACAGGTGTAGAGATACGCCCTTCTTCGGACAGTTTTCAAGGTGCTGCATGGTTGTCGTCAGCTCGTGCCGTGAGGTGTCAGGTTAAGTCCTATAACGAGCGCAACCCCTGCCATTAGTTGCTAACGAGTCAAGTCGAGCCCTCTAGTGGGACTGCCGGTGCAAACCGTGA	x	0	0	0	0	0	0	0	0	0	0	0	0	0	0	0	0	1	0	0	0	0	0	0	0	0	0	0	0	0	0	1	0	0	0	0	0	0	0	0
786	19	Bacteria(100)	Firmicutes(100)	Bacilli(100)	Lactobacillales(100)	Streptococcaceae(100)	Streptococcus(100)	Otu0786	CACGCCGTAAACGATGAGTGCTAGGTGTTGGGTCCTTTCCGGGGTTTAGTGCCGTAGCTAACGCATTAAGCACTCCGCCTGGGGAGTACGACCGCAAGGTTGAAACTCAAAGGAATTGACGGGGGCCCGCACAAGCGGTGGAGCATGTGGTTTAATTCGAAGCAACGCGAAGAACCTTACCAGGTCTTGACATCCCTCTGACCGCTCTAGAGATAGAGTTTTCCTTCGGGACAGAGGTGACAGGTGGTGCATGGTTGTCGTCAGCTCGTGTCGTGAGATGTTGGGTTAAGTCCCGCAACGAGCGCAACCCCTATTGTTAGTTGCCATCATTCAGTTGGGCACTCTAGCGAGACTGCCGGTAATAAACCGGA	x	0	0	0	0	0	0	0	0	0	0	0	0	0	0	0	0	0	1	0	0	0	0	0	0	0	0	0	0	0	0	0	0	0	0	0	0	0	0	0
847	19	Bacteria(100)	Proteobacteria(100)	Gammaproteobacteria(100)	Pseudomonadales(100)	Pseudomonadaceae(100)	Pseudomonas(100)	Otu0847	CACGCCGTAAACGATGTCGACTAGCCGTTGGGATCCTTGAGATCTTAGTGGCGCAGCTAACGCGATAAGTCGACCGCCTGGGGAGTACGGCCGCAAGGTTAAAACTCAAATGAATTGACGGGGGCCCGCACAAGCGGTGGAGCATGTGGTTTAATTCGAAGCAACGCGAAGAACCTTACCTGGCCTTGACATGCTGAGAACTTTCCAGAGATGGATTGGTGCCTTCGGGAACTCAGACACAGGTGCTGCATGGCTGTCGTCAGCTCGTGTCGTGAGATGTTGGGTTAAGTCCCGTAACGAGCGCAACCCTTGTCCTTAGTTACCAGCACCTCGGGTGGGCACTCTAAGGAGACTGCCGGTGACAAACCGGA	x	0	0	0	0	0	0	0	0	0	0	0	0	0	0	0	0	0	0	0	0	0	16	0	0	0	0	0	0	0	0	0	0	0	0	0	0	0	0	0
1143	19	Bacteria(100)	Bacteroidetes(100)	Flavobacteria(100)	Flavobacteriales(100)	Flavobacteriaceae(100)	Capnocytophaga(100)	Otu1143	CACGCTGTAAACGATGGATACTAGCTGTTTGGCGTAAGCTGAGTGGCTAAGCGAAAGTGATAAGTATCCCACCTGGGGAGTACGCACGCAAGTGTGAAACTCAAAGGAATTGACGGGGGCCCGCACAAGCGGTGGAGCATGTGGTTTAATTCGATGATACGCGAGGAACCTTACCAAGGTTTAAATGGGAACTGACAGGGGTAGAGATACCTTTTTCTTCGGACAGTTTTCAAGGTGCTGCATGGTTGTCGTCAGCTCGTGCCGTGAGGTGTCAGGTTAAGTCCTATAACGAGCGCAACCCCTATTGTTAGTTACCAGCACGTGATGGTGGGGACTCTAGCAAGACTGCCGGTGTAAACCGCGA	x	0	0	0	0	0	0	0	0	0	0	0	0	0	0	0	0	0	0	0	0	0	0	0	0	0	0	0	0	0	0	0	0	0	0	0	0	0	0	0
1746	19	Bacteria(100)	Proteobacteria(100)	Betaproteobacteria(100)	Burkholderiales(100)	Oxalobacteraceae(100)	Duganella(100)	Otu1746	CACGCCCTAAACGATGTCTACTAGTTGTCGGGTTTTAATTAACTTGGTAACGCAGCTAACGCGTGAAGTAGACCGCCTGGGGAGTACGGTCGCAAGATTAAAACTCAAAGGAATTGACGGGGACCCGCACAAGCGGTGGATGATGTGGATTAATTCGATGCAACGCGAAAAACCTTACCTACCCTTGACATGGCAGAAATCCTCGAGAGATTGAGGAGTGCTCGAAAGAGAATCTGCACACAGGTGCTGCATGGCTGTCGTCAGCTCGTGTCGTGAGATGTTGGGTTAAGTCCCGCAACGAGCGCAACCCTTGTCATTAGTTGCTACGAAAGAGCACTCTAATGAGACTGCCGGTGACAAACCGGA	x	0	0	0	0	0	0	0	0	0	0	0	0	0	0	0	0	0	0	0	0	0	0	0	0	0	0	0	0	0	0	0	0	0	0	0	0	0	0	0
2246	19	Bacteria(100)	Actinobacteria(100)	Actinobacteria(100)	Actinomycetales(100)	Micrococcaceae(100)	Rothia(100)	Otu2246	CATGCCGTAAACGTTGGGCACTAGGTGTGGGGGACGATTCCACGTTTTCCGTCGCCGTAGCTAACGCATTAAGTGCCCCGCCCTGGGGAGGTACGGCCGCAAGGCTAAAACTACAAAGAAATTGACGGGGCCCGGCACAAGCGGCGGAGCATGCGGATTAATTCGATGCAACGCGAAGAACCTTACCAAGGCTTGACATATACTGGACCGCATCAGAGATGGTGTTTCCCTTCGGGGCTGGTATACAGGTGGTGCATGGTTGTCGTCAGCTCGTGTCGTGAGATGTTGGGTTAAGTCCCGCAACGAGCGCAACCCTCGTTCTATGTTGCCAGCACGTTATGGTGGGGACTCATAGGAGACTGCCGGGGTCAACTCGGA	x	0	0	0	0	0	0	0	0	0	0	0	0	0	0	0	0	0	0	0	0	0	0	0	0	0	0	0	0	0	0	0	0	0	0	0	0	0	0	0
38	18	Bacteria(100)	SR1(100)	SR1_class_incertae_sedis(100)	SR1_order_incertae_sedis(100)	SR1_family_incertae_sedis(100)	SR1_genus_incertae_sedis(100)	Otu0038	CAAACCGTAAATTATGCTTGCTAGATGTTTTTATCAATTTATTGGTAGGAGTGTCGTAATCTAACGAGTTAAGCAAGCCGCCTGGGTAGTATATTCGCAAGAATGAAACTCAAAGGGATAGGCGGGGGAACACACAAGCAGTGGATTATCTAGATTAATTGGATAATAAGCCAAGAATCTTACCTAGGATTGACATGTATTGTGTCTGCGGTGAAAGTCGCATATCCGTAGCAATACGGAGCTTTACACAGGTGGTGCATGGTCGTCGTCAGCTCGTGCCGCAAGGTGTCTAGTTAAGTCTGGAAACGAGCGCAACCCTCGTGTTTAGTTAGTATGTCTAAACAGACTGCTCGGGTAACCGAGA	x	1	0	0	0	0	0	0	0	0	0	0	0	0	0	0	0	0	0	1	0	0	0	0	0	0	0	1	0	0	0	0	0	0	0	0	0	0	0	0
109	18	Bacteria(100)	Proteobacteria(100)	Gammaproteobacteria(100)	Cardiobacteriales(100)	Cardiobacteriaceae(100)	Cardiobacterium(100)	Otu0109	CACGCCCTAAACGATGTCAACTAGGCGTCGGGTTGTATAGACTCGGTGCCGTAGCTAACGCATTAAGTTGACCGCCTGGGGAGTACGGCCGCAAGGTTGAAACTCAAAGAAATTGACGGGGACCCGCACAAGCGGTGGAGCATGTGGTTTAATTCGATGCAACGCGAAGAACCTTACCAGGCCTTGACATCCAGAGAACTTAGCAGAGATGCTTTGGTGCCTTCGGGAACTCTGAGACAGGTGTTGCATGGCTGTCGTCAGCTCGTGTCGTGAGATGTTGGGTTAAGTCCCGCAACGAGCGCAACCCTTATCCTTACTTGCCAGCACTTAGGGTGGGAACTGTAAGGAGACTGCCGGTGACAAGCCGGA	x	0	1	0	0	0	0	0	0	0	0	0	0	0	0	0	0	0	0	0	0	0	0	0	0	0	0	0	0	0	0	0	0	0	0	0	0	0	0	0
124	18	Bacteria(100)	Proteobacteria(100)	unclassified(100)	unclassified(100)	unclassified(100)	unclassified(100)	Otu0124	CACGCCCTAAACGATGACAACTAAGTGTTGCGACTAGCTCGCAGTGCTGTAGCAAACGCGTTAAGTTGTCCACCTGAGGAGTACGGTCGCAAGATTAAAACTCAAAGGAATAGACGGGGACCCACACAAGCAGTGGATCACGTGGTTTAATTCGATAATAAACGGGGAACCTTACCCAGACTTGACATCCTAGGAATGCACCAGAGATGGAGCAGTGCTCGCAAGAGAACCTAGAGACAGGTGCTGCATGGTTGTCGTCAGCTCGTGCCTTGAGGTGTTCGGTTAAGTCCGTTAACGAGCGCAACCCATGTCCTTAGTTAAACTGTCTAAGGAGACTGCCTTGGTTAACAAGGA	x	0	1	0	0	1	2	0	0	0	0	0	0	0	0	0	0	0	0	0	0	0	0	0	0	0	0	0	0	1	0	0	0	0	0	0	0	0	0	0
198	18	Bacteria(100)	Fusobacteria(100)	Fusobacteria(100)	Fusobacteriales(100)	Leptotrichiaceae(100)	Leptotrichia(100)	Otu0198	CTAGCTGTAAACGATGATCACTGGGTGTGGGCAGGAAGACTGTCTGTGCCGAAGCAAATGCGATAAGTGATCCGCCTGGGGAGTACGACCGCAAGGTTGAAACTCAAAGGAATTGACGGGGACCCCCGCACAAGCGGTGGAGCATGTGGTTTAATTCGACGCAACGCGAGGAACCTTACCAGATCTTGACATCCTACGAACATGTATGAGGATACATGGTGCCTTCGGGAACGTAGAGACAGGTGGTGCATGGCTGTCGACAGCTCGTGTCGTGAGATGTTGGGTTAAGTCCCGCAACGAGCGCAACCCTTATCGTTAGTTACCATCATTAAGTTGGGGACTCTAGCGAGACTGCCTGCGAAGAGCAGGA	x	0	0	1	0	0	0	0	0	1	3	0	0	0	0	0	0	0	0	0	0	0	0	0	0	0	0	1	0	0	0	0	0	0	0	0	1	0	0	0
260	18	Bacteria(100)	Proteobacteria(100)	Betaproteobacteria(100)	Neisseriales(100)	Neisseriaceae(100)	Neisseria(95)	Otu0260	CACGCCCTAAACGATGTCGATTAGCTGTTGGGGCACTTGATGCCTTAGTAGCGTAGCTAACGCGTGAAATCGACCGCCTGGGGAGTACGGTCGCAAGATTAAAACTCAAAGGAATTGACGGGGACCCGCACAAGCGGTGGATGATGTGGATTAATTCGATGCAACGCGAAGAACCTTACCTGGTCTTGACATGTACGGAACCTTCCAGAGACGGAAGGGTGCCTTCGGGAGCCGTAACACAGGTGCTGCATGGCTGTCGTCAGCTCGTGTCGTGAGATGTTGGGTTAAGTCCCGCAACGAGCGCAACCCTTGTCATTAGTTGCCATCATTTGGTTGGGCACTCTAATGAGACTGCCGGTGACAAACCGGA	x	0	0	0	1	0	0	0	0	0	0	0	0	0	0	0	0	0	0	0	0	0	0	0	0	0	0	0	0	0	0	0	0	0	0	0	0	0	0	0
581	18	Bacteria(100)	Bacteroidetes(100)	Bacteroidia(100)	Bacteroidales(100)	Prevotellaceae(100)	Prevotella(100)	Otu0581	CGCACAGTAAACGATGGATGCCCGCTGTTGGTACCTGGTATCAGCGGCTAAGCGAAAGCATTAAGCATCCCACCTGGGGAGTACGCCGGCAACGGTGAAACTCAAAGGAATTGACGGGGGCCCGCACAAGCGGAGGAACATGTGGTTTAATTCGATGATACGCGAGGAACCTTACCCGGGCTTGAATTGCAGGAGAACGATACAGAGATGTTGAGGTCCTTCGGGACTCCTGTGAAGGTGCTGCATGGTTGTCGTCAGCTCGTGCCGTGAGGTGTCGGCTTAAGTGCCATAACGAGCGCAACCCCTCTCTTCAGTTGCCATCAGGTGATGCTGGGCACTCTGGAGACACTGCCACCGTAAGGTGTGA	x	0	0	0	0	0	0	0	0	1	1	0	0	0	0	0	0	0	0	0	0	0	0	0	0	0	0	0	0	0	0	0	0	0	0	0	0	0	0	0
642	18	Bacteria(100)	Firmicutes(100)	Clostridia(100)	Clostridiales(100)	Clostridiales_Incertae_Sedis_XIII(100)	Mogibacterium(100)	Otu0642	CACGCCGTAAACGATGAGCACTAGGTGTTGGGTCCGTTAGGACTCAGTGCCGCAGTTAACGCAATAAGTGCTCCGCCTGGGGAGTACGCTCGCAAGAGTAAAACTCAAAGGAATTGACGGGGACCCGCACAAGCAGCGGAGCATGTGGTTTAATTCGAAGCAACGCGAAGAACCTTACCAGGGCTTGACATCCTGCTGACAGAACCTTAATCGGTTTTTTCTTCGGACAGCAGAGACAGGTGGTGCATGGTTGTCGTCAGCTCGTGTCGTGAGATGTTGGGTTAAGTCCCGCAACGAGCGCAACCCTTGTCGCTAGTTACTAACATTCAGTTGAGGACTCTAGCGAGACTGCCGAGGTCAACTCGGA	x	0	0	0	0	0	0	0	0	0	0	0	3	0	0	0	0	0	0	0	0	3	1	0	0	0	0	1	0	0	0	0	0	0	0	0	0	0	1	0
650	18	Bacteria(100)	Firmicutes(100)	Clostridia(100)	Clostridiales(100)	Lachnospiraceae(100)	unclassified(100)	Otu0650	CACGCCGTAAACGATGAATACTAGGTGTCGGTCTCCGAAGGAGATCGGTGCCGACGCAAACGCAATAAGTATTCCACCTGGGGAGTACGTTCGCAAGAATGAAACTCAAAGGAATTGACGGGGACCCGCACAAGCGGTGGAGCATGTGGTTTAATTCGAAGCAACGCGAAGAACCTTACCAGGTCTTGAGATCCCGGTGACAGAAGATGTAATGTCTTTTCCCTTCGGGGCATTGGAGACAGGTGGTGCATGGTTGTCGTCAGCTCGTGTCGTGAGATGTTGGGTTAAGTCCCGCAACGAGCGCAACCCTTATCGTCAGTAGCCAGCAGTAAGATGGGCACTCTGATGAGACTGCCGGGGATAACCCGGA	x	0	0	0	0	0	0	0	0	0	0	0	1	0	0	0	0	0	0	0	0	0	0	0	0	0	0	1	0	0	0	1	0	0	0	0	0	0	0	1
669	18	Bacteria(100)	Firmicutes(100)	Clostridia(100)	Clostridiales(100)	unclassified(62)	unclassified(62)	Otu0669	CACGCAGTAAACGATGAATACTTGGTGTCGGGGAGGTAAACTCTTCGGTGCCGCAAGCAAACGCATTAAGTATTCCACCTGGGGAGTACGTTCGCAAGAATGAAACTCAAAGGAATTGACGGGGACCCGCACAAGCGGTGGAGCATGTGGTTTAATTCGAAGCAACGCGAAGAACCTTACCAAATCTTGACATACTCTTGAATAGTTTTGTAATGAGACTAGACCCTTCGGGACAAGGGAGTACAGGTGGTGCATGGTTGTCGTCAGCTCGTGTCGTGAGATGTTGGGTTAAGTCCCGCAACGAGCGCAACCCTTGTCGTCAGTAGCCAGCAGTAAGATGGGCACTCTGACGAGACAGCCGGAGATAATCCGGA	x	0	0	0	0	0	0	0	0	0	0	0	0	3	0	0	0	0	0	0	0	0	0	0	0	0	0	0	0	0	0	0	0	0	0	0	0	0	0	0
689	18	Bacteria(100)	Proteobacteria(100)	Gammaproteobacteria(100)	Pasteurellales(100)	Pasteurellaceae(100)	unclassified	Otu0689	CACGCTGTAAACGCTGTCGATTTGGGGATTGGGCCTTGAGCTTGGTGCCCGAAGCTAACGTGATAAATCGACCGCCTGGGGAGTACGGCCGCAAGGTTAAAACTCAAATGAATTGACGGGGGCCCGCACAAGCGGTGGAGCATGTGGTTTAATTCGATGCAACGCGAAGAACCTTACCTACTCTTGACATCCATGGAATCTTGTAGAGATACGGGAGTGCCTTCGGGAACCATGAGACAGGTGCTGCATGGCTGTCGTCAGCTCGTGTTGTGAAATGTTGGGTTAAGTCCCGCAACGAGCGCAACCCTTATCCTTTGTTGCCAGCGATTCGGTCGGGAACTCAAAGGAGACTGCCGGTGATAAACCGGA	x	0	0	0	0	0	0	0	0	0	0	0	0	0	1	0	0	0	0	0	0	0	0	0	0	0	0	1	0	0	0	0	1	0	0	0	0	0	0	0
737	18	Bacteria(100)	Fusobacteria(100)	Fusobacteria(100)	Fusobacteriales(100)	Leptotrichiaceae(100)	Leptotrichia(100)	Otu0737	CTAGCTGTAAACGATGATTACTGGGTGTGGGCATGAAGAGTGTCCGTGCCGAAGTTAATGCGATAAGTAATCCGCCTGGGGAGTACGGCCGCAAGGCTGAAACTCAAAGGAATTGACGGGGGACCCGCACAAGCGGTGGAGCATGTGGTTTAATTCGACGCAACGCGAGGAACCTTACCAGATCTTGACATCCTCGGAAGGTGATGGAAACATCACCGTGCCCTCGGGAACCGAGTGACAGGTGGTGCATGGCTGTCGACAGCTCGTGTCGTGAGATGTTGGGTTAAGTCCCGCAACGAGCGCAACCCCTATCGCTAGTTGCCATCATTAAGTTGGGGACTCTAGCGAGACTGCCTGCGAAGAGCAGGA	x	0	0	0	0	0	0	0	0	0	0	0	0	0	0	0	0	7	0	0	0	0	0	0	0	0	0	0	0	0	0	0	0	0	0	0	1	0	0	0
757	18	Bacteria(100)	Firmicutes(100)	Clostridia(100)	Clostridiales(100)	Clostridiales_Incertae_Sedis_XI(100)	Anaerococcus(100)	Otu0757	CACGCCGTAAACGATGAGTGTTAGGTGTCTGGAATAATCTGGGTGCCGCAGCTAACGCATTAAACACTCCGCCTGGGGAGTACGCACGCAAGTGTGAAACTCAAAGGAATTGACGGGGACCCGCACAAGCAGCGGAGCATGTGGTTTAATTCGACGCAACGCGAAGAACCTTACCAAGTCTTGACATAATACGGAAGCTTTTAGAGATAAGAGCCTACATCTTCGGATGACTGTATTACAGGTGGTGCATGGTTGTCGTCAGCTCGTGTCGTGAGATGTTGGGTTAAGTCCCATAACGAGCGCAACCCCTATTGTTAGTTACCATCATTAAGTTGGGGACGTCTAGCAATACTGCCGGTGATAAACCGGA	x	0	0	0	0	0	0	0	0	0	0	0	0	0	0	0	0	1	0	0	0	0	1	0	0	0	0	0	0	0	0	0	0	0	0	0	0	0	0	0
803	18	Bacteria(100)	Firmicutes(100)	Bacilli(100)	Bacillales(100)	Bacillales_Incertae_Sedis_XI(100)	Gemella(100)	Otu0803	CACGCCGTAAACGATGAGTGCTAAGTGTTGGTCTCATAAGAGATCAGTGCTGCAGCTAACGCATTAAGCACTCCGCCTGGGGAGTACGACCGCAAGGTTGAAACTCAAAGGAATTGACGGGGACCCCGCACAAGCGGTGGAGCATGTGGTTTAATTCGAAGCAACGCGAAGAACCTTACCAAGTCTTGACATACTGTGAGGACACAAGAGATTGTGTTGTTCTGACCTTTGGTTAGACACAGATACAGGTGGTGCATGGTTGTCGTCAGCTCGTGTCGTGAGATGTTGGGTTAAGTCCCGCAACGAGCGCAACCCTTATATCTAGTTGCCAGCAGTAAGATGGGGACTCTAGATAGACTGCCGGTAATAAACCGGA	x	0	0	0	0	0	0	0	0	0	0	0	0	0	0	0	0	0	0	1	0	0	0	0	0	0	0	0	0	0	0	0	0	1	0	0	0	0	0	1
878	18	Bacteria(100)	Proteobacteria(100)	Betaproteobacteria(100)	Burkholderiales(100)	Burkholderiales_incertae_sedis(100)	Aquabacterium(100)	Otu0878	CACGCCCTAAACGATGTCAACTGGTTGTTGGACGGCTTGCTGTTCAGTAACGAAGCTAACGCGTGAAGTTGACCGCCTGGGGAGTACGGCCGCAAGGTTGAAACTCAAAGGAATTGACGGGGACCCGCACAAGCGGTGGATGATGTGGTTTAATTCGATGCAACGCGAAAAACCTTACCTACCCTTGACATGCCAGGAATTCTGCAGAGATGTGGAAGTGCTCGAAAGAGAACCTGGACACAGGTGCTGCATGGCCGTCGTCAGCTCGTGTCGTGAGATGTTGGGTTAAGTCCCGCAACGAGCGCAACCCTTGTCATCAGTTGCTACGAAAGGGCACTCTGATGAGACTGCCGGTGACAAACCGGA	x	0	0	0	0	0	0	0	0	0	0	0	0	0	0	0	0	0	0	0	0	0	1	0	0	0	0	0	1	0	0	0	0	0	0	1	0	0	0	0
887	18	Bacteria(100)	Actinobacteria(100)	Actinobacteria(100)	Actinomycetales(100)	Actinomycetaceae(100)	Actinomyces(100)	Otu0887	CACGCTGTAAACGTTAGGGCGACTAGGTGTGGGGGCCGACCCGTCGGTTTCTGCGCCGTAGCTAACGCTTTAAGTGCCCCGCCTGGGGAGGTACGGCCGCAAGGCTAAAACTACAAAGGAATTGACGGGGGCCCGGCACAAGCGGCGGAGCATGCGGATTAATTCGATGCAACGCGAAGAACCTTACCAAGGCTTGACATGCACGGCGGCACTGCAGAGATGTGGTGGCATTTAGTTGGTCGTGTGCAGGTGGTGCATGGTTGTCGTCAGCTCGTGTCGTGAGATGTTGGGTTAAGTCCCGCAACGAGCGCAACCCTTGCCCTATGTTGCCAGCACGTGATGGTGGGGACTCGTGGGGGACTGCCGGGGTTAACTCGGA	x	0	0	0	0	0	0	0	0	0	0	0	0	0	0	0	0	0	0	0	0	0	0	1	0	0	0	0	0	0	0	0	0	1	0	0	0	0	0	0
947	18	Bacteria(100)	Firmicutes(100)	Bacilli(100)	Lactobacillales(100)	Streptococcaceae(100)	Streptococcus(100)	Otu0947	CACGCCGTAAACGATGAGTGCTAGGTGTTAGACCCTTTCCGGGGTTTAGTGCCGCAGCTAACGCATTAAGCACTCCGCCTGGGGAGTACGACCGCAAGGTTGAAACTCAAAGGAATTGACGGGGGCCCGCACAAGCGGTGGAGCATGTGGTTTAATTCGAAGCAACGCGAAGAACCTTACCAGGTCTTGACATCCCTCTGACCGCTCTAGAGATAGAGCTTTCCTTCGGGACAGAGGTGACAGGTGGTGCATGGTTGTCGTCAGCTCGTGTCGTGAGATGTTGGGTTAAGTCCCGCAACGAGCGCAACCCCTATTGTTAGTTGCCATCATTCAGTTGGGCACGTCTAGCGAGACTGCCGGTAATAAACCGGA	x	0	0	0	0	0	0	0	0	0	0	0	0	0	0	0	0	0	0	0	0	0	0	0	0	0	0	1	0	0	0	0	2	0	0	0	0	0	0	1
1699	18	Bacteria(100)	Firmicutes(100)	Bacilli(100)	Lactobacillales(100)	Lactobacillaceae(100)	Lactobacillus(100)	Otu1699	CATGCCGTAAACGATGAGCGCTAGGTGTTGGGGACTTTCCGGTCCTCAGTGCCGCAGCAAACGCATTAAGCGCTCCGCCTGGGGAGTACGACCGCAAGGTTGAAACTCAAAGGAATTGACGGGGGCCCGCACAAGCGGTGGAGCATGTGGTTTAATTCGAAGCAACGCGAAGAACCTTACCAGGTCTTGACATCCTGCGCTACACCTAGAGATAGGTGGTTCCCTTCGGGGACGCAGAGACAGGTGGTGCATGGCTGTCGTCAGCTCGTGTCGTGAGATGTTGGGTTAAGTCCCGCAACGAGCGCAACCCTTGTCTTTAGTTGCCATCATTAAGTTGGGCACTCTAAAGAGACTGCCGGTAATAAACCGGA	x	0	0	0	0	0	0	0	0	0	0	0	0	0	0	0	0	0	0	0	0	0	0	0	0	0	0	0	0	0	0	0	0	0	0	0	0	0	0	0
1936	18	Bacteria(100)	Firmicutes(100)	Bacilli(100)	Lactobacillales(100)	Lactobacillaceae(100)	Lactobacillus(100)	Otu1936	CATGCCGTAAACGAATGAGCGCTAGGTGTTGGGGACGTTTCCGGTCCTCAGTGCCGCAGCAAACGCATTAAGCGCTCCGCCTGGGGAGTACGACCGCAAGGTTGAAACTCAAAGGAATTGACGGGGGGCCCGGCACAAGCGGTGGAGCATGTGGTTTAATTCGAAGCAACGCGAAGAACCTTACCAGGTCTTGACATCCTGTGCTACACCTAGAGATAGGTGGTTCCCTTCGGGGACGCAGAGACAGGTGGTGCATGGCTGTCGTCAGCTCGTGTCGTGAGATGTTGGGTTAAGTCCCGCAACGAGCGCAACCCTTGTCTTTAGTTGCCATCATTAAGTTGGGCACTCTAAAGAGACTGCCGGTGACAAACCGGA	x	0	0	0	0	0	0	0	0	0	0	0	0	0	0	0	0	0	0	0	0	0	0	0	0	0	0	0	0	0	0	0	0	0	0	0	0	0	0	0
1946	18	Bacteria(100)	Firmicutes(100)	Clostridia(100)	Clostridiales(100)	Clostridiales_Incertae_Sedis_XI(100)	Anaerococcus(100)	Otu1946	CACGCTGTAAACGATGAGTGTTAGGTTCTTGGAATAATCTGGGAGCCGCAGCTAACGCATTAAACACTCCGCCTGGGGAGTACGCACGCAAGTGTGAAACTCAAAGGAATTGACGGGGACCCGCACAAGCAGCGGAGCATGTGGTTTAATTCGACGCAACGCGAAGAACCTTACCAAGTCTTGACATAATACGGAGGGAATTAGAGATAATTCCTTACCACTTCGGTGGGCTGTATTACAGGTGGTGCATGGTTGTCGTCAGCTCGTGTCGTGAGATGTTGGGTTAAGTCCCATAACGAGCGCAACCCCTATCGTTAGTTACCATCATTAAGTTGGGGACTCTAGCGATACTGCCGGTGATAAACCGGA	x	0	0	0	0	0	0	0	0	0	0	0	0	0	0	0	0	0	0	0	0	0	0	0	0	0	0	0	0	0	0	0	0	0	0	0	0	0	0	0
268	17	Bacteria(100)	Actinobacteria(100)	Actinobacteria(100)	Actinomycetales(100)	Actinomycetaceae(100)	Actinomyces(100)	Otu0268	CACGCCGTAAACGTTGGGCACTAGGTGTGGGGGGCCTTTTCCGGGTTTTCCGCGCCGTAGCTAACGCATTAAGTGCCCCGCCTGGGGAGTACGGCCGCAAGGCTAAAACTCAAAGGAATTGACGGGGGCCCGCACAAGCGGCGGAGCATGCGGATTAATTCGATGCAACGCGAAGAACCTTACCAAGGCTTGACATGTGCCGGTTTGCTTCGGAGACGGGGTTTCCTCCTTTGTGGGGGCTGGTTCACAGGTGGTGCATGGTTGTCGTCAGCTCGTGTCGTGAGATGTTGGGTTAAGTCCCGCAACGAGCGCAACCCTTGTCTCGTGTTGCCAGCACGTTGTGGTGGGGACTCGCGGGAGACTGCCGGGGTCAACTCGGA	x	0	0	0	1	0	0	0	0	0	0	0	0	0	0	0	0	0	0	0	0	0	0	0	0	0	1	0	0	0	0	0	0	0	0	0	0	0	0	0
504	17	Bacteria(100)	Firmicutes(100)	Bacilli(100)	Lactobacillales(100)	Leuconostocaceae(100)	Leuconostoc(100)	Otu0504	CACACCGTAAACGATGAACACTAGGTGTTAGGAGGTTTCCGCCTCTTAGTGCCGAAGCTAACGCATTAAGTGTTCCGCCTGGGGAGTACGACCGCAAGGTTGAAACTCAAAGGAATTGACGGGGACCCGCACAAGCGGTGGAGCATGTGGTTTAATTCGAAGCAACGCGAAGAACCTTACCAGGTCTTGACATCCTTTGAAGCTTTTAGAGATAGAAGTGTTCTCTTCGGAGACAAAGTGACAGGTGGTGCATGGTCGTCGTCAGCTCGTGTCGTGAGATGTTGGGTTAAGTCCCGCAACGAGCGCAACCCTTATTGTTAGTTGCCAGCATTCAGATGGGCACTCTAGCGAGACTGCCGGTGACAAACCGGA	x	0	0	0	0	0	0	0	1	0	0	0	9	0	0	0	0	0	0	0	0	0	0	0	0	0	0	0	0	0	0	0	0	0	0	0	0	0	0	0
653	17	Bacteria(100)	Actinobacteria(100)	Actinobacteria(100)	Actinomycetales(100)	Micrococcaceae(100)	Rothia(100)	Otu0653	CATGCCGTAAACGTTGGGCACTAGGTGTGGGGGACATTCCACGTTTTCCGCGCCGTAGCTAACGCATTAAGTGCCCCGCCTGGGGAGTACGGCCGCAAGGCTAAAACTCAAAGAAATTGACGGGGCCCGCACAAGCGGCGGAGCATGCGGATTAATTCGATGCAACGCGAAGAACCTTACCAAGGCTTGACATATACTGGACCGCATCAGAGATGGTGTTTCCCTTCGGGGCTGGTATACAGGTGGTGCATGGTTGTCGTCAGCTCGTGTCGTGAGATGTTGGGTTAAGTCCCGCAACGAGCGCAACCCTCGTTCTATGTTGCCAGCACGTTATGGTGGGGACTCATAGGAGACTGCCGGTGACAAACCGGA	x	0	0	0	0	0	0	0	0	0	0	0	1	0	0	0	0	0	0	0	0	0	0	0	0	0	0	0	0	0	0	0	0	0	0	1	0	0	0	0
678	17	Bacteria(100)	Actinobacteria(100)	Actinobacteria(100)	Actinomycetales(100)	Corynebacteriaceae(100)	Corynebacterium(95)	Otu0678	CATGCTGTAAACGGTGGGCGTTAGGTGTGGGGACTGTTTTTGGTTTCTGTGCCGTAGCTAACGCATTAAGCGCCCCGCCTGGGGAGTACGGCCGCAAGGCTAAAACTCAAAGGAATTGACGGGGGCCCGCACAAGCGGCGGAGCATGTGGATTAATTCGATGCAACGCGAAGAACCTTACCTGGGTTTGACATGCACCAGACGGTTGTAGAGATACGTACCTCCCTTTGTGGTTGGTGTGCAGGTGGTGCATGGTTGTCGTCAGCTCGTGTCGTGAGATGTTGGGTTAAGTCCCGCAACGAGCGCAACCCTTGTCTTATGTTGCCAGCACGTTTTGGTGGGGACTCATGAGAGACTGCCGGGGTTAACTCGGA	x	0	0	0	0	0	0	0	0	0	0	0	0	0	3	0	0	0	0	0	0	0	0	0	0	0	0	0	0	1	0	0	0	0	0	0	0	0	0	0
761	17	Bacteria(100)	Firmicutes(100)	Bacilli(100)	Lactobacillales(100)	Carnobacteriaceae(100)	Carnobacterium(100)	Otu0761	CACGCTGTAAACGATGAGTGCTAAGTGTTGGAGGGTTTCCGCCCTTCAGTGCTGCAGCTAACGCATTAAGCACTCCGCCTGGGGAGTACGACCGCAAGGTTGAAACTCAAAGGAATTGACGGGGACCCGCACAAGCGGTGGAGCATGTGGTTTAATTCGAAGCAACGCGAAGAACCTTACCAGGTCTTGACATCCTTTGACCACTCGAGAGATCGAGCTTTCCCTTCGGGGACAAAGTGACAGGTGGTGCATGGTTGTCGTCAGCTCGTGTCGTGAGATGTTGGGTTAAGTCCCGCAACGAGCGCAACCCTTATTACTAGTTGCCAGCATTCAGTTGGGCACTCTAGTGAGACTGCCGGTGACAAACCGGA	x	0	0	0	0	0	0	0	0	0	0	0	0	0	0	0	0	2	0	0	0	0	0	0	0	0	0	0	0	0	0	0	0	0	0	0	0	0	0	0
911	17	Bacteria(100)	Bacteroidetes(100)	Bacteroidia(100)	Bacteroidales(100)	Prevotellaceae(100)	Prevotella(100)	Otu0911	CGCACAGTAAACGATGGATGCCCGTTGTTAGTTCACTTATGAATTAGCGACCAAGCGAAAGCATTAAGCATCCCACCTGGGGAGTACGCCGGCAACGGTGAAACTCAAAGGAATTGACGGGGGCCCGCACAAGCGGAGGAACATGTGGTTTAATTCGATGATACGCGAGGAACCTTACCCGGGCTTGAATTGCAGACGAACGATTCAGAGATGATGAGGCCCTTCGGGGCGGTCTGTGAAGGTGCTGCATGGTTGTCGTCAGCTCGTGCCGTGAGGTGTCGGCTTAAGTGCCATAACGAGCGCAACCCCTTTTTTCAGTTGCCATCAGGTGATGCTGGGCACTCTGGAGATACTGCCACCGTAAGGTGTGA	x	0	0	0	0	0	0	0	0	0	0	0	0	0	0	0	0	0	0	0	0	0	0	0	0	1	0	0	0	0	0	0	0	0	0	0	0	0	0	0
949	17	Bacteria(100)	Bacteroidetes(100)	Bacteroidia(100)	Bacteroidales(100)	Prevotellaceae(100)	Prevotella(100)	Otu0949	CGCACAGTAAACCATGGATGCTCGCTGTCGGCGATAAATTGCCGGTGGCCTAGCGAAAGCGTTAAGCATCCCACCTGGGGAGTACGCCGGCAACGGTGAAACTCAAAGGAATTGACGGGGGCCCGCACAAGCGGAGGAACATGTGGTTTAATTCGATGATACGCGAGGAACCTTACCCGGGCTTGAATTGCAGAGGAAAGATCCAGAGATGGTGATGCCCTTCGGGGTCGTCTGTGAAGGTGCTGCATGGTTGTCGTCAGCTCGTGCCGTGAGGTGTCGGCTTAAGTGCCATAACGAGCGCAACCCCTCTGCGTAGTTGCCATCGGGTTATGCCGGGCACTCTGCGCACACTGCCACCGCAAGGTGTGA	x	0	0	0	0	0	0	0	0	0	0	0	0	0	0	0	0	0	0	0	0	0	0	0	0	0	0	1	0	0	0	0	0	0	0	0	0	0	0	2
989	17	Bacteria(100)	Firmicutes(100)	Bacilli(100)	Bacillales(100)	Staphylococcaceae(100)	Staphylococcus(100)	Otu0989	CACGCCGTAAACGATGAGTGCTAAGTGTTAGGGGGTTTCCGCCCCTTAGTGCTGCAGCTAACGCATTAAGCACTCCGCCTGGGGAGTACGACCGCAAGGTTGAAACTCAAAGGAATTGACGGGGACCCGCACAAGCGGTGGAGCATGTGGTTTAATTCGAAGCAACGCGAAGAACCTTACCAAATCTTGACATCCTTTGACCGCTCTAGAGATAGAGTCTTCCCCTTCGGGGGACAAAGTGACAGGTGGTGCATGGTTGTCGTCAGCTCGTGTCGTGAGATGTTGGGTTAAGTCCCGCAACGAGCGCAACCCTTAAGCTTAGTTGCCATCATTAAGTTGGGCACTCTAAGTTGACTGCCGGTGACAAACCGGA	x	0	0	0	0	0	0	0	0	0	0	0	0	0	0	0	0	0	0	0	0	0	0	0	0	0	0	0	0	0	1	0	0	0	0	0	0	0	0	0
1046	17	Bacteria(100)	Firmicutes(100)	Bacilli(100)	Lactobacillales(100)	Streptococcaceae(100)	Streptococcus(100)	Otu1046	CACGCCGTAAACGATGAGTGCTAGGTGTTGGATCCTTTCCGGGATTCAGTGCCGCAGCTAACGCATTAAGCACTCCGCCTGGGGAGTACGACCGCAAGGTTGAAACTCAAAGGAATTGACGGGGGCCCGCACAAGCGGTGGAGCATGTGGTTTAATTCGAAGCAACGCGAAGAACCTTACCAGGTCTTGACATCCCGATGCTATTTCTAGAGATAGAGATTTCCTTCGGGACAGAGGTGACAGGTGGTGCATGGTTGTCGTCAGCTCGTGTCGTGAGATGTTGGGTTAAGTCCCGCAACGAGCGCAACCCCTATTGTTAGTTGCCATCATTTAGTTGGGCACTCTAGCGAGACTGCCGGTAATAAACCGGA	x	0	0	0	0	0	0	0	0	0	0	0	0	0	0	0	0	0	0	0	0	0	0	0	0	0	0	0	0	0	0	0	0	0	0	0	1	0	0	0
1290	17	Bacteria(100)	Actinobacteria(100)	Actinobacteria(100)	Actinomycetales(100)	Micrococcaceae(100)	Rothia(100)	Otu1290	CATGCCGTAAACGTTGGGCACTAGGTGTGGGGGACATTCCACGTTTTCCGCGCCGTAGCTAACGCATTAAGTGCCCCGCCTGGGGAGTACGGCCGCAAGGCTAAAACTCAAAGAAATTGACGGGGGCCCGCACAAGCGGCGGAGCATGCGGATTAATTCGATGCAACGCGAAGAACCTTACCAAGGCTTGACATATACTGGACCGCATCAGAGATGGTGTTTCCCTTCGGGGCTGGTATACAGGTGGTGCATGGTTGTCGTCAGCTCGTGTCGTGAGATGTTGGGTTAAGTCCCGCAACGAGCGCAACCCTCGTTCTATGTTGCCAGCACGTTATGGTGGGGACTCATAGGAGACTGCCGCAGACAATGCGGA	x	0	0	0	0	0	0	0	0	0	0	0	0	0	0	0	0	0	0	0	0	0	0	0	0	0	0	0	0	0	0	0	0	0	0	0	0	0	0	0
1744	17	Bacteria(100)	Firmicutes(100)	Bacilli(100)	Bacillales(100)	Listeriaceae(100)	Brochothrix(89)	Otu1744	CACGCCGTAAACGATGAGTGCTAAGTGTTAGGGGGTTTCCGCCCCTTAGTGCTGCAGTTAACGCATTAAGCACTCCGCCTGGGGAGTACGACCGCAAGGTTGAAACTCAAAGGAATTGACGGGGGCCCGCACAAGCGGTGGAGCATGTGGTTTAATTCGAAGCAACGCGAAGAACCTTACCAGGTCTTGACATCCTTTGACCATTCTGGAGACAGAACTTTCCCTTCGGGGACAAAGTGACAGGTGGTGCATGGTTGTCGTCAGCTCGTGTCGTGAGATGTTGGGTTAAGTCCCGCAACGAGCGCAACCCTTGATTTTAGTTGCCAGCATTTAGTTGGGCACTCTAAAGTGACTGCCGGTGTAAGCCGGA	x	0	0	0	0	0	0	0	0	0	0	0	0	0	0	0	0	0	0	0	0	0	0	0	0	0	0	0	0	0	0	0	0	0	0	0	0	0	0	0
1900	17	Bacteria(100)	Firmicutes(100)	Bacilli(100)	Lactobacillales(100)	Streptococcaceae(100)	Streptococcus(100)	Otu1900	CACGCCGTAAACGATGAGTGCTAGGTGTTGGATCCTTTCCGGGATTCAGTGCCGCAGCTAACGCATTAAGCACTCCGCCTGGGGAGTACGACCGCAAGGTTGAAACTCAAAGGAATTGACGGGGGGCCCGCACAAGCGGTGGAGCATGTGGTTTAATTCGAAGCAACGCGAAGAACCTTACCAGGTCTTGACATCCCGATGCTATTTCTAGAGATAGAAAGTTACTTCGGTACATCGGTGACAGGTGGTGCATGGTTGTCGTCAGCTCGTGTCGTGAGATGTTGGGTTAAGTCCCGCAACGAGCGCAACCCCCTATTGTTAGTTGCCATCATTCAGTTGGGCACTCTAGCGAGACTGCCGGTAATAAACCGGA	x	0	0	0	0	0	0	0	0	0	0	0	0	0	0	0	0	0	0	0	0	0	0	0	0	0	0	0	0	0	0	0	0	0	0	0	0	0	0	0
1910	17	Bacteria(100)	Proteobacteria(100)	Betaproteobacteria(100)	Burkholderiales(100)	Oxalobacteraceae(100)	Massilia(100)	Otu1910	CACGCCCTAAACGATGTCTACTAGTTGTCGGGTTTTAATTAACTTGGTAACGCAGCTAACGCGTGAAGTAGACCGCCTGGGGAGTACGGTCGCAAGATTAAAACTCAAAGGAATTGACGGGGACCCGCACAAGCGGTGGATGATGTGGATTAATTCGATGCAACGCGAAAAACCTTACCTACCCTTGACATGTCAGGAATGCCGAAGAGATTTGGCAGTGCCCGAAAGGGAACCTGAACACAGGTGCTGCATGGCTGTCGTCAGCTCGTGTCGTGAGATGTTGGGTTAAGTCCCGCAACGAGCGCAACCCTTGTCATTAGTTGCTACATTTAGTTGAGCACTCTAATGAGACTGCCGGTGACAAACCGGA	x	0	0	0	0	0	0	0	0	0	0	0	0	0	0	0	0	0	0	0	0	0	0	0	0	0	0	0	0	0	0	0	0	0	0	0	0	0	0	0
2133	17	Bacteria(100)	Actinobacteria(100)	Actinobacteria(100)	Actinomycetales(100)	Micrococcaceae(100)	Rothia(100)	Otu2133	CATGCCGTAAACGTTAGGGCGACTAGGTGTGGGGGACGATTCCACGTTTTCCGTCGCCGTAGCTAACGCATTAAGTGCCCCGCCTGGGGAGTACGGCCGCAAGGCTAAAACTCAAAGAAATTGACGGGGCCCGGCACAAGCGGCGGAGCATGCGGATTAATTCGATGCAACGCGAAGAACCTTACCAAGGCTTGACATATACTGGACCGCATCAGAGATGGTGTTTCCCTTCGGGGCTGGTATACAGGTGGTGCATGGTTGTCGTCAGCTCGTGTCGTGAGATGTTGGGTTAAGTCCCGCAACGAGCGCAACCCTCGTTCTATGTTGCCAGCACGTTATGGTGGGGACTCATAGGAGACTGCCGGGGTCAACTCGGA	x	0	0	0	0	0	0	0	0	0	0	0	0	0	0	0	0	0	0	0	0	0	0	0	0	0	0	0	0	0	0	0	0	0	0	0	0	0	0	0
2265	17	Bacteria(100)	Actinobacteria(100)	Actinobacteria(100)	Actinomycetales(100)	Actinomycetaceae(100)	Actinomyces(100)	Otu2265	CACGCTGTAAACGTTGGGCACTAGGTGTGGGGGCCGACCCGTGGTTTCTGCGCCGTAGCTAACGCTTTAAGTGCCCCGCCTGGGGAGTACGGCCGCAAGGCTAAAACTCAAAGGAATTGACGGGGCCCGGCACAAGCGGCGGAGCATGCGGATTAATTCGATGCAACGCGAAGAACCTTACCAAGGCTTGACATGCACGGCGGCACTGCAGAGATGTGGTGGCATTTGGTTGGTCGTGTGCAGGTGGTGCATGGTTGTCGTCAGCTCGTGTCGTGAGATGTTGGGTTAAGTCCCGCAACGAGCGCAACCCTTGCCCTATGTTGCCAGCACGTGATGGTGGGGACGTCGTGGGGGACTGCCGGGGTTAACTCGGA	x	0	0	0	0	0	0	0	0	0	0	0	0	0	0	0	0	0	0	0	0	0	0	0	0	0	0	0	0	0	0	0	0	0	0	0	0	0	0	0
196	16	Bacteria(100)	Firmicutes(100)	Negativicutes(100)	Selenomonadales(100)	Veillonellaceae(100)	Veillonella(100)	Otu0196	CTGGCCGTAAACGATGGGTACTAGGTGTAGGAGGTATCGACCCCTTCTGTGCCGGAGTTAACGCAATAAGTACCCCGCCTGGGGAGTACGGTCGCAAGGCTGAAACTCAAAGGAATTGACGGGGGCCCGCACAAGCGGTGGAGTATGTGGTTTAATTCGACGCAACGCGAAGAACCTTACCAGGTCTTGACATTGATGGACGAAACAAGAGATTGTTTTTCTCCTTCGGGAGCCAGAAAACAGGTGGTGCACGGCTGTCGTCAGCTCGTGTCGTGAGATGTTGGGTTAAGTCCCGCAACGAGCGCAACCCCTATCTTATGTTGCCAGCACGTAAAGGTGGGAACTCATGAGAGACTGCCGCAGACAATGCGGA	x	0	0	1	1	0	0	0	0	0	0	0	0	0	0	0	0	0	0	0	0	0	0	0	0	0	0	0	0	0	0	0	0	0	0	0	0	0	0	0
235	16	Bacteria(100)	Bacteroidetes(100)	Bacteroidia(100)	Bacteroidales(100)	Prevotellaceae(100)	Prevotella(100)	Otu0235	CGCACAGTAAACGATGGATGCCCGCTGTTGGTACCTGGTATCAGCGGCTAAGCGAAAGCATTAAGCATCCCACCTGGGGAGTACGCCGGCAACGGTGAAACTCAAAGGAATTGACGGGGGCCCGCACAAGCGGAGGAACATGTGGTTTAATTCGATGATACGCGAGGAACCTTACCCGGGCTTGAATTGCAGAGGAAGGATTTAGAGATAATGACGCCCTTCGGGCGTCTGTGAAGGTGGCTGCATGGTTGTCGTCAGCTCGTGCCGTGAGGTGTCGGCTTAAGTGCCATAACGAGCGCAACCCCTCTCTTCAGTTGCCATCAGGTTAAGCTGGGCACTCTGGAGACACTGCCACCGTAAGGTGTGA	x	0	0	1	0	0	0	0	0	0	0	0	0	0	0	1	0	0	3	0	0	0	0	0	0	1	0	1	0	0	0	0	0	0	0	0	0	0	0	0
315	16	Bacteria(100)	Firmicutes(100)	unclassified(100)	unclassified(100)	unclassified(100)	unclassified(100)	Otu0315	CACGCCGTAAACGATGGATACTAGATGCAGGAGGTATTCACTCCTTCTGTGTCGCAGCTAACGCAATAAGTATCCCGCCTGGGGAGTACGATCGCAAGATTAAAACTCAAAGGAATTGACGGGGACCCGCACAAGCAGCGGAGCATGTGGTTTAATTCGAAGCAACGCGAAAAACCTTACCAAGACTTGACATCAGTATGACTATCATAGAAATATGGTATCTCGCAAGAGCATACTGACAGGTGGTGCATGGTTGTCGTCAGCTCGTGTCGTGAGATGTTAGGTTAAGTCCTGCAACGAGCGCAACCCTTATAACTAGTTGCCAATATTAAGTTAGGAACTCTAGTTAGACTGCCGTGGTCAACACGGA	x	0	0	0	0	1	0	0	0	0	0	0	0	0	0	0	0	0	0	0	0	0	0	0	0	0	0	0	0	0	2	0	0	0	0	0	0	0	0	0
413	16	Bacteria(100)	unclassified(100)	unclassified(100)	unclassified(100)	unclassified(100)	unclassified(100)	Otu0413	CACGCCCTAAACGATGGATGCTAGGTGTTGGACGTAAGTTCAGTGCTCAAGCTAACGCATTAAGCATCCCGCCTGAGGAGTACGGCCGCAAGGTTAAAACTCAAATGAATAGACGGGGACCCGCACAAGCAGTGGATCATGTGGTTTAATTCGACAATAAACGAGGAACCTCACCTAGGCTTGACATTGATAGAATCCACCAGAAATGGAGGAGTGCCCGCAAGGGAGCTTGAAAACAGGCGCTGCATGGTTGTCGTCAGCTCGTGCCTTGAGGTGTTCGGTTAAGTCCGTTAACGAGCGCAACCCACGTCGTTAGTTACTATGTCTAACGAGACTGCTTGAGTTAATCAAGA	x	0	0	0	0	0	2	0	0	0	0	0	0	1	0	0	0	0	2	0	0	0	0	0	0	0	0	0	0	0	0	0	0	0	0	0	0	0	0	0
550	16	Bacteria(100)	Bacteroidetes(100)	Bacteroidia(100)	Bacteroidales(100)	Prevotellaceae(100)	Prevotella(100)	Otu0550	CGCACGGTAAACGATGGATGCCCGTTGTCAGGCTGTTTCAGCCTGGTGACCAAGCGAAAGCATTAAGCATCCCACCTGGGGAGTACGCCGGCAACGGTGAAACTCAAAGGAATTGACGGGGGGCCCGCACAAGCGGAGGAACATGTGGTTTAATTCGATGATACGCGAGGAACCTTACCCGGGCTTGAATTGCAGACGAACGATTCAGAGATGATGAGGCCTTTCGGGGCGTCTGTGAAGGTGCTGCATGGTTGTCGTCAGCTCGTGCCGTGAGGTGTCGGCTTAAGTGCCATAACGAGCGCAACCCCTTTCTTCAGTTGCCATCAGGTGATGCTGGGCACTCTGGAGACACTGCCACCGCAAGGTGTGA	x	0	0	0	0	0	0	0	0	1	0	1	0	0	0	1	0	0	0	0	0	0	0	0	0	3	0	0	1	0	0	0	0	0	0	0	0	0	0	0
722	16	Bacteria(100)	Bacteroidetes(100)	Bacteroidia(100)	Bacteroidales(100)	unclassified(100)	unclassified(100)	Otu0722	CGCACAGTAAACGATGAATACTCGCAGTGTGCGATATAATGTATGCTGCCAAGTGAAAACGTTAAGTATTCCACCTGGGGAGTACGCCGGCAACGGTGAAACTCAAAGGAATTGACGGGGGGCCCGCACAAGCGGAGGAACATGTGGTTTAATTCGATGATACGCGAGGAACCTTACCCGGGCTTGAACTAAGCAGGAAGATGGGCAGAGACGCCCGTTGTCTTCGGACCTGCTTGGAGGTGCTGCATGGTTGTCGTCAGCTCGTGCCGTGAGGTGTCGGCTTAAGTGCCATAACGAGCGCAACCCTTCTCCACGTTTGCCATCAGTTTAAGCTGGGCACTCCGTGGATACTGCCATCGTAAGATGTGA	x	0	0	0	0	0	0	0	0	0	0	0	0	0	0	0	1	0	0	0	0	0	0	0	0	0	0	3	0	0	0	0	0	0	0	0	0	1	0	0
748	16	Bacteria(100)	Proteobacteria(100)	Gammaproteobacteria(100)	Pseudomonadales(100)	Pseudomonadaceae(100)	Pseudomonas(100)	Otu0748	CACGCCGTAAACGATGTCAACTAGCCGTTGGAATCCTTGAGATTTTAGTGGCGCAGCTAACGCATTAAGTTGACCGCCTGGGGAGTACGGCCGCAAGGTTAAAACTCAAATGAATTGACGGGGGCCCGCACAAGCGGTGGAGCATGTGGTTTAATTCGAAGCAACGCGAAGAACCTTACCAGGCCTTGACATGCAGAGAACTTTCCAGAGATGGATTGGTGCCTTCGGGAACTCTGACACAGGTGCTGCATGGCTGTCGTCAGCTCGTGTCGTGAGATGTTGGGTTAAGTCCCGTAACGAGCGCAACCCTTGTCCTTAGTTACCAGCACGTTATGGTGGGCACTCTAAGGAGACTGCCGGTGACAAACCGGA	x	0	0	0	0	0	0	0	0	0	0	0	0	0	0	0	0	1	0	0	0	0	0	0	0	0	0	0	0	0	0	0	0	0	0	0	0	0	0	0
880	16	Bacteria(100)	Firmicutes(100)	Bacilli(100)	Lactobacillales(100)	Lactobacillaceae(100)	Lactobacillus(100)	Otu0880	CATGCCGTAAACGATGAATGCTAGGTGTTGGAGGGTTTCCGCCCTTCAGTGCCGCAGCTAACGCATTAAGCATTCCGCCTGGGGAGTACGACCGCAAGGTTGAAACTCAAAGGAATTGACGGGGGCCCGCACAAGCGGTGGAGCATGTGGTTTAATTCGAAGCAACGCGAAGAACCTTACCAGGTCTTGACATCTTTTGTATCACCTGAGAGATCGGGTTTCCCCTTCGGGGCGAAAATGACAGGTGGTGCATGGTTGTCGTCAGCTCGTGTCGTGAGATGTTGGGTTAAGTCCCGCAACGAGCGCAACCCTTATGACTAGTTGCCAGCATTTAGTTGGGCACTCTAGTAAGACTGCCGGTGACAAACCGGA	x	0	0	0	0	0	0	0	0	0	0	0	0	0	0	0	0	0	0	0	0	0	2	0	0	0	0	0	0	0	0	0	0	0	0	0	0	0	0	0
895	16	Bacteria(100)	Actinobacteria(100)	Actinobacteria(100)	Actinomycetales(100)	Micrococcaceae(100)	Rothia(100)	Otu0895	CTGGCCGTAAACGATGGGTACTAGGTGTGGGGGACATTCCACGTTTTCCGCGCCGTAGCTAACGCATTAAGTGCCCCGCCTGGGGAGTACGGCCGCAAGGCTAAAACTCAAAGAAATTGACGGGGGCCCGCACAAGCGGCGGAGCATGCGGATTAATTCGATGCAACGCGAAGAACCTTACCAAGGCTTGACATATACTGGACCGCATCAGAGATGGTGTTTCCCTTCGGGGCTGGTATACAGGTGGTGCATGGTTGTCGTCAGCTCGTGTCGTGAGATGTTGGGTTAAGTCCCGCAACGAGCGCAACCCTCGTTCTATGTTGCCAGCACGTTATGGTGGGGACTCATAGGAGACTGCCGGGGTCAACTCGGA	x	0	0	0	0	0	0	0	0	0	0	0	0	0	0	0	0	0	0	0	0	0	0	1	0	0	0	0	0	0	0	0	0	0	0	0	0	0	0	0
1084	16	Bacteria(100)	Actinobacteria(100)	Actinobacteria(100)	Actinomycetales(100)	Micrococcaceae(100)	Rothia(100)	Otu1084	CATGCCGTAAACGTTGGGCACTAGGTGTGGGGGACGATTCCACGTTTTCCGTCGCCGTAGCTAACGCATTAAGTGCCCCGCCTGGGGAGTACGGCCGCAAGGCTAAAACTCAAAGAAATTGACGGGGCCCGGCACAAGCGGCGGAGCATGCGGATTAATTCGATGCAACGCGAAGAACCTTACCAAGGCTTGACATATACTGGACCGCATCAGAGATGGTGTTTCCCTTCGGGGCGTGGTATACAGGTGGTGCATGGTTGTCGTCAGCTCGTGTCGTGAGATGTTGGGTTAAGTCCCGCAACGAGCGCAACCCTCGTTCTATGTTGCCAGCACGTTATGGTGGGGACTCATAGGAGACTGCCGGGGTCAACTCGGA	x	0	0	0	0	0	0	0	0	0	0	0	0	0	0	0	0	0	0	0	0	0	0	0	0	0	0	0	0	0	0	0	0	0	0	0	0	0	0	0
2269	16	Bacteria(100)	Proteobacteria(100)	Gammaproteobacteria(100)	Pasteurellales(100)	Pasteurellaceae(100)	Haemophilus(88)	Otu2269	CACGCTGTAAACGATGTCGATTTGGGGGTTGAGCTTTAAGTTTGGCGCCCGTAGCTAACGTGATAAATCGACCGCCTGGGGAGTACGGCCGCAAGGTTAAAACTCAAATGAATTGACGGGGCCCGGCACAAGCGGTGGAGCATGTGGTTTAATTCGATGCAACGCGAAGAACCTTACCTACTCTTGACATCCAGAGAACTTTCCAGAGATGGATTGGTGCCTTCGGGAACTCTGAGACAGGTGCTGCATGGCTGTCGTCAGCTCGTGTTGTGAAATGTTGGGTTAAGTCCCGCAACGAGCGCAACCCTTATCCTTTGTTGCCAGCGATTTGGTCGGGAACTCAAAGGAGACTGCCGGTGATAAAACCGGA	x	0	0	0	0	0	0	0	0	0	0	0	0	0	0	0	0	0	0	0	0	0	0	0	0	0	0	0	0	0	0	0	0	0	0	0	0	0	0	0
80	15	Bacteria(100)	Proteobacteria(100)	Betaproteobacteria(100)	Neisseriales(100)	Neisseriaceae(100)	Neisseria(100)	Otu0080	CACGCCCTAAACGATGTCAATTAGCTGTTGGGCAACTTGATTGCTTAGTAGCGTAGCTAACGCGTGAAATTGACCGCCTGGGGAGTACGGTCGCAAGATTAAAACTCAAAGGAATTGACGGGGACCCGCACAAGCGGTGGATGATGTGGATTAATTCGATGCAACGCGAAGAACCTTACCTGGTCTTGACATGTACGGAATCCTCCAGAGACGGAGGAGTGCCTTCGGGAGCCGTAACACAGGTGCTGCATGGCTGTCGTCAGCTCGTGTCGTGAGATGTTGGGTTAAGTCCCCGCAACGAGCGCAACCCCTTGTCATTAGTTGCCATCATTTAGTTGGGCACTCTAATGAGACTGCCGGTGACAAGCCGGA	x	1	0	0	0	0	0	0	0	0	0	0	0	0	0	0	0	0	0	0	0	0	0	0	0	0	0	1	0	0	0	0	0	0	0	0	0	0	0	2
140	15	Bacteria(100)	Proteobacteria(100)	Gammaproteobacteria(100)	Pasteurellales(100)	Pasteurellaceae(100)	unclassified(67)	Otu0140	CACGCTGTAAACGATGTCGATTTGGGGGTTTGGAGCTTTGAGCTTGGCGCCCGTAGCTAACGTGATAAATCGACCGCCTGGGGAGTACGGCCGCAAGGTTAAAACTCAAATGAATTGACGGGGCCCGCACAAGCGGTGGAGCATGTGGTTTAATTCGATGCAACGCGAAGAACCTTACCTACTCTTGACATCCAGAGAACTTTCCAGAGATGGATTGGTGCCTTCGGGAACTCTGAGACAGGTGCTGCATGGCTGTCGTCAGCTCGTGTTGTGAAATGTTGGGTTAAGTCCCGCAACGAGCGCAACCCTTATCCTTTGTTGCCAGCGATTAGGTCGGGAACTCAAAGGAGACTGCCGGTGATAAAACCGGA	x	0	1	0	0	0	0	0	0	0	0	0	0	0	0	0	0	0	0	0	0	0	0	0	0	0	0	0	0	0	0	0	0	0	0	0	0	0	0	0
238	15	Bacteria(100)	Fusobacteria(100)	Fusobacteria(100)	Fusobacteriales(100)	Leptotrichiaceae(100)	Leptotrichia(100)	Otu0238	CTAGCTGTAAACGATGATTACTGGGTGTGGGCATGAAGAGTGTCCGTGCCGAAGCTAATGCGATAAGTAATCCGCCTGGGGAGTACGGCCGCAAGGCTGAAACTCAAAGGAATTGACGGGGACCCGCACAAGCGGTGGAGCATGTGGTTTAATTCGACGCAACGCGAGGAACCTTACCAGATCTTGACATCCTCGGAAGGCGGCGGAGACGCCGCTGTGCCCTCGGGAGCCGAGTGACAGGTGGTGCATGGCTGTCGACAGCTCGTGTCGTGAGATGTTGGGTTAAGTCCCGCAACGAGCGCAACCCCTATCGCTAGTTGCCATCATCAGGTTGGGGACTCTAGCGAGACTGCCTGCGAAGAGCAGGA	x	0	0	1	0	0	0	0	0	0	0	0	0	0	0	0	0	3	0	1	0	0	0	0	0	0	0	1	0	1	0	0	0	0	0	0	0	0	0	0
241	15	Bacteria(100)	Bacteroidetes(100)	Bacteroidia(100)	Bacteroidales(100)	Prevotellaceae(100)	Prevotella(100)	Otu0241	CGCACAGTAAACGATGGATGCCCGTTGTTAGTTCACCTAAGAATTAGCGACCAAGCGAAAGCATTAAGCATCCCACCTGGGGAGTACGCCGGCAACGGTGAAACTCAAAGGAATTGACGGGGGCCCGCACAAGCGGAGGAACATGTGGTTTAATTCGATGATACGCGAGGAACCTTACCCGGGCTTGAATTGCAGACGAACGATTCAGAGATGATGAGGCCCTTCGGGGCGTCTGTGAAGGTGCTGCATGGTTGTCGTCAGCTCGTGCCGTGAGGTGTCGGCTTAAGTGCCATAACGAGCGCAACCCCTTTTTTCAGTTGCCATCAGGTGATGCTGGGCACTCTGGAGATACTGCCACCGTAAGGTGTGA	x	0	0	1	0	0	0	0	0	0	0	0	0	0	0	0	0	0	0	0	0	0	0	0	0	0	0	0	0	0	0	0	0	0	0	0	0	0	0	0
246	15	Bacteria(100)	Actinobacteria(100)	Actinobacteria(100)	Actinomycetales(100)	Actinomycetaceae(100)	Actinomyces(100)	Otu0246	CACGCCGTAAACGTTGGGCACTAGGTGTGGGGGGCCGTTTTCCGGGTCTTCCGCGCCGTAGCTAACGCATTAAGTGCCCCGCCTGGGGAGTACGGCCGCAAGGCTAAAACTCAAAGGAATTGACGGGGGCCCGCACAAGCGGCGGAGCATGCGGATTAATTCGATGCAACGCGAAGAACCTTACCAAGGCTTGACATGTGCCGGTCGGCTCCGGAGACGGGGTTTCCTCCTTGTGGGGCCGGTTCACAGGTGGTGCATGGTTGTCGTCAGCTCGTGTCGTGAGATGTTGGGTTAAGTCCCGCAACGAGCGCAACCCTTGTCCCGTGTTGCCAGCACGTTGTGGTGGGGACTCGCGGGAGACTGCCGGGGTCAACTCGGA	x	0	0	1	0	0	0	0	1	0	0	0	0	0	0	0	0	0	0	0	0	0	0	0	0	0	0	0	0	1	0	1	0	0	0	0	0	1	0	0
247	15	Bacteria(100)	Firmicutes(100)	Bacilli(100)	Lactobacillales(100)	Streptococcaceae(100)	Streptococcus(100)	Otu0247	CACGCCGTAAACGATGAGTGCTAGGTGTTGGGTCCTTTCCGGGATTCAGTGCCGCAGCTAACGCATTAAGCACTCCGCCTGGGGAGTACGACCGCAAGGTTGAAACTCAAAGGAATTGACGGGGGCCCGCACAAGCGGTGGAGCATGTGGTTTAATTCGAAGCAACGCGAAGAACCTTACCAGGTCTTGACATCCCTCTGACCGCTCTAGAGATAGAAAGTTACTTCGGTACATCGGTGACAGGTGGTGCATGGTTGTCGTCAGCTCGTGTCGTGAGATGTTGGGTTAAGTCCCGCAACGAGCGCAACCCCTATTGTTAGTTGCCATCATTCAGTTGGGCACTCTAGCGAGACTGCCGGTAATAAACCGGA	x	0	0	1	0	0	0	0	0	0	0	0	0	0	0	0	0	0	0	1	0	0	0	0	0	0	0	0	0	0	0	0	0	0	0	0	0	0	0	0
266	15	Bacteria(100)	Firmicutes(100)	Bacilli(100)	Lactobacillales(100)	Streptococcaceae(100)	Streptococcus(100)	Otu0266	CACGCCGTAAACGATGAGTGCTAGGTGTTGGGTCCTTTCCGGGGCTCAGTGCCGCAGCTAACGCATTAAGCACTCCGCCTGGGGAGTACGACCGCAAGGTTGAAACTCAAAGGAATTGACGGGGGCCCGCACAAGCGGTGGAGCATGTGGTTTAATTCGAAGCAACGCGAAGAACCTTACCAGGTCTTGACATCCCAGTGACCACCCTAGAGATAGGGTTTCCCTTCGGGGCACTGGTGACAGGTGGTGCATGGTTGTCGTCAGCTCGTGTCGTGAGATGTTGGGTTAAGTCCCGCAACGAGCGCAACCCTTATTGTTAGTTGCCATCATTGAGTTGGGCACTCTAGCGAGACTGCCGGTAATAAACCGGA	x	0	0	0	1	0	0	0	0	0	0	0	2	1	0	0	0	0	0	0	0	0	0	0	0	0	0	0	0	0	0	0	0	0	0	0	0	0	0	0
445	15	Bacteria(100)	Firmicutes(100)	Bacilli(100)	Lactobacillales(100)	Streptococcaceae(100)	Streptococcus(100)	Otu0445	CACGCCGTAAACGATGAGTGCTAGGTGTTGGGTCCTTTCCGGGACTCAGTGCCGCAGCTAACGCATTAAGCACTCCGCCTGGGGAGTACGACCGCAAGGTTGAAACTCAAAGGAATTGACGGGGCCCGCACAAGCGGTGGAGCATGTGGTTTAATTCGAAGCAACGCGAAGAACCTTACCAGGTCTTGACATCCCTCTGACCGCTCTAGAGATAGAGTTTTCCTTCGGGACAGAGGTGACAGGTGGTGCATGGTTGTCGTCAGCTCGTGTCGTGAGATGTTGGGTTAAGTCCCGCAACGAGCGCAACCCCTATTGTTAGTTGCCATCATTGAGTTGGGCACTCTAGCGAGACTGCCGGTAATAAAACCGGA	x	0	0	0	0	0	0	1	0	0	0	1	1	0	0	0	0	0	0	0	0	0	0	0	0	1	0	0	0	0	0	0	0	0	0	0	0	0	0	0
450	15	Bacteria(100)	Firmicutes(100)	Negativicutes(100)	Selenomonadales(100)	Veillonellaceae(100)	Veillonella(100)	Otu0450	CTGGCCGTAAACGATGGGTACTAGGTGTAGGAGGTATCGACCCCTTCTGTGCCGGAGTTAACGCAATAAGTACCCCGCCTGGGGAGTACGACCGCAAGGTTGAAACTCAAAGGAATTGACGGGGGCCCGCACAAGCGGTGGAGTATGTGGTTTAATTCGACGCAACGCGAAGAACCTTACCAGGTCTTGACATTGATGGACAGAACTAGAGATAGTTCCTCTTCTTCGGAAGCCAGAAAACAGGTGGTGCACGGTTGTCGTCAGCTCGTGTCGTGAGATGTTGGGTTAAGTCCCGCAACGAGCGCAACCCCTATCTTATGTTGCCAGCACTTCGGGTGGGAACGTCATGAGAGACTGCCGCAGACAATGCGGA	x	0	0	0	0	0	0	1	0	0	0	0	0	0	0	0	0	0	1	0	0	0	0	0	0	0	0	0	0	0	0	0	0	0	0	0	0	0	0	0
473	15	Bacteria(100)	Fusobacteria(100)	Fusobacteria(100)	Fusobacteriales(100)	Fusobacteriaceae(100)	Fusobacterium(100)	Otu0473	CACGCCGTAAACGATGATTACTAGGTGTTGGGGGTCGAACCTCAGCGCCCAAGCTAACGCGATAAGTAATCCGCCTGGGGAGTACGTACGCAAGTATGAAACTCAAAGGAATTGACGGGGACCCGCACAAGCGGTGGAGCATGTGGTTTAATTCGACGCAACGCGAGGAACCTTACCAGCGTTTGACATCTTAGGAAGAATGCAGAGATGTGTTTGTGCTCCTTCGGGAGAACCTAAAGACAGGTGGTGCATGGCTGTCGTCAGCTCGTGTCGTGAGATGTTGGGTTAAGTCCCGCAACGAGCGCAACCCCTTTCGTATGTTACCATCATTAAGTTGGGGACTCATGCGATACTGCCTGCGATGAGCAGGA	x	0	0	0	0	0	0	0	1	0	0	0	0	0	0	0	0	0	0	0	0	0	0	0	0	0	0	0	0	0	0	0	0	0	0	0	0	0	0	0
556	15	Bacteria(100)	Firmicutes(100)	Clostridia(100)	Clostridiales(100)	Lachnospiraceae(100)	unclassified(100)	Otu0556	CACGCAGTAAACGATGAATACTAGATGTCGGAGAGGTTACTTTTCGGTGTCGTCGCAAACGCAATAAGTATTCCACCTGGGGAGTACGTTCGCAAGAATGAAACTCAAAGGAATTGACGGGGACCCGCACAAGCGGTGGAGCATGTGGTTTAATTCGAAGCAACGCGAAGAACCTTACCAAGTCTTGACATACCCTTGAATAGTGAGTAAAGTTACTAGCCTTTCGGGGCAAGGGATACAGGTGGTGCATGGTTGTCGTCAGCTCGTGTCGTGAGATGTTGGGTTAAGTCCCGCAACGAGCGCAACCCTTGTTCTTAGTAGCCAGCAGTAAGATGGGAACTCTAAGAAGACTGCCATGGATAACATGGA	x	0	0	0	0	0	0	0	0	1	0	0	0	1	0	0	0	0	0	2	0	0	0	0	0	0	0	0	0	0	0	0	0	0	0	0	0	0	0	0
576	15	Bacteria(100)	Proteobacteria(100)	Gammaproteobacteria(100)	Pasteurellales(100)	Pasteurellaceae(100)	Aggregatibacter(61)	Otu0576	CACGCTGTAAACGCTGTCGATTTGGGGATTGTGCTTTGAGCTTGGTGCCCGTAGCTAACGTGATAAATCGACCGCCTGGGGAGTACGGCCGCAAGGTTAAAACTCAAATGAATTGACGGGGGCCCGCACAAGCGGTGGAGCATGTGGTTTAATTCGATGCAACGCGAAGAACCTTACCTACTCTTGACATCCATGGAATCTTGTAGAGATATGAGAGTGCCTTCGGGAACCATGAGACAGGTGCTGCATGGCTGTCGTCAGCTCGTGTTGTGAAATGTTGGGTTAAGTCCCGCAACGAGCGCAACCCTTATCCTTTGTTGCCAGCGATTTGGTCGGGAACTCAAAGGAGACTGCCGGTGATAAACCGGA	x	0	0	0	0	0	0	0	0	1	0	0	0	0	0	0	0	0	0	1	0	0	0	0	0	0	0	0	0	0	0	0	0	0	0	0	0	0	0	0
638	15	Bacteria(100)	Fusobacteria(100)	Fusobacteria(100)	Fusobacteriales(100)	Leptotrichiaceae(100)	Leptotrichia(100)	Otu0638	CCGGCCGTAAACGATGATTACTGGGTGTGGGCAGGAAGACTGTCTGTGCCGAAGCGAATGCGATAAGTAATCCGCCTGGGGAGTACGGCCGCAAGGCTGAAACTCAAAGGAATTGACGGGGACCCGCACAAGCGGTGGAGCATGTGGTTTAATTCGACGCAACGCGAGGAACCTTACCAGATCTTGACATCCCGCGAATGTCCATGAGGATGGGCAGTGCCTTCGGGAACGCGGAGACAGGTGGTGCATGGCTGTCGACAGCTCGTGTCGTGAGATGTTGGGTTAAGTCCCGCAACGAGCGCAACCCCTGTTGCTAGTTACCATCATTAAGTTGGGGACTCTAGCAAGACTGCCTGCGAAGAGCAGGA	x	0	0	0	0	0	0	0	0	0	0	1	0	0	0	0	0	0	0	0	0	0	0	0	0	0	0	0	0	0	0	0	0	0	0	0	0	0	0	0
685	15	Bacteria(100)	Bacteroidetes(100)	Flavobacteria(100)	Flavobacteriales(100)	Flavobacteriaceae(100)	Capnocytophaga(100)	Otu0685	CACGCTGTAAACGATGGATACTAGCTGTTTGGACGCGAGTTTGAGTGGCTAAGCGAAAGTGATAAGTATCCCACCTGGGGAGTACGTTCGCAAGAATGAAACTCAAAGGAATTGACGGGGGCCCGCACAAGCGGTGGAGCATGTGGTTTAATTCGATGATACGCGAGGAACCTTACCAAGGTTTAAATGGAGACTGACAGGGGTAGAGATACCTTTTTCTTCGGACAGTTTTCAAGGTGCTGCATGGTTGTCGTCAGCTCGTGCCGTGAGGTGTCAGGTTAAGTCCTATAACGAGCGCAACCCCTGCCATTAGTTGCTAACGAGTCGAGTCGAGCCCTCTAATGGGACTGCCGGTGCAAACCGTGA	x	0	0	0	0	0	0	0	0	0	0	0	0	0	1	0	0	0	0	0	0	0	1	0	0	0	0	0	0	0	0	0	0	0	0	0	0	0	0	0
743	15	Bacteria(100)	Firmicutes(100)	Negativicutes(100)	Selenomonadales(100)	Veillonellaceae(100)	Selenomonas(100)	Otu0743	CTGGCCGTAAACGATGAATGCTAGGTGTAGGAGGTATCGACCCCTCCTGTGCCGGAGTTAACGCAATAAGCATTCCGCCTGGGGAGTACGGTCGCAAGACTGAAACTCAAAGGAATTGACGGGGGCCCGCACAAGCGGTGGAGTATGTGGTTTAATTCGACGCAACGCGAAGAACCTTACCAGGGCTTGACATTGAGTGAAAGAGCTAGAGATAGCTTCCTCCCTTCGGGGACACGAAAACAGGTGGTGCATGGCTGTCGTCAGCTCGTGTCGTGAGATGTTGGGTTAAGTCCCGCAACGAGCGCAACCCCTGTCCTTTGTTGCCAGCGCGTAATGGCGGGAACTCAAAGGAGACTGCCGCGGAGAACGCGGA	x	0	0	0	0	0	0	0	0	0	0	0	0	0	0	0	0	2	0	0	0	0	0	0	0	0	0	0	0	0	0	0	0	0	0	0	0	0	0	0
850	15	Bacteria(100)	Proteobacteria(100)	Gammaproteobacteria(100)	Enterobacteriales(100)	Enterobacteriaceae(100)	Escherichia_Shigella(100)	Otu0850	CACGCCGTAAACGATGTCGACTTGGAGGTTGTGCCCTTGAGGCGTGGCTTCCGGAGCTAACGCGTTAAGTCGACCGCCTGGGGAGTACGGCCGCAAGGTTAAAACTCAAATGAATTGACGGGGGCCCGCACAAGCGGTGGAGCATGTGGTTTAATTCGATGCAACGCGAAGAACCTTACCTGGTCTTGACATCCACGGAAGTTTTCAGAGATGAGAATGTGCCTTCGGGAACCGTGAGACAGGTGCTGCATGGCTGTCGTCAGCTCGTGTTGTGAAATGTTGGGTTAAGTCCCGCAACGAGCGCAACCCTTATCCTTTGTTGCCAGCGGTCCGGCCGGGAACTCAAAGGAGACTGCCAGTGATAAACTGGA	x	0	0	0	0	0	0	0	0	0	0	0	0	0	0	0	0	0	0	0	0	0	7	0	0	0	0	0	0	0	0	0	0	0	0	0	0	0	0	0
1038	15	Bacteria(100)	Proteobacteria(100)	Gammaproteobacteria(100)	Pasteurellales(100)	Pasteurellaceae(100)	Haemophilus(100)	Otu1038	CACGCTGTAAACGATGTCGATTTGGGGGTTGAGCTTTAAGCTTGGCGCCCGTAGCTAACGTGATAAATCGACCGCCTGGGGAGTACGGCCGCAAGGTTAAAACTCAAATGAATTGACGGGGCCCGCACAAGCGGTGGAGCATGTGGTTTAATTCGATGCAACGCGAAGAACCTTACCTACTCTTGACATCCAGAGAACATTCCAGAGATGGATTGGTGCCTTCGGGAACGTCTGAGACAGGTGCTGCATGGCTGTCGTCAGCTCGTGTTGTGAAATGTTGGGTTAAGTCCCGCAACGAGCGCAACCCTTATCCTTTGTTGCCAGCGATTTGGTCGGGAACTCAAAGGAGACTGCCGGTGATAAACCGGA	x	0	0	0	0	0	0	0	0	0	0	0	0	0	0	0	0	0	0	0	0	0	0	0	0	0	0	0	0	0	0	0	0	0	0	1	0	0	0	0
1039	15	Bacteria(100)	Actinobacteria(100)	Actinobacteria(100)	Actinomycetales(100)	Micrococcaceae(100)	Rothia(100)	Otu1039	CATGCCGTAAACGTTGGGCACTAGGTGTGGGGGACATTCCACGTTTTCCGCGCCGTAGCTAACGCATTAAGTGCCCCGCCTGGGGAGTACGGCCGCAAGGCTAAAACTCAAAGAAAATTGACGGGGGCCCGCACAAGCGGCGGAGCATGCGGATTAATTCGATGCAACGCGAAGAACCTTACCAAGGCTTGACATATACTGGACCGCATCAGAGATGGTGTTTCCCTTCGGGGCTGGTATACAGGTGGTGCATGGTTGTCGTCAGCTCGTGTCGTGAGATGTTGGGTTAAGTCCCGCAACGAGCGCAACCCTCGTTCTATGTTGCCAGCACGTTATGGTGGGGACTCATAGGAGACTGCCGGGGTCGAACTCGGA	x	0	0	0	0	0	0	0	0	0	0	0	0	0	0	0	0	0	0	0	0	0	0	0	0	0	0	0	0	0	0	0	0	0	0	1	0	0	0	0
1092	15	Bacteria(100)	Bacteroidetes(100)	Bacteroidia(100)	Bacteroidales(100)	Prevotellaceae(100)	Prevotella(100)	Otu1092	CGCACAGTAAACGATGGATGCCCGCTGTTGGTACCTGGTATCAGCGGCTAAGCGAAAGCATTAAGCATCCCACCTGGGGAGTACGCCGGCAACGGTGAAACTCAAAGGAATTGACGGGGGCCCGCACAAGCGGAGGAACATGTGGTTTAATTCGATGATACGCGAGGAACCTTACCCGGGCTTGAATTGCAGAGGAAGGATTTAGAGATAATGACGCCCTTCGGGCCGTCTGTGAAGGTGCTGCATGGTTGTCGTCAGCTCGTGCCGTGAGGTGTCGGCTTAAGTGCCATAACGAGCGCAACCCCTGTCTTTAGTTGCCATCAGGTGATGCTGGGCACTCTGGAGATACTGCCACCGTAAGGTGTGA	x	0	0	0	0	0	0	0	0	0	0	0	0	0	0	0	0	0	0	0	0	0	0	0	0	0	0	0	0	0	0	0	0	0	0	0	0	0	0	0
1256	15	Bacteria(100)	Firmicutes(100)	Clostridia(100)	Clostridiales(100)	Lachnospiraceae(100)	Oribacterium(100)	Otu1256	CACGCTGTAAACGATGAATACTAGGTGTCGGGGTGGCAAAGACATCTCGGTGCCGTCGCTAACGCAATAAGTATTCCACCTGGGGAGGTACGTTCGCAAGAATGAAACTCAAAGGAATTGACGGGGACCCGCACAAGCGGTGGAGCATGTGGTTTAATTCGAAGCAACGCGAAGAACCTTACCAAGTCTTGAGATCCCATTGACAGAGTATGTAATGTACTTTCCCTTCGGGGCAATGGTGACAGGTGGTGCATGGTTGTCGTCAGCTCGTGTCGTGAGATGTTGGGTTAAGTCCCGCAACGAGCGCAACCCCTATAGTTAGTAGCCAGCAGTAAGATGGGCACTCTAACTAGACTGCCAGGGATAACCTGGA	x	0	0	0	0	0	0	0	0	0	0	0	0	0	0	0	0	0	0	0	0	0	0	0	0	0	0	0	0	0	0	0	0	0	0	0	0	0	0	0
1948	15	Bacteria(100)	Firmicutes(100)	Bacilli(100)	Lactobacillales(100)	Lactobacillaceae(100)	Lactobacillus(100)	Otu1948	CATGCCGTAAACGATGAGTGCTAAGTGTTGGGAGGTTTCCGCCTCTCAGTGCTGCAGCTAACGCATTAAGCACTCCGCCTGGGGAGTACGACCGCAAGGTTGAAACTCAAAGGAATTGACGGGGGGCCCGCACAAGCGGTGGAGCATGTGGTTTAATTCGAAGCAACGCGAAGAACCTTACCAGGTCTTGACATCTAGTGCAATCCGTAGAGATACGGAGTTCCCTTCGGGGACACTAAGACAGGTGGTGCATGGCTGTCGTCAGCTCGTGTCGTGAGATGTTGGGTTAAGTCCCGCAACGAGCGCAACCCTTGTCATTAGTTGCCAGCATTAAGTTGGGCACTCTAATGAGACTGCCGGTGACAAACCGGA	x	0	0	0	0	0	0	0	0	0	0	0	0	0	0	0	0	0	0	0	0	0	0	0	0	0	0	0	0	0	0	0	0	0	0	0	0	0	0	0
2040	15	Bacteria(100)	Firmicutes(100)	Bacilli(100)	Lactobacillales(100)	Lactobacillaceae(100)	Lactobacillus(100)	Otu2040	CATGCCGTAAACGATGAGCGCTAGGTGTTGGGGACTTTCCGGTCCTCAGTGCCGCAGCAAACGCATTAAGCGCTCCGCCTGGGGAGTACGACCGCAAGGTTGAAACTCAAAGGAATTGACGGGGCCCGGCACAAGCGGTGGAGCATGTGGTTTAATTCGAAGCAACGCGAAGAACCTTACCAGGTCTTGACATCCTGTGCTACACCTAGAGATAGGTGGTTCCCTTCGGGGACGGCAGAGACAGGTGGTGCATGGCTGTCGTCAGCTCGTGTCGTGAGATGTTGGGTTAAGTCCCGCAACGAGCGCAACCCTTGTCTTTAGTTGCCATCATTAAGTTGGGCACTCTAAAGAGACTGCCGGTGACAAACCGGA	x	0	0	0	0	0	0	0	0	0	0	0	0	0	0	0	0	0	0	0	0	0	0	0	0	0	0	0	0	0	0	0	0	0	0	0	0	0	0	0
228	14	Bacteria(100)	Bacteroidetes(100)	Bacteroidia(100)	Bacteroidales(100)	Prevotellaceae(100)	Prevotella(100)	Otu0228	CGCACGGTAAACGATGGATGCCCGCCGTTGGCGCCCTGCGCCTGCGGCCAAGCGAAAGCATTAAGCATCCCACCTGGGGAGTACGCCGGCAACGGTGAAACTCAAAGGAATTGACGGGGGCCCGCACAAGCGGAGGAACATGTGGTTTAATTCGATGATACGCGAGGAACCTTACCCGGGCTTGAATTGCAGTCGCTGCCCACAGAGACGTGGGCTTCCCTTCGGGGCGTCTGTGAAGGTGCTGCATGGTTGTCGTCAGCTCGTGCCGTGAGGTGTCGGCTTAAGTGCCATAACGAGCGCAACCCCCTTTCCCAGTTGCCATCGGGTGATGCCGGGCACTCTGGGGACACTGCCACCGCAAGGTGCGA	x	0	0	1	0	0	1	0	0	0	0	0	0	0	0	0	0	0	0	0	0	0	1	0	0	0	0	0	0	0	0	0	0	0	0	0	0	0	0	0
232	14	Bacteria(100)	Bacteroidetes(100)	Flavobacteria(100)	Flavobacteriales(100)	Flavobacteriaceae(100)	Capnocytophaga(100)	Otu0232	CACGCTGTAAACGATGGATACTAGCTGTTTGGAAGTAATTTTGAGTGGCTAAGCGAAAGTGATAAGTATCCCACCTGGGGAGTACGCACGCAAGTGTGAAACTCAAAGGAATTGACGGGGGCCCGCACAAGCGGTGGAGCATGTGGTTTAATTCGATGATACGCGAGGAACCTTACCAAGGTTTAAATGGTGACTGACGTACTTAGAGATAGGTATTTCTTCGGACAGTTATCAAGGTGCTGCATGGTTGTCGTCAGCTCGTGCCGTGAGGTGTCAGGTTAAGTCCTATAACGAGCGCAACCCCTGCCATTAGTTGCTAGCGAGTTAAGTCGAGCACTCTAGTGGGACTGCCGGTGCAAACCGTGA	x	0	0	1	0	0	0	0	0	0	0	0	0	0	0	0	0	2	0	0	0	0	0	0	0	0	0	0	0	0	0	0	0	0	0	0	0	0	0	0
265	14	Bacteria(100)	Actinobacteria(100)	Actinobacteria(100)	Actinomycetales(100)	Actinomycetaceae(100)	Actinobaculum(100)	Otu0265	CATGCTGTAAACGTTGGGAACTAGGTGTGGGGTTCTTTCCACGGATTCTGCGCCGGAGCTAACGCATTAAGTTCCCCGCCTGGGGAGTACGGCCGCAAGGCTAAAACTCAAAGGAATTGACGGGGGCCCGCACAAGCGGCGGAGCATGCGGATTAATTCGATGCAACGCGAAGAACCTTACCAAGGCTTGACATACGCTGGGACGGTGCAGAGATGTGCTGGCTTTTGCTGGTGTACAGGTGGTGCATGGTTGTCGTCAGCTCGTGTCGTGAGATGTTGGGTTAAGTCCCGCAACGAGCGCAACCCTTGTCTCGTGTTGCCAGCAGGTTGGGCTGGGGACTCACGGGAGACTGCCGGGGTTAACTCGGA	x	0	0	0	1	0	0	0	0	1	0	0	0	0	0	0	0	1	0	0	0	0	0	0	0	0	0	0	0	0	1	0	0	0	0	0	0	0	0	0
274	14	Bacteria(100)	Proteobacteria(100)	Betaproteobacteria(100)	Neisseriales(100)	Neisseriaceae(100)	Neisseria(100)	Otu0274	CACGCCCTAAACCGATGTCGATTAGCTGTTGGGCGAGCATGACTGCTTAGTAGCGAAGCTAACGCGTGAAATCGACCGCCTGGGGAGGTACGGTCGCAAGATTAAAACTCAAAGGAATTGACGGGGACCCGCACAAGCGGTGGATGATGTGGATTAATTCGATGCAACGCGAAGAACCTTACCTGGTCTTGACATGTACGGAACCCTCCAGAGACGGAGGGGTGCCTTCGGGAGCCGTAACACAGGTGCTGCATGGCTGTCGTCAGCTCGTGTCGTGAGATGTTGGGTTAAGTCCCGCAACGAGCGCAACCCTTGTCATTAGTTGCCATCATTAAGTTGGGCACTCTAATGAGACTGCCGGTGACAAGCCGGA	x	0	0	0	1	0	0	0	0	0	0	0	0	0	0	0	0	0	0	0	0	0	0	0	0	0	1	0	0	0	0	0	0	0	0	0	0	0	0	0
362	14	Bacteria(100)	Bacteroidetes(100)	Bacteroidia(100)	Bacteroidales(100)	Prevotellaceae(100)	Prevotella(100)	Otu0362	CGCACGGTAAACGATGGATGCCCGTTGTCAGGCTGTTTCAGCCTGGTGACCAAGCGAAAGCATTAAGCATCCCACCTGGGGAGTACGCCGGCAACGGTGAAACTCAAAGGAATTGACGGGGGCCCGCACAAGCGGAGGAACATGTGGTTTAATTCGATGATACGCGAGGAACCTTACCCGGGCTTGAATTGCAGACGAACGATTCAGAGATGATGAGGCCCTTCGGGGCGGTCTGTGAAGGTGCTGCATGGTTGTCGTCAGCTCGTGCCGTGAGGTGTCGGCTTAAGTGCCATAACGAGCGCAACCCCTTTCTTCAGTTGCCATCAGGTGATGCTGGGCACTCTGTAGATACTGCCACCGCAAGGTGTGA	x	0	0	0	0	0	1	0	0	0	0	0	0	0	0	0	1	0	0	0	0	0	0	0	0	0	0	0	0	0	0	0	0	0	0	0	0	0	0	0
410	14	Bacteria(100)	Firmicutes(100)	Bacilli(100)	Lactobacillales(100)	Lactobacillaceae(100)	Lactobacillus(100)	Otu0410	CATGCCGTAAACGATGAGTGCTAGGTGTTGGAGGGTTTCCGCCCTTCAGTGCCGGAGCTAACGCATTAAGCACTCCGCCTGGGGAGTACGACCGCAAGGTTGAAACTCAAAGGAATTGACGGGGGCCCGCACAAGCGGTGGAGCATGTGGTTTAATTCGAAGCTACGCGAAGAACCTTACCAGGTCTTGACATCTTGCGCTAACCTAAGAGATTAGGCGTTCCCTTCGGGGACGCAATGACAGGTGGTGCATGGTCGTCGTCAGCTCGTGTCGTGAGATGTTGGGTTAAGTCCCGCAACGAGCGCAACCCTTGTTACTAGTTGCCAGCATTCAGTTGGGCACTCTAGTGAGACTGCCGGTGACAAACCGGA	x	0	0	0	0	0	1	0	0	0	0	0	1	1	0	0	0	0	0	0	0	0	1	0	0	0	0	0	0	2	0	0	0	0	0	0	0	0	0	0
488	14	Bacteria(100)	Actinobacteria(100)	Actinobacteria(100)	Actinomycetales(100)	Micrococcaceae(100)	Rothia(100)	Otu0488	CATGCCGTAAACGTTAGGGCGACTAGGTGTGGGGGACGATTCCACGTTTTCCGTCGCCGTAGCTAACGCATTAAGTGCCCCGCCTGGGGAGTACGGCCGCAAGGCTAAAACTCAAAGGAATTGACGGGGGCCCGCACAAGCGGCGGAGCATGCGGATTAATTCGATGCAACGCGAAGAACCTTACCAAGGCTTGACATGCATTAGATCGCGTCAGAGATGGCGTTTCCCTTCGGGGCTGGTGTACAGGTGGTGCATGGTTGTCGTCAGCTCGTGTCGTGAGATGTTGGGTTAAGTCCCGCAACGAGCGCAACCCTCGTTCTATGTTGCCAGCGGTTCGGCCGGGGACTCATAGGAGACTGCCGGGGTTAACTCGGA	x	0	0	0	0	0	0	0	1	0	0	0	0	0	0	0	0	0	0	0	0	0	0	0	0	0	0	1	0	1	0	2	0	0	0	0	0	0	0	0
543	14	Bacteria(100)	Proteobacteria(100)	Gammaproteobacteria(100)	Pasteurellales(100)	Pasteurellaceae(100)	Actinobacillus(100)	Otu0543	CACGCTGTAAACGATGTCGATTTGGGGGTTGAGCTTTAAGCTTGGCGCCCGTAGCTAACGTGATAAATCGACCGCCTGGGGAGTACGGCCGCAAGGTTAAAACTCAAATGAATTGACGGGGGCCCGCACAAGCGGTGGAGCATGTGGTTTAATTCGATGCAACGCGAAGAACCTTACCTACTCTTGACATCCATGGAATCTTGTAGAGATACGAGAGTGCCTTCGGGAACCATGAGACAGGTGCTGCATGGCTGTCGTCAGCTCGTGTTGTGAAATGTTGGGTTAAGTCCCGCAACGAGCGCAACCCTTATCCTTTGTTGCCAGCGGTTAGGCCGGGAACTCAAAGGAGACTGCCAGTGATAAACTGGA	x	0	0	0	0	0	0	0	0	1	0	0	0	0	0	0	0	0	0	0	3	0	0	0	0	0	0	0	0	0	0	0	0	0	0	0	0	0	0	0
604	14	Bacteria(100)	Bacteroidetes(100)	Bacteroidia(100)	Bacteroidales(100)	Porphyromonadaceae(100)	Porphyromonas(100)	Otu0604	CACGCAGTAAACGATGAATACTAGATTTTTGCGATATACTGTAGGAGTCTAAGCGAAAGCGATAAGTATTCCACCTGGGGAGTACGCCGGCAACGGTGAAACTCAAAGGAATTGACGGGGGCCCGCACAAGCGGAGGAACATGTGGTTTAATTCGATGATACGCGAGGAACCTTACCCGGGATTGAAATTTAGATGACGGCAGATGAGAGTTTGCTTTCCTTCGGGACATCTAAGTAGGTGCTGCATGGTTGTCGTCAGCTCGTGCCGTGAGGTGTCGGCTTAAGTGCCATAACGAGCGCAACCCGCGTCGATAGTTACTAACAGGTCATGCTGAGGACTCTATCGAGACAGCCGTCGTAAGACGCGA	x	0	0	0	0	0	0	0	0	0	1	0	0	0	0	0	0	0	0	1	0	0	1	0	0	0	0	0	4	1	0	0	0	0	0	0	0	0	0	0
626	14	Bacteria(100)	Actinobacteria(100)	Actinobacteria(100)	Actinomycetales(100)	Actinomycetaceae(100)	Actinomyces(100)	Otu0626	CACGCTGTAAACGTTGGGCACTAGGTGTGGGGGCCGACCCGTCGGTTTCTTGCGCCGTAGCTAACGCTTTAAGTTGCCCCGCCTGGGGAGTACGGCCGCAAGGCTAAAACTCAAAGGAATTGACGGGGGCCCGGCACAAGCGGCGGAGCATGCGGATTAATTCGATGCAACGCGAAGAACCTTACCAAGGCTTGACATGCACGGCGGCACTGCAGAGATGTGGTGGCATTTAGTTGGTCGTGTGCAGGTGGTGCATGGTTGTCGTCAGCTCGTGTCGTGAGATGTTGGGTTAAGTCCCGCAACGAGCGCAACCCTTGCCCTATGTTGCCAGCACGTGATGGTGGGGACTCGTGGGGGACTGCCGGGGTTAACTCGGA	x	0	0	0	0	0	0	0	0	0	0	1	0	0	0	1	0	0	0	0	0	0	0	0	0	0	0	0	0	0	0	0	0	1	0	0	0	0	0	0
672	14	Bacteria(100)	Firmicutes(100)	Negativicutes(100)	Selenomonadales(100)	Veillonellaceae(100)	Veillonella(100)	Otu0672	CTGGCCGTAAACGATGGGTACTAGGTGTAGGAGGTATCGACCCCTTCTGTGCCGGAGTTAACGCAATAAGTACCCCGCCTGGGGAGTACGACCGCAAGGTTGAAACTCAAAGGAAATTGACGGGGGCCCGGCACAAGCGGTGGAGTATGTGGTTTAATTCGACGCAACGCGAAGAACCTTACCAGGTCTTGACATTGATGGACAGAACTAGAGATAGTTCCTCTTCTTCGGAAGCCAGAAAACAGGTGGTGCACGGTTGTCGTCAGCTCGTGTCGTGAGATGTTGGGTTAAGTCCCGCAACGAGCGCAACCCCTATCTTATGTTGCCAGCACTTCGGGTGGGAACTCATGAGAGACTGCCGCAGACAATGCGGA	x	0	0	0	0	0	0	0	0	0	0	0	0	2	0	0	0	0	0	0	0	0	0	0	0	0	0	0	0	0	0	0	0	0	0	0	0	0	0	0
696	14	Bacteria(100)	Spirochaetes(100)	Spirochaetes(100)	Spirochaetales(100)	Spirochaetaceae(100)	Treponema(100)	Otu0696	CGCACAGTCAACGATGTGCACTAGATGTCTGTCCACGAGGATGGGTGTCAAAGCAAACGCGATAAGTGCACCGCCTGGGGAGTATGCCCGCAAGGGTGAAACTCAAAGGAATTGACGGGGGCCCCGCACAAGCGGTGGAGCATGTGGTTTAATTCGATGGTACGCGAGGAACCTTACCTGGGTTTGACATACACAGGGATTATGTAGAGATATGTAAGCGCAGCAATGCGCCTGTGAACAGGTGCTGCATGGCTGTCGTCAGCTCGTGCCGTGAGGTGTTGGGTTAAGTCCCGCAACGAGCGCAACCCCTACTGCCAGTTACCAGCGCGTTATGGCGGGGACTCTGGCGGAACTGCCTGCGACAAGCAGGA	x	0	0	0	0	0	0	0	0	0	0	0	0	0	1	0	0	0	0	1	0	0	0	0	0	0	0	0	0	0	0	0	0	0	0	0	0	0	0	0
852	14	Bacteria(100)	Proteobacteria(100)	Gammaproteobacteria(100)	Enterobacteriales(100)	Enterobacteriaceae(100)	unclassified	Otu0852	CACGCCGTAAACGATGTCGACTTGGAGGTTGTGCCCTTGAGGCGTGGCTTCCGGAGCTAACGCGTTAAGTCGACCGCCTGGGGAGTACGGCCGCAAGGTTAAAACTCAAATGAATTGACGGGGCCCGCACAAGCGGTGGAGCATGTGGTTTAATTCGATGCAACGCGAAGAACCTTACCTGGTCTTGACATCCACAGAACTTTCCAGAGATGGATTGGTGCCTTCGGGAACTGTGAGACAGGTGCTGCATGGCTGTCGTCAGCTCGTGTTGTGAAATGTTGGGTTAAGTCCCGCAACGAGCGCAACCCTTATCCTTTGTTGCCAGCGGTCCGGCCGGGAACTCAAAGGAGACTGCCAGTGATAAACTGGA	x	0	0	0	0	0	0	0	0	0	0	0	0	0	0	0	0	0	0	0	0	0	6	0	0	0	0	0	0	0	0	0	0	0	0	0	0	0	0	0
946	14	Bacteria(100)	Firmicutes(100)	Clostridia(100)	Clostridiales(100)	Eubacteriaceae(100)	Eubacterium(100)	Otu0946	CACGCCGTAAACGATGAGCACTAGGTGTCGGGACATGAGTCTCGGTGCCGCAGTTAACGCAATAAGTGCTCCGCCTGGGGAGTACGCACGCAAGTGTAAAACTCAAAGGAATTGACGGGGACCCGCACAAGCAGCGGAGCATGTGGTTTAATTCGAAGCAACGCGAAGAACCTTACCAAGACTTGACATCCCTCTGACGTACCCTTAATCGGGTATTTCTTCGGACAGAGGAGACAGGTGGTGCATGGTTGTCGTCAGCTCGTGTCGTGAGATGTTGGGTTAAGTCCCGCAACGAGCGCAACCCTTGTCTTTAGTTGCCATCATTAAGTTGGGCACTCTAAAGAGACTGCCGGGGAAACTCGGA	x	0	0	0	0	0	0	0	0	0	0	0	0	0	0	0	0	0	0	0	0	0	0	0	0	0	0	1	0	0	0	0	0	0	0	0	0	0	0	4
1154	14	Bacteria(100)	Firmicutes(100)	Bacilli(100)	Lactobacillales(100)	unclassified(100)	unclassified(100)	Otu1154	CACGCCGTAAACGATGAGTGCTAGGTGTTGGGTCCTTTCCGGGACTCAGTGCCGCAGCTAACGCATTAAGCACTCCGCCTGGGGAGTACGACCGCAAGGTTGAAACTCAAAGGAATTGACGGGGACCCGCACAAGCGGTGGAGCATGTGGTTTAATTCGAAGCAACGCGAAGAACCTTACCAAGTCTTGACATCCTTTGACCACTCTAGAGATAGAGCTTTCCCTTCGGGGACAAAGTGACAGGTGGTGCATGGTTGTCGTCAGCTCGTGTCGTGAGATGTTGGGTTAAGTCCCGCAACGAGCGCAACCCCTATTGTTAGTTGCCATCATTCAGTTGGGCACTCTAGCGAGACTGCCGGTAATAAACCGGA	x	0	0	0	0	0	0	0	0	0	0	0	0	0	0	0	0	0	0	0	0	0	0	0	0	0	0	0	0	0	0	0	0	0	0	0	0	0	0	0
1788	14	Bacteria(100)	Actinobacteria(100)	Actinobacteria(100)	Actinomycetales(100)	Micrococcaceae(100)	Arthrobacter(100)	Otu1788	CATGCCGTAAACGTTGGGCACTAGGTGTGGGGGACATTCCACGTTTTCCGCGCCGTAGCTAACGCATTAAGTGCCCCGCCTGGGGAGTACGGCCGCAAGGCTAAAACTCAAAGGAATTGACGGGGGCCCGCACAAGCGGCGGAGCATGCGGATTAATTCGATGCAACGCGAAGAACCTTACCAAGGCTTGACATGAACCGGAATGATGCAGAGATGTGTCAGCCACTTGTGGCCGGTTTACAGGTGGTGCATGGTTGTCGTCAGCTCGTGTCGTGAGATGTTGGGTTAAGTCCCGCAACGAGCGCAACCCTCGTTCCATGTTGCCAGCGGGTTATGCCGGGGACTCATGGGAGACTGCCGGGGTCAACTCGGA	x	0	0	0	0	0	0	0	0	0	0	0	0	0	0	0	0	0	0	0	0	0	0	0	0	0	0	0	0	0	0	0	0	0	0	0	0	0	0	0
141	13	Bacteria(100)	Actinobacteria(100)	Actinobacteria(100)	Actinomycetales(100)	Micrococcaceae(100)	Rothia(100)	Otu0141	CATGCCGTAAACGTTGGGCACTAGGTGTGGGGGACGATTCCACGTTTTCCGTCGCCGTAGCTAACGCATTAAGTGCCCCGCCTGGGGAGTACGGCCGCAAGGCTAAAACTACAAAGAAATTGACGGGGGCCCGGCACAAGCGGCGGAGCATGCGGATTAATTCGATGCAACGCGAAGAACCTTACCAAGGCTTGACATATACTGGACCGCATCAGAGATGGTGTTTCCCTTCGGGGCGTGGTATACAGGTGGTGCATGGTTGTCGTCAGCTCGTGTCGTGAGATGTTGGGTTAAGTCCCGCAACGAGCGCAACCCTCGTTCTATGTTGCCAGCACGTTATGGTGGGGACTCATAGGAGACTGCCGGGGTCAACTCGGA	x	0	2	0	0	0	0	0	0	0	0	0	1	0	0	0	0	0	0	0	0	0	0	0	0	0	0	0	0	0	0	0	0	0	0	1	0	0	0	0
371	13	Bacteria(100)	Bacteroidetes(100)	Bacteroidia(100)	Bacteroidales(100)	unclassified(100)	unclassified(100)	Otu0371	CGCGCTGTAAACGATGATGACTAACTGTTGGTTCCAATGGGATCAGTGGTCAAGCGAAAGCGTTAAGTCATCCACCTGGGGAGTACGGCCGCAAGGCTGAAACTCAAAGGAATTGACGGGGGCCCGCACAAGCGGAGGAACATGTGGTTTAATTCGATGATACGCGAGGAACCTTACCCGGGCTCGAACGGCGGATGAATATGTTTGAGAGAGCATAGTCGCAAGACATCCGTCGAGGTGCTGCATGGTTGTCGTCAGCTCGTGCCGTGAGGTGTCGGCTTAAGTGCCATAACGAGCGCAACCCTTGCCGTCAGTTGCCATCAGGATAAGCTGGGGACTCTGTCGGGACTGCCACCGCAAGGTGTGA	x	0	0	0	0	0	2	0	0	1	0	0	0	0	0	0	0	0	0	0	0	0	0	0	0	0	0	0	0	0	0	0	0	0	0	0	0	0	0	0
389	13	Bacteria(100)	Proteobacteria(100)	Gammaproteobacteria(100)	Pasteurellales(100)	Pasteurellaceae(100)	Haemophilus(93)	Otu0389	CACGCTGTAAACGCTGTCGATTTGGGGATTGGGCTTAAAGCTTGGTGCCCGTAGCTAACGTGATAAATCGACCGCCTGGGGAGTACGGCCGCAAGGTTAAAACTCAAATGAATTGACGGGGGCCCGCACAAGCGGTGGAGCATGTGGTTTAATTCGATGCAACGCGAAGAACCTTACCTACTCTTGACATCCAGAGAACTTTCCAGAGATGGATTGGTGCCTTCGGGAACGTCTGAGACAGGTGCTGCATGGCTGTCGTCAGCTCGTGTTGTGAAATGTTGGGTTAAGTCCCGCAACGAGCGCAACCCTTATCCTTTGTTGCCAGCGATTTGGTCGGGAACTCAAAGGAGACTGCCAGTGATAAACTGGA	x	0	0	0	0	0	1	0	0	0	0	0	0	0	0	0	0	0	0	0	0	0	0	0	0	0	0	0	0	0	0	0	0	0	0	0	0	0	0	0
448	13	Bacteria(100)	Proteobacteria(100)	Betaproteobacteria(100)	Neisseriales(100)	Neisseriaceae(100)	Neisseria(100)	Otu0448	CACGCCCTAAACGATGTCAATTAGCTGTTGGGCAACTTGATTGCTTAGTAGCGTAGCTAACGCGTGAAATTGACCGCCTGGGGAGTACGGTCGCAAGATTAAAACTCAAAGGAATTGACGGGGGACCCGCACAAGCGGTGGATGATGTGGATTAATTCGATGCAACGCGAAGAACCTTACCTGGTCTTGACATGTACGGAATCCTCCAGAGACGGAGGAGTGCCTTCGGGAGCCGTAACACAGGTGCTGCATGGCTGTCGTCAGCTCGTGTCGTGAGATGTTGGGTTAAGTCCCGCAACGAGCGCAACCCTTGTCATTAGTTGCCATCATTAAGTTGGGCACTCTAGCGAGACTGCCGGTAATAAACCGGA	x	0	0	0	0	0	0	1	0	0	1	0	0	0	0	0	0	0	0	0	0	0	0	0	0	1	0	0	0	0	0	0	3	0	0	0	0	0	0	0
483	13	Bacteria(100)	Proteobacteria(100)	Gammaproteobacteria(100)	Cardiobacteriales(100)	Cardiobacteriaceae(100)	Cardiobacterium(100)	Otu0483	CACGCCCTAAACGATGTCAACTAGGTGTTGGGTTGTTAAAGACTCGGTACCGGAGCTAACGCATTAAGTTGACCGCCTGGGGAGTACGGCCGCAAGGTTGAAACTCAAAGAAATTGACGGGGACCCGCACAAGCGGTGGAGCATGTGGTTTAATTCGATGCAACGCGAAGAACCTTACCAGGCCTTGACATCCTAGGGACTTGGCAGAGATGCCTTGGTGCCTTCGGGAACCTAGAGACAGGTGTTGCATGGCTGTCGTCAGCTCGTGTCGTGAGATGTTGGGTTAAGTCCCGCAACGAGCGCAACCCTTATCCTTACTTGCCAGCACTTTGGGTGGGAACTGTAAGGAGACTGCCGGTGACAAGCCGGA	x	0	0	0	0	0	0	0	1	0	0	1	0	0	0	0	0	0	0	0	0	1	0	0	0	0	0	0	0	0	0	0	1	0	0	0	0	0	0	0
500	13	Bacteria(100)	Firmicutes(100)	Clostridia(100)	Clostridiales(100)	unclassified(100)	unclassified(100)	Otu0500	CACGCAGTAAACGATGAATACTTGGTGTCGGGGAGGTAAACTCTTCGGTGCCGCAAGCTAACGCATTAAGTATTCCACCTGGGGAGTACGTTCGCAAGAATGAAACTCAAAGGAATTGACGGGGACCCGCACAAGCGGTGGAGCATGTGGTTTAATTCGAAGCAACGCGAAGAACCTTACCAAATCTTGACATACTCTTGAATAGTTTTGTAATGAAGCTAGACCTTCGGGACAAGGAGTACAGGTGGTGCATGGTTGTCGTCAGCTCGTGTCGTGAGATGTTGGGTTAAGTCCCGCAACGAGCGCAACCCTTGTCGTCAGTAGCCAGCAGTAAGATGGGCACTCTGACGAGACAGCCGGAGATAATCCGGA	x	0	0	0	0	0	0	0	1	0	0	0	0	0	0	0	0	0	0	0	0	0	0	0	0	0	0	0	0	0	0	0	0	0	0	0	0	0	0	0
670	13	Bacteria(100)	Firmicutes(100)	Clostridia(100)	Clostridiales(100)	unclassified(93)	unclassified(93)	Otu0670	CACGCAGTAAACGATGAATACTTGGTGTCGGGGAGGTAAACTCTTCGGTGCCGCAAGCAAACGCATTAAGTATTCCACCTGGGGAGTACGTTCGCAAGAATGAAACTCAAAGGAATTGACGGGGACCCGCACAAGCGGTGGAGCATGTGGTTTAATTCGAAGCAACGCGAAGAACCTTACCAAATCTTGACATACTCTTGAATAACTTTGTAATGAAGTTAGTCTTTCGGGACGAAGGAGTACAGGTGGTGCATGGTTGTCGTCAGCTCGTGTCGTGAGATGTTGGGTTAAGTCCCGCAACGAGCGCAACCCTTGTCGTCAGTAGCCAGCAGTAAGATGGGCACTCTGACGAGACAGCCGGAGATAATCCGGA	x	0	0	0	0	0	0	0	0	0	0	0	0	1	0	0	0	0	0	0	0	0	0	0	0	0	1	0	0	0	1	0	0	0	0	0	0	0	0	0
688	13	Bacteria(100)	Bacteroidetes(100)	Flavobacteria(100)	Flavobacteriales(100)	Flavobacteriaceae(100)	Capnocytophaga(100)	Otu0688	CACGCTGTAAACGATGGATACTAGCTGTTTGGATGAAAGTTTGAGTGGCTAAGCGAAAGTGATAAGTATCCCACCTGGGGAGTACGCACGCAAGTGTGAAACTCAAAGGAATTGACGGGGGCCCGCACAAGCGGTGGAGCATGTGGTTTAATTCGATGATACGCGAGGAACCTTACCAAGGTTTAAATGGAGACTGACAGGTGTAGAGATACGCTTTTCTTCGGACAGTTTTCAAGGTGCTGCATGGTTGTCGTCAGCTCGTGCCGTGAGGTGTCAGGTTAAGTCCTATAACGAGCGCAACCCCTGCCATTAGTTGCTAGCGAGTCGAGTCGAGCACTCTAGTGGGACTGCCGGTGCAAACCGTGA	x	0	0	0	0	0	0	0	0	0	0	0	0	0	1	0	0	0	0	0	0	0	0	0	0	0	2	0	0	0	0	0	0	0	0	0	0	0	0	0
702	13	Bacteria(100)	Firmicutes(100)	Bacilli(100)	Lactobacillales(100)	Streptococcaceae(100)	Streptococcus(100)	Otu0702	CACGCCGTAAACGATGAGTGCTAGGTGTTGGATCCTTTCCGGGATTCAGTGCCGCAGCTAACGCATTAAGCACTCCGCCTGGGGAGTACGACCGCAAGGTTGAAACTCAAAGGAATTGACGGGGGCCCGCACAAGCGGTGGAGCATGTGGTTTAATTCGAAGCAACGCGAAGAACCTTACCAGGTCTTGACATCCCGGTGCCCGTCCTAGAGATAGGATTTTGCTTCGGCACACCGGTGACAGGTGGTGCATGGTTGTCGTCAGCTCGTGTCGTGAGATGTTGGGTTAAGTCCCGCAACGAGCGCAACCCTTATTGTTAGTTGCCATCATTAAGTTGGGCACTCTAGCGAGACTGCCGGTAATAAACCGGA	x	0	0	0	0	0	0	0	0	0	0	0	0	0	0	1	0	0	0	0	0	0	0	0	0	0	0	0	0	0	0	0	0	0	0	0	0	0	0	0
853	13	Bacteria(100)	Firmicutes(100)	Bacilli(100)	Bacillales(100)	Staphylococcaceae(100)	Staphylococcus(100)	Otu0853	CACGCCGTAAACGATGAGTGCTAAGTGTTAGGGGGTTTCCGCCCCTTACGTGCTGCAGCTAACGCATTAAGCACTCCGCCTGGGGAGGTACGACCGCAAGGTTGAAACTCAAAGGAATTGACGGGGACCCGCACAAGCGGTGGAGCATGTGGTTTAATTCGAAGCAACGCGAAGAACCTTACCAAATCTTGACATCCTCTGACCCCTCTAGAGATAGAGGTTTCCCCTTCGGGAGACAGAGTGACAGGTGGTGCATGGTTGTCGTCAGCTCGTGTCGTGAGATGTTGGGTTAAGTCCCGCAACGAGCGCAACCCTTAAGCTTAGTTGCCATCATTAAGTTGGGCACTCTAAGTTGACTGCCGGTGACAAACCGGA	x	0	0	0	0	0	0	0	0	0	0	0	0	0	0	0	0	0	0	0	0	0	8	0	0	0	0	0	0	0	0	0	0	0	0	0	0	0	0	0
894	13	Bacteria(100)	Firmicutes(100)	Bacilli(100)	Lactobacillales(100)	Streptococcaceae(100)	Streptococcus(100)	Otu0894	CACGCCGTAAACGATGAGTGCTAGGTGTTGGATCCTTTCCGGGATTCAGTGCCGCAGCTAACGCATTAAGCACTCCGCCTGGGGAGTACGACCGCAAGGTTGAAACTCAAAGGAATTGACGGGGGCCCGCACAAGCGGCGGAGCATGCGGATTAATTCGATGCAACGCGAAGAACCTTACCAGGTCTTGACATCCCGATGCTATTTCTAGAGATAGAAAGTTACTTCGGTACATCGGTGACAGGTGGTGCATGGTTGTCGTCAGCTCGTGTCGTGAGATGTTGGGTTAAGTCCCGCAACGAGCGCAACCCCTATTGTTAGTTGCCATCATTCAGTTGGGCACTCTAGCGAGACTGCCGGTAATAAACCGGA	x	0	0	0	0	0	0	0	0	0	0	0	0	0	0	0	0	0	0	0	0	0	0	1	0	0	0	0	0	0	0	0	0	0	0	0	0	0	0	0
941	13	Bacteria(100)	Proteobacteria(100)	Gammaproteobacteria(100)	Pasteurellales(93)	Pasteurellaceae(93)	Haemophilus(85)	Otu0941	CACGCTGTAAACGATGTCGATTTGGGGGTTGAACTTTAAGTTTGGCGCCCGTAGCTAACGTGATAAATCGACCGCCTGGGGAGTACGGCCGCAAGGTTAAAACTCAAATGAATTGACGGGGCCCGGCACAAGCGGTGGAGCATGTGGTTTAATTCGATGCAACGCGAAGAACCTTACCTACTCTTGACATCCAGAGAACATTCCAGAGATGGATTGGTGCCTTCGGGAACGTCTGAGACAGGTGCTGCATGGCTGTCGTCAGCTCGTGTTGTGAAATAGTTGGGTTAAGTCCCGCAACGAGCGCAACCCTTATCCTTTGTTGCCAGCGATTCGGTCGGGAACTCAAAGGAGACTGCCGGTGATAAACCGGA	x	0	0	0	0	0	0	0	0	0	0	0	0	0	0	0	0	0	0	0	0	0	0	0	0	0	0	1	0	0	0	0	0	0	0	0	0	0	0	0
959	13	Bacteria(100)	Bacteroidetes(100)	Bacteroidia(100)	Bacteroidales(100)	Porphyromonadaceae(100)	Porphyromonas(100)	Otu0959	CACGCAGTAAACGATGATAACTGGGCGGTATGCGATATACAGTATGCTCCTAAGCGAAAGACGTTAAGTTATCCACCTGGGGAGGTACGCCGGCAACGGTGAAACTCAAAGGAATTGACGGGGGCCCGGCACAAGCGGAGGAACATGTGGTTTAATTCGATGATACGCGAGGAACCTTACCCGGGATTGAAATGTAGATGACCGCTCCTGAAAGGGAGTTTTCCTTCGGGACATCTATGTAGGTGCTGCATGGTTGTCGTCAGCTCGTGCCGTGAGGTGTCGGCTTAAGTGCCATAACGAGCGCAACCCCTGTCTACGGTTGCCATCAGGTAATGCTGGGAACTCCGTAGAGACTGCCGTCGTAAGGCGTGA	x	0	0	0	0	0	0	0	0	0	0	0	0	0	0	0	0	0	0	0	0	0	0	0	0	0	0	0	1	0	0	0	0	0	0	0	0	0	0	0
995	13	Bacteria(100)	Proteobacteria(100)	Gammaproteobacteria(100)	Pasteurellales(100)	Pasteurellaceae(100)	unclassified(100)	Otu0995	CACGCTGTAAACGATGTCGATTTGGGGGTTGGGCTTTAAGCTTGGCGCCCGTAGCTAACGTGATAAATCGACCGCCTGGGGAGTACGGCCGCAAGGTTAAAACTCAAATGAATTGACGGGGCCCGCACAAGCGGTGGAGCATGTGGTTTAATTCGATGCAACGCGAAGAACCTTACCTACTCTTGACATCCAGAGAACTTTCCAGAGATGGATTGGTGCCTTCGGGAACTCTGAGACAGGTGCTGCATGGCTGTCGTCAGCTCGTGTTGTGAAATGTTGGGTTAAGTCCCGCAACGAGCGCAACCCTTATCCTTTGTTGCCAGCGATTAGGTCGGGAACTCAAAGGAGACTGCCGGTGATAAAACCGGA	x	0	0	0	0	0	0	0	0	0	0	0	0	0	0	0	0	0	0	0	0	0	0	0	0	0	0	0	0	0	0	1	0	0	0	2	0	0	0	0
1338	13	Bacteria(100)	Proteobacteria(100)	Betaproteobacteria(100)	Neisseriales(100)	Neisseriaceae(100)	Kingella(100)	Otu1338	CACGCCCTAAACGATGTCGATTAGCTGTTGGGCAACTTGATTGCTTAGTAGCGTAGCTAACGCGTGAAATCGACCGCCTGGGGAGTACGGTCGCAAGATTAAAACTCAAAGGAATTGACGGGGACCCGCACAAGCGGTGGATGATGTGGATTAATTCGATGCAACGCGAAGAACCTTACCTGGTCTTGACATGTACGGAAGAACTCAGAGACGAGTTTGTGCCTTCGGGAGCCGTAACACAGGTGCTGCATGGCTGTCGTCAGCTCGTGTCGTGAGATGTTGGGTTAAGTCCCGCAACGAGCGCAACCCTTGTCATTAGTTGCCATCATTTAGTTGGGCACTCTAATGAGACTGCCGGTGACAAACCGGA	x	0	0	0	0	0	0	0	0	0	0	0	0	0	0	0	0	0	0	0	0	0	0	0	0	0	0	0	0	0	0	0	0	0	0	0	0	0	0	0
1361	13	Bacteria(100)	Firmicutes(100)	Bacilli(100)	Lactobacillales(100)	Streptococcaceae(100)	Streptococcus(100)	Otu1361	CACGCCGTAAACGATGAGTGCTAGGTGTTAGGCCCTTTCCGGGGCTTAGTGCCGCAGCTAACGCATTAAGCACTCCGCCTGGGGAGTACGACCGCAAGGTTGAAACTCAAAGGAATTGACGGGGGCCCGCACAAGCGGTGGAGCATGTGGTTTAATTCGAAGCAACGCGAAGAACCTTACCAGGTCTTGACATCCCGATGCTATTTCTAGAGATAGGAAGTTACTTCGGTACATCGGTGACAGGTGGTGCATGGTTGTCGTCAGCTCGTGTCGTGAGATGTTGGGTTAAGTCCCGCAACGAGCGCAACCCCTATTGTTAGTTGCCATCATTCAGTTGGGCACTCTAGCGAGACTGCCGGTAATAAACCGGA	x	0	0	0	0	0	0	0	0	0	0	0	0	0	0	0	0	0	0	0	0	0	0	0	0	0	0	0	0	0	0	0	0	0	0	0	0	0	0	0
1454	13	Bacteria(100)	Firmicutes(100)	Bacilli(100)	Bacillales(85)	Bacillales_Incertae_Sedis_XI(85)	Gemella(85)	Otu1454	CACGCCGTAAACGATGAGTGCTAGGTGTTAGACCCTTTCCGGGGTTTAGTGCCGCAGCTAACGCATTAAGCACTCCGCCTGGGGAGTACGACCGCAAGGTTGAAACTCAAAGGAATTGACGGGGACCCGCACAAGCGGTGGAGCATGTGGTTTAATTCGAAGCAACGCGAAGAACCTTACCAAGTCTTGACATACTGTGAGGACACAAGAGATTGTGTTGTTCTGACCTTTGGTTAGACACAGATACAGGTGGTGCATGGTTGTCGTCAGCTCGTGTCGTGAGATGTTGGGTTAAGTCCCGCAACGAGCGCAACCCCTATTGTTAGTTGCCATCATTTAGTTGGGCACTCTAGCGAGACTGCCGGTAATAAACCGGA	x	0	0	0	0	0	0	0	0	0	0	0	0	0	0	0	0	0	0	0	0	0	0	0	0	0	0	0	0	0	0	0	0	0	0	0	0	0	0	0
1548	13	Bacteria(100)	Actinobacteria(100)	Actinobacteria(100)	Actinomycetales(100)	Micrococcaceae(100)	Rothia(100)	Otu1548	CATGCCGTAAACGTTGGGCACTAGGTGTGGGGACATTCCTACGTTTTCCGCGCCGTAGCTAACGCATTAAGTGCCCCGCCTGGGGAGTACGGCCGCAAGGCTAAAACTCAAAGAAATTGACGGGGCCCGCACAAGCGGCGGAGCATGCGGATTAATTCGATGCAACGCGAAGAACCTTACCAAGGCTTGACATATACTGGACCGCATCAGAGATGGTGTTTCCCTTCGGGGCTGGTATACAGGTGGTGCATGGTTGTCGTCAGCTCGTGTCGTGAGATGTTGGGTTAAGTCCCGCAACGAGCGCAACCCTCGTTCTATGTTGCCAGCACGTTATGGTGGGGACTCATAGGAGACTGCCGGGGTCAACTCGGA	x	0	0	0	0	0	0	0	0	0	0	0	0	0	0	0	0	0	0	0	0	0	0	0	0	0	0	0	0	0	0	0	0	0	0	0	0	0	0	0
2070	13	Bacteria(100)	Bacteroidetes(100)	Flavobacteria(100)	Flavobacteriales(100)	Flavobacteriaceae(100)	Chryseobacterium(100)	Otu2070	CACGCCGTAAACGATGCTAACTCGTTTTTGGGTCTTCGGATTCAGAGACTAAGCGAAAGTGATAAGTTAGCCACCTGGGGAGTACGTTCGCAAGAATGAAACTCAAAGGAATTGACGGGGGCCCGCACAAGCGGTGGATTATGTGGTTTAATTCGATGATACGCGAGGAACCTTACCAAGGCTTAAATGGGAATTGACAGGTTTAGAAATAGACTTTTCTTCGGACAATTTTCAAGGTGCTGCATGGTTGTCGTCAGCTCGTGCCGTGAGGTGTTAGGTTAAGTCCTGCAACGAGCGCAACCCCTGTCACTAGTTGCCATCATTCAGTTGGGGACTCTAGTGAGACTGCCTACGCAAGTAGAGA	x	0	0	0	0	0	0	0	0	0	0	0	0	0	0	0	0	0	0	0	0	0	0	0	0	0	0	0	0	0	0	0	0	0	0	0	0	0	0	0
42	12	Bacteria(100)	Firmicutes(100)	Bacilli(100)	Lactobacillales(100)	Streptococcaceae(100)	Streptococcus(100)	Otu0042	CACGCCGTAAACGATGAGTGCTAGGTGTTAGGCCCTTTCCGGGGCTTAGTGCCGCAGCTAACGCATTAAGCACTCCGCCTGGGGAGTACGACCGCAAGGTTGAAACTCAAAGGAATTGACGGGGGCCCGCACAAGCGGTGGAGCATGTGGTTTAATTCGAAGCAACGCGAAGAACCTTACCAGGTCTTGACATCCCGATGCCCGCTCTAGAGATAGAGTTTTCCTTCGGGACAGAGGTGACAGGTGGTGCATGGTTGTCGTCAGCTCGTGTCGTGAGATGTTGGGTTAAGTCCCGCAACGAGCGCAACCCCTATTGTTAGTTGCCATCATTCAGTTGGGCACTCTAGCGAGACTGCCGGTAATAAACCGGA	x	1	0	0	0	0	0	0	0	0	0	0	0	0	0	0	0	0	0	0	0	0	1	0	0	0	0	0	0	0	0	0	0	0	0	0	0	0	0	0
125	12	Bacteria(100)	Actinobacteria(100)	Actinobacteria(100)	Actinomycetales(100)	Actinomycetaceae(100)	Actinomyces(100)	Otu0125	CATGCCGTAAACGTTGGGCACTAGGTGTGGGGGACATTCCACGTTTTCCGCGCCGTAGCTAACGCATTAAGTGCCCCGCCTGGGGAGTACGGCCGCAAGGCTAAAACTCAAAGGAATTGACGGGGCCCGCACAAGCGGCGGAGCATGCGGATTAATTCGATGCAACGCGAAGAACCTTACCAAGGCTTGACATGCACGGCGGCACTGCAGAGATGTGGTGGCATTTAGTTGGTCGTGTGCAGGTGGTGCATGGTTGTCGTCAGCTCGTGTCGTGAGATGTTGGGTTAAGTCCCGCAACGAGCGCAACCCTTGCCCTATGTTGCCAGCACGTTATGGTGGGGACTCGTGGGGGACTGCCGGGGTTAACTCGGA	x	0	1	0	0	0	0	1	0	0	0	0	0	0	0	0	0	0	0	0	0	0	0	0	0	0	0	0	0	0	0	0	0	0	0	0	0	0	0	0
280	12	Bacteria(100)	Fusobacteria(100)	Fusobacteria(100)	Fusobacteriales(100)	Leptotrichiaceae(100)	Leptotrichia(100)	Otu0280	CTAGCTGTAAACGATGATTACTGGGTGTGGGCATGAAGAGTGTCCGTGCCGAAGCTAATGCGATAAGTAATCCGCCTGGGGAGTACGGCCGCAAGGCTGAAACTCAAAGGAATTTGACGGGGACCCCGCACAAGCGGTGGAGCATGTGGTTTAATTCGACGCAACGCGAGGAACCTTACCAGATCTTGACATCCTGCGAAGGCCTGCGAGAGCAGGCTGTGCCTCCGGGAACGCAGAGACAGGTGGTGCATGGCTGTCGACAGCTCGTGTCGTGAGATGTTGGGTTAAGTCCCGCAACGAGCGCAACCCCTATTGCTAGTTGCCATCATTAGGTTGGGAACTCTAGCAAGACTGCCGGTAATAAACCGGA	x	0	0	0	1	0	0	0	0	0	0	0	0	0	0	0	1	0	0	0	2	0	0	0	0	0	0	0	0	0	0	0	0	0	0	0	0	1	0	0
388	12	Bacteria(100)	Proteobacteria(100)	Betaproteobacteria(100)	Neisseriales(100)	Neisseriaceae(100)	Simonsiella(67)	Otu0388	CACGCCCTAAACGATGTCAATTAGCTGTTGGGGCACTAGATGCCTTAGTAGCGAAGCTAACGCGTGAAATTGACCGCCTGGGGAGTACGGTCGCAAGATTAAAACTCAAAGGAATTGACGGGGACCCGCACAAGCGGTGGATGATGTGGATTAATTCGATGCAACGCGAAGAACCTTACCTGGTCTTGACATGTACGGAATCTCTCAGAGACGGGAGAGTGCCTTCGGGAGCCGTAACACAGGTGCTGCATGGCTGTCGTCAGCTCGTGTCGTGAGATGTTGGGTTAAGTCCCGCAACGAGCGCAACCCTTGTCATTAGTTGCCATCATTTGGTTGGGCACTCTAATGAGACTGCCGGTGACAAACCGGA	x	0	0	0	0	0	1	0	0	0	0	0	0	0	0	0	0	0	0	0	0	1	0	0	0	0	0	0	0	0	0	0	0	0	0	0	0	0	0	0
441	12	Bacteria(100)	Firmicutes(100)	Clostridia(100)	Clostridiales(100)	Clostridiales_Incertae_Sedis_XI(100)	Finegoldia(100)	Otu0441	CACGCCGTAAACGATGAATGCTAGGTGTTGGGGATCAAACCTCGGTGCCGAAGTTAACACATTAAGCATTCCGCCTGGGGAGTACGCACGCAAGTGTGAAACTCAAAGGAATTGACGGGGACCCGCACAAGCAGCGGAGCATGTGGTTTAATTCGATGCAACGCGAAGAACCTTACCAGGGCTTGACATGTGGGTGAAAGGTATAGAGATATACCCCTCTCTTTATGAGACATCCATACAGGTGGTGCATGGTTGTCGTCAGCTCGTGTCGTGAGATGTTGGGTTAAGTCCCGCAACGAGCGCAACCCCTATACTTAGTTACCAGCGAGTAATGTCGGGGACTCTAAGTAGACTGCCGATGACAAATCGGA	x	0	0	0	0	0	0	1	0	0	0	0	0	0	0	0	0	0	0	0	0	0	0	0	0	0	0	0	0	0	0	0	0	0	0	0	0	0	0	0
451	12	Bacteria(100)	Actinobacteria(100)	Actinobacteria(100)	Actinomycetales(100)	Actinomycetaceae(100)	Actinomyces(100)	Otu0451	CACGCTGTAAACGTTGGGCACTAGGTGTGGGGGCCACCCGTCGGTTTCTGCGCCGTAGCTAACGCTTTAAGTGCCCCGCCTGGGGAGTACGGCCGCAAGGCTAAAACTCAAAGGAATTGACGGGGGCCCGCACAAGCGGCGGAGCATGCGGATTAATTCGATGCAACGCGAAGAACCTTACCAAGGCTTGACATGCACGGCGGCACTGCAGAGATGTGGTGGCATTTAGTTGGTCGTGTGCAGGTGGTGCATGGTTGTCGTCAGCTCGTGTCGTGAGATGTTGGGTTAAGTCCCGCAACGAGCGCAACCCTTGCCCTATGTTGCCAGCACGTGATGGTGGGGACGTCGTGGGGGACTGCCGGGGTTAACTCGGA	x	0	0	0	0	0	0	1	0	0	0	0	0	0	0	0	0	0	0	0	0	0	0	0	0	0	1	0	0	0	0	0	0	0	0	0	0	1	0	0
719	12	Bacteria(100)	Firmicutes(100)	Clostridia(100)	Clostridiales(100)	unclassified(84)	unclassified(84)	Otu0719	CACGCAGTAAACGATGAATACTTGGTGTCGGTGAGGTAAACTCATCGGTGCCGCAAGCTAACGCATTAAGTATTCCACCTGGGGAGTACGTTCGCAAGAATGAAACTCAAAGGAATTGACGGGGACCCGCACAAGCGGTGGAGCATGTGGTTTAATTCGAAGCAACGCGAAGAACCTTACCAAATCTTGACATACTCTTGAATAGCTTTGTAATGAAGCTAGTCTTTCGGGACAAGGGATACAGGTGGTGCATGGTTGTCGTCAGCTCGTGTCGTGAGATGTTGGGTTAAGTCCCGCAACGAGCGCAACCCTTGTCGTCAGTAGCCAGCAGTAAGATGGGCACTCTGACGAGACAGCCGGAGATAATCCGGA	x	0	0	0	0	0	0	0	0	0	0	0	0	0	0	0	2	0	0	0	0	0	0	0	0	0	0	0	0	0	0	0	0	0	0	0	0	0	0	0
721	12	Bacteria(100)	Actinobacteria(100)	Actinobacteria(100)	Actinomycetales(100)	unclassified(100)	unclassified(100)	Otu0721	CATGCCGTAAACGGTGGGCGCTAGGTGTGGGGTTCCTTCCACGGGCTCCGCGCCGTAGCTAACGCATTAAGCGCCCCGCCTGGGGAGTACGGCCGCAAGGCTAAAACTCAAAGAAATTGACGGGGGCCCGCACAAGCGGCGGAGCATGTGGATTAATTCGATGCAACGCGAAGAACCTTACCTGGGCTTGACATATAGAGGATCGCTACAGAGATGTGGTTTCCCTTGTGGCTTCTATACAGGTGGTGCATGGTTGTCGTCAGCTCGTGTCGTGAGATGTTGGGTTAAGTCCCGCAACGAGCGCAACCCTTGTCTTATGTTGCCAGCACGTTATGGTGGGGACTCGTGAGAGACTGCCGGGGTCAACTCGGA	x	0	0	0	0	0	0	0	0	0	0	0	0	0	0	0	1	0	0	0	0	0	0	0	0	0	0	0	1	0	0	0	0	0	0	0	0	0	0	0
727	12	Bacteria(100)	Fusobacteria(100)	Fusobacteria(100)	Fusobacteriales(100)	Fusobacteriaceae(100)	Fusobacterium(100)	Otu0727	CACGCCGTAAACGATGATTACTAGGTGTTGGGGGTCGGAACCTCAGCGCCCAAGCTAACGCGATAAGTAATCCGCCTGGGGAGGTACGTACGCAAGTATGAAACTCAAAGGAATTGACGGGGACCCGCACAAGCGGTGGAGCATGTGGTTTAATTCGACGCAACGCGAGGAACCTTACCAGCGTTTGACATCTTAGGAATGAGACAGAGATGTTTCAGTGTCCCTTCGGGGAAACCTAAAGACAGGTGGTGCATGGCTGTCGTCAGCTCGTGTCGTGAGATGTTGGGTTAAGTCCCGCAACGAGCGCAACCCCTTTCGTATGTTACCATCATTAAGTTGGGGACGTCATGCGATACTGCCTGCGATGAGCAGGA	x	0	0	0	0	0	0	0	0	0	0	0	0	0	0	0	1	0	0	0	0	0	0	0	0	0	0	0	0	0	0	0	0	0	0	0	0	0	0	0
792	12	Bacteria(100)	Bacteroidetes(100)	Flavobacteria(100)	Flavobacteriales(100)	Flavobacteriaceae(100)	Capnocytophaga(100)	Otu0792	CACGCTGTAAACGATGGATACTAGCTGTTTGGTTGTAATGATTGAGTGGCTAAGCGAAAGTGATAAGTATCCCACCTGGGGAGTACGCACGCAAGTGTGAAACTCAAAGGAATTTGACGGGGGCCCCGCACAAGCGGTGGAGCATGTGGTTTAATTCGATGATACGCGAGGAACCTTACCAAGGTTTAAATGGTGACTGACGTACTTAGAGATAGGTATTTCTTCGGACAGTTATCAAGGTGCTGCATGGTTGTCGTCAGCTCGTGCCGTGAGGTGTCAGGTTAAGTCCTATAACGAGCGCAACCCCTGCCATTAGTTGCTAGCGAGTCGAGTCGAGCACTCTAGTGGGACTGCCGGTGCAAACCGTGA	x	0	0	0	0	0	0	0	0	0	0	0	0	0	0	0	0	0	0	7	0	0	0	0	0	0	0	0	0	0	0	0	1	0	0	0	0	0	0	0
835	12	Bacteria(100)	TM7(100)	TM7_class_incertae_sedis(100)	TM7_order_incertae_sedis(100)	TM7_family_incertae_sedis(100)	TM7_genus_incertae_sedis(100)	Otu0835	CACGCCGTAAACGATGGATACTGGCTGTTGGAGGTATCGACCCCTTCAGTAGCGAAGCTAACGCGTTAAGTATCCCGCCTGTGGAGTACGGCCGCAAGGCTAAAACATAAAGGAATTGACGGGGACCCGCACAAGCGGTGGATCGTGTTCTTTAATTCGATGCTAAACGAAGAACCTTACCAGGGCTTGACATCCAGGGAATTTTTGGGAAACCAATTAGTGCCGTTTGGAACCCTGTGACAGGTGATGCATGGCCGTCGTCAGCTCGTGTCGTGAGATGTTTGGTTAAGTCCATCAACGAGCGCAACCCTTGTGTCTAGTTGTATTTTTCTAGACAGACTGCTTCGGTAACGGAGA	x	0	0	0	0	0	0	0	0	0	0	0	0	0	0	0	0	0	0	0	0	1	0	0	0	0	0	0	0	0	1	0	0	1	0	0	0	0	0	0
925	12	Bacteria(100)	Proteobacteria(100)	Gammaproteobacteria(100)	Pasteurellales(100)	Pasteurellaceae(100)	Haemophilus(67)	Otu0925	CACGCTGTAAACGATGTCGATTTGGGGGTTGAACTTTAAGTTTGGCGCCCGTAGCTAACGTGATAAATCGACCGCCTGGGGAGTACGGCCGCAAGGTTAAAACTCAAATGAATTGACGGGGCCCGCACAAGCGGTGGAGCATGTGGTTTAATTCGATGCAACGCGAAGAACCTTACCTACTCTTGACATCCAGAGAACTTTCCAGAGATGGATTGGTGCCTTCGGGAACTCTGAGACAGGTGCTGCATGGCTGTCGTCAGCTCGTGTTGTGAAAATGTTGGGTTAAGTCCCGCAACGAGCGCAACCCTTATCCTTTGTTGCCAGCGATTCGGTCGGGAACTCAAAGGAGACTGCCGGTGATAAAACCGGA	x	0	0	0	0	0	0	0	0	0	0	0	0	0	0	0	0	0	0	0	0	0	0	0	0	0	1	0	0	0	0	0	0	0	0	0	0	0	0	0
1088	12	Bacteria(100)	Actinobacteria(100)	Actinobacteria(100)	Actinomycetales(100)	Micrococcaceae(100)	Rothia(100)	Otu1088	CATGCCGTAAACGTTGGGCACTAGGTGTGGGGAACATTCCACGTTTTCCGCGCCGTAGCTAACGCATTAAGTGCCCCGCCTGGGGAGTACGGCCGCAAGGCTAAAACTCAAAGAAATTGACGGGGGCCCGCACAAGCGGCGGAGCATGCGGATTAATTCGATGCAACGCGAAGAACCTTACCAAGGCTTGACATATACTGGACCGCATCAGAGATGGTGTTTCCCTTCGGGGCTGGTATACAGGTGGTGCATGGTTGTCGTCAGCTCGTGTCGTGAGATGTTGGGTTAAGTCCCGCAACGAGCGCAACCCTCGTTCTATGTTGCCAGCACGTTATGGGTGGGGACTCATAGGAGACTGCCGGGGTCAACTCGGA	x	0	0	0	0	0	0	0	0	0	0	0	0	0	0	0	0	0	0	0	0	0	0	0	0	0	0	0	0	0	0	0	0	0	0	0	0	0	0	0
1310	12	Bacteria(100)	Firmicutes(100)	Bacilli(100)	Lactobacillales(100)	Streptococcaceae(100)	Streptococcus(100)	Otu1310	CACGCCGTAAACGATGAGTGCTAGGTGTTAGGCCCTTTCCGGGGCGTTAGTGCCGCAGCTAACGCATTAAGCACTCCGCCTGGGGAGGTACGACCGCAAGGTTGAAACTCAAAGGAAATTGACGGGGCCCGGCACAAGCGGTGGAGCATGTGGTTTAATTCGAAGCAACGCGAAGAACCTTACCAGGTCTTGACATCCCTCTGACCGCTCTAGAGATAGAGTTTTCCTTCGGGACAGAGGTGACAGGTGGTGCATGGTTGTCGTCAGCTCGTGTCGTGAGATGTTGGGTTAAGTCCCGCAACGAGCGCAACCCCTATTGTTAGTTGCCATCATTCAGTTGGGCACTCTAGCGAGACTGCCGGTAATAAACCGGA	x	0	0	0	0	0	0	0	0	0	0	0	0	0	0	0	0	0	0	0	0	0	0	0	0	0	0	0	0	0	0	0	0	0	0	0	0	0	0	0
1414	12	Bacteria(100)	Firmicutes(100)	Bacilli(100)	Lactobacillales(100)	Streptococcaceae(100)	Streptococcus(100)	Otu1414	CACGCCGTAAACGATGAGTGCTAGGTGTTGGGTCCTTTCCGGGGCTCAGTGCCGCAGCTAACGCATTAAGCACTCCGCCTGGGGAGTACGACCGCAAGGTTGAAACTCAAAGGAATTGACGGGGGGCCCGCACAAGCGGTGGAGCATGTGGTTTAATTCGAAGCAACGCGAAGAACCTTACCAGGTCTTGACATCCCGATGCTATTTCTAGAGATAGGAAGTTACTTCGGTACATCGGTGACAGGTGGTGCATGGTTGTCGTCAGCTCGTGTCGTGAGATGTTGGGTTAAGTCCCGCAACGAGCGCAACCCCTATTGTTAGTTGCCATCATTCAGTTGGGCACTCTAGCGAGACTGCCGGTAATAAACCGGA	x	0	0	0	0	0	0	0	0	0	0	0	0	0	0	0	0	0	0	0	0	0	0	0	0	0	0	0	0	0	0	0	0	0	0	0	0	0	0	0
1768	12	Bacteria(100)	Proteobacteria(100)	Gammaproteobacteria(100)	Pseudomonadales(100)	Pseudomonadaceae(100)	Pseudomonas(100)	Otu1768	CACGCCGTAAACGATGTCAACTAGCCGTTGGGAGCCTTGAGCTCTTAGTGGCGCAGCTAACGCATTAAGTTGACCGCCTGGGGAGTACGGCCGCAAGGTTAAAACTCAAATGAATTGACGGGGGCCCGCACAAGCGGTGGAGCATGTGGTTTAATTCGAAGCAACGCGAAGAACCTTACCAGGCCTTGACATCCAATGAACTTTCCAGAGATGGATGGGTGCCTTCGGGAACATTGAGACAGGTGCTGCATGGCTGTCGTCAGCTCGTGTCGTGAGATGTTGGGTTAAGTCCCGTAACGAGCGCAACCCTTGTCCTTAGTTACCAGCACATAATGGTGGGCACTCTAAGGAGACTGCCGGTGACAAACCGGA	x	0	0	0	0	0	0	0	0	0	0	0	0	0	0	0	0	0	0	0	0	0	0	0	0	0	0	0	0	0	0	0	0	0	0	0	0	0	0	0
1792	12	Bacteria(100)	Bacteroidetes(100)	Sphingobacteria(100)	Sphingobacteriales(100)	Cytophagaceae(100)	Hymenobacter(100)	Otu1792	CACGCCGTAAACGATGGATACTCGCTGGTAGCGATACACTGTTGCTGGCTTAGCGAAAGCGGTAAGTATCCCACCTGGGGAGTACGCTCGCAAGAGTGAAACTCAAAGGAATTGACGGGGCCCGCACAAGTGGTGGAGCATGTGGTTTAATTCGATGATACGCGAGGAACCTTACCTAGGCTAGAATGCGCGTGACCGGTTCAGAGATGAGCCTTTCCTTCGGGACACAAAGCAAGGTGCTGCATGGCCGTCGTCAGCTCGTGCCGTGAGGTGTTGGGTTAAGTCCCGCAACGAGCGCAACCCCTACATTTAGTTGCCAGCGGATCATGCCGGGGACTCTAGATGGACTGCCTGCGCAAGCAGTGA	x	0	0	0	0	0	0	0	0	0	0	0	0	0	0	0	0	0	0	0	0	0	0	0	0	0	0	0	0	0	0	0	0	0	0	0	0	0	0	0
1795	12	Bacteria(100)	Firmicutes(100)	Clostridia(100)	Clostridiales(100)	Eubacteriaceae(100)	Eubacterium(100)	Otu1795	CACGCAGTAAACGATGAATACTTGGTGTCGGAGAGGTAAACTCTTCGGTGCCGCAAGCTAACGCATTAAGTATTCCACCTGGGGAGTACGTTCGCAAGAATGAAACTCAAAGGAATTGACGGGGACCCGCACAAGCGGTGGAGCATGTGGTTTAATTCGAAGCAACGCGAAGAACCTTACCAAATCTTGACATACTCTTGAATAGACTTGTAATGAGTCTAGTCTTTCGGGACAAGGGATACAGGTGGTGCATGGTTGTCGTCAGCTCGTGTCGTGAGATGTTGGGTTAAGTCCCGCAACGAGCGCAACCCTTGTCGTCAGTAGCCAGCAGTAAGATGGGCACTCTGACGAGACAGCCGGAGATAATCCGGA	x	0	0	0	0	0	0	0	0	0	0	0	0	0	0	0	0	0	0	0	0	0	0	0	0	0	0	0	0	0	0	0	0	0	0	0	0	0	0	0
1887	12	Bacteria(100)	Actinobacteria(100)	Actinobacteria(100)	Actinomycetales(100)	Actinomycetaceae(100)	Actinomyces(100)	Otu1887	CACGCTGTAAACGTTGGGCACTAGGTGTGGGGGCCGACCCGTGGTTTCTGCGCCGTAGCTAACGCTTTAAGTGCCCCGCCTGGGGAGGTACGGCCGCAAGGCTAAAACTCAAAGGAATTGACGGGGCCCGGCACAAGCGGCGGAGCATGCGGATTAATTCGATGCAACGCGAAGAACCTTACCAAGGCTTGACATGCACGGCGGCACTGCAGAGATGTGGTGGCATTTAGTTGGTCGTGTGCAGGTGGTGCATGGTTGTCGTCAGCTCGTGTCGTGAGATGTTGGGTTAAGTCCCGCAACGAGCGCAACCCTTGCCCTATGTTGCCAGCACGTGATGGTGGGGACTCGTGGGGGACTGCCGGGGTTAACTCGGA	x	0	0	0	0	0	0	0	0	0	0	0	0	0	0	0	0	0	0	0	0	0	0	0	0	0	0	0	0	0	0	0	0	0	0	0	0	0	0	0
2136	12	Bacteria(100)	Firmicutes(100)	Bacilli(100)	Lactobacillales(100)	Streptococcaceae(100)	Streptococcus(100)	Otu2136	CACGCCGTAAACGATGAGTGCTAGGTGTTGGGTCCTTTCCGGGTACGTCAGTGCCGCAGCTAACGCATTAAGCACTCCGCCTGGGGAGTACGACCGCAAGGTTGAAACTCAAAGGAAATTGACGGGGGCCCGGCACAAGCGGTGGAGCATGTGGTTTAATTCGAAGCAACGCGAAGAACCTTACCAGGTCTTGACATCCCTCTGACCGCTCTAGAGATAGAGTTTTCCTTCGGGACAGAGGTGACAGGTGGTGCATGGTTGTCGTCAGCTCGTGTCGTGAGATGTTGGGTTAAGTCCCGCAACGAGCGCAACCCCTATTGTTAGTTGCCATCATTCAGTTGGGCACTCTAGCGAGACTGCCGGTAATAAACCGGA	x	0	0	0	0	0	0	0	0	0	0	0	0	0	0	0	0	0	0	0	0	0	0	0	0	0	0	0	0	0	0	0	0	0	0	0	0	0	0	0
299	11	Bacteria(100)	Actinobacteria(100)	Actinobacteria(100)	Actinomycetales(100)	Actinomycetaceae(100)	Actinomyces(100)	Otu0299	CACGCTGTAAACGTTGGGCACTAGGTGTGAGGCTCCTTTCCGGGGGTTTTGGCGCCGTAGCTAACGCATTAAGTGCCCCGCCTGGGGAGTACGGCCGCAAGGCTAAAACTCAAAGGAATTGACGGGGGCCCGCACAAGCGGCGGAGCATGCGGATTAATTCGATGCAACGCGAAGAACCTTACCAAGGCTTGACATGTTAACTGTGGCTCTAGAGATAGGGTTTACCCTTTTGGGTGGTTTTCACAGGTGGTGCATGGTTGTCGTCAGCTCGTGTCGTGAGATGTTGGGTTAAGTCCCGCAACGAGCGCAACCCTTGTCCCGTGTTGCCAGCACGTTGTGGTGGGGACTCGCGGGAGACTGCCGGGGTCAACTCGGA	x	0	0	0	0	1	1	0	0	0	0	0	0	0	0	0	0	0	0	0	0	0	0	0	0	0	0	0	0	0	1	1	0	0	0	0	0	0	0	0
332	11	Bacteria(100)	Actinobacteria(100)	Actinobacteria(100)	Actinomycetales(100)	Micrococcaceae(100)	Rothia(100)	Otu0332	CATGCCGTAAACGTTGGGCACTAGGTGTGGGGGACGATTCCACGTTTTCCGTCGCCGTAGCTAACGCATTAAGTGCCCCGCCTGGGGAGTACGGCCGCAAGGCTAAAACTACAAAGGAATTGACGGGGGCCCGGCACAAGCGGCGGAGCATGCGGATTAATTCGATGCAACGCGAAGAACCTTACCAAGGCTTGACATGCATTAGATCGCGTCAGAGATGGCGTTTCCCTTCGGGGCTGGTGTACAGGTGGTGCATGGTTGTCGTCAGCTCGTGTCGTGAGATGTTGGGTTAAGTCCCGCAACGAGCGCAACCCTCGTTCTATGTTGCCAGCGGTTCGGCCGGGGACGTCATAGGAGACTGCCGGGGTCGAACTCGGA	x	0	0	0	0	1	0	0	1	0	1	0	0	0	0	0	0	0	0	0	0	0	0	0	0	0	1	0	0	0	0	0	0	0	0	0	0	0	0	0
400	11	Bacteria(100)	Bacteroidetes(100)	Flavobacteria(100)	Flavobacteriales(100)	Flavobacteriaceae(100)	unclassified(91)	Otu0400	CACGCTGTAAACGATGCTAACTCGTTTTTGGTTTTTATGAATCAGAGACTAAGCGAAAGTGATAAGTTAGCCACCTGGGGAGTACGCTCGCAAGAGTGAAACTCAAAGGAATTGACGGGGGCCCGCACAAGCGGTGGATTATGTGGTTTAATTCGATGATACGCGAGGAACCTTACCAAGACTTAAATGGGAATTGACAGCTGTAGAAATACGGTTTTCTTCGGACAATTTTCAAGGTGCTGCATGGTTGTCGTCAGCTCGTGCCGTGAGGTGTTAGGTTAAGTCCTGCAACGAGCGCAACCCCTGTCACTAGTTGCCATCATTCAGTTGGGGACGTCTAGTGAGACTGCCTGCGCAAGCAGTGA	x	0	0	0	0	0	1	0	0	0	0	0	0	0	0	0	0	0	0	0	0	0	0	0	0	0	0	0	0	0	0	0	0	0	0	0	0	0	0	0
454	11	Bacteria(100)	Firmicutes(100)	Clostridia(100)	Clostridiales(100)	Clostridiales_Incertae_Sedis_XIII(100)	Anaerovorax(100)	Otu0454	CACGCCGTAAACGATGAGCACTAGGTGTCGGGGCTGTAGAGCTTCGGTGCCGCAGTTAACGCAATAAGTGCTCCGCCTGGGGAGTACGCACGCAAGTGTGAAACTCAAAGGAATTTGACGGGGACCCCGCACAAGCAGCGGAGCATGTGGTTTAATTCGAAGCAACGCGAAGAACCTTACCAGGGCTTGACATCCTCTTGACGTATTCTTAATCGGATATTTCTTCGGACAAGAGAGACAGGTGGTGCATGGTTGTCGTCAGCTCGTGTCGTGAGATGTTGGGTTAAGTCCCGCAACGAGCGCAACCCTTGTCATTAGTTACTAACGATTCGGTCGAGGACTCTAATGAGACTGCCGGGGAGAACTCGGA	x	0	0	0	0	0	0	1	2	0	0	0	0	0	0	0	0	0	0	0	0	0	0	0	0	0	0	0	0	0	0	0	0	0	0	0	0	0	0	0
470	11	Bacteria(100)	Firmicutes(100)	Bacilli(100)	Lactobacillales(100)	Streptococcaceae(100)	Streptococcus(100)	Otu0470	CACGCCGTAAACGATGAGTGCTAGGTGTTAGGCCCTTTCCGGGGCGTTAGTGCCGCAGCTAACGCATTAAGCACTCCGCCTGGGGAGGTACGACCGCAAGGTTGAAACTCAAAGGAATTGACGGGGGCCCGGCACAAGCGGTGGAGCATGTGGTTTAATTCGAAGCAACGCGAAGAACCTTACCAGGTCTTGACATCCCTCTGACCGCTCTAGAGATAGAGTTTTCCTTCGGGACAGAGGTGACAGGTGGTGCATGGTTGTCGTCAGCTCGTGTCGTGAGATGTTGGGTTAAGTCCCGCAACGAGCGCAACCCTATTGTTAGTTGCCATCATTCAGTTGGGCACTCTAGCGAGACTGCCGGTAATAAACCGGA	x	0	0	0	0	0	0	0	2	0	0	0	0	0	0	0	0	0	0	0	0	0	0	0	0	0	0	0	0	0	0	0	0	0	0	0	0	0	0	0
505	11	Bacteria(100)	Actinobacteria(100)	Actinobacteria(100)	Actinomycetales(100)	Micrococcaceae(100)	Arthrobacter(100)	Otu0505	CATGCCGTAAACGTTGGGCACTAGGTGTGGGGGACATTCCACGTTTTCCGCGCCGTAGCTAACGCATTAAGTGCCCCGCCTGGGGAGTACGGCCGCAAGGCTAAAACTCAAAGGAATTGACGGGGGCCCGCACAAGCGGCGGAGCATGCGGATTAATTCGATGCAACGCGAAGAACCTTACCAAGGCTTGACATGAACCGGAAAGGCCTGGAAACAGGTCCCCCACTTGTGGCCGGTTTACAGGTGGTGCATGGTTGTCGTCAGCTCGTGTCGTGAGATGTTGGGTTAAGTCCCGCAACGAGCGCAACCCTCGTTCTATGTTGCCAGCGCGTTATGGCGGGGACTCATAGGAGACTGCCGGGGTCAACTCGGA	x	0	0	0	0	0	0	0	1	0	0	0	0	0	0	0	0	0	0	0	0	0	0	0	0	0	0	0	0	0	0	0	0	0	0	0	0	0	0	0
513	11	Bacteria(100)	Bacteroidetes(100)	Flavobacteria(100)	Flavobacteriales(100)	Flavobacteriaceae(100)	Capnocytophaga(100)	Otu0513	CACGCTGTAAACGATGGATACTAGCTGTTTGGTTTAAGGATTGAGTGGCTAAGCGAAAGTGATAAGTATCCCACCTGGGGAGTACGTTCGCAAGAATGAAACTCAAAGGAATTGACGGGGGCCCGCACAAGCGGTGGAGCATGTGGTTTAATTCGATGATACGCGAGGAACCTTACCAAGGTTTAAATGGAGACTGACAGGGGTAGAGATACCTTTTTCTTCGGACAGTTTTCAAGGTGCTGCATGGTTGTCGTCAGCTCGTGCCGTGAGGTGTCAGGTTAAGTCCTATAACGAGCGCAACCCCTGCCATTAGTTGCTAACGAGTCGAGTCGAGCCCTCTAATGGGACTGCCGGTGCAAACCGAGA	x	0	0	0	0	0	0	0	1	0	0	0	0	0	0	0	0	0	0	0	0	0	0	0	0	0	0	1	0	0	0	0	0	0	0	0	0	0	1	0
558	11	Bacteria(100)	Fusobacteria(100)	Fusobacteria(100)	Fusobacteriales(100)	Leptotrichiaceae(100)	Leptotrichia(100)	Otu0558	CCAGCTGTAAACGATGATTACTGGGTGTGGGCATGAAGAGTGTCCGTGCCGAAGCAAATGCGATAAGTAATCCGCCTGGGGAGTACGGCCGCAAGGCTGAAACTCAAAGGAATTTGACGGGGACCCCGCACAAGCGGTGGAGCATGTGGTTTAATTCGACGCAACGCGAGGAACCTTACCAGATCTTGACATCCTGCGGATGCCCGTGAGAGCGGGCAGTGCCTTCGGGAACGCAGAGACAGGTGGTGCATGGCTGTCGACAGCTCGTGTCGTGAGATGTTGGGTTAAGTCCCGCAACGAGCGCAACCCCTATCGCTAGTTGCCATCATTAGGTTGGGGACTCTAGCGAGACTGCCTGCGAAGAGCAGGA	x	0	0	0	0	0	0	0	0	1	0	0	0	0	0	0	0	0	0	0	0	0	0	0	0	0	0	0	0	0	0	0	0	0	0	0	1	1	0	0
607	11	Bacteria(100)	Firmicutes(100)	Bacilli(100)	Lactobacillales(100)	Streptococcaceae(100)	Streptococcus(100)	Otu0607	CACGCCGTAAACGATGAGTGCTAGGTGTTAGACCCTTTCCGGGGTTTAGTGCCGCAGCTAACGCATTAAGCACTCCGCCTGGGGAGTACGACCGCAAGGTTGAAACTCAAAGGAATTGACGGGGGCCCGCACAAGCGGTGGAGCATGTGGTTTAATTCGAAGCAACGCGAAGAACCTTACCAGGTCTTGACATCCCGATGCCCGCTCTAGAGATAGAGTTTTACTTCGGTACATCGGTGACAGGTGGTGCATGGTTGTCGTCAGCTCGTGTCGTGAGATGTTGGGTTAAGTCCCGCAACGAGCGCAACCCTTATTGTTAGTTGCCATCATTCAGTTGGGCACTCTAGCGAGACTGCCGGTAATAAACCGGA	x	0	0	0	0	0	0	0	0	0	2	0	0	0	0	0	0	0	0	0	0	0	0	0	0	0	0	0	0	0	0	0	0	0	0	0	0	0	0	0
679	11	Bacteria(100)	Proteobacteria(100)	Gammaproteobacteria(100)	Pasteurellales(100)	Pasteurellaceae(100)	Actinobacillus(82)	Otu0679	CACGCTGTAAACGCTGTCGATTTGGGGATTGGGCTTTAAGCTTGGTGCCCGAAGCTAACGTGATAAATCGACCGCCTGGGGAGTACGGCCGCAAGGTTAAAACTCAAATGAATTGACGGGGGCCCGCACAAGCGGTGGAGCATGTGGTTTAATTCGATGCAACGCGAAGAACCTTACCTACTCTTGACATCCATGGAATCCTGTAGAGATACGGGAGTGCCTTCGGGAACCATGAGACAGGTGCTGCATGGCTGTCGTCAGCTCGTGTTGTGAAATGTTGGGTTAAGTCCCGCAACGAGCGCAACCCTTATCCTTTGTTGCCAGCGCGTAATGGTGGGAACTCAAAGGAGACTGCCGGTGACAAACCGGA	x	0	0	0	0	0	0	0	0	0	0	0	0	0	1	0	0	0	0	1	0	0	0	0	0	0	1	0	0	0	0	0	0	0	0	0	0	0	0	0
714	11	Bacteria(100)	Firmicutes(100)	Bacilli(73)	Lactobacillales(73)	unclassified	unclassified	Otu0714	CACGCCGTAAACGATGAGTGCTAGGTGTTAGACCCTTTCCGGGGTTTAGTGCCGCAGCTAACGCATTAAGCACTCCGCCTGGGGAGTACGACCGCAAGGTTGAAACTCAAAGGAATTGACGGGGGCCCGCACAAGCGGTGGAGCATGTGGTTTAATTCGACGCAACGCGAAGAACCTTACCAGGTCTTGACATTGATGGACAGAACTAGAGATAGTTCCTCTTCTTCGGAAGCCAGAAAACAGGTGGTGCACGGTTGTCGTCAGCTCGTGTCGTGAGATGTTGGGTTAAGTCCCGCAACGAGCGCAACCCCTATTGTTAGTTGCCATCATTCAGTTGGGCACTCTAGCGAGACTGCCGGTAATAAACCGGA	x	0	0	0	0	0	0	0	0	0	0	0	0	0	0	1	0	0	0	0	0	0	1	0	0	0	0	0	0	0	0	0	0	0	0	0	0	0	0	0
767	11	Bacteria(100)	Firmicutes(100)	Clostridia(100)	Clostridiales(100)	Clostridiales_Incertae_Sedis_XI(100)	Anaerococcus(100)	Otu0767	CACGCCGTAAACGATGAGTGTTAGGTGTCTGGAGTCAAATCTGGGTGCCGCAGCAAACGCATTAAACACTCCGCCTGGGGAGTACGCACGCAAGTGTGAAACTCAAAGGAATTGACGGGGACCCGCACAAGCAGCGGAGCATGTGGTTTAATTCGACGCAACGCGAAGAACCTTACCAAGTCTTGACATATTACGGAAGCAGTTAGAGATAATTGCTTACATCTTCGGATGACTGTAATACAGGTGGTGCATGGTTGTCGTCAGCTCGTGTCGTGAGATGTTGGGTTAAGTCCCATAACGAGCGCAACCCCTATTGCTAGTTACCATCATTAAGTTGGGGACTCTAGTAATACTGCCGGTGACAAACCGGA	x	0	0	0	0	0	0	0	0	0	0	0	0	0	0	0	0	1	0	0	0	0	0	0	0	0	0	0	0	0	0	0	0	0	0	0	0	0	0	0
870	11	Bacteria(100)	Firmicutes(100)	Clostridia(100)	Clostridiales(100)	unclassified(82)	unclassified(82)	Otu0870	CACGCCGTAAACGATGAGTGCTAGGTGTCTATTCATAAGAGTAGGTGCCGTACGTTAACACATTAAGCACTCCGCCTGGGGAGTACGTACGCAAGTATGAAACTCAAAGGAATTGACGGGGACCCGCACAAGCAGCGGAGCATGTGGTTTAATTCGAGGCTACGCGAAGAACCTTACCAGGACTTGACATACCAAGGAAAGTTTTTAGAGATAAAAACCCTAGATTTATCTACCTTGGATACAGGTGGTGCATGGTTGTCGTCAGCTCGTGTCGTGAGATGTTGGGTTAAGTCCCGCAACGAGCGCAACCCTTACATTTAGTTACTAACAGGTCAAGCTGAGGACTCTAGATGGACTGCCGATGACAAATCGGA	x	0	0	0	0	0	0	0	0	0	0	0	0	0	0	0	0	0	0	0	0	0	1	0	0	0	0	0	0	0	0	0	0	0	0	0	0	0	0	0
977	11	Bacteria(100)	Proteobacteria(100)	Alphaproteobacteria(100)	Rhizobiales(100)	Rhizobiaceae(100)	Rhizobium(100)	Otu0977	CACGCCGTAAACGATGAATGTTAGCCGTCGGGCAGTTTACTGTTCGGTGGCGCAGCTAACGCATTAAACATTCCGCCTGGGGAGTACGGTCGCAAGATTAAAACTCAAAGGAATTGACGGGGGCCCGCACAAGCGGTGGAGCATGTGGTTTAATTCGAAGCAACGCGCAGAACCTTACCAGCCCTTGACATGTCCGGCTATCCAGAGAGATTTGGAGTTCCCTTCGGGGACCGGAGCACAGGTGCTGCATGGCTGTCGTCAGCTCGTGTCGTGAGATGTTGGGTTAAGTCCCGCAACGAGCGCAACCCTCGCCCTTAGTTGCCAGCATTCAGTTGGGCACTCTAGGGGGACTGCCGGTGATAAGCCGAGA	x	0	0	0	0	0	0	0	0	0	0	0	0	0	0	0	0	0	0	0	0	0	0	0	0	0	0	0	0	0	1	0	0	0	0	0	0	0	0	0
1058	11	Bacteria(100)	Actinobacteria(100)	Actinobacteria(100)	Actinomycetales(100)	Actinomycetaceae(100)	Actinomyces(100)	Otu1058	CACGCTGTAAACGTTGGGCACTAGGTGTGGGGGCCACCCGTGGTTTCTGCGCCGTAGCTAACGCTTTAAGTGCCCCGCCTGGGGAGTACGGCCGCAAGGCTAAAACTCAAAGGAATTGACGGGGGCCCGCACAAGCGGCGGAGCATGCGGATTAATTCGATGCAACGCGAAGAACCTTACCAAGGCTTGACATGCACGGCGGCACTGCAGAGATGTGGTGGCATTTGGTTGGTCGTGTGCAGGTGGTGCATGGTTGTCGTCAGCTCGTGTCGTGAGATGTTGGGTTAAGTCCCGCAACGAGCGCAACCCTTGCCCTATGTTGCCAGCACGTGATGGTGGGGACTCGTGGGGGACTGCCGCAGACAATGCGGA	x	0	0	0	0	0	0	0	0	0	0	0	0	0	0	0	0	0	0	0	0	0	0	0	0	0	0	0	0	0	0	0	0	0	0	0	0	2	0	0
1081	11	Bacteria(100)	Actinobacteria(100)	Actinobacteria(100)	Actinomycetales(100)	Corynebacteriaceae(100)	Corynebacterium(100)	Otu1081	CATGCCGTAAACGGTGGGCGCTAGGTGTGAGTCCCTTCCACGGGGTTCGTGCCGTAGCTAACGCATTAAGCGCCCCGCCTGGGGAGTACGGCCGCAAGGCTAAAACTCAAAGGAATTGACGGGGGCCCGCACAAGCGGCGGAGCATGTGGATTAATTCGATGCAACGCGAAGAACCTTACCTGGGCTTGACATACACCGGATCGGGCTAGAGATAGTCTTTCCCTTGTGGCTGGTGTACAGGTGGTGCATGGTTGTCGTCAGCTCGTGTCGTGAGATGTTGGGTTAAGTCCCGCAACGAGCGCAACCCTTGTCTTATGTTGCCAGCATTTGGTTGGGGACTCATGAGAGACTGCCGGGGTTAACTCGGA	x	0	0	0	0	0	0	0	0	0	0	0	0	0	0	0	0	0	0	0	0	0	0	0	0	0	0	0	0	0	0	0	0	0	0	0	0	0	0	0
1264	11	Bacteria(100)	Bacteroidetes(100)	Flavobacteria(100)	Flavobacteriales(100)	Flavobacteriaceae(100)	Capnocytophaga(100)	Otu1264	CACGCTGTAAACGATGGATACTAGCTGTTTGGACGCGAGTTTGAGTGGCTAAGCGAAAGTGATAAGTATCCCACCTGGGGAGTACGTTCGCAAGAATGAAACTCAAAGGAATTGACGGGGGCCCGCACAAGCGGTGGAGCATGTGGTTTAATTCGATGATACGCGAGGAACCTTACCAAGGTTTAAATGGAGACTGACAGGGGTAGAGATACCTTTTTCTTCGGACAGTTTTCAAGGTGCTGCATGGTTGTCGTCAGCTCGTGCCGTGAGGTGTCAGGTTAAGTCCTATAACGAGCGCAACCCCTGCCATTAGTTGCTAACGAGTAGAGTCGAGCCCTCTAATGGGACTGCCGGTGCAAACCGTGA	x	0	0	0	0	0	0	0	0	0	0	0	0	0	0	0	0	0	0	0	0	0	0	0	0	0	0	0	0	0	0	0	0	0	0	0	0	0	0	0
1286	11	Bacteria(100)	Firmicutes(100)	Negativicutes(100)	Selenomonadales(100)	Veillonellaceae(100)	Veillonella(100)	Otu1286	CACGCCGTAAACGATGAGTGCTAGGTGTTGGATCCTTTCCGGGATTCAGTGCCGCAGCTAACGCATTAAGCACTCCGCCTGGGGAGTACGACCGCAAGGTTGAAACTCAAAGGAATTGACGGGGGCCCGCACAAGCGGTGGAGTATGTGGTTTAATTCGACGCAACGCGAAGAACCTTACCAGGTCTTGACATTGATGGACAGAACCAGAGATGGTTCCTCTTCTTCGGAAGCCAGAAAACAGGTGGTGCACGGTTGTCGTCAGCTCGTGTCGTGAGATGTTGGGTTAAGTCCCGCAACGAGCGCAACCCCTATCTTATGTTGCCAGCACTTTGGGTGGGAACTCATGAGAGACTGCCGCAGACAATGCGGA	x	0	0	0	0	0	0	0	0	0	0	0	0	0	0	0	0	0	0	0	0	0	0	0	0	0	0	0	0	0	0	0	0	0	0	0	0	0	0	0
1774	11	Bacteria(100)	Proteobacteria(100)	Gammaproteobacteria(100)	Enterobacteriales(100)	Enterobacteriaceae(100)	Erwinia(100)	Otu1774	CACGCCGTAAACGATGTCGACTTGGAGGTTGTGCCCTTGAGGCGTGGCTTCCGGAGCTAACGCGTTAAGTCGACCGCCTGGGGAGTACGGCCGCAAGGTTAAAACTCAAATGAATTGACGGGGGCCCGCACAAGCGGTGGAGCATGTGGTTTAATTCGATGCAACGCGAAGAACCTTACCTGGCCTTGACATCCACGGAATTCGGCAGAGATGCCTTAGTGCCTTCGGGAACCGTGAGACAGGTGCTGCATGGCTGTCGTCAGCTCGTGTTGTGAAATGTTGGGTTAAGTCCCGCAACGAGCGCAACCCTTATCCTTTGTTGCCAGCGAGTAATGTCGGGAACTCAAAGGAGACTGCCGGTGATAAACCGGA	x	0	0	0	0	0	0	0	0	0	0	0	0	0	0	0	0	0	0	0	0	0	0	0	0	0	0	0	0	0	0	0	0	0	0	0	0	0	0	0
1789	11	Bacteria(100)	Proteobacteria(100)	Alphaproteobacteria(100)	Rhizobiales(100)	Rhizobiaceae(91)	unclassified(73)	Otu1789	CACGCCGTAAACGATGAATGTTAGCCGTCGGGCAGTTTACTGTTCGGTGGCGCAGCTAACGCATTAAACATTCCGCCTGGGGAGTACGGTCGCAAGATTAAAACTCAAAGGAATTGACGGGGGCCCGCACAAGCGGTGGAGCATGTGGTTTAATTCGAAGCAACGCGCAGAACCTTACCAGCCCTTGACATGCCCTGACAGCCAGAGAGATTTGGTTTTCCCTTCGGGGACAGGGACACAGGTGCTGCATGGCTGTCGTCAGCTCGTGTCGTGAGATGTTGGGTTAAGTCCCGCAACGAGCGCAACCCTCGCCCTTAGTTGCCAGCATTCAGTTGGGCACTCTAAGGGGACTGCCGGTGATAAGCCGAGA	x	0	0	0	0	0	0	0	0	0	0	0	0	0	0	0	0	0	0	0	0	0	0	0	0	0	0	0	0	0	0	0	0	0	0	0	0	0	0	0
1797	11	Bacteria(100)	Actinobacteria(100)	Actinobacteria(100)	Actinomycetales(100)	Dermacoccaceae(100)	Dermacoccus(100)	Otu1797	CATGCCGTAAACGTTGGGCGCTAGGTGTGGGACTCATTCCACGAGTTCCGTGCCGCAGCTAACGCATTAAGCGCCCCGCCTGGGGAGTACGGCCGCAAGGCTAAAACTCAAAGGAATTGACGGGGGCCCGCACAAGCGGCGGAGCATGCGGATTAATTCGATGCAACGCGAAGAACCTTACCAAGGCTTGACATACACCGGAATCATGCAGAGATGTGTGCGTCTTCGGACTGGTGTACAGGTGGTGCATGGTTGTCGTCAGCTCGTGTCGTGAGATGTTGGGTTAAGTCCCGCAACGAGCGCAACCCTCGTTCCATGTTGCCAGCACTTCGGGTGGGGACTCATGGGAGACTGCCGGGGTCAACTCGGA	x	0	0	0	0	0	0	0	0	0	0	0	0	0	0	0	0	0	0	0	0	0	0	0	0	0	0	0	0	0	0	0	0	0	0	0	0	0	0	0
1802	11	Bacteria(100)	Proteobacteria(100)	Alphaproteobacteria(100)	Rhizobiales(100)	Rhizobiaceae(100)	Rhizobium(100)	Otu1802	CACGCCGTAAACGATGAATGTTAGCCGTCGGGCAGTATACTGTTCGGTGGCGCAGCTAACGCATTAAACATTCCGCCTGGGGAGTACGGTCGCAAGATTAAAACTCAAAGGAATTGACGGGGGCCCGCACAAGCGGTGGAGCATGTGGTTTAATTCGAAGCAACGCGCAGAACCTTACCAGCTCTTGACATTCGGGGTATGGGCATTGGAGACGATGTCCTTCAGTTAGGCTGGCCCCAGAACAGGTGCTGCATGGCTGTCGTCAGCTCGTGTCGTGAGATGTTGGGTTAAGTCCCGCAACGAGCGCAACCCTCGCCCTTAGTTGCCAGCATTGAGTTGGGCACTCTAAGGGGACTGCCGGTGATAAGCCGAGA	x	0	0	0	0	0	0	0	0	0	0	0	0	0	0	0	0	0	0	0	0	0	0	0	0	0	0	0	0	0	0	0	0	0	0	0	0	0	0	0
2110	11	Bacteria(100)	Bacteroidetes(100)	Bacteroidia(100)	Bacteroidales(100)	Prevotellaceae(100)	Paraprevotella(100)	Otu2110	CACACAGTAAACGATGTATACTCGCGGTTTGCGATAGATTGTAAGCCGCCAAGCGAAAGCATTAAGTATACCACCTGGGGAGTACGCCGGCAACGGTGAAACTCAAAGGAATTGACGGGGGCCCGCACAAGCGGAGGAACATGTGGTTTAATTCGATGATACGCGAGGAACCTTACCCGGGCTTGAACTAACGGTGACGAATCTAGAGATAGATTTTTCTTCGGACACCGTTGGAGGTGCTGCATGGTTGTCGTCAGCTCGTGCCGTGAGGTGTCGGCTTAAGTGCCCATAACGAGCGCAACCCTTCTCCTCGGTTGCCATCGGGTAATGCCGGGCACTCCGTGGACACTGCCATCGTAAGATGTGA	x	0	0	0	0	0	0	0	0	0	0	0	0	0	0	0	0	0	0	0	0	0	0	0	0	0	0	0	0	0	0	0	0	0	0	0	0	0	0	0
2221	11	Bacteria(100)	Firmicutes(100)	Clostridia(100)	Clostridiales(100)	Clostridiales_Incertae_Sedis_XI(100)	Anaerococcus(100)	Otu2221	CACGCCGTAAACGATGAGTGTTAGGTGTCTGGAGTAAATCTGGGTGCCGCAGCTAACGCATTAAACACTCCGCCTGGGGAGTACGCGCGCAAGCGTGAAACTCAAAGGAATTGACGGGGACCCGCACAAGCAGCGGAGCATGTGGTTTAATTCGACGCAACGCGAAGAACCTTACCAAGTCTTGACATATTACGGAGGGAATTAGAGATAGTTCCTTACTTCTTCGGAAGACTGTAATACAGGTGGTGCATGGTTGTCGTCAGCTCGTGTCGTGAGATGTTGGGTTAAGTCCCATAACGAGCGCAACCCCTATTGTTAGTTACCATCATTAAGTTGGGGACTCTAACGATACTGCCGGTGACAAACCGGA	x	0	0	0	0	0	0	0	0	0	0	0	0	0	0	0	0	0	0	0	0	0	0	0	0	0	0	0	0	0	0	0	0	0	0	0	0	0	0	0
2801	11	Bacteria(100)	Bacteroidetes(100)	Flavobacteria(100)	Flavobacteriales(100)	Flavobacteriaceae(100)	Gilvibacter(100)	Otu2801	CACGCCGTAAACGATGGATACTAGCTGTTCGGTAGCAATACTGAGTGGCTAAGCGAAAGTGATAAGTATCCCACCTGGGGAGTACGAACGCAAGTTTGAAACTCAAAGGAATTGACGGGGGCCCGCACAAGCGGTGGAGCATGTGGTTTAATTCGATGATACGCGAGGAACCTTACCAGGGCTTAAATGTAGTGGGACAGGCTTGGAAACAGGCCCTTCTTCGGACTCATTACAAGGTGCTGCATGGTTGTCGTCAGCTCGTGCCGTGAGGTGTCAGGTTAAGTCCTATAACGAGCGCAACCCCTGTTGTTAGTTGCCAGCGAGTAATGTCGGGAACTCTAACAAGACTGCCGGTGCAAACCGTGA	x	0	0	0	0	0	0	0	0	0	0	0	0	0	0	0	0	0	0	0	0	0	0	0	0	0	0	0	0	0	0	0	0	0	0	0	0	0	0	0
37	10	Bacteria(100)	Bacteroidetes(100)	Bacteroidia(100)	Bacteroidales(100)	Prevotellaceae(100)	Prevotella(100)	Otu0037	CGCACAGTAAACGATGGATGCCCGCTGTTGGTACCTGGTATCAGCGGCTAAGCGAAAGCATTAAGCATCCCACCTGGGGAGTACGCCGGCAACGGTGAAACTCAAAGGAATTGACGGGGGCCCGCACAAGCGGAGGAACATGTGGTTTAATTCGATGATACGCGAGGAACCTTACCCGGGCTTGAATTGCAGACGAACGATTCAGAGATGATGAGGCCCTTCGGGGCGGTCTGTGAAGGTGCTGCATGGTTGTCGTCAGCTCGTGCCGTGAGGTGTCGGCTTAAGTGCCATAACGAGCGCAACCCCTTTTTTCAGTTGCCATCAGGTGATGCTGGGCACTCTGGAGATACTGCCACCGTAAGGTGTGA	x	1	0	0	0	0	0	0	0	0	0	0	0	0	0	0	0	0	0	0	0	0	0	0	0	0	0	0	0	0	0	0	0	0	0	0	0	0	0	0
123	10	Bacteria(100)	Proteobacteria(100)	Gammaproteobacteria(100)	Pasteurellales(90)	Pasteurellaceae(90)	unclassified	Otu0123	CACGCTGTAAACGATGTCGATTTGGGGTTGGAACTTTAAGTTTGGCGCCCGTAGCTAACGTGATAAATCGACCGCCTGGGGAGTACGGCCGCAAGGTTAAAACTCAAATGAATTGACGGGGGCCCGCACAAGCGGTGGAGCATGTGGTTTAATTCGATGCAACGCGAAGAACCTTACCTACTCTTGACATCCAGAGAACTTTCCAGAGATGGATTGGTGCCTTCGGGAACTCTGAGACAGGTGCTGCATGGCTGTCGTCAGCTCGTGTTGTGAAATGTTGGGTTAAGTCCCGCAACGAGCGCAACCCTTATCCTTGTTGCCAGCGATTCGGTCGGGAACTCAAAGGAGACTGCCGGTGATAAACCGGA	x	0	1	0	0	0	0	0	0	1	0	0	0	0	0	0	0	0	0	0	0	0	0	0	0	0	0	0	0	0	0	0	0	0	0	0	0	0	0	0
189	10	Bacteria(100)	Proteobacteria(100)	Betaproteobacteria(100)	Neisseriales(100)	Neisseriaceae(100)	Neisseria(100)	Otu0189	CACGCCCTAAACGATGTCGATTAGCTGTTGGGCAACTTGATTGCTTGGTAGCGAAGCTAACGCGTGAAATCGACCGCCTGGGGAGTACGGTCGCAAGATTAAAACTCAAAGGAATTGACGGGGACCCGCACAAGCGGTGGATGATGTGGATTAATTCGATGCAACGCGAAGAACCTTACCTGGTCTTGACATGTACGGAATCCTCCAGAGACGGAGGAGTGCCTTCGGGAACCGTAACACAGGTGCTGCATGGCTGTCGTCAGCTCGTGTCGTGAGATGTTGGGTTAAGTCCCGCAACGAGCGCAACCCTTGTCATTAGTTGCCATCATTTAGTTGGGCACTCTAATGAGACTGCCGGTGACAAGCCGGA	x	0	0	1	2	0	0	0	0	0	0	0	0	0	0	0	0	0	0	0	0	0	0	0	0	0	0	0	0	0	0	0	0	0	0	0	0	0	0	0
336	10	Bacteria(100)	Firmicutes(100)	Bacilli(100)	Lactobacillales(100)	Streptococcaceae(100)	Streptococcus(100)	Otu0336	CACGCCGTAAACGATGAGTGCTAGGTGTTAGACCCTTTCCGGGGTTTAGTGCCGCAGCTAACGCATTAAGCACTCCGCCTGGGGAGTACGACCGCAAGGTTGAAACTCAAAGGAATTGACGGGGGCCCGCACAAGCGGTGGAGCATGTGGTTTAATTCGAAGCAACGCGAAGAACCTTACCAGGTCTTGACATCCCGGTGCCCGTCCTAGAGATAGGATTTTGCTTCGGCACACCGGTGACAGGTGGTGCATGGTTGTCGTCAGCTCGTGTCGTGAGATGTTGGGTTAAGTCCCGCAACGAGCGCAACCCTTATTGTTAGTTGCCATCATTCAGTTGGGCACTCTAGCGAGACTGCCGGTAATAAACCGGA	x	0	0	0	0	1	2	0	0	0	0	0	1	0	0	0	0	0	0	1	0	0	0	0	0	0	0	0	0	0	0	0	0	1	0	0	0	0	0	0
457	10	Bacteria(100)	Firmicutes(100)	Clostridia(100)	Clostridiales(100)	Lachnospiraceae(100)	unclassified(100)	Otu0457	CACGCAGTAAACGATGAATACTAGGTGTCGGGAGGGAATAACCTTTTCGGTGCCGTCGCAAACGCAATAAGTATTCCACCTGGGGAGTACGTTCGCAAGAATGAAACTCAAAGGAATTGACGGGGACCCGCACAAGCGGTGGAGCATGTGGTTTAATTCGAAGCAACGCGAAGAACCTTACCAAGTCTTGACATGCCGTTGACATACCCGTAACGGGGTATTTCCTTCGGGACAACGGACACAGGTGGTGCATGGTTGTCGTCAGCTCGTGTCGTGAGATGTTGGGTTAAGTCCCGCAACGAGCGCAACCCTTGTCCTTAGTAGCCAGCAGTAAGATGGGGACTCTAAGGAGACAGACGGAGATAATCCGGA	x	0	0	0	0	0	0	1	0	0	0	0	0	0	0	0	0	0	0	0	0	0	0	0	0	0	0	0	0	2	0	0	0	0	0	0	0	0	0	0
492	10	Bacteria(100)	Actinobacteria(100)	Actinobacteria(100)	Actinomycetales(100)	Micrococcaceae(100)	Rothia(100)	Otu0492	CATGCCGTAAACGTTGGGCACTAGGTGTGGGGACGATTCCACGTTTTCCGTCGCCGTAGCTAACGCATTAAGTGCCCCGCCTGGGGAGTACGGCCGCAAGGCTAAAACTCAAAGGAATTGACGGGGGCCCGGCACAAGCGGCGGAGCATGCGGATTAATTCGATGCAACGCGAAGAACCTTACCAAGGCTTGACATGCATTAGATCGCGTCAGAGATGGCGTTTCCCTTCGGGGCTGGTGTACAGGTGGTGCATGGTTGTCGTCAGCTCGTGTCGTGAGATGTTGGGTTAAGTCCCGCAACGAGCGCAACCCTCGTTCTATGTTGCCAGCGGTTCGGCCGGGGACTCATAGGAGACTGCCGGGGTCAACTCGGA	x	0	0	0	0	0	0	0	1	0	0	0	0	0	0	0	0	0	0	0	0	0	0	0	0	0	0	0	0	0	0	0	0	0	0	0	0	0	0	0
584	10	Bacteria(100)	Proteobacteria(100)	Betaproteobacteria(100)	Burkholderiales(100)	Burkholderiales_incertae_sedis(100)	Aquabacterium(100)	Otu0584	CACGCCCTAAACGATGTCAACTGGTTGTTGGACGGCTTGCTGTTCAGTAACGAAGCTAACGCGTGAAGTTGACCGCCTGGGGAGTACGGCCGCAAGGTTGAAACTCAAAGGAATTGACGGGGACCCGCACAAGCGGTGGATGATGTGGTTTAATTCGATGCAACGCGAAAACCTTACCTACCCTTGACATGCTAGGAATCTTGCAGAGATGTGAGAGTGCTCGAAAGAGAACCTAGACACAGGTGCTGCATGGCCGTCGTCAGCTCGTGTCGTGAGATGTTGGGTTAAGTCCCGCAACGAGCGCAACCCTTGTCATTAGTTGCTACGAAAGGGCACTCTAATGAGACTGCCGGTGACAAACCGGA	x	0	0	0	0	0	0	0	0	0	3	0	1	0	0	0	0	0	0	0	0	0	0	0	0	0	0	0	0	0	0	0	0	0	0	0	0	0	0	0
602	10	Bacteria(100)	Proteobacteria(100)	Betaproteobacteria(100)	Burkholderiales(100)	Oxalobacteraceae(100)	Undibacterium(100)	Otu0602	CACGCCCTAAACGATGTCTACTAGTTGTCGGGACTTAATTGTCTTGGTAACGCAGCTAACGCGTGAAGTAGACCGCCTGGGGAGTACGGTCGCAAGATTAAAACTCAAAGGAATTGACGGGGACCCGCACAAGCGGTGGATGATGTGGATTAATTCGATGCAACGCGAAAAACCTTAACCTACCCTTGACATGGCAGGAATCCCGAACGAGATTTGGGTAGTGCTCGCAAGAGAACCTGCACACAGGTGCTGCATGGCTGTCGTCAGCTCGTGTCGTGAGATGTTGGGTTAAGTCCCGCAACGAGCGCAACCCTTGTCATTAGTTGCTACGAAAGGGCACTCTAATGAGACTGCCGGTGACAAACCGGA	x	0	0	0	0	0	0	0	0	0	1	0	0	0	0	0	0	0	0	0	0	0	0	0	0	0	0	0	1	0	0	0	0	0	0	0	0	0	0	0
654	10	Bacteria(100)	Actinobacteria(100)	Actinobacteria(100)	Actinomycetales(100)	Micrococcaceae(100)	Rothia(100)	Otu0654	CATGCCGTAAACGTTGGGCACTAGGTGTGGGGGACATTCCACGTTTTCCGCGCCGTAGCTAACGCATTAAGTGCCCCGCCTGGGGAGTACGGCCGCAAGGCTAAAACTCAAAGAAATTGACGGGGGCCCGGCACAAGCGGCGGAGCATGCGGATTAATTCGATGCAACGCGAAGAACCTTACCAAGGCTTGACATATACTGGACCGCATCAGAGATGGTGTTTCCCTTCGGGGCGTGTATACAGGTGGTGCATGGTTGTCGTCAGCTCGTGTCGTGAGATGTTGGGTTAAGTCCCGCAACGAGCGCAACCCTCGTTCTATGTTGCCAGCACGTAATGGTGGGGACTCATAGGAGACTGCCGGGGTCAACTCGGA	x	0	0	0	0	0	0	0	0	0	0	0	1	0	0	0	0	0	0	0	0	0	0	0	0	0	0	0	0	0	0	0	0	0	0	0	0	0	0	0
682	10	Bacteria(100)	Bacteroidetes(100)	Flavobacteria(100)	Flavobacteriales(100)	Flavobacteriaceae(100)	Chryseobacterium(100)	Otu0682	CACGCTGTAAACGATGCTAACTCGTTTTTGGTTTATATATGAATCAGAGACTAAGCGAAAGTGATAAGTTAGCCACCTGGGGAGTACGCTCGCAAGAGTGAAACTCAAAGGAATTGACGGGGGCCCGCACAAGCGGTGGATTATGTGGTTTAATTCGATGATACGCGAGGAACCTTACCAAGGCTTAAATGGGAATTGACGAGCTTAGAAATAGGCTTTTCTTCGGACAATTTTCAAGGTGCTGCATGGTTGTCGTCAGCTCGTGCCGTGAGGTGTTAGGTTAAGTCCTGCAACGAGCGCAACCCCTGTCACTAGTTGCCATCATTAAGTTGGGGACTCTAGTGAGACTGCCTACGCAAGTAGAGA	x	0	0	0	0	0	0	0	0	0	0	0	0	0	2	0	0	2	2	1	0	0	0	0	0	0	0	0	0	0	0	0	0	0	0	0	0	0	0	0
711	10	Bacteria(100)	Fusobacteria(100)	Fusobacteria(100)	Fusobacteriales(100)	Leptotrichiaceae(100)	Leptotrichia(100)	Otu0711	CTAGCTGTAAACGATGATTACTGGGTGGTGGGCATGAAGAGTGTCCGTGCCGAAGCTAATGCGATAAGTAATCCGCCTGGGGAGGTACGGCCGCAAGGCTGAAACTCAAAGGAATTGACGGGGACCCGCACAAGCGGTGGAGCATGTGGTTTAATTCGACGCAACGCGAGGAACCTTACCAGATCTTGACATCCTGCGAAGGCCTGCGAGAGCAGGCTGTGCCTCCGGGAACGCAGAGACAGGTGGTGCATGGCTGTCGACAGCTCGTGTCGTGAGATGTTGGGTTAAGTCCCGCAACGAGCGCAACCCCTATTGCTAGTTGCCATCATTAGGTTGGGAACTCTAGCAAGACTGCCTGCGAAGAGCAGGA	x	0	0	0	0	0	0	0	0	0	0	0	0	0	0	1	0	1	0	0	1	0	0	0	0	0	0	0	0	0	0	0	0	0	0	0	0	0	1	0
831	10	Bacteria(100)	Spirochaetes(100)	Spirochaetes(100)	Spirochaetales(100)	Spirochaetaceae(100)	Treponema(100)	Otu0831	CGCACAGTAAACGATGTACACTAGGTGTCTGGCAACAAAGCTGGGTGCCAAAGCAAACGTGGTAAGTGTACCGCCTGGGGAGTATGCCCGCAAGGGTGAAACTCAAAGGAATTGACGGGGGCCCGCACAAGCGGTGGAGCATGTGGTTTAATTCGATGGTACGCGAGGAACCTTACCTGGGTTTGACATAGTACTTAAGTTCGTAGAGATACGGATGCGTAGCAATACGAAGTACAACAGGTGCTGCATGGCTGTCGTCAGCTCGTGCCGTGAGGTGTTGGGTTAAGTCCCGCAACGAGCGCAACCCCTACTGCCAGTTACTAACAGGTAATGCTTGAGGACTCTGGCGGAACTGCCGGTGACAAACCGGA	x	0	0	0	0	0	0	0	0	0	0	0	0	0	0	0	0	0	0	0	0	1	0	0	0	0	0	1	0	0	0	0	0	0	0	0	0	0	0	0
926	10	Bacteria(100)	Firmicutes(100)	Bacilli(100)	Bacillales(100)	Bacillales_Incertae_Sedis_XI(100)	Gemella(100)	Otu0926	CACGCCGTAAACGATGAGTGCTAAGTGTTGGTCTCATAAGAGATCAGTGCTGCAGCTAACGCATTAAGCACTCCGCCTGGGGAGGTACGACCGCAAGGTTGAAACTCAAAGGAATTGACGGGGACCCCGCCACAAGCGGTGGAGCATGTGGTTTAATTCGAAGCAACGCGAAGAACCTTACCAAGTCTTGACATACTGTGAGGACACAAGAGATTGTGTTGTTCTGACCTTTGGTTTAGACACAGATACAGGTGGTGCATGGTTGTCGTCAGCTCGTGTCGTGAGATGTTGGGTTAAGTCCCGCAACGAGCGCAACCCTTATATCTAGTTGCCAGCAGTAAGATGGGGACTCTAGATAGACTGCCAGTGATAAACTGGA	x	0	0	0	0	0	0	0	0	0	0	0	0	0	0	0	0	0	0	0	0	0	0	0	0	0	1	0	0	0	0	0	0	0	0	0	0	0	0	0
1082	10	Bacteria(100)	Proteobacteria(100)	Gammaproteobacteria(100)	Pasteurellales(100)	Pasteurellaceae(100)	Haemophilus(61)	Otu1082	CACGCTGTAAACGATGTCGATTTGGGGGTTGAGCTTTGAGCTTGGCGCCCGTAGCTAACGTGATAAATCGACCGCCTGGGGAGTACGGCCGCAAGGTTAAAACTCAAATGAATTGACGGGGGCCCGCACAAGCGGTGGAGCATGTGGTTTAATTCGATGCAACGCGAAGAACCTTACCTACTCTTGACATCCAGAGAACTTTCCAGAGATGGATTGGTGCCTTCGGGAACTCTGAGACAGGTGCTGCATGGCTGTCGTCAGCTCGTGTTGTGAAATGTTGGGTTAAGTCCCGCAACGAGCGCAACCCCTTATCCTTTGTTGCCAGCGATTAGGTCGGGAACTCAAAGGAGACTGCCGGTGATAAACCGGA	x	0	0	0	0	0	0	0	0	0	0	0	0	0	0	0	0	0	0	0	0	0	0	0	0	0	0	0	0	0	0	0	0	0	0	0	0	0	0	0
1096	10	Bacteria(100)	Firmicutes(100)	Bacilli(100)	Lactobacillales(100)	Lactobacillaceae(100)	Lactobacillus(100)	Otu1096	CACGCCGTAAACGATGAGTGCTAGGTGTTGGAGGGTTTCCGCCCTTCAGTGCCGGAGCTAACGCATTAAGCACTCCGCCTGGGGAGTACGACCGCAAGGTTGAAACTCAAAGGAATTGACGGGGGCCCGCACAAGCGGTGGAGCATGTGGTTTAATTCGAAGCTACGCGAAGAACCTTACCAGGTCTTGACATCTTGCGCCAACCCTAGAGATAGGGCGTTTCCTTCGGGAACGCAATGACAGGTGGTGCATGGTCGTCGTCAGCTCGTGTCGTGAGATGTTGGGTTAAGTCCCGCAACGAGCGCAACCCTTGTTACTAGTTGCCAGCATTAAGTTGGGCACTCTAGTGAGACTGCCGGTGACAAACCGGA	x	0	0	0	0	0	0	0	0	0	0	0	0	0	0	0	0	0	0	0	0	0	0	0	0	0	0	0	0	0	0	0	0	0	0	0	0	0	0	0
1112	10	Bacteria(100)	Firmicutes(100)	Bacilli(100)	Bacillales(100)	Bacillales_Incertae_Sedis_XI(100)	Gemella(100)	Otu1112	CACGCCGTAAACGATGAGTGCTAAGTGTTGGTCTCATAAGAGATCAGTGCTGCAGCTAACGCATTAAGCACTCCGCCTGGGGAGTACGACCGCAAGGTTGAAACTCAAAGGAATTGACGGGGACCCCGCACAAGCGGTGGAGCATGTGGTTTAATTCGAAGCAACGCGAAGAACCTTACCAAGTCTTGACATACTGTGAGGACACAAGAGATTGTGTTGTTCTGGACCTTTGGTTAGACACAGATACAGGTGGTGCATGGTTGTCGTCAGCTCGTGTCGTGAGATGTTGGGTTAAGTCCCGCAACGAGCGCAACCCTTATATCTAGTTGCCAGCAGTAAGATGGGGACTCTAGATAGACTGCCAGTGATAAACTGGA	x	0	0	0	0	0	0	0	0	0	0	0	0	0	0	0	0	0	0	0	0	0	0	0	0	0	0	0	0	0	0	0	0	0	0	0	0	0	0	0
1180	10	Bacteria(100)	Firmicutes(100)	Bacilli(100)	Lactobacillales(100)	Streptococcaceae(100)	Streptococcus(100)	Otu1180	CACGCCGTAAACGATGAGTGCTAGGTGTTGGATCCTTTCCGGGTAGTTCAGTGCCGCAGCTAACGCATTAAGCACTCCGCCTGGGGAGTACGACCGCAAGGTTGAAACTCAAAGGAATTGACGGGGGCCCGGCACAAGCGGTGGAGCATGTGGTTTAATTCGAAGCAACGCGAAGAACCTTACCAGGTCTTGACATCCCTCTGACCGCTCTAGAGATAGAGCTTTCCTTCGGGACAGAGGTGACAGGTGGTGCATGGTTGTCGTCAGCTCGTGTCGTGAGATGTTGGGTTAAGTCCCGCAACGAGCGCAACCCCTATTGTTAGTTGCCATCATTCAGTTGGGCACTCTAGCGAGACTGCCGGTAATAAACCGGA	x	0	0	0	0	0	0	0	0	0	0	0	0	0	0	0	0	0	0	0	0	0	0	0	0	0	0	0	0	0	0	0	0	0	0	0	0	0	0	0
1298	10	Bacteria(100)	Firmicutes(80)	Bacilli(61)	unclassified	unclassified	unclassified	Otu1298	CACGCCGTAAACGATGAGTGCTAGGTGTTAGACCCTTTCCGGGGTTTAGTGCCGTAGCTAACGCATTAAGCACTCCGCCTGGGGAGTACGACCGCAAGGTTGAAACTCAAAGGAATTGACGGGGCCCGCACAAGCGGCGGAGCATGCGGATTAATTCGATGCAACGCGAAGAACCTTACCAAGGCTTGACATATACTGGACCGCATCAGAGATGGTGTTTCCCTTCGGGGCTGGTATACAGGTGGTGCATGGTTGTCGTCAGCTCGTGTCGTGAGATGTTGGGTTAAGTCCCGCAACGAGCGCAACCCCTATTGTTAGTTGCCATCATTCAGTTGGGCACTCTAGCGAGACTGCCGGTAATAAACCGGA	x	0	0	0	0	0	0	0	0	0	0	0	0	0	0	0	0	0	0	0	0	0	0	0	0	0	0	0	0	0	0	0	0	0	0	0	0	0	0	0
1457	10	Bacteria(100)	Firmicutes(100)	Bacilli(100)	Lactobacillales(100)	Streptococcaceae(100)	Streptococcus(100)	Otu1457	CACGCCGTAAACGATGAGTGCTAGGTGTTAGACCCTTTCCGGGGTTTAGTGCCGTAGCTAACGCATTAAGCACTCCGCCTGGGGAGTACGACCGCAAGGTTGAAACTCAAAGGAATTGACGGGGCCCGCACAAGCGGTGGAGCATGTGGTTTAATTCGAAGCAACGCGAAGAACCTTACCAGGTCTTGACATCCCTCTGACCGCTCTAGAGATAGAGTTTTCCTTCGGGACAGAGGTGACAGGTGGTGCATGGTTGTCGTCAGCTCGTGTCGTGAGATGTTGGGTTAAGTCCCGCAACGAGCGCAACCCCTATTGTTAGTTGCCATCATTCAGTTGGGCACTCTAGCGAGACTGCCGGGGTCAACTCGGA	x	0	0	0	0	0	0	0	0	0	0	0	0	0	0	0	0	0	0	0	0	0	0	0	0	0	0	0	0	0	0	0	0	0	0	0	0	0	0	0
1580	10	Bacteria(100)	Proteobacteria(100)	Gammaproteobacteria(100)	Pasteurellales(100)	Pasteurellaceae(100)	Haemophilus(70)	Otu1580	CACGCTGTAAACGATGTCGATTTGGGGGTTGAGCTTTAAGTTTGGCGCCCGTAGCTAACGTGATAAATCGACCGCCTGGGGAGTACGGCCGCAAGGTTAAAACTCAAATGAATTGACGGGGGCCCGCACAAGCGGTGGAGCATGTGGTTTAATTCGATGCAACGCGAAGAACCTTACCTACTCTTGACATCCAGAGAACTTTCCAGAGATGGATTGGTGCCTTCGGGAACTCTGAGACAGGTGCTGCATGGCTGTCGTCAGCTCGTGTTGTGAAATGTTGGGTTAAGTCCCGCAACGAGCGCAACCCTTATCCTTTGTTGCCAGCGATTCGGTCGGGAACGTCAAAGGAGACTGCCGGTGATAAACCGGA	x	0	0	0	0	0	0	0	0	0	0	0	0	0	0	0	0	0	0	0	0	0	0	0	0	0	0	0	0	0	0	0	0	0	0	0	0	0	0	0
1763	10	Bacteria(100)	Proteobacteria(100)	Gammaproteobacteria(100)	Pseudomonadales(100)	Pseudomonadaceae(100)	Pseudomonas(100)	Otu1763	CACGCCGTAAACGATGTCAACTAGCCGTTGGGAGCCTTGAGCTCTTAGTGGCGCAGCTAACGCATTAAGTTGACCGCCTGGGGAGTACGGCCGCAAGGTTAAAACTCAAATGAATTGACGGGGGCCCGCACAAGCGGTGGAGCATGTGGTTTAATTCGAAGCAACGCGAAGAACCTTACCAGGCCTTGACATCCAATGAATCTGCCAGAGATGGCGGAGTGCCTTCGGGAGCATTGAGACAGGTGCTGCATGGCTGTCGTCAGCTCGTGTCGTGAGATGTTGGGTTAAGTCCCGTAACGAGCGCAACCCTTGTCCTTAGTTACCAGCACGTTAAGGTGGGCACTCTAAGGAGACTGCCGGTGACAAACCGGA	x	0	0	0	0	0	0	0	0	0	0	0	0	0	0	0	0	0	0	0	0	0	0	0	0	0	0	0	0	0	0	0	0	0	0	0	0	0	0	0
1818	10	Bacteria(100)	Actinobacteria(100)	Actinobacteria(100)	Actinomycetales(100)	Corynebacteriaceae(100)	Corynebacterium(100)	Otu1818	CATGCCGTAAACGGTGGGCGCTAGGTGTGAGTCCCTTCCACGGGGTTCGTGCCGTAGCTAACGCATTAAGCGCCCCGCCTGGGGAGTACGGCCGCAAGGCTAAAACTCAAAGGAATTGACGGGGGCCCGCACAAGCGGCGGAGCATGTGGATTAATTCGATGCAACGCGAAGAACCTTACCTGGGCTTGACATACACCAGATCGCCGTAGAGATACGGTTTCCCTTTGTGGTTGGTGTACAGGTGGTGCATGGTTGTCGTCAGCTCGTGTCGTGAGATGTTGGGTTAAGTCCCGCAACGAGCGCAACCCTTGTCTTATGTTGCCAGCACGTTATGGTGGGGACTCGTGAGAGACTGCCGGGGTTAACTCGGA	x	0	0	0	0	0	0	0	0	0	0	0	0	0	0	0	0	0	0	0	0	0	0	0	0	0	0	0	0	0	0	0	0	0	0	0	0	0	0	0
1872	10	Bacteria(100)	Bacteroidetes(100)	Bacteroidia(100)	Bacteroidales(100)	Prevotellaceae(100)	Paraprevotella(100)	Otu1872	CACACAGTAAACGATGTATACTCGCGGTTTGCGATAGACAGTAAGCCGCCAAGCGAAAGCATTAAGTATACCACCTGGGGAGTACGCCGGCAACGGTGAAACTCAAAGGAATTGACGGGGGCCCGCACAAGCGGAGGAACATGTGGTTTAATTCGATGATACGCGAGGAACCTTACCCGGGCTTGAACTAACGGTGACAGATCTAGAGATAGATTTTTCTTCGGACATCGTTGGAGGTGCTGCATGGTTGTCGTCAGCTCGTGCCGTGAGGTGTCGGCTTAAGTGCCATAACGAGCGCAACCCTTCTCCTCGGTTGCCATCGGGTAATGCCGGGCACTCCGTGGACACTGCCATCGTAAGATGTGA	x	0	0	0	0	0	0	0	0	0	0	0	0	0	0	0	0	0	0	0	0	0	0	0	0	0	0	0	0	0	0	0	0	0	0	0	0	0	0	0
1893	10	Bacteria(100)	Firmicutes(100)	Bacilli(100)	Lactobacillales(100)	Streptococcaceae(100)	Streptococcus(100)	Otu1893	CACGACCGTAAACGATGAGTGCTAGGTGTTGGATCCGTTTCCGGGATTCAGTGCCGCAGCTAACGCATTAAGCACTCCGCCGTGGGGAGTACGACCGCAAGGTTGAAACTCAAAGGAATTGGACGGGGGCCCGCACAAGCGGTGGAGCATGTGGTTTAATTCGAAGCAACGCGAAGAACCTTACCAGGTCTTGACATCCCGATGCTATTTCTAGAGATAGAAAGTTACTTCGGTACATCGGTGACAGGTGGTGCATGGTTGTCGTCAGCTCGTGTCGTGAGATGTTGGGTTAAGTCCCGCAACGAGCGCAACCCCTATTGTTAGTTGCCATCATTCAGTTGGGCACTCTAGCGAGACTGCCGGTAATAAACCGGA	x	0	0	0	0	0	0	0	0	0	0	0	0	0	0	0	0	0	0	0	0	0	0	0	0	0	0	0	0	0	0	0	0	0	0	0	0	0	0	0
1956	10	Bacteria(100)	Proteobacteria(100)	Betaproteobacteria(100)	Burkholderiales(100)	Oxalobacteraceae(100)	Massilia(61)	Otu1956	CACGCCCTAAACGATGTCTACTAGTTGTCGGGTTTTAATTAACTTGGTAACGCAGCTAACGCGTGAAGTAGACCGCCTGGGGAGTACGGTCGCAAGATTAAAACTCAAAGGAATTGACGGGGACCCGCACAAGCGGTGGATGATGTGGATTAATTCGATGCAACGCGAAAAACCTTACCTACCCTTGACATGTCAGGAAGACCGAAGAGATTTGGTTGTGCCCGAAAGGGAACCTGAACACAGGTGCTGCATGGCTGTCGTCAGCTCGTGTCGTGAGATGTTGGGTTAAGTCCCGCAACGAGCGCAACCCTTGTCATTAGTTGCTACGCAAGAGCACTCTAATGAGACTGCCGGTGACAAACCGGA	x	0	0	0	0	0	0	0	0	0	0	0	0	0	0	0	0	0	0	0	0	0	0	0	0	0	0	0	0	0	0	0	0	0	0	0	0	0	0	0
1998	10	Bacteria(100)	Firmicutes(100)	Bacilli(100)	Lactobacillales(100)	unclassified(90)	unclassified(90)	Otu1998	CACGCCGTAAACGATGAGTGCTAGGTGTTGGATCCTTTCCGGGATTCAGTGCCGCAGCTAACGCATTAAGCACTCCGCCTGGGGAGTACGACCGCAAGGTTGAAACTCAAAGGAATTGACGGGGGCCCGGCACAAGCGGTGGAGCATGTGGTTTAATTCGAAGCAACGCGAAGAACCTTACCAGGTCTTGACATCTAGTGCAATCCGTAGAGATACGGAGTTCCCTTCGGGGACACTAAGACAGGTGGTGCATGGCTGTCGTCAGCTCGTGTCGTGAGATGTTGGGTTAAGTCCCGCAACGAGCGCAACCCTTGTCATTAGTTGCCATCATTCAGTTGGGCACTCTAGCGAGACTGCCGGTAATAAACCGGA	x	0	0	0	0	0	0	0	0	0	0	0	0	0	0	0	0	0	0	0	0	0	0	0	0	0	0	0	0	0	0	0	0	0	0	0	0	0	0	0
2346	10	Bacteria(100)	Proteobacteria(100)	Gammaproteobacteria(100)	Pasteurellales(100)	Pasteurellaceae(100)	Haemophilus(100)	Otu2346	CACGCTGTAAACGATGTCGATTTGGGGGTTGAGCTTTGAGTTTGGCGCCCGTAGCTAACGTGATAAATCGACCGCCTGGGGAGTACGGCCGCAAGGTTAAAACTCAAATGAATTGACGGGGCCCGGCACAAGCGGTGGAGCATGTGGTTTAATTCGATGCAACGCGAAGAACCTTACCTACTCTTGACATCCAGAGAACATTCCAGAGATGGATTGGTGCCTTCGGGAACTCTGAGACAGGTGCTGCATGGCTGTCGTCAGCTCGTGTTGTGAAATGTTGGGTTAAGTCCCGCAACGAGCGCAACCCTTATCCTTTGTTGCCAGCGATTAGGTCGGGAACTCAAAGGAGACTGCCGGTGATAAACCGGA	x	0	0	0	0	0	0	0	0	0	0	0	0	0	0	0	0	0	0	0	0	0	0	0	0	0	0	0	0	0	0	0	0	0	0	0	0	0	0	0
2835	10	Bacteria(100)	Firmicutes(100)	Bacilli(100)	Lactobacillales(100)	Lactobacillaceae(100)	Lactobacillus(100)	Otu2835	CATGCCGTAAACGATGAGCGCTAGGTGTTGGGGACTTTCCGGTCCTCAGTGCCGCAGCAAACGCATTAAGCGCTCCGCCTGGGGAGTACGACCGCAAGGTTGAAACTCAAAGGAATTGACGGGGGCCCGCACAAGCGGTGGAGCATGTGGTTTAATTCGAAGCAACGCGAAGAACCTTACCAGGTCTTGACATCCTGTGCTACACCTAGAGATAGGTGGCTCCCTTCGGGGACGCAGAGACAGGTGGTGCATGGCTGTCGTCAGCTCGTGTCGTGAGATGTTGGGTTAAGTCCCGCAACGAGCGCAACCCTTGTCTTTAGTTGCCAGCATTAAGTTGGGCACTCTAATGAGACTGCCGGTAGACAAACCGGA	x	0	0	0	0	0	0	0	0	0	0	0	0	0	0	0	0	0	0	0	0	0	0	0	0	0	0	0	0	0	0	0	0	0	0	0	0	0	0	0
150	9	Bacteria(100)	Proteobacteria(100)	Betaproteobacteria(100)	Neisseriales(100)	Neisseriaceae(100)	Neisseria(89)	Otu0150	CACGCCCTAAACGATGTCGATTAGCTGTTGGGCAGCTTGACTGCTTAGTAGCGTAGCTAACGCGTGAAATCGACCGCCTGGGGAGTACGGTCGCAAGATTAAAACTCAAAGGAATTGACGGGGACCCGCACAAGCGGTGGATGATGTGGATTAATTCGATGCAACGCGAAGAACCTTACCTGGTCTTGACATGTACGGAACCTTCCAGAGACGGAAGGGTGCCTTCGGGAACCGTAACACAGGTGCTGCATGGCTGTCGTCAGCTCGTGTCGTGAGATGTTGGGTTAAGTCCCGCAACGAGCGCAACCCTTGTCATTAGTTGCCATCATTAAGTTGGGCACTCTAATGAGACTGCCGGTGACAAGCCGGA	x	0	1	0	0	0	0	0	0	0	0	0	0	0	0	0	0	0	0	0	0	0	0	0	0	0	0	0	0	0	0	0	0	0	0	0	0	0	0	0
236	9	Bacteria(100)	Actinobacteria(100)	Actinobacteria(100)	Actinomycetales(100)	Actinomycetaceae(100)	Actinomyces(100)	Otu0236	CACGCTGTAAACGTTGGGCACTAGGTGTGGGGGCCACCCGTGGTTTCTGCGCCGTAGCTAACGCTTTAAGTGCCCCGCCTGGGGAGTACGGCCGCAAGGCTAAAACTCAAAGGAATTGACGGGGGCCCGCACAAGCGGCGGAGCATGCGGATTAATTCGATGCAACGCGAAGAACCTTACCAAGGCTTGACATGCACGGCGGCACTGCAGAGATGTGGTGGCATTTGGTTGGTCGTGTGCAGGTGGTGCATGGTTGTCGTCAGCTCGTGTCGTGAGATGTTGGGTTAAGTCCCGCAACGAGCGCAACCCTTGCCCTATGTTGCCAGCACGTGATGGTGGGGACTCGTGGGGGACTGCCGGTGATAAACCGGA	x	0	0	1	1	0	0	0	0	0	0	0	0	0	0	0	0	0	0	0	0	0	0	0	0	0	0	0	0	0	0	0	0	0	0	0	0	0	0	0
244	9	Bacteria(100)	Fusobacteria(100)	Fusobacteria(100)	Fusobacteriales(100)	Leptotrichiaceae(100)	Leptotrichia(100)	Otu0244	CTAGCTGTAAACGATGATTACTGGGTGTGGGCATGAAGAGTGTCCGTGCCGAAGCTAATGCGATAAGTAATCCGCCTGGGGAGTACGGCCGCAAGGCTGAAACTCAAAGGAATTGACGGGGACCCGCACAAGCGGTGGAGCATGTGGTTTAATTCGACGCAACGCGAGGAACCTTACCAGATCTTGACATCCTGCGTAGGCCTGCGAGAGCAGGCTGTGCCTTCGGGAACGCAGAGACAGGTGGTGCATGGCTGTCGACAGCTCGTGTCGTGAGATGTTGGGTTAAGTCCCGCAACGAGCGCAACCCCTATTGCTAGTTGCCATCATTCAGTTGGGCACTCTAGCGAGACTGCCGGTAATAAACCGGA	x	0	0	1	0	0	0	0	0	0	0	0	0	0	0	0	0	0	0	0	0	0	0	0	0	0	0	0	0	0	0	0	0	0	0	0	0	0	0	1
251	9	Bacteria(100)	Proteobacteria(100)	Epsilonproteobacteria(100)	Campylobacterales(100)	Campylobacteraceae(100)	Campylobacter(100)	Otu0251	CACGCCCTAAACCGATGTATACTAGTTGTTGCTAAGCTAGTCTTGGCAGTAATGCACCTAACGGATTAAGTATACCGCCTGGGGAGGTACGGTCGCAAGATTAAAACTACAAAGGAATAGACGGGGACCCGCACAAGCGGTGGAGCATGTGGTTTAATTCGAAGATACGCGAAGAACCTTACCCGGACTTGATATCTAACAAATCATCTAGAGATAGAAGAGTGTCTGCTTGCAGAAATGTTAAGACAGGTGCTGCACGGCTGTCGTCAGCTCGTGTCGTGAGATGTTGGGTTAAGTCCCGCAACGAGCGCAACCCACGTCATTAGTTGCTAACAGTTCGGCTGAGCACTCTAATGAGACTGCCTTCGTAAGGAGGA	x	0	0	1	0	0	0	0	0	0	0	0	0	0	0	0	0	1	0	0	0	0	0	0	0	0	0	0	0	0	0	0	0	0	0	0	0	0	0	0
397	9	Bacteria(100)	Actinobacteria(100)	Actinobacteria(100)	Actinomycetales(100)	Micrococcaceae(100)	Rothia(100)	Otu0397	CATGCCGTAAACGTTGGGCACTAGGTGTGGGGGACGATTCCACGTTTTCCGTCGCCGTAGCTAACGCATTAAGTGCCCCGCCTGGGGAGGTACGGCCGCAAGGCTAAAACTCAAAGAAATTGACGGGGGCCCGCACAAGCGGCGGAGCATGCGGATTAATTCGATGCAACGCGAAGAACCTTACCAAGGCTTGACATATACTGGACTGCGTCAGAGATGGCGTTTCCCTTCGGGGCTGGTATACAGGTGGTGCATGGTTGTCGTCAGCTCGTGTCGTGAGATGTTGGGTTAAGTCCCGCAACGAGCGCAACCCTCGTTCTATGTTGCCAGCACGTGATGGTGGGGACTCATAGGAGACTGCCGGGGTCAACTCGGA	x	0	0	0	0	0	1	0	0	0	0	0	0	0	0	1	0	0	0	0	0	0	0	0	0	0	1	0	0	0	0	0	0	0	0	0	0	0	0	0
453	9	Bacteria(100)	Actinobacteria(100)	Actinobacteria(100)	Actinomycetales(100)	Actinomycetaceae(100)	Actinomyces(100)	Otu0453	CACGCCGTAAACGTTGGGCACTAGGTGTGAGGCTCCTTTCCGGGGGTTTTGGTCGCCGTAGCTAACGCATTAAGTGCCCCGCCTGGGGAGTACGGCCGCAAGGCTAAAACTCAAAGGAATTGACGGGGGCCCGCACAAGCGGCGGAGCATGCGGATTAATTCGATGCAACGCGAAGAACCTTACCAAGGCTTGACATGTTAACCGTGGCTCTAGAGATAGGGTTTACCCTTTTGGGTGGTTTTCACAGGTGGTGCATGGTTGTCGTCAGCTCGTGTCGTGAGATGTTGGGTTAAGTCCCGCAACGAGCGCAACCCTTGTCCCGTGTTGCCAGCACGTTGTGGTGGGGACTCGCGGGAGACTGCCGGGGTCAACTCGGA	x	0	0	0	0	0	0	1	0	0	0	0	0	0	0	0	0	0	0	0	0	0	0	0	0	0	0	0	0	0	0	0	0	0	0	0	0	0	0	0
540	9	Bacteria(100)	Bacteroidetes(100)	Bacteroidia(100)	Bacteroidales(100)	Prevotellaceae(100)	Prevotella(100)	Otu0540	CGCACAGTAAACGCTGGATGCCCGTTGTTAGTTCACTTATGAATTAGCGACCAAGCGAAAGCATTAAGCATCCCACCTGGGGAGTACGCCGGCAACGGTGAAACTCAAAGGAATTGACGGGGGGCCCGCACAAGCGGAGGAACATGTGGTTTAATTCGATGATACGCGAGGAACCTTACCCGGGCTTGAATTGCAGACGCACGATTCAGAGATGATGAGGCCCTTCGGGGCGTCTGTGAAGGTGCTGCATGGTTGTCGTCAGCTCGTGCCGTGAGGTGTCGGCTTAAGTGCCATAACGAGCGCAACCCCTTTTTTCAGTTGCCATCAGGTGATGCTGGGCACTCTGGAGATACTGCCACCGTAAGGTGTGA	x	0	0	0	0	0	0	0	0	6	0	0	0	0	0	0	0	0	0	0	0	0	0	0	0	0	0	0	0	0	0	0	0	0	0	0	0	0	0	0
577	9	Bacteria(100)	Firmicutes(100)	Negativicutes(100)	Selenomonadales(100)	Veillonellaceae(100)	Selenomonas(100)	Otu0577	CTGGCCGTAAACGATGGATACTAGGTGTGGGAGGTATCGACCCCTACCGTGCCGGAGTTAACGCAATAAGTATCCCGCCTGGGGAGTACGGTCGCAAGACTGAAACTCAAAGGAATTGACGGGGACCCGCACAAGCGGTGGAGTATGTGGTTTAATTCGAAGCAACGCGAAGAACCTTACCAGGCCTTGACATTGACTGAAAGAGCTAGAGATAGCTCCCTCTCTTCGGAGACAGGAAAACAGGTGGTGCATGGCTGTCGTCAGCTCGTGTCGTGAGATGTTGGGTTAAGTCCCGCAACGAGCGCAACCCCTGTTCTTTGTTGCCATCACGTAAAGGTGGGCACTCAAAGGAGACTGCCGCGGAGAACGCGGA	x	0	0	0	0	0	0	0	0	1	0	0	0	0	0	0	0	0	0	0	0	0	0	0	0	0	0	0	0	0	0	0	0	0	0	0	0	0	0	0
586	9	Bacteria(100)	Firmicutes(100)	Clostridia(100)	Clostridiales(100)	Lachnospiraceae(100)	Johnsonella(100)	Otu0586	CACGCAGTAAACGATGAATACTAGGTGTCGGGTGGCAAAGCCATTCGGTGCCGGCGCAAACGCAATAAGTATTCCACCTGGGGAGTACGTTCGCAAGAATGAAACTCAAAGGAATTGACGGGGACCCGCACAAGCGGTGGAGCATGTGGTTTAATTCGAAGCAACGCGAAGAACCTTACCAAGCCTTGACATGCCGATGACGTAAAAGTAAAGATTTATTCCCTACGGGGCATCGGACACAGGTGGTGCATGGTTGTCGTCAGCTCGTGTCGTGAGATGTTGGGTTAAGTCCCCGCAACGAGCGCAACCCTTATTTTCTGTAGCCAGCAGTGAGATGGGAACTCAGAAAAGACTGCCGAGGATGACTCGGA	x	0	0	0	0	0	0	0	0	0	3	0	0	0	0	0	0	0	0	0	0	0	0	0	0	0	0	1	0	0	0	0	0	0	0	0	0	0	0	0
601	9	Bacteria(100)	Firmicutes(100)	Clostridia(100)	Clostridiales(100)	Lachnospiraceae(100)	Catonella(100)	Otu0601	CACGCTGTAAACGATGAATACTAGGTGCTGGGAGGCATAAGCCTTTCGGTGCCGTCGCAAACGCATTAAGTATTCCACCTGGGGAGTACGTTCGCAAGAATGAAACTCAAAGGAATTGACGGGGACCCGCACAAGCGGTGGAGCATGTGGTTTAATTCGACGCAACGCGAAGAACCTTACCCGGTCTTGAGATCCTCCTGAATACGGAGTAATGTCTGTAGTCCTTCGGGACGAGGAGAGACAGGTGGTGCATGGTTGTCGTCAGCTCGTGTCGTGAGATGTTGGGTTAAGTCCCGCAACGAGCGCAACCCCTACTTTTTAGTTAGCCAGCGGTTAGGCCGGGCGACTCTAGAAAGACTGCCGAGGATAACTCGGA	x	0	0	0	0	0	0	0	0	0	1	0	0	0	0	0	0	1	0	0	0	0	0	0	0	0	0	0	0	0	0	0	0	0	0	0	0	0	0	0
617	9	Bacteria(100)	Actinobacteria(100)	Actinobacteria(100)	Actinomycetales(100)	Actinomycetaceae(100)	Actinomyces(100)	Otu0617	CATGCTGTAAACGTTGGGCACTAGGTGTGGGGGGTCTTTCCGGGTCTTCCGCGCCGTAGCTAACGCATTAAGTGCCCCGCCTGGGGAGTACGGCCGCAAGGCTAAAACTCAAAGGAATTGACGGGGGCCCGCACAAGCGGCGGAGCATGCGGATTAATTCGATGCAACGCGAAGAACCTTACCAAGGCTTGACATGGGCCGGTGGTTCCCGGAGACGGGAGCGTCCCCTTTTTGTGGGCTGGTTCACAGGTGGTGCATGGTTGTCGTCAGCTCGTGTCGTGAGATGTTGGGTTAAGTCCCGCAACGAGCGCAACCCTTGTCTCGTGTTGCCAGCACGTTGTGGTGGGGACTCGCGGGAGACTGCCGGGGTCAACTCGGA	x	0	0	0	0	0	0	0	0	0	0	1	0	0	0	0	0	0	0	0	0	0	0	0	0	0	0	0	0	0	0	0	0	0	0	0	0	0	0	0
693	9	Bacteria(100)	Bacteroidetes(100)	Flavobacteria(100)	Flavobacteriales(100)	Flavobacteriaceae(100)	Capnocytophaga(100)	Otu0693	CACGCTGTAAACGATGGATACTAGCTGTTTGGAGTAATCTGAGTGGCTAAGCGAAAGTGATAAGTATCCCACCTGGGGAGTACGTTCGCAAGAATGAAACTCAAAGGAATTGACGGGGGCCCGCACAAGCGGTGGAGCATGTGGTTTAATTCGATGATACGCGAGGAACCTTACCAAGGTTTAAATGGAGACTGACAGGGGTAGAGATACCTTTTTCTTCGGACAGTTTTCAAGGTGCTGCATGGTTGTCGTCAGCTCGTGCCGTGAGGTGTCAGGTTAAGTCCTATAACGAGCGCAACCCCTGCCATTAGTTGCTAACGAGTAGAGTCGAGCCCTCTAATGGGACTGCCGGTGCAAACCGAGA	x	0	0	0	0	0	0	0	0	0	0	0	0	0	1	0	0	0	0	0	0	0	0	0	0	0	0	0	0	0	0	0	0	0	0	0	0	0	0	0
695	9	Bacteria(100)	TM7(100)	TM7_class_incertae_sedis(100)	TM7_order_incertae_sedis(100)	TM7_family_incertae_sedis(100)	TM7_genus_incertae_sedis(100)	Otu0695	CACGCCGTAAACGATGGATACTAGCTGTTGGAGGTATCGACCCCTTCAGTAGCGAAGCTAACGCGTTAAGTATCCCGCCTGTGGAGTACGGCCGCAAGGCTAAAACATAAAGGAATTGACGGGGACCCGCACAAGCGGTGGATCATGTTCTTTAATTCGATGATAAACGAAGAACCTTACCAGGGTTTGACATCCCGAGAAGATTTACGAAAGTAGATTGTGCCTTTTGGAACTCGGTGACAGATGATGCATGGCCGTCGTCAGCTCGTGTCGTGAGATGTTTGGTTAAGTCCATCAACGAGCGCAACCCTTGTGAATAGTTGAATTTTTCTATTCAGACTGCCCCGGCAACGGGGA	x	0	0	0	0	0	0	0	0	0	0	0	0	0	1	0	0	0	0	2	0	0	0	0	0	0	0	0	0	0	0	0	0	0	0	0	0	0	0	0
759	9	Bacteria(100)	Firmicutes(100)	Clostridia(100)	Clostridiales(100)	unclassified(89)	unclassified(89)	Otu0759	CACGCAGTAAACGATGAATACTTGGTGTCGGGGAGGTAAACTCTTCGGTGCCGCAAGCTAACGCATTAAGTATTCCACCTGGGGAGTACGTTCGCAAGAATGAAACTCAAAGGAATTGACGGGGACCCGCACAAGCGGTGGAGCATGTGGTTTAATTCGAAGCAACGCGAAGAACCTTACCAAATCTTGACATACTCTTGAATAGCTTTGTAATGAAGTTAGTCTTTCGGGACGAAGGGATACAGGTGGTGCATGGTTGTCGTCAGCTCGTGTCGTGAGATGTTGGGTTAAGTCCCGCAACGAGCGCAACCCTTGTCGTCAGTAGCCAGCAGTAAGATGGGCACTCTGACGAGACAGCCGGAGATAATCCGGA	x	0	0	0	0	0	0	0	0	0	0	0	0	0	0	0	0	1	1	0	0	0	0	0	0	0	0	0	0	0	0	0	0	0	0	0	0	0	1	0
765	9	Bacteria(100)	Actinobacteria(100)	Actinobacteria(100)	Bifidobacteriales(100)	Bifidobacteriaceae(100)	Bifidobacterium(100)	Otu0765	CACGCCGTAAACGGTGGATGCTGGATGTGGGGCCCGTTCCACGGGTTCCGTGTCGGAGCTAACGCGTTAAGCATCCCGCCTGGGGAGTACGGCCGCAAGGCTAAAACTCAAAGAAATTGACGGGGGCCCGCACAAGCGGCGGAGCATGCGGATTAATTCGATGCAACGCGAAGAACCTTACCTGGGCTTGACATGTTCCCGACGGCCGTAGAGATACGGCTTCCCTTCGGGGCGGGTTCACAGGTGGTGCATGGTCGTCGTCAGCTCGTGTCGTGAGATGTTGGGTTAAGTCCCGCAACGAGCGCAACCCTCGCCCCGTGTTGCCAGCGGATTATGCCGGGAACTCGCGGGGGACCGCCGGGGTTAACTCGGA	x	0	0	0	0	0	0	0	0	0	0	0	0	0	0	0	0	1	0	0	0	0	0	0	0	0	0	1	0	0	3	0	0	0	0	0	0	0	0	0
955	9	Bacteria(100)	Bacteroidetes(100)	Bacteroidia(100)	Bacteroidales(100)	unclassified(89)	unclassified(89)	Otu0955	CGCACAGTAAACGATGAATACTCGCAGTATGCGATATAATGTATGCTGCCAAGTGAAAACGTTAAGTATTCCACCTGGGGAGTACGCTGGCAACGGTGAAACTCAAAGGAATTGACGGGGGCCCGCACAAGCGGAGGAACATGTGGTTTAATTCGATGATACGCGAGGAACCTTACCCGGGCTTGAACTAAGCAGGAAGATGGGCAGAGACGCCCGTTGTCTTCGGACCTGCTTGGAGGTGCTGCATGGTTGTCGTCAGCTCGTGCCGTGAGGTGTCGGCTTAAGTGCCATAACGAGCGCAACCCTTCTCCACGTTTGCCATCAGGTATAGCTGGGCACTCCGTGGATACTGCCATCGTAAGATGTGA	x	0	0	0	0	0	0	0	0	0	0	0	0	0	0	0	0	0	0	0	0	0	0	0	0	0	0	2	0	0	0	0	0	0	0	0	0	0	0	0
966	9	Bacteria(100)	Bacteroidetes(100)	Flavobacteria(100)	Flavobacteriales(100)	Flavobacteriaceae(100)	unclassified(100)	Otu0966	CACGCTGTAAACGATGCTAACTCGTTTTTGGTTTTTATTTAGATCAGAGACTAAGCGAAAGTGATAAGTTAGCCACCTGGGGAGTACGCTCGCAAGAGTGAAACTCAAAGGAATTGACGGGGGCCCGCACAAGCGGTGGATTATGTGGTTTAATTCGATGATACGCGAGGAACCTTACCAAGGCTTAAATGGAGATTGACAGACTTAGAAATAGGTTTTTCTTCGGACAATTTTCAAGGTGCTGCATGGTTGTCGTCAGCTCGTGCCGTGAGGTGTTAGGTTAAGTCCTGCAACGAGCGCAACCCCTGTCACTAGTTGCCATCATTCAGTTGGGGACTCTAGTGAGACTGCCTACGCAAGTAGAGA	x	0	0	0	0	0	0	0	0	0	0	0	0	0	0	0	0	0	0	0	0	0	0	0	0	0	0	0	0	1	0	0	0	0	0	0	0	0	0	0
1078	9	Bacteria(100)	Bacteroidetes(100)	Bacteroidia(100)	Bacteroidales(100)	Prevotellaceae(100)	unclassified(100)	Otu1078	CGCACGGTAAACGATGGATGCTCGCTGTGTGCTTATTTTTAGTATGCGGCTAAGGGAACCATTAAGCATCCCACCTGGGGAGTACGCCGGCAACGGTGAAACTCAAAGGAATTGACGGGGGCCCGCACAAGCGGAGGAACATGTGGTTTAATTCGATGATACGCGAGGAACCTTACCCGGGCTTGAACTGCCGGTGTTGGTATGAGAGATCATGCTTTCCTTCGGGACACTGGTGGAGGTGCTGCATGGTTGTCGTCAGCTCGTGCCGTGAGGTGTCGGCTTAAGTGCCATAACGAGCGCAACCCCTGTCGTCAGTTGCCATCAGGTAATGCTGGGCACTCTGGTGATACTGCCACCGTAAGGTGTGA	x	0	0	0	0	0	0	0	0	0	0	0	0	0	0	0	0	0	0	0	0	0	0	0	0	0	0	0	0	0	0	0	0	0	0	0	0	0	0	0
1237	9	Bacteria(100)	Proteobacteria(100)	Gammaproteobacteria(100)	Pasteurellales(100)	Pasteurellaceae(100)	Haemophilus(100)	Otu1237	CACGCTGTAAACGATGTCGATTTGGGGGTTGAGCTTTGAGCTTGGCGCCCGTAGCTAACGTGATAAATCGACCGCCTGGGGAGTACGGCCGCAAGGTTAAAACTCAAATGAATTGACGGGGGCCCGCACAAGCGGTGGAGCATGTGGTTTAATTCGATGCAACGCGAAGAACCTTACCTACTCTTGACATCCAGAGAACATTCCAGAGATGGATTGGTGCCTTCGGGAACTCTGAGACAGGTGCTGCATGGCTGTCGTCAGCTCGTGTTGTGAAATGTTGGGTTAAGTCCCGCAACGAGCGCAACCCTTATCCTTTGTTGCCAGCGATTTGGTCGGGAACTCAAAGGAGACTGCCGGGGTCAACTCGGA	x	0	0	0	0	0	0	0	0	0	0	0	0	0	0	0	0	0	0	0	0	0	0	0	0	0	0	0	0	0	0	0	0	0	0	0	0	0	0	0
1262	9	Bacteria(100)	Fusobacteria(100)	Fusobacteria(100)	Fusobacteriales(100)	Leptotrichiaceae(100)	Leptotrichia(100)	Otu1262	CTAGCTGTAAACGATGATTACTGGGTGTGGGCATGAAGAGTGTCTGTGCCGAAGCTAATGCGATAAGTAATCCGCCTGGGGAGTACGGCCGCAAGGCTGAAACTCAAAGGAATTTGACGGGGACCCCGCACAAGCGGTGGAGCATGTGGTTTAATTCGACGCAACGCGAGGAACCTTACCAGATCTTGACATCCTACGAATGCCTGTGAAATCAGGTAGTGCCTTCGGGAACGTAGAGACAGGTGGTGCATGGCTGTCGACAGCTCGTGTCGTGAGATGTTGGGTTAAGTCCCGCAACGAGCGCAACCCCTATCGTTAGTTGCCATCATTAAGTTGGGAACTCTAGCGAGACTGCCTGCGAAGAGCAGGA	x	0	0	0	0	0	0	0	0	0	0	0	0	0	0	0	0	0	0	0	0	0	0	0	0	0	0	0	0	0	0	0	0	0	0	0	0	0	0	0
1619	9	Bacteria(100)	Proteobacteria(100)	Betaproteobacteria(100)	Neisseriales(100)	Neisseriaceae(100)	unclassified(67)	Otu1619	CACGCCCTAAACGATGTCGATTAGCTGTTGGGCGAGCTTGACTGCTTAGTAGCGTAGCTAACGCGTGAAATCGACCGCCTGGGGAGTACGGTCGCAAGATTAAAACTCAAAGGAATTGACGGGGACCCGCACAAGCGGTGGATGATGTGGATTAATTCGATGCAACGCGAAGAACCTTACCTGGTCTTGACATGTACGGAACCTTCCAGAGACGGAAGGGTGCCTTCGGGAGCCGTAACACAGGTGCTGCATGGCTGTCGTCAGCTCGTGTCGTGAGATGTTGGGTTAAGTCCCGCAACGAGCGCAACCCTTGTCATTAGTTGCCATCATTCAGTTGGGCACTCTAATGAGACTGCCGGTGACAAACCGGA	x	0	0	0	0	0	0	0	0	0	0	0	0	0	0	0	0	0	0	0	0	0	0	0	0	0	0	0	0	0	0	0	0	0	0	0	0	0	0	0
1748	9	Bacteria(100)	Proteobacteria(100)	Betaproteobacteria(100)	Burkholderiales(100)	Comamonadaceae(100)	Acidovorax(100)	Otu1748	CACGCCCTAAACGATGTCAACTGGTTGTTGGGTCTTCACTGACTCAGTAACGAAGCTAACGCGTGAAGTTGACCGCCTGGGGAGTACGGCCGCAAGGTTGAAACTCAAAGGAATTGACGGGGACCCGCACAAGCGGTGGATGATGTGGTTTAATTCGATGCAACGCGAAAAACCTTACCCACCTTTGACATGTACGGAATCCTTTAGAGATAGAGGAGTGCTCGAAAGAGAGCCGTAACACAGGTGCTGCATGGCTGTCGTCAGCTCGTGTCGTGAGATGTTGGGTTAAGTCCCGCAACGAGCGCAACCCTTGCCATTAGTTGCTACGAAAGGGCACTCTAATGGGACTGCCGGTGACAAACCGGA	x	0	0	0	0	0	0	0	0	0	0	0	0	0	0	0	0	0	0	0	0	0	0	0	0	0	0	0	0	0	0	0	0	0	0	0	0	0	0	0
1755	9	Bacteria(100)	Firmicutes(100)	Clostridia(100)	Clostridiales(100)	Clostridiaceae_1(100)	Clostridium_sensu_stricto(100)	Otu1755	CACGCCGTAAACGATGAATACTAGGTGTGGGGGTTTCAACACCTCCGTGCCGCCGCTAACGCATTAAGTATTCCGCCTGGGGAGTACGGTCGCAAGATTAAAACTCAAAGGAATTGACGGGGACCCGCACAAGTAGCGGAGCATGTGGTTTAATTCGAAGCAACGCGAAGAACCTTACCTACACTTGACATCCCTTGCATTACTCTTAATCGAGGAAATCCCTTCGGGGACAAGGTGACAGGTGGTGCATGGTTGTCGTCAGCTCGTGTCGTGAGATGTTGGGTTAAGTCCCGCAACGAGCGCAACCCTTGTCGTTAGTTACTACCATTAAGTTGAGGACTCTAGCGAGACTGCCTGGGTTAACCAGGA	x	0	0	0	0	0	0	0	0	0	0	0	0	0	0	0	0	0	0	0	0	0	0	0	0	0	0	0	0	0	0	0	0	0	0	0	0	0	0	0
1782	9	Bacteria(100)	Bacteroidetes(100)	Flavobacteria(100)	Flavobacteriales(100)	Flavobacteriaceae(100)	Chryseobacterium(100)	Otu1782	CACGCCGTAAACGATGCTAACTCGTTTTTGGGGTTTCGGCTTCAGAGACTAAGCGAAAGTGATAAGTTAGCCACCTGGGGAGTACGTTCGCAAGAATGAAACTCAAAGGAATTGACGGGGGCCCGCACAAGCGGTGGATTATGTGGTTTAATTCGATGATACGCGAGGAACCTTACCAAGACTTAAATGGGAAATGACAGATTTAGAAATAGATCCTTCTTCGGACATTTTTCAAGGTGCTGCATGGTTGTCGTCAGCTCGTGCCGTGAGGTGTTAGGTTAAGTCCTGCAACGAGCGCAACCCCTGTCACTAGTTGCTAGCATTAAGTTGAGGACTCTAGTGAGACTGCCTACGCAAGTAGAGA	x	0	0	0	0	0	0	0	0	0	0	0	0	0	0	0	0	0	0	0	0	0	0	0	0	0	0	0	0	0	0	0	0	0	0	0	0	0	0	0
1791	9	Bacteria(100)	Proteobacteria(100)	Gammaproteobacteria(100)	Pseudomonadales(100)	Pseudomonadaceae(100)	Pseudomonas(100)	Otu1791	CACGCCGTAAACGATGTCAACTAGCCGTTGGAATCCTTGAGATTTTAGTGGCGCAGCTAACGCATTAAGTTGACCGCCTGGGGAGTACGGCCGCAAGGTTAAAACTCAAATGAATTGACGGGGGCCCGCACAAGCGGTGGAGCATGTGGTTTAATTCGAAGCAACGCGAAGAACCTTACCAGGCCTTGACATCCAATGAATCCTTTAGAGATAGAGGAGTGCCTTCGGGAGCATTGAGACAGGTGCTGCATGGCTGTCGTCAGCTCGTGTCGTGAGATGTTGGGTTAAGTCCCGTAACGAGCGCAACCCTTGTCCTTAGTTACCAGCACGTTAAGGTGGGCACTCTAAGGAGACTGCCGGTGACAAACCGGA	x	0	0	0	0	0	0	0	0	0	0	0	0	0	0	0	0	0	0	0	0	0	0	0	0	0	0	0	0	0	0	0	0	0	0	0	0	0	0	0
1869	9	Bacteria(100)	Proteobacteria(100)	Betaproteobacteria(100)	Burkholderiales(100)	Oxalobacteraceae(100)	unclassified(100)	Otu1869	CACGCCCTAAACGATGTCTACTAGTTGTCGGGTCTTAATTGACTTGGTAACGCAGCTAACGCGTGAAGTAGACCGCCTGGGGAGTACGGTCGCAAGATTAAAACTCAAAGGAATTGACGGGGACCCGCACAAGCGGTGGATGATGTGGATTAATTCGATGCAACGCGAAAAACCTTACCTACCCTTGACATGGATGGAATCCTCGAGAGATTGAGGAGTGCCCGAAAGGGAACCATTACACAGGTGCTGCATGGCTGTCGTCAGCTCGTGTCGTGAGATGTTGGGTTAAGTCCCGCAACGAGCGCAACCCTTGTCATTAGTTGCTACGAAAGAGCACTCTAATGAGACTGCCGGTGACAAACCGGA	x	0	0	0	0	0	0	0	0	0	0	0	0	0	0	0	0	0	0	0	0	0	0	0	0	0	0	0	0	0	0	0	0	0	0	0	0	0	0	0
1880	9	Bacteria(100)	Actinobacteria(100)	Actinobacteria(100)	Actinomycetales(100)	Corynebacteriaceae(100)	Corynebacterium(100)	Otu1880	CATGCCGTAAACGGTGGGCGCTAGGTGTGAGTCCCTTCCACGGGGTTCGTGCCGTAGCTAACGCATTAAGCGCCCCGCCTGGGGAGTACGGCCGCAAGGCTAAAACTCAAAGGAATTGACGGGGGCCCGCACAAGCGGCGGAGCATGTGGATTAATTCGATGCAACGCGAAGAACCTTACCTGGGCTTGACATACACCGGATCGCTGCAGAGATGTAGTTTCCCTTGTGGCTGGTGTACAGGTGGTGCATGGTTGTCGTCAGCTCGTGTCGTGAGATGTTGGGTTAAGTCCCGCAACGAGCGCAACCCTTGTCTTATGTTGCCAGCATTTGGTTGGGGACTCATGAGAGACTGCCGGGGTTAACTCGGA	x	0	0	0	0	0	0	0	0	0	0	0	0	0	0	0	0	0	0	0	0	0	0	0	0	0	0	0	0	0	0	0	0	0	0	0	0	0	0	0
1907	9	Bacteria(100)	Bacteroidetes(100)	Flavobacteria(100)	Flavobacteriales(100)	Flavobacteriaceae(100)	Flavobacterium(100)	Otu1907	CACGCCGTAAACGATGGATACTAGCTGTTTGGTAGCAATACTGAGTGGCTAAGCGAAAGTGATAAGTATCCCACCTGGGGAGTACGGGCGCAAGCCTGAAACTCAAAGGAATTGACGGGGGGCCCGCACAAGCGGTGGAGCATGTGGTTTAATTCGATGATACGCGAGGAACCTTACCAGGGCTTAAATGTAGAGTGACAGGACTGGAAACAGTTTTTTCTTCGGACACTTTACAAGGTGCTGCATGGTTGTCGTCAGCTCGTGCCGTGAGGTGTCAGGTTAAGTCCTATAACGAGCGCAACCCCTGTTGTTAGTTGCCAGCGAGTCAAGTCGGGAACTCTAACAAGACTGCCGGTGCAAACCGTGA	x	0	0	0	0	0	0	0	0	0	0	0	0	0	0	0	0	0	0	0	0	0	0	0	0	0	0	0	0	0	0	0	0	0	0	0	0	0	0	0
2045	9	Bacteria(100)	Firmicutes(100)	Bacilli(100)	Lactobacillales(100)	Lactobacillaceae(89)	Lactobacillus(89)	Otu2045	CATGCCGTAAACGATGAGCGCTAGGTGTTGGGGACTTTCCGGTCCTCAGTGCCGCAGCAAACGCATTAAGCGCTCCGCCTGGGGAGTACGACCGCAAGGTTGAAACTCAAAGGAATTGACGGGGGGCCCGCACAAGCGGTGGAGCATGTGGTTTAATTCGAAGCAACGCGAAGAACCTTACCAGGTCTTGACATCCCGATGCTATTTCTAGAGATAGAAAGTTACTTCGGTACATCGGTGACAGGTGGTGCATGGTTGTCGTCAGCTCGTGTCGTGAGATGTTGGGTTAAGTCCCGCAACGAGCGCAACCCTTGTCTTTAGTTGCCATCATTAAGTTGGGCACTCTAAAGAGACTGCCGGTGACAAACCGGA	x	0	0	0	0	0	0	0	0	0	0	0	0	0	0	0	0	0	0	0	0	0	0	0	0	0	0	0	0	0	0	0	0	0	0	0	0	0	0	0
2094	9	Bacteria(100)	Firmicutes(100)	Bacilli(100)	Lactobacillales(100)	unclassified(78)	unclassified(78)	Otu2094	CACGCCGTAAACGATGAGTGCTAGGTGTTGGATCCTTTCCGGGATTCAGTGCCGCAGCTAACGCATTAAGCACTCCGCCTGGGGAGTACGACCGCAAGGTTGAAACTCAAAGGAATTGACGGGGGCCCGCACAAGCGGTGGAGCATGTGGTTTAATTCGAAGCAACGCGAAGAACCTTACCAGGTCTTGACATCCTGTGCTACACCTAGAGATAGGTGGTTCCCTTCGGGGACGCAGAGACAGGTGGTGCATGGCTGTCGTCAGCTCGTGTCGTGAGATGTTGGGTTAAGTCCCGCAACGAGCGCAACCCTTGTCTTTAGTTGCCATCATTAAGTTGGGCACTCTAGCGAGACTGCCGGTAATAAACCGGA	x	0	0	0	0	0	0	0	0	0	0	0	0	0	0	0	0	0	0	0	0	0	0	0	0	0	0	0	0	0	0	0	0	0	0	0	0	0	0	0
2182	9	Bacteria(100)	Proteobacteria(100)	Gammaproteobacteria(100)	Pasteurellales(100)	Pasteurellaceae(100)	Haemophilus(78)	Otu2182	CACGCTGTAAACGATGTCGATTTGGGGGTTGGAGCTTTGTAGCTTGGCGCCCGTAGCTAACGTGATAAATCGACCGCCTGGGGAGTACGGCCGCAAGGTTAAAACTCAAATGAATTGACGGGGCCCGCACAAGCGGTGGAGCATGTGGTTTAATTCGATGCAACGCGAAGAACCTTACCTACTCTTGACATCCAGAGAACATTCCAGAGATGGATTGGTGCCTTCGGGAACTCTGAGACAGGTGCTGCATGGCTGTCGTCAGCTCGTGTTGTGAAATGTTGGGTTAAGTCCCGCAACGAGCGCAACCCTTATCCTTTGTTGCCAGCGATTTGGTCGGGAACTCAAAGGAGACTGCCGGTGATAAACCGGA	x	0	0	0	0	0	0	0	0	0	0	0	0	0	0	0	0	0	0	0	0	0	0	0	0	0	0	0	0	0	0	0	0	0	0	0	0	0	0	0
2563	9	Bacteria(100)	Proteobacteria(100)	Betaproteobacteria(100)	Burkholderiales(100)	Oxalobacteraceae(100)	Naxibacter(100)	Otu2563	CACGCCCTAAACGATGTCTACTAGTTGTCGGGTTTTAATTAACTTGGTAACGCAGCTAACGCGTGAAGTAGACCGCCTGGGGAGTACGGTCGCAAGATTAAAACTCAAAGGAATTGACGGGGACCCGCACAAGCGGTGGATGATGTGGATTAATTCGATGCAACGCGAAAAACCTTACCTACCCTTGACATGGAAGGAATCCTGAAGAGATTTGGGAGTGCCCGAAAGGGAACCTTCACACAGGTGCTGCATGGCTGTCGTCAGCTCGTGTCGTGAGATGTTGGGTTAAGTCCCGCAACGAGCGCAACCCTTGTCATTAGTTGCTACGCAAGAGCACTCTAATGAGACTGCCGGTGACAAACCGGA	x	0	0	0	0	0	0	0	0	0	0	0	0	0	0	0	0	0	0	0	0	0	0	0	0	0	0	0	0	0	0	0	0	0	0	0	0	0	0	0
71	8	Bacteria(100)	Proteobacteria(100)	Betaproteobacteria(100)	Neisseriales(100)	Neisseriaceae(100)	Neisseria(100)	Otu0071	CACGCCCTAAACGATGTCAATTAGCTGTTGGGCAACTTGATTGCTTAGTAGCGTAGCTAACGCGTGAAATTGACCGCCTGGGGAGTACGGTCGCAAGATTAAAACTCAAAGGAATTGACGGGGACCCGCACAAGCGGTGGATGATGTGGATTAATTCGATGCAACGCGAAGAACCTTACCTGGTCTTGACATGTACGGAACCTTCCGGAGACGGAAGGGTGCCTTCGGGAGCCGTAACACAGGTGCTGCATGGCTGTCGTCAGCTCGTGTCGTGAGATGTTGGGTTAAGTCCCGCAACGAGCGCAACCCTTGTCATTAGTTGCCATCATTTGGTTGGGCACTCTAATGAGACTGCCGGTGACAAGCCGGA	x	1	0	1	0	0	0	0	0	0	0	0	0	0	0	0	0	0	0	0	0	0	0	0	0	0	0	0	0	0	0	0	0	0	0	0	0	0	0	0
81	8	Bacteria(100)	Bacteroidetes(100)	Bacteroidia(100)	Bacteroidales(100)	Prevotellaceae(100)	Prevotella(100)	Otu0081	CGCACAGTAAACGATGGATGCCCGCTGTTAGCGCCTGGCGTTAGCGGCTAAGCGAAAGCATTAAGCATCCCACCTGGGGAGTACGCCGGCAACGGTGAAACTCAAAGGAATTGACGGGGGGCCCGCACAAGCGGAGGAACATGTGGTTTAATTCGATGATACGCGAGGAACCTTACCCGGGCTTGAATTGCAGAGGAAGGATTTAGAGATAATGACGCCCTTCGGGTCGTCTGTGAAGGTGCTGCATGGTTGTCGTCAGCTCGTGCCGTGAGGTGTCGGCTTAAGTGCCATAACGAGCGCAACCCCTCTCTTCAGTTGCCATCAGGTTAAGCTGGGCACTCTGGAGACACTGCCACCGTAAGGTGTGA	x	1	0	0	0	0	0	0	0	0	0	0	0	0	0	0	0	0	0	0	0	0	0	1	0	0	0	0	0	0	0	0	1	0	0	0	0	1	0	0
107	8	Bacteria(100)	Proteobacteria(100)	Gammaproteobacteria(100)	Pasteurellales(100)	Pasteurellaceae(100)	Actinobacillus(88)	Otu0107	CACGCTGTAAACGATGTCGATTTGGGGGTTGAGCTTTGAGCTTGGCGCCCGTAGCTAACGTGATAAATCGACCGCCTGGGGAGTACGGCCGCAAGGTTAAAACTCAAATGAATTGACGGGGGCCCGCACAAGCGGTGGAGCATGTGGTTTAATTCGATGCAACGCGAAGAACCTTACCTACTCTTGACATCCATGGAATCCTGTAGAGATACGGGAGTGCCTTCGGGAACCATGAGACAGGTGCTGCATGGCTGTCGTCAGCTCGTGTTGTGAAATGTTGGGTTAAGTCCCGCAACGAGCGCAACCCTTATCCTTTGTTGCCAGCGATTAGGTCGGGAACTCAAAGGAGACTGCCGGTGATAAACCGGA	x	0	1	1	0	0	0	0	0	0	0	0	0	0	0	0	0	0	0	0	0	0	0	0	0	0	0	0	0	0	0	0	0	0	0	0	0	0	0	0
144	8	Bacteria(100)	Proteobacteria(100)	Betaproteobacteria(100)	Neisseriales(100)	Neisseriaceae(100)	unclassified(100)	Otu0144	CACGCCCTAAACGATGTCAATTAGCTGTTGGTGCACTAGATGCATTAGTAGCGAAGCTAACGCGTGAAATTGACCGCCTGGGGAGTACGGTCGCAAGATTAAAACTCAAAGGAATTTGACGGGGACCCCGCACAAGCGGTGGATGATGTGGATTAATTCGATGCAACGCGAAGAACCTTACCTGGTCTTGACATGTACGGAAGAATTTAGAGATAGATTTGTGCCTTCGGGAGCCGTAACACAGGTGCTGCATGGCTGTCGTCAGCTCGTGTCGTGAGATGTTGGGTTAAGTCCCGCAACGAGCGCAACCCTTGTCATTAGTTGCCATCATTTGGTTGGGCACTCTAATGAGACTGCCGGTGACAAACCGGA	x	0	1	0	0	0	0	0	0	0	0	0	0	0	0	0	0	0	0	0	0	0	0	0	0	0	0	0	0	0	0	0	0	0	0	0	0	0	0	0
202	8	Bacteria(100)	Actinobacteria(100)	Actinobacteria(100)	Actinomycetales(100)	Actinomycetaceae(100)	Actinomyces(100)	Otu0202	CACGCTGTAAACGTTGGGCACTAGGTGTGGGGGCCACCCGTGGTTTCTGCGCCGTAGCTAACGCTTTAAGTGCCCCGCCTGGGGAGTACGGCCGCAAGGCTAAAACTCAAAGGAATTGACGGGGGCCCGCACAAGCGGCGGAGCATGCGGATTAATTCGATGCAACGCGAAGAACCTTACCAAGGCTTGACATGCGCCCTGGGCGTGCGGAGACGTGCGTGCATTTGGTTGGGGGTGTGCAGGTGGTGCATGGTTGTCGTCAGCTCGTGTCGTGAGATGTTGGGTTAAGTCCCGCAACGAGCGCAACCCTTGCCCTATGTTGCCAGCACGTTGTGGTGGGGACTCGTGGGGGACTGCCGGGGTTAACTCGGA	x	0	0	1	0	0	0	0	0	0	0	0	0	0	0	0	0	0	0	0	0	0	0	0	0	0	0	1	0	0	0	0	0	0	0	0	0	0	0	0
319	8	Bacteria(100)	Firmicutes(100)	Bacilli(100)	Lactobacillales(100)	Streptococcaceae(100)	Streptococcus(100)	Otu0319	CACGCCGTAAACGATGAGTGCTAGGTGTTAGGTCCTTTCCGGGACTTAGTGCCGCAGCTAACGCATTAAGCACTCCGCCTGGGGAGTACGACCGCAAGGTTGAAACTCAAAGGAATTGACGGGGCCCGCACAAGCGGTGGAGCATGTGGTTTAATTCGAAGCAACGCGAAGAACCTTACCAGGTCTTGACATCCCTCTGACCGCTCTAGAGATAGAGTTTTCCTTCGGGACAGAGGTGACAGGTGGTGCATGGTTGTCGTCAGCTCGTGTCGTGAGATGTTGGGTTAAGTCCCGCAACGAGCGCAACCCCTATTGTTAGTTGCCATCATTCAGTTGGGCACTCTAGCGAGACTGCCGGTAATAAACCGGA	x	0	0	0	0	1	0	0	0	0	0	0	0	0	0	0	0	0	0	0	0	0	0	0	0	0	0	0	0	0	0	0	0	0	0	0	0	0	0	0
346	8	Bacteria(100)	Fusobacteria(100)	Fusobacteria(100)	Fusobacteriales(100)	Leptotrichiaceae(100)	Leptotrichia(100)	Otu0346	CTAGCTGTAAACGATGATTACTGGGTGTGGGCATGAAGAGTGTCCGTGCCGAAGCAAATGCGATAAGTAATCCGCCTGGGGAGTACGGCCGCAAGGCTGAAACTCAAAGGAATTGACGGGGACCCGCACAAGCGGTGGAGCATGTGGTTTAATTCGACGCAACGCGAGGAACCTTACCAGATCTTGACATCCTGCGAAGGCCTGCGAGAGCAGGCTGTGCCTCCGGGAACGCAGAGACAGGTGGTGCATGGCTGTCGACAGCTCGTGTCGTGAGATGTTGGGTTAAGTCCCGCAACGAGCGCAACCCCTATTGCCAGTTGCCATCATTAGGTTGGGGACTCTGGCAAGACTGCCTGCGAAGAGCAGGA	x	0	0	0	0	1	0	0	0	0	0	0	0	0	0	0	0	0	0	0	0	0	0	0	0	0	0	0	0	0	0	0	0	0	0	0	0	0	0	0
409	8	Bacteria(100)	Firmicutes(100)	Bacilli(100)	Lactobacillales(100)	Streptococcaceae(100)	Streptococcus(100)	Otu0409	CACGCCGTAAACGATGAGTGCTAGGTGTTAGACCCTTTCCGGGGTTTAGTGCCGTAGCTAACGCATTAAGCACTCCGCCTGGGGAGTACGACCGCAAGGTTGAAACTCAAAGGAATTGACGGGGGCCCGCACAAGCGGTGGAGCATGTGGTTTAATTCGAAGCAACGCGAAGAACCTTACCAGGTCTTGACATCCCTCTGACCGCTCTAGAGATAGAGTTTTCCTTCGGGACAGAGGTGACAGGTGGTGCATGGTTGTCGTCAGCTCGTGTCGTGAGATGTTGGGTTAAGTCCCGCAACGAGCGCAACCCCTATTGTTAGTTGCCATCATTCAGTTGGGCACTCTAGCGAGACTGCCTGCGAAGAGCAGGA	x	0	0	0	0	0	1	0	0	0	0	0	0	0	0	0	0	0	0	0	0	0	0	0	0	1	0	0	0	0	0	0	0	0	0	0	0	0	0	0
438	8	Bacteria(100)	Firmicutes(100)	Clostridia(100)	Clostridiales(100)	Lachnospiraceae(100)	Oribacterium(100)	Otu0438	CACGCTGTAAACGATGAATACTAGGTGTCGGGGTGCAAAGCATCTCGGTGCCGTCGCTAACGCAATAAGTATTCCACCTGGGGAGTACGTTCGCAAGAATGAAACTCAAAGGAATTGACGGGGACCCGCACAAGCGGTGGAGCATGTGGTTTAATTCGAAGCAACGCGAAGAACCTTACCAAGTCTTGAGATCCCATTGACAGAGTATGTAATGTACTTTCCCTTCGGGGCAATGGTGACAGGTGGTGCATGGTTGTCGTCAGCTCGTGTCGTGAGATGTTGGGTTAAGTCCCGCAACGAGCGCAACCCCTATTGTTAGTTGCCATCATTGAGTTGGGCACTCTAGCGAGACTGCCGGTAATAAACCGGA	x	0	0	0	0	0	0	1	0	0	0	0	0	0	0	0	0	0	0	0	0	0	0	0	0	0	0	0	0	0	0	0	0	0	0	0	0	0	0	0
516	8	Bacteria(100)	Bacteroidetes(100)	Bacteroidia(100)	Bacteroidales(100)	unclassified(100)	unclassified(100)	Otu0516	CGCGCTGTAAACGATGATGACTAACCGTTGGTTCGAAATGGATCAGTGGTCAAGCGAAAGCGTTAAGTCATCCACCTGGGGAGTACGGCCGCAAGGCTGAAACTCAAAGGAATTGACGGGGGCCCGCACAAGCGGAGGAACATGTGGTTTAATTCGATGATACGCGAGGAACCTTACCCGGGCTCGAACGGCGGATGAATATGTTTGAGAGAGCATAGTCGCAAGACATCCGTCGAGGTGCTGCATGGTTGTCGTCAGCTCGTGCCGTGAGGTGTCGGCTTAAGTGCCATAACGAGCGCAACCCTTGCCGTCAGTTGCCATCAGGAAAAGCTGGGGACTCTGTCGGGACTGCCACCGCAAGGTGTGA	x	0	0	0	0	0	0	0	0	3	0	0	0	0	0	0	0	0	0	0	0	2	0	0	0	0	0	0	0	0	0	0	0	0	0	0	0	0	0	0
571	8	Bacteria(100)	Actinobacteria(100)	Actinobacteria(100)	Actinomycetales(100)	Micrococcaceae(100)	Rothia(100)	Otu0571	CATGCCGTAAACGTTGGGCACTAGGTGTGGGGGACATTCCACGTTTTCCGCGCCGTAGCTAACGCATTAAGTGCCCCGCCTGGGGAGTACGGCCGCAAGGCTAAAACTCAAAGAAATTGACGGGGCCCGCACAAGCGGTGGAGCATGTGGTTTAATTCGAAGCAACGCGAAGAACCTTACCAGGTCTTGACATCCCTCTGACCGCTCTAGAGATAGAGTTTTCCTTCGGGACAGAGGTGACAGGTGGTGCATGGTTGTCGTCAGCTCGTGTCGTGAGATGTTGGGTTAAGTCCCGCAACGAGCGCAACCCTCGTTCTATGTTGCCAGCACGTTATGGTGGGGACTCATAGGAGACTGCCGGGGTCAACTCGGA	x	0	0	0	0	0	0	0	0	1	0	0	0	0	0	0	0	0	0	0	0	0	0	0	0	0	0	0	0	0	0	0	0	0	0	0	0	0	0	0
574	8	Bacteria(100)	Firmicutes(100)	Clostridia(100)	Clostridiales(100)	Eubacteriaceae(100)	Eubacterium(100)	Otu0574	CACGCAGTAAACGATGAATACTTGGTGTCGGGGAGATAAACTCTTCGGTGCCGCAAGCAAACGCATTAAGTATTCCACCTGGGGAGTACGTTCGCAAGAATGAAACTCAAAGGAATTGACGGGGACCCGCACAAGCGGTGGAGCATGTGGTTTAATTCGAAGCAACGCGAAGAACCTTACCAAATCTTGACATACTCTTGAATAGTCTTGTAATGAGATTAGTCTTTCGGGACAAGGGATACAGGTGGTGCATGGTTGTCGTCAGCTCGTGTCGTGAGATGTTGGGTTAAGTCCCGCAACGAGCGCAACCCTTGTCGTCAGTAGCCAGCAGTAAGATGGGAACTCTGACGAGACAGCCGGAGATAATCCGGA	x	0	0	0	0	0	0	0	0	1	0	0	0	0	0	0	0	0	0	1	0	0	0	0	0	0	0	0	0	0	0	0	0	0	0	0	0	0	0	0
585	8	Bacteria(100)	Actinobacteria(100)	Actinobacteria(100)	Actinomycetales(100)	Actinomycetaceae(100)	Actinomyces(100)	Otu0585	CACGCCGTAAACGTTGGGCACTAGGTGTGGGGGGCCTTTTCCGGGTTTTCCGCGCCGTAGCTAACGCATTAAGTGCCCCGCCTGGGGAGTACGGCCGCAAGGCTAAAACTCAAAGGAATTGACGGGGGCCCGCACAAGCGGCGGAGCATGCGGATTAATTCGATGCAACGCGAAGAACCTTACCAAGGCTTGACATGTGCCGGATGGCTCCGGAGACGGGGTTTCCTCTCCTTTGTGGGGGGCTGGTTCACAGGTGGTGCATGGTTGTCGTCAGCTCGTGTCGTGAGATGTTGGGTTAAGTCCCGCAACGAGCGCAACCCTTGTCTCGTGTTGCCAGCACGTTGTGGTGGGGACTCGCGGGAGACTGCCGGGGTCAACTCGGA	x	0	0	0	0	0	0	0	0	0	1	0	0	0	0	0	0	0	0	0	0	0	0	0	0	0	1	0	0	0	0	0	0	0	0	0	0	0	0	0
644	8	Bacteria(100)	Firmicutes(100)	Clostridia(100)	Clostridiales(100)	Lachnospiraceae(100)	Shuttleworthia(100)	Otu0644	CACGCTGTAAACGATGAATACTAGGTGTCGGTACCCGAAGGGTATCGGTGCCGTCGCAAACGCATTAAGTATTCCACCTGGGGAGTACGTTCGCAAGAATGAAACTCAAAGGAATTGACGGGGACCCGCACAAGCGGTGGAGCATGTGGTTTAATTCGAAGCAACGCGAAGAACCTTACCAAGTCTTGACATCCCGATGACAAGCGATGTAATGTCGTTTCTCTTCGGAGCATCGGAGACAGGTGGTGCATGGTTGTCGTCAGCTCGTGTCGTGAGATGTTGGGTTAAGTCCCGCAACGAGCGCAACCCTTGTTCTTAGTAGCCAGCAGGTGACGCTGGGCACTCTAAGGAGACTGCCGGGGTGAACCCGGA	x	0	0	0	0	0	0	0	0	0	0	0	2	0	0	0	0	0	0	0	0	0	0	0	0	0	0	0	0	0	0	1	0	0	0	0	0	0	0	0
660	8	Bacteria(100)	Bacteroidetes(100)	Flavobacteria(100)	Flavobacteriales(100)	Flavobacteriaceae(100)	Capnocytophaga(100)	Otu0660	CACGCTGTAAACGATGGATACTAGCTGTTTGGTTTAAGGATTGAGTGGCTAAGCGAAAGTGATAAGTATCCCACCTGGGGAGTACGTTCGCAAGAATGAAACTCAAAGGAATTGACGGGGGCCCGCACAAGCGGTGGAGCATGTGGTTTAATTCGATGATACGCGAGGAACCTTACCAAGGTTTAAATGGAGACTGACAGGGGTAGAGATACCCTTTTCTTCGGACAGTTTTCAAGGTGCTGCATGGTTGTCGTCAGCTCGTGCCGTGAGGTGTCAGGTTAAGTCCTATAACGAGCGCAACCCCTGCCATTAGTTGCTAACGAGTAAGGTCGAGCCCTCTAATGGGACTGCCGGTGCAAACCGTGA	x	0	0	0	0	0	0	0	0	0	0	0	1	1	0	0	0	0	0	0	0	0	0	0	0	0	0	0	0	0	0	0	0	1	0	0	0	0	0	0
713	8	Bacteria(100)	Firmicutes(100)	Clostridia(100)	Clostridiales(100)	Lachnospiraceae(100)	unclassified(100)	Otu0713	CACGCGGTAAACGATGAATACTAGGTGTCGGGGGACGATAGTCTTTCGGTGCCGCCGCTAACGCATTAAGTATTCCACCTGGGGAGGTACGTTCGCAAGAATGAAACTCAAAGGAATTGACGGGGACCCGCACAAGCGGTGGAGCATGTGGTTTAATTCGAAGCAACGCGAAGAACCTTACCAAGTCTTGACATACCGTTGACCGTTCCGTAATGGGGACTTTCCTTCGGGACAACGGATACAGGTGGTGCATGGTTGTCGTCAGCTCGTGTCGTGAGATGTTGGGTTAAGTCCCGCAACGAGCGCAACCCTTGTCCTTAGTAGCCAGCAGTCAGATGGGCACTCTAGGGAGACTGCCAGGGATAACCTGGA	x	0	0	0	0	0	0	0	0	0	0	0	0	0	0	1	2	1	0	0	0	0	0	0	0	0	0	0	0	0	0	0	0	0	0	0	0	1	0	0
726	8	Bacteria(100)	Proteobacteria(100)	Betaproteobacteria(100)	Neisseriales(100)	Neisseriaceae(100)	unclassified(100)	Otu0726	CACGCCCTAAACGATGTCAATTAGCTGTTGGTGCACTAGATGCATTAGTAGCGAAGCTAACGCGTGAAATTGACCGCCTGGGGAGTACGGTCGCAAGATTAAAACTCAAAGGAATTGACGGGGACCCGCACAAGCGGTGGATGATGTGGATTAATTCGATGCAACGCGAAGAACCTTACCTGGTCTTGACATGTACGGAAGAGAGTAGAGATACTCTTGTGCCTTCGGGAACCGTAACACAGGTGCTGCATGGCTGTCGTCAGCTCGTGTCGTGAGATGTTGGGTTAAGTCCCGCAACGAGCGCAACCCTTGTCATTAGTTGCCATCATTTGGTTGGGCACTCTAATGAGACTGCCGGTGACAAACCGGA	x	0	0	0	0	0	0	0	0	0	0	0	0	0	0	0	1	0	0	0	0	0	0	0	0	0	0	0	0	0	0	0	0	0	0	0	0	0	0	0
732	8	Bacteria(100)	Firmicutes(100)	Clostridia(100)	Clostridiales(100)	Lachnospiraceae(100)	unclassified(100)	Otu0732	CACGCGGTAAACGATGAATACTAGGTGTCGGGGACATAGTCTTTCGGTGCCGCCGCTAACGCATTAAGTATTCCACCTGGGGAGGTACGTTCGCAAGAATGAAACTCAAAGGAAATTGACGGGGACCCGCACAAGCGGTGGAGCATGTGGTTTAATTCGAAGCAACGCGAAGAACCTTACCAAGTCTTGACATACCGTTGACCGTTCCGTAATGGGGACTTTCCTTCGGGACAACGGATACAGGTGGTGCATGGTTGTCGTCAGCTCGTGTCGTGAGATGTTGGGTTAAGTCCCGCAACGAGCGCAACCCTTGTCCTTAGTAGCCAGCAGTCAGATGGGCACTCTAGGGAGACTGCCAGGGATAACCTGGA	x	0	0	0	0	0	0	0	0	0	0	0	0	0	0	0	1	1	0	0	0	0	0	0	0	0	0	0	0	0	0	0	0	0	0	0	0	0	0	0
734	8	Bacteria(100)	Firmicutes(100)	Clostridia(100)	Clostridiales(100)	Lachnospiraceae(100)	Catonella(100)	Otu0734	CACGCTGTAAACGATGAATACTAGGTGCTGGGAGGCATAAGCCTTTCGGTGCCGTCGCAAACGCATTAAGTATTCCACCTGGGGAGTACGTTCGCAAGAATGAAACTCAAAGGAATTGACGGGGGACCCGCACAAGCGGTGGAGCATGTGGTTTAATTCGACGCAACGCGAAGAACCTTACCCGGTCTTGAGATCCTCCTGAATACAGGGTAATGCCTGTAGTCCTTCGGGACAGGAGAGACAGGTGGTGCATGGTTGTCGTCAGCTCGTGTCGTGAGATGTTGGGTTAAGTCCCGCAACGAGCGCAACCCCTATTTTTAGTAGCCAGCGGTTAGGCCGGGCACTCTAGAAAGACTGCCGAGGATAACTCGGA	x	0	0	0	0	0	0	0	0	0	0	0	0	0	0	0	1	0	0	0	0	0	0	0	0	0	0	0	0	0	0	1	0	0	0	0	0	0	0	0
751	8	Bacteria(100)	Proteobacteria(100)	Betaproteobacteria(100)	Burkholderiales(100)	Oxalobacteraceae(100)	Massilia(63)	Otu0751	CACGCCCTAAACGATGTCTACTAGTTGTTGGGTCTTAATTGACTTGGTAACGCAGCTAACGCGTGAAGTAGACCGCCTGGGGAGTACGGTCGCAAGATTAAAACTCAAAGGAATTGACGGGGACCCGCACAAGCGGTGGATGATGTGGATTAATTCGATGCAACGCGAAAAACCTTACCTACCCTTGACATGTCAGGAATCCTGGAGAGATCTGGGAGTGCCCGAAAGGGAGCCTGAACACAGGTGCTGCATGGCTGTCGTCAGCTCGTGTCGTGAGATGTTGGGTTAAGTCCCGCAACGAGCGCAACCCTTGTCATTAGTTGCTACGCAAGAGCACTCTAATGAGACTGCCGGTGACAAACCGGA	x	0	0	0	0	0	0	0	0	0	0	0	0	0	0	0	0	1	0	0	0	0	0	0	0	0	0	0	0	0	0	0	0	0	0	0	0	0	0	0
753	8	Bacteria(100)	Firmicutes(100)	Negativicutes(100)	Selenomonadales(100)	Veillonellaceae(100)	Selenomonas(100)	Otu0753	CTGGCCGTAAACGATGGATACTAGGTGTGGGAGGTATCGACCCCTACCGTGCCGGAGTTAACGCAATAAGTATCCCGCCTGGGGAGTACGGCCGCAAGGCTGAAACTCAAAGGAATTGACGGGGACCCGCACAAGCGGTGGAGTATGTGGTTTAATTCGAAGCAACGCGAAGAACCTTACCAGGCCTTGACATTGACTGTAAGAGTTAGAGATAACTCCCTCTCTTCGGAGACAGGAAAACAGGTGGTGCATGGCTGTCGTCAGCTCGTGTCGTGAGATGTTGGGTTAAGTCCCGCAACGAGCGCAACCCCTGTTCTTTGTTGCCATCAGGTGATGCTGGGCACTCAAAGGAGACTGCCGCGGAGAACGCGGA	x	0	0	0	0	0	0	0	0	0	0	0	0	0	0	0	0	1	0	1	0	0	0	0	0	0	1	0	0	0	0	0	0	0	0	0	0	0	0	0
775	8	Bacteria(100)	Firmicutes(100)	Clostridia(100)	Clostridiales(100)	Clostridiales_Incertae_Sedis_XI(100)	Parvimonas(100)	Otu0775	CACGCCGTAAACGATGAATGCTAGGTGTTGGGAGTCAAATCTCGGTGCCGAAGTTAACACATTAAGCATTCCGCCTGGGGAGTACGGTGGCAACACTGAAACTCAAAGGAATTGACGGGGACCCGCACAAGCAGCGGAGCATGTGGTTTAATTCGAAGCAACGCGAAGAACCTTACCAAGGCTTGACATATAGTTGAGTTATTGAGAAATTGATAAGTCCCTCGGGACAGCTATACAGGTGGTGCATGGTTGTCGTCAGCTCGTGTCGTGAGATGTTGGGTTAAGTCCCGCAACGAGCGCAACCCTTATCTTCAGTTGCCAGCACGTAGAGGTGGGAACTCTGGAGAGACTGCCGATGACAAATCGGA	x	0	0	0	0	0	0	0	0	0	0	0	0	0	0	0	0	0	1	0	0	0	0	0	0	0	0	0	0	0	0	0	0	0	0	0	0	0	0	0
795	8	Bacteria(100)	Firmicutes(100)	Bacilli(100)	Lactobacillales(100)	Streptococcaceae(100)	Streptococcus(100)	Otu0795	CACGCCGTAAACGATGAGTGCTAGGTGTTAGGCCCTTTCCGGGGCTTAGTGCCGTAGCTAACGCAATAAGCACTCCGCCTGGGGAGTACGACTGCAAGGTTGAAACTCAAAGGAATTGACGGGGGCCCGCACAAGCGGTGGAGCATGTGGTTTAATTCGAAGCAACGCGAAGAACCTTACCAGGTCTTGACATCCCGATGCCCGTCCTAGAGATAGGATTTTACTTCGGTACATCGGTGACAGGTGGTGCATGGTTGTCGTCAGCTCGTGTCGTGAGATGTTGGGTTAAGTCCCGCAACGAGCGCAACCCTTATTGTTAGTTGCCATCATTGAGTTGGGCACTCTAGCGAGACTGCCGGTAATAAACCGGA	x	0	0	0	0	0	0	0	0	0	0	0	0	0	0	0	0	0	0	1	0	0	0	0	0	0	0	0	0	0	0	0	0	0	0	0	0	0	0	0
828	8	Bacteria(100)	Proteobacteria(100)	Alphaproteobacteria(100)	Sphingomonadales(100)	Sphingomonadaceae(100)	Sphingomonas(100)	Otu0828	CACGCCGTAAACGATGATAACTAGCTGTCCGGGTGCTTGGCATTTGGGTGGCGCAGCTAACGCATTAAGTTATCCGCCTGGGGAGTACGGTCGCAAGATTAAAACTCAAAGGAATTGACGGGGGCCGTGCACAAGCGGTGGAGCATGTGGTTTAATTCGAAGCAACGCGCAGAACCTTACCAGCGTTTGACATGGTAGGACGACTGGCAGAGATGCCTTTCTTCCCTTCGGGGACCTACACACAGGTGCTGCATGGCTGTCGTCAGCTCGTGTCGTGAGATGTTGGGTTAAGTCCCGCAACGAGCGCAACCCTCGCCTTTAGTTACCATCATTTAGTTGGGTACTCTAAAGGAACCGCCGGTGATAAGCCGGA	x	0	0	0	0	0	0	0	0	0	0	0	0	0	0	0	0	0	0	0	1	0	0	0	0	0	0	0	0	1	0	0	0	0	0	0	0	0	0	0
851	8	Bacteria(100)	Actinobacteria(100)	Actinobacteria(100)	Actinomycetales(100)	Micrococcaceae(100)	Kocuria(100)	Otu0851	CATGCCGTAAACGTTGGGCACTAGGTGTGGGGAACATTCCACGTTTTCCGCGCCGTAGCTAACGCATTAAGTGCCCCGCCTGGGGAGTACGGCCGCAAGGCTAAAACTCAAAGGAATTGACGGGGGCCCGCACAAGCGGCGGAGCATGCGGATTAATTCGATGCAACGCGAAGAACCTTACCAAGGCTTGACATACACCGGACCGGGCCAGAGATGGTCTTTCCCCCTTGTGGGGCTGGTGTACAGGTGGTGCATGGTTGTCGTCAGCTCGTGTCGTGAGATGTTGGGTTAAGTCCCGCAACGAGCGCAACCCTCGTTCTATGTTGCCAGCACGTGATGGTGGGGACTCATAGGAGACTGCCGGGGTCAACTCGGA	x	0	0	0	0	0	0	0	0	0	0	0	0	0	0	0	0	0	0	0	0	0	4	0	0	0	0	0	0	0	0	0	0	0	0	0	0	0	0	0
[truncated: 2,322 more rows]
[truncated: 259 more columns]
