# Supplementary material for: Shaping the oral microbiota through intimate kissing
Source: Microbiome. 2014 Nov 17;2:41. doi: 10.1186/2049-2618-2-41 (PMC4233210; doi:10.1186/2049-2618-2-41)
Supplement: Additional file 2 — Similarity indices. Similarity of oral microbiota is indicated by the average index for similarity in community structure (Morisita-Horn index, Bray-Curtis index, StructPearson, the Yue and Clayton theta, Species Profile, and Spearman similarity coefficients) for the saliva and tongue samples from (i) the same individuals before and after kissing, (ii) the two different individuals within a couple before kissing, (iii) the two different individuals within a couple after kissing, and (iv) different, unrelated individuals before kissing. [file 2049-2618-2-41-S2.xlsx]

## Sheet: 1.CorrIndexes from Mothur
label	comparison		concat	morisitahorn	braycurtis	structpearson	thetayc	thetayc_lci	thetayc_hci	speciesprofile	spearman
0.03	TCMID01.001	TCMID01.002	TCMID01.001-TCMID01.002	0.586779	0.669713	0.438509	0.739585	0.690317	0.788854	0.487734	-0.444346
0.03	TCMID01.001	TCMID01.003	TCMID01.001-TCMID01.003	0.915265	0.822551	0.098218	0.955758	0.943084	0.968433	0.569469	-0.876625
0.03	TCMID01.002	TCMID01.003	TCMID01.002-TCMID01.003	0.550562	0.719045	0.460849	0.710145	0.661566	0.758724	0.345148	-0.823617
0.03	TCMID01.001	TCMID01.004	TCMID01.001-TCMID01.004	0.164925	0.467633	0.912011	0.283152	0.214338	0.351966	0.252818	-0.465725
0.03	TCMID01.002	TCMID01.004	TCMID01.002-TCMID01.004	0.430695	0.646278	0.569619	0.602078	0.542505	0.661651	0.327879	-0.565861
0.03	TCMID01.003	TCMID01.004	TCMID01.003-TCMID01.004	0.652881	0.555455	0.34989	0.789992	0.755807	0.824176	0.360012	-0.574733
0.03	TCMID01.001	TCMID01.005	TCMID01.001-TCMID01.005	0.206475	0.496021	0.858929	0.342278	0.262094	0.422462	0.284807	-0.645072
0.03	TCMID01.002	TCMID01.005	TCMID01.002-TCMID01.005	0.608617	0.714116	0.390263	0.756696	0.711414	0.801978	0.393883	-0.772368
0.03	TCMID01.003	TCMID01.005	TCMID01.003-TCMID01.005	0.737791	0.710748	0.264592	0.849114	0.815906	0.882322	0.387788	-1.14267
0.03	TCMID01.004	TCMID01.005	TCMID01.004-TCMID01.005	0.136334	0.526139	0.863499	0.239953	0.19261	0.287297	0.179774	-0.815278
0.03	TCMID01.001	TCMID01.006	TCMID01.001-TCMID01.006	0.979569	0.844544	0.019227	0.989679	0.986095	0.993263	0.729274	-0.757324
0.03	TCMID01.002	TCMID01.006	TCMID01.002-TCMID01.006	0.875527	0.782151	0.13083	0.933633	0.91985	0.947415	0.595464	-1.05769
0.03	TCMID01.003	TCMID01.006	TCMID01.003-TCMID01.006	0.908855	0.762742	0.105771	0.952252	0.942162	0.962341	0.567136	-1.17449
0.03	TCMID01.004	TCMID01.006	TCMID01.004-TCMID01.006	0.939619	0.760062	0.064176	0.96887	0.962613	0.975126	0.603122	-0.900152
0.03	TCMID01.005	TCMID01.006	TCMID01.005-TCMID01.006	0.965453	0.822304	0.035621	0.982423	0.97697	0.987876	0.615533	-0.896541
0.03	TCMID01.001	TCMID01.007	TCMID01.001-TCMID01.007	0.624238	0.718881	0.429865	0.768653	0.719155	0.818152	0.477189	-0.694311
0.03	TCMID01.002	TCMID01.007	TCMID01.002-TCMID01.007	0.537128	0.702736	0.468917	0.698872	0.645424	0.75232	0.349056	-0.712377
0.03	TCMID01.003	TCMID01.007	TCMID01.003-TCMID01.007	0.40312	0.616245	0.59641	0.574606	0.513453	0.635758	0.266171	-1.21372
0.03	TCMID01.004	TCMID01.007	TCMID01.004-TCMID01.007	0.378143	0.583458	0.624388	0.548772	0.480297	0.617247	0.281113	-0.817977
0.03	TCMID01.005	TCMID01.007	TCMID01.005-TCMID01.007	0.343251	0.55303	0.661416	0.511075	0.438212	0.583937	0.271208	-0.780193
0.03	TCMID01.006	TCMID01.007	TCMID01.006-TCMID01.007	0.914092	0.763802	0.096617	0.955118	0.945664	0.964572	0.577113	-0.9895
0.03	TCMID01.001	TCMID01.008	TCMID01.001-TCMID01.008	0.973709	0.887726	0.027532	0.986679	0.982404	0.990955	0.603719	-0.753637
0.03	TCMID01.002	TCMID01.008	TCMID01.002-TCMID01.008	0.652559	0.7	0.348642	0.789756	0.757167	0.822344	0.392743	-0.877122
0.03	TCMID01.003	TCMID01.008	TCMID01.003-TCMID01.008	0.612679	0.694644	0.387388	0.759828	0.721275	0.798381	0.336927	-1.16054
0.03	TCMID01.004	TCMID01.008	TCMID01.004-TCMID01.008	0.76221	0.723031	0.235893	0.865062	0.842323	0.8878	0.408113	-0.76661
0.03	TCMID01.005	TCMID01.008	TCMID01.005-TCMID01.008	0.954302	0.875887	0.042996	0.976617	0.970382	0.982852	0.462163	-0.999994
0.03	TCMID01.006	TCMID01.008	TCMID01.006-TCMID01.008	0.934891	0.794555	0.071109	0.96635	0.959075	0.973625	0.591231	-1.29854
0.03	TCMID01.007	TCMID01.008	TCMID01.007-TCMID01.008	0.732052	0.806244	0.265764	0.8453	0.813898	0.876702	0.378545	-1.04375
0.03	TCMID01.001	TCMID01.009	TCMID01.001-TCMID01.009	0.948667	0.785507	0.060711	0.973658	0.965544	0.981771	0.571528	-1.07551
0.03	TCMID01.002	TCMID01.009	TCMID01.002-TCMID01.009	0.64208	0.7638	0.372649	0.782033	0.732994	0.831071	0.364018	-1.1621
0.03	TCMID01.003	TCMID01.009	TCMID01.003-TCMID01.009	0.611275	0.69436	0.386899	0.758747	0.708636	0.808858	0.308095	-1.27313
0.03	TCMID01.004	TCMID01.009	TCMID01.004-TCMID01.009	0.816909	0.744507	0.185162	0.89923	0.877175	0.921284	0.392432	-0.985218
0.03	TCMID01.005	TCMID01.009	TCMID01.005-TCMID01.009	0.874858	0.765319	0.126171	0.933252	0.913459	0.953045	0.411787	-1.18767
0.03	TCMID01.006	TCMID01.009	TCMID01.006-TCMID01.009	0.931835	0.769798	0.08136	0.964715	0.956139	0.973291	0.56609	-1.36575
0.03	TCMID01.007	TCMID01.009	TCMID01.007-TCMID01.009	0.646592	0.682692	0.353522	0.78537	0.737971	0.83277	0.32737	-1.21864
0.03	TCMID01.008	TCMID01.009	TCMID01.008-TCMID01.009	0.649218	0.717105	0.35356	0.787304	0.750167	0.824442	0.33734	-1.23497
0.03	TCMID01.001	TCMID01.010	TCMID01.001-TCMID01.010	0.962754	0.808573	0.04027	0.981024	0.975479	0.986568	0.596334	-0.782685
0.03	TCMID01.002	TCMID01.010	TCMID01.002-TCMID01.010	0.4527	0.631047	0.552774	0.623253	0.567128	0.679379	0.323678	-0.819286
0.03	TCMID01.003	TCMID01.010	TCMID01.003-TCMID01.010	0.75605	0.742394	0.241996	0.86108	0.832861	0.889299	0.369249	-1.1582
0.03	TCMID01.004	TCMID01.010	TCMID01.004-TCMID01.010	0.874249	0.786842	0.123464	0.932906	0.918921	0.946891	0.432105	-0.854126
0.03	TCMID01.005	TCMID01.010	TCMID01.005-TCMID01.010	0.897201	0.817986	0.100643	0.945815	0.930684	0.960946	0.443144	-0.912044
0.03	TCMID01.006	TCMID01.010	TCMID01.006-TCMID01.010	0.947373	0.770798	0.057724	0.972975	0.966561	0.97939	0.591215	-1.13467
0.03	TCMID01.007	TCMID01.010	TCMID01.007-TCMID01.010	0.796103	0.777403	0.201164	0.886478	0.861252	0.911705	0.389739	-0.991219
0.03	TCMID01.008	TCMID01.010	TCMID01.008-TCMID01.010	0.761532	0.669523	0.235997	0.864625	0.841493	0.887757	0.390594	-0.807466
0.03	TCMID01.009	TCMID01.010	TCMID01.009-TCMID01.010	0.40097	0.506073	0.604076	0.572417	0.508421	0.636414	0.261344	-1.00214
0.03	TCMID01.001	TCMID01.011	TCMID01.001-TCMID01.011	0.94539	0.821877	0.058027	0.971929	0.962221	0.981637	0.604138	-0.560789
0.03	TCMID01.002	TCMID01.011	TCMID01.002-TCMID01.011	0.319831	0.625068	0.681392	0.484655	0.427601	0.541708	0.281703	-0.709675
0.03	TCMID01.003	TCMID01.011	TCMID01.003-TCMID01.011	0.444503	0.619979	0.561373	0.615441	0.555524	0.675358	0.295941	-0.853514
0.03	TCMID01.004	TCMID01.011	TCMID01.004-TCMID01.011	0.740922	0.722667	0.256932	0.851184	0.823524	0.878843	0.413048	-0.66032
0.03	TCMID01.005	TCMID01.011	TCMID01.005-TCMID01.011	0.91918	0.805145	0.078244	0.957888	0.946286	0.96949	0.46533	-0.800546
0.03	TCMID01.006	TCMID01.011	TCMID01.006-TCMID01.011	0.871659	0.761823	0.138884	0.931429	0.91666	0.946198	0.579786	-0.964743
0.03	TCMID01.007	TCMID01.011	TCMID01.007-TCMID01.011	0.561451	0.678674	0.439071	0.71914	0.665001	0.773279	0.341317	-0.651064
0.03	TCMID01.008	TCMID01.011	TCMID01.008-TCMID01.011	0.505454	0.634036	0.493717	0.671497	0.625536	0.717459	0.331209	-0.688102
0.03	TCMID01.009	TCMID01.011	TCMID01.009-TCMID01.011	0.275539	0.539729	0.742339	0.432035	0.345277	0.518793	0.227013	-0.973149
0.03	TCMID01.010	TCMID01.011	TCMID01.010-TCMID01.011	0.49513	0.590504	0.504885	0.662323	0.607683	0.716963	0.324052	-0.629429
0.03	TCMID01.001	TCMID01.012	TCMID01.001-TCMID01.012	0.924536	0.860285	0.074696	0.960789	0.949285	0.972292	0.671142	-0.675504
0.03	TCMID01.002	TCMID01.012	TCMID01.002-TCMID01.012	0.284267	0.720465	0.735728	0.442692	0.381737	0.503646	0.315089	-0.559089
0.03	TCMID01.003	TCMID01.012	TCMID01.003-TCMID01.012	0.439272	0.679289	0.625618	0.610409	0.552654	0.668163	0.361905	-0.929467
0.03	TCMID01.004	TCMID01.012	TCMID01.004-TCMID01.012	0.72317	0.72721	0.288791	0.839349	0.812	0.866698	0.489547	-0.732773
0.03	TCMID01.005	TCMID01.012	TCMID01.005-TCMID01.012	0.86741	0.789729	0.136353	0.928998	0.914433	0.943563	0.540425	-0.85251
0.03	TCMID01.006	TCMID01.012	TCMID01.006-TCMID01.012	0.853125	0.83782	0.146672	0.920742	0.90461	0.936875	0.644425	-1.19417
0.03	TCMID01.007	TCMID01.012	TCMID01.007-TCMID01.012	0.517963	0.704384	0.524103	0.682445	0.629528	0.735362	0.399821	-0.877991
0.03	TCMID01.008	TCMID01.012	TCMID01.008-TCMID01.012	0.634981	0.754157	0.389108	0.776744	0.742767	0.810722	0.449475	-0.867501
0.03	TCMID01.009	TCMID01.012	TCMID01.009-TCMID01.012	0.409319	0.671642	0.679597	0.580875	0.513514	0.648236	0.343441	-1.08575
0.03	TCMID01.010	TCMID01.012	TCMID01.010-TCMID01.012	0.566407	0.677661	0.466827	0.723193	0.679075	0.767311	0.421199	-0.962162
0.03	TCMID01.011	TCMID01.012	TCMID01.011-TCMID01.012	0.115243	0.550417	0.929457	0.206669	0.152765	0.260573	0.194987	-0.695078
0.03	TCMID01.001	TCMID01.013	TCMID01.001-TCMID01.013	0.912263	0.777778	0.088533	0.954119	0.939999	0.968239	0.637569	-0.270885
0.03	TCMID01.002	TCMID01.013	TCMID01.002-TCMID01.013	0.812428	0.812456	0.18742	0.896508	0.868144	0.924872	0.499939	-0.375056
0.03	TCMID01.003	TCMID01.013	TCMID01.003-TCMID01.013	0.698185	0.682895	0.321117	0.822272	0.782411	0.862132	0.423229	-0.644718
0.03	TCMID01.004	TCMID01.013	TCMID01.004-TCMID01.013	0.790103	0.726477	0.212398	0.882746	0.856925	0.908567	0.4785	-0.304521
0.03	TCMID01.005	TCMID01.013	TCMID01.005-TCMID01.013	0.795237	0.760854	0.206298	0.885941	0.856176	0.915706	0.484427	-0.576239
0.03	TCMID01.006	TCMID01.013	TCMID01.006-TCMID01.013	0.943628	0.795168	0.056324	0.970997	0.963249	0.978744	0.648131	-0.569001
0.03	TCMID01.007	TCMID01.013	TCMID01.007-TCMID01.013	0.651245	0.701583	0.364295	0.788793	0.739397	0.838188	0.417005	-0.555096
0.03	TCMID01.008	TCMID01.013	TCMID01.008-TCMID01.013	0.794445	0.796898	0.21079	0.88545	0.862798	0.908101	0.468729	-0.702284
0.03	TCMID01.009	TCMID01.013	TCMID01.009-TCMID01.013	0.205574	0.511355	0.871184	0.341039	0.260337	0.421742	0.225134	-0.784695
0.03	TCMID01.010	TCMID01.013	TCMID01.010-TCMID01.013	0.458741	0.595	0.562859	0.628955	0.572398	0.685511	0.352984	-0.581292
0.03	TCMID01.011	TCMID01.013	TCMID01.011-TCMID01.013	0.45424	0.614013	0.556759	0.624711	0.560531	0.688891	0.361881	-0.425765
0.03	TCMID01.012	TCMID01.013	TCMID01.012-TCMID01.013	0.50339	0.616426	0.49861	0.669674	0.61776	0.721587	0.442761	-0.408598
0.03	TCMID01.001	TCMID01.014	TCMID01.001-TCMID01.014	0.041977	0.561197	0.960033	0.080572	0.060797	0.100348	0.14631	-0.590666
0.03	TCMID01.002	TCMID01.014	TCMID01.002-TCMID01.014	0.532149	0.69547	0.486579	0.694644	0.642871	0.746417	0.444936	-0.778525
0.03	TCMID01.003	TCMID01.014	TCMID01.003-TCMID01.014	0.916773	0.789091	0.093046	0.95658	0.947996	0.965163	0.542418	-1.00106
0.03	TCMID01.004	TCMID01.014	TCMID01.004-TCMID01.014	0.158456	0.501976	0.896726	0.273564	0.215755	0.331373	0.236894	-0.49165
0.03	TCMID01.005	TCMID01.014	TCMID01.005-TCMID01.014	0.246782	0.673729	0.796368	0.395871	0.325531	0.466211	0.297842	-0.832675
0.03	TCMID01.006	TCMID01.014	TCMID01.006-TCMID01.014	0.971331	0.823715	0.027454	0.985457	0.981299	0.989616	0.703515	-0.954414
0.03	TCMID01.007	TCMID01.014	TCMID01.007-TCMID01.014	0.68559	0.794917	0.348391	0.813472	0.771665	0.855279	0.476652	-1.03683
0.03	TCMID01.008	TCMID01.014	TCMID01.008-TCMID01.014	0.95471	0.834123	0.047344	0.97683	0.971854	0.981807	0.570514	-0.832284
0.03	TCMID01.009	TCMID01.014	TCMID01.009-TCMID01.014	0.953802	0.822581	0.052212	0.976355	0.970575	0.982134	0.544576	-1.18796
0.03	TCMID01.010	TCMID01.014	TCMID01.010-TCMID01.014	0.888182	0.74638	0.121222	0.94078	0.929283	0.952277	0.546271	-0.667514
0.03	TCMID01.011	TCMID01.014	TCMID01.011-TCMID01.014	0.914069	0.818614	0.089956	0.955106	0.944631	0.96558	0.567775	-0.744014
0.03	TCMID01.012	TCMID01.014	TCMID01.012-TCMID01.014	0.908025	0.857458	0.090753	0.951796	0.941261	0.962331	0.641925	-0.951596
0.03	TCMID01.013	TCMID01.014	TCMID01.013-TCMID01.014	0.914977	0.807893	0.084581	0.955601	0.944029	0.967173	0.614126	-0.407706
0.03	TCMID01.001	TCMID01.015	TCMID01.001-TCMID01.015	0.887845	0.798551	0.127625	0.940591	0.922888	0.958294	0.56726	-0.42621
0.03	TCMID01.002	TCMID01.015	TCMID01.002-TCMID01.015	0.722928	0.815148	0.280131	0.839185	0.801888	0.876483	0.402851	-0.595063
0.03	TCMID01.003	TCMID01.015	TCMID01.003-TCMID01.015	0.482176	0.645846	0.516533	0.650633	0.593744	0.707522	0.289153	-0.884847
0.03	TCMID01.004	TCMID01.015	TCMID01.004-TCMID01.015	0.677041	0.690342	0.32318	0.807423	0.772827	0.84202	0.37403	-0.546423
0.03	TCMID01.005	TCMID01.015	TCMID01.005-TCMID01.015	0.604371	0.638853	0.397869	0.753405	0.70388	0.802931	0.357896	-0.700179
0.03	TCMID01.006	TCMID01.015	TCMID01.006-TCMID01.015	0.931635	0.793409	0.076931	0.964608	0.956573	0.972643	0.580745	-0.881221
0.03	TCMID01.007	TCMID01.015	TCMID01.007-TCMID01.015	0.281507	0.538462	0.717527	0.439338	0.372361	0.506314	0.227505	-0.637394
0.03	TCMID01.008	TCMID01.015	TCMID01.008-TCMID01.015	0.785612	0.81485	0.212074	0.879936	0.854001	0.905871	0.38979	-0.71827
0.03	TCMID01.009	TCMID01.015	TCMID01.009-TCMID01.015	0.646457	0.694168	0.353089	0.785271	0.737141	0.8334	0.32501	-0.914427
0.03	TCMID01.010	TCMID01.015	TCMID01.010-TCMID01.015	0.774614	0.775593	0.222788	0.872994	0.845313	0.900676	0.382071	-0.756989
0.03	TCMID01.011	TCMID01.015	TCMID01.011-TCMID01.015	0.646925	0.733961	0.353333	0.785616	0.739208	0.832024	0.3643	-0.509649
0.03	TCMID01.012	TCMID01.015	TCMID01.012-TCMID01.015	0.594135	0.731343	0.443183	0.745401	0.699264	0.791537	0.42658	-0.621895
0.03	TCMID01.013	TCMID01.015	TCMID01.013-TCMID01.015	0.609008	0.6852	0.410341	0.756998	0.703009	0.810986	0.40148	-0.375988
0.03	TCMID01.014	TCMID01.015	TCMID01.014-TCMID01.015	0.956283	0.849462	0.04676	0.977653	0.971894	0.983411	0.560943	-0.716606
0.03	TCMID01.001	TCMID01.016	TCMID01.001-TCMID01.016	0.909597	0.772871	0.117676	0.952658	0.938813	0.966504	0.546096	-0.609206
0.03	TCMID01.002	TCMID01.016	TCMID01.002-TCMID01.016	0.823819	0.846852	0.189959	0.9034	0.879232	0.927567	0.395545	-0.849215
0.03	TCMID01.003	TCMID01.016	TCMID01.003-TCMID01.016	0.506238	0.627832	0.500584	0.672189	0.619882	0.724495	0.265103	-1.14682
0.03	TCMID01.004	TCMID01.016	TCMID01.004-TCMID01.016	0.670272	0.661425	0.348969	0.80259	0.768371	0.836809	0.339598	-0.649628
0.03	TCMID01.005	TCMID01.016	TCMID01.005-TCMID01.016	0.671316	0.659574	0.350742	0.803338	0.761975	0.844702	0.345063	-0.702802
0.03	TCMID01.006	TCMID01.016	TCMID01.006-TCMID01.016	0.946863	0.805183	0.068013	0.972706	0.965956	0.979457	0.556814	-0.997045
0.03	TCMID01.007	TCMID01.016	TCMID01.007-TCMID01.016	0.289543	0.526791	0.732107	0.449063	0.381299	0.516826	0.207907	-0.707635
0.03	TCMID01.008	TCMID01.016	TCMID01.008-TCMID01.016	0.374001	0.652808	0.653239	0.544397	0.483088	0.605706	0.243724	-0.84953
0.03	TCMID01.009	TCMID01.016	TCMID01.009-TCMID01.016	0.608726	0.689634	0.391349	0.75678	0.706844	0.806716	0.280037	-1.13141
0.03	TCMID01.010	TCMID01.016	TCMID01.010-TCMID01.016	0.783085	0.748707	0.221803	0.878349	0.852375	0.904323	0.347133	-0.84407
0.03	TCMID01.011	TCMID01.016	TCMID01.011-TCMID01.016	0.645057	0.653361	0.375109	0.784237	0.743164	0.825309	0.331707	-0.592264
0.03	TCMID01.012	TCMID01.016	TCMID01.012-TCMID01.016	0.727329	0.757647	0.334855	0.842143	0.8126	0.871686	0.444544	-0.861815
0.03	TCMID01.013	TCMID01.016	TCMID01.013-TCMID01.016	0.632686	0.678812	0.425809	0.775025	0.727439	0.82261	0.381548	-0.520096
0.03	TCMID01.014	TCMID01.016	TCMID01.014-TCMID01.016	0.95239	0.833402	0.057915	0.975614	0.969305	0.981924	0.529574	-0.799681
0.03	TCMID01.015	TCMID01.016	TCMID01.015-TCMID01.016	0.378547	0.535692	0.637799	0.549197	0.483474	0.61492	0.235848	-0.423508
0.03	TCMID01.001	TCMID01.018	TCMID01.001-TCMID01.018	0.882426	0.846154	0.146686	0.937541	0.920531	0.954552	0.54531	-1.02024
0.03	TCMID01.002	TCMID01.018	TCMID01.002-TCMID01.018	0.715999	0.813972	0.300007	0.834498	0.805586	0.86341	0.377507	-1.23582
0.03	TCMID01.003	TCMID01.018	TCMID01.003-TCMID01.018	0.453206	0.673344	0.548555	0.623733	0.570313	0.677152	0.258944	-1.53676
0.03	TCMID01.004	TCMID01.018	TCMID01.004-TCMID01.018	0.65955	0.693526	0.352112	0.794854	0.760381	0.829326	0.345687	-1.28592
0.03	TCMID01.005	TCMID01.018	TCMID01.005-TCMID01.018	0.609541	0.738009	0.407112	0.75741	0.711379	0.80344	0.337154	-1.14508
0.03	TCMID01.006	TCMID01.018	TCMID01.006-TCMID01.018	0.934784	0.799329	0.080205	0.966293	0.959245	0.97334	0.560905	-1.39139
0.03	TCMID01.007	TCMID01.018	TCMID01.007-TCMID01.018	0.252653	0.602164	0.758142	0.403389	0.35341	0.453368	0.200058	-1.1689
0.03	TCMID01.008	TCMID01.018	TCMID01.008-TCMID01.018	0.799833	0.805528	0.202076	0.888786	0.869871	0.907701	0.366513	-1.36974
0.03	TCMID01.009	TCMID01.018	TCMID01.009-TCMID01.018	0.336367	0.675308	0.662946	0.503406	0.436604	0.570207	0.215412	-1.63732
0.03	TCMID01.010	TCMID01.018	TCMID01.010-TCMID01.018	0.566405	0.673393	0.440118	0.723191	0.680137	0.766244	0.303852	-1.28519
0.03	TCMID01.011	TCMID01.018	TCMID01.011-TCMID01.018	0.492025	0.626606	0.526307	0.65954	0.609269	0.709811	0.297347	-1.00627
0.03	TCMID01.012	TCMID01.018	TCMID01.012-TCMID01.018	0.519094	0.571689	0.568255	0.683426	0.64272	0.724131	0.381807	-1.17123
0.03	TCMID01.013	TCMID01.018	TCMID01.013-TCMID01.018	0.311554	0.603417	0.772247	0.475092	0.398295	0.551888	0.273002	-1.12156
0.03	TCMID01.014	TCMID01.018	TCMID01.014-TCMID01.018	0.922621	0.808745	0.091784	0.959753	0.95208	0.967426	0.529245	-1.28627
0.03	TCMID01.015	TCMID01.018	TCMID01.015-TCMID01.018	0.281777	0.635359	0.726827	0.439666	0.378722	0.500611	0.209703	-0.829013
0.03	TCMID01.016	TCMID01.018	TCMID01.016-TCMID01.018	0.298855	0.588741	0.701499	0.460182	0.394001	0.526362	0.190548	-0.707424
0.03	TCMID01.001	TCMID01.019	TCMID01.001-TCMID01.019	0.954975	0.837985	0.050897	0.976969	0.969801	0.984137	0.582985	-0.63844
0.03	TCMID01.002	TCMID01.019	TCMID01.002-TCMID01.019	0.631148	0.763206	0.376829	0.77387	0.728015	0.819725	0.37089	-0.74232
0.03	TCMID01.003	TCMID01.019	TCMID01.003-TCMID01.019	0.55165	0.655926	0.446157	0.71105	0.660848	0.761251	0.303397	-1.13469
0.03	TCMID01.004	TCMID01.019	TCMID01.004-TCMID01.019	0.78292	0.684262	0.217217	0.878244	0.855341	0.901147	0.395801	-0.735851
0.03	TCMID01.005	TCMID01.019	TCMID01.005-TCMID01.019	0.914088	0.834874	0.084321	0.955116	0.941468	0.968764	0.433307	-0.816711
0.03	TCMID01.006	TCMID01.019	TCMID01.006-TCMID01.019	0.905748	0.6918	0.108911	0.950544	0.93961	0.961477	0.567426	-0.821657
0.03	TCMID01.007	TCMID01.019	TCMID01.007-TCMID01.019	0.724525	0.744984	0.273087	0.84026	0.804736	0.875785	0.358435	-0.884468
0.03	TCMID01.008	TCMID01.019	TCMID01.008-TCMID01.019	0.760408	0.763645	0.238037	0.8639	0.836973	0.890826	0.37695	-1.01292
0.03	TCMID01.009	TCMID01.019	TCMID01.009-TCMID01.019	0.759302	0.723077	0.238112	0.863185	0.828911	0.89746	0.345118	-1.22782
0.03	TCMID01.010	TCMID01.019	TCMID01.010-TCMID01.019	0.811058	0.745875	0.186475	0.895673	0.871933	0.919414	0.384115	-1.06929
0.03	TCMID01.011	TCMID01.019	TCMID01.011-TCMID01.019	0.581219	0.717002	0.421751	0.735153	0.681421	0.788885	0.339758	-0.749725
0.03	TCMID01.012	TCMID01.019	TCMID01.012-TCMID01.019	0.594908	0.801972	0.449391	0.746009	0.695877	0.796141	0.422278	-0.864055
0.03	TCMID01.013	TCMID01.019	TCMID01.013-TCMID01.019	0.801276	0.732064	0.20979	0.889676	0.86275	0.916603	0.454791	-0.456187
0.03	TCMID01.014	TCMID01.019	TCMID01.014-TCMID01.019	0.89257	0.747523	0.120255	0.943236	0.932285	0.954187	0.536523	-0.67696
0.03	TCMID01.015	TCMID01.019	TCMID01.015-TCMID01.019	0.753261	0.755184	0.244029	0.859269	0.826948	0.89159	0.363047	-0.652015
0.03	TCMID01.016	TCMID01.019	TCMID01.016-TCMID01.019	0.746775	0.714118	0.254844	0.855033	0.824601	0.885465	0.323806	-0.667407
0.03	TCMID01.018	TCMID01.019	TCMID01.018-TCMID01.019	0.644702	0.687142	0.355289	0.783974	0.747046	0.820903	0.310484	-1.08879
0.03	TCMID01.001	TCMID01.020	TCMID01.001-TCMID01.020	0.117535	0.439735	0.953036	0.210347	0.138052	0.282642	0.215316	-0.748209
0.03	TCMID01.002	TCMID01.020	TCMID01.002-TCMID01.020	0.481942	0.671801	0.517277	0.65042	0.590254	0.710586	0.351593	-0.805876
0.03	TCMID01.003	TCMID01.020	TCMID01.003-TCMID01.020	0.789271	0.729061	0.212275	0.882226	0.855943	0.90851	0.402646	-1.06609
0.03	TCMID01.004	TCMID01.020	TCMID01.004-TCMID01.020	0.051597	0.42597	0.948657	0.09813	0.064641	0.131619	0.110965	-0.66525
0.03	TCMID01.005	TCMID01.020	TCMID01.005-TCMID01.020	0.155962	0.534856	0.843628	0.26984	0.208116	0.331564	0.195056	-1.08072
0.03	TCMID01.006	TCMID01.020	TCMID01.006-TCMID01.020	0.949315	0.775312	0.052998	0.973998	0.967535	0.980462	0.611599	-1.05969
0.03	TCMID01.007	TCMID01.020	TCMID01.007-TCMID01.020	0.484806	0.656999	0.518642	0.653023	0.586936	0.71911	0.323506	-0.989909
0.03	TCMID01.008	TCMID01.020	TCMID01.008-TCMID01.020	0.904106	0.812223	0.093588	0.949638	0.937514	0.961763	0.451435	-0.99073
0.03	TCMID01.009	TCMID01.020	TCMID01.009-TCMID01.020	0.862294	0.746094	0.139452	0.926056	0.907213	0.944899	0.41049	-1.16962
0.03	TCMID01.010	TCMID01.020	TCMID01.010-TCMID01.020	0.903991	0.778375	0.093879	0.949575	0.93718	0.961971	0.446427	-1.02479
0.03	TCMID01.011	TCMID01.020	TCMID01.011-TCMID01.020	0.816224	0.767086	0.181589	0.898814	0.872985	0.924643	0.439969	-0.793196
0.03	TCMID01.012	TCMID01.020	TCMID01.012-TCMID01.020	0.792033	0.793131	0.214663	0.883949	0.857352	0.910546	0.517625	-0.957499
0.03	TCMID01.013	TCMID01.020	TCMID01.013-TCMID01.020	0.847154	0.710021	0.153243	0.917253	0.896862	0.937644	0.501332	-0.518683
0.03	TCMID01.014	TCMID01.020	TCMID01.014-TCMID01.020	0.103546	0.552075	0.946187	0.18766	0.127925	0.247395	0.193353	-0.850229
0.03	TCMID01.015	TCMID01.020	TCMID01.015-TCMID01.020	0.803423	0.738281	0.196293	0.890998	0.864262	0.917733	0.414187	-0.717572
0.03	TCMID01.016	TCMID01.020	TCMID01.016-TCMID01.020	0.817529	0.736933	0.193408	0.899605	0.875626	0.923583	0.38249	-0.845384
0.03	TCMID01.018	TCMID01.020	TCMID01.018-TCMID01.020	0.757509	0.759968	0.25193	0.862025	0.831567	0.892484	0.37745	-1.29107
0.03	TCMID01.019	TCMID01.020	TCMID01.019-TCMID01.020	0.835614	0.700923	0.164584	0.910447	0.89012	0.930773	0.415886	-0.709139
0.03	TCMID01.001	TCMID01.021	TCMID01.001-TCMID01.021	0.952043	0.838178	0.050756	0.975432	0.967393	0.983472	0.605997	-0.361042
0.03	TCMID01.002	TCMID01.021	TCMID01.002-TCMID01.021	0.5331	0.706409	0.466945	0.695453	0.636553	0.754354	0.363448	-0.39826
0.03	TCMID01.003	TCMID01.021	TCMID01.003-TCMID01.021	0.501825	0.622568	0.502967	0.668287	0.611359	0.725216	0.314178	-0.792455
0.03	TCMID01.004	TCMID01.021	TCMID01.004-TCMID01.021	0.721425	0.687568	0.276486	0.838172	0.809149	0.867195	0.40728	-0.343624
0.03	TCMID01.005	TCMID01.021	TCMID01.005-TCMID01.021	0.892006	0.86405	0.105507	0.942921	0.924329	0.961513	0.458074	-0.726849
0.03	TCMID01.006	TCMID01.021	TCMID01.006-TCMID01.021	0.350526	0.642783	0.710954	0.519095	0.437869	0.600322	0.367507	-0.987547
0.03	TCMID01.007	TCMID01.021	TCMID01.007-TCMID01.021	0.582728	0.696071	0.417546	0.736359	0.683808	0.788909	0.347444	-0.662475
0.03	TCMID01.008	TCMID01.021	TCMID01.008-TCMID01.021	0.403652	0.661554	0.595934	0.575145	0.510219	0.640072	0.295753	-0.717296
0.03	TCMID01.009	TCMID01.021	TCMID01.009-TCMID01.021	0.692474	0.707467	0.312896	0.818298	0.775439	0.861157	0.35956	-1.04379
0.03	TCMID01.010	TCMID01.021	TCMID01.010-TCMID01.021	0.782399	0.736128	0.215779	0.877917	0.850252	0.905581	0.40703	-0.865211
0.03	TCMID01.011	TCMID01.021	TCMID01.011-TCMID01.021	0.424134	0.664573	0.574625	0.595638	0.524253	0.667023	0.311273	-0.468937
0.03	TCMID01.012	TCMID01.021	TCMID01.012-TCMID01.021	0.465173	0.816801	0.56126	0.634973	0.565873	0.704073	0.391548	-0.667335
0.03	TCMID01.013	TCMID01.021	TCMID01.013-TCMID01.021	0.818646	0.769231	0.183481	0.900281	0.873941	0.926621	0.485534	-0.289234
0.03	TCMID01.014	TCMID01.021	TCMID01.014-TCMID01.021	0.939741	0.849412	0.062508	0.968935	0.961517	0.976352	0.575419	-0.667225
0.03	TCMID01.015	TCMID01.021	TCMID01.015-TCMID01.021	0.650452	0.719784	0.349709	0.788211	0.742477	0.833944	0.364993	-0.35057
0.03	TCMID01.016	TCMID01.021	TCMID01.016-TCMID01.021	0.554554	0.630319	0.471577	0.713457	0.659245	0.76767	0.307257	-0.38489
0.03	TCMID01.018	TCMID01.021	TCMID01.018-TCMID01.021	0.699305	0.801425	0.309837	0.823048	0.785505	0.860592	0.354159	-0.991755
0.03	TCMID01.019	TCMID01.021	TCMID01.019-TCMID01.021	0.682729	0.645533	0.31862	0.811454	0.770738	0.852171	0.367923	-0.427441
0.03	TCMID01.020	TCMID01.021	TCMID01.020-TCMID01.021	0.849508	0.750875	0.148194	0.918631	0.898542	0.938721	0.448533	-0.532733
0.03	TCMID01.001	TCMID01.022	TCMID01.001-TCMID01.022	0.982824	0.912485	0.016347	0.991338	0.987227	0.995448	0.641821	-0.711711
0.03	TCMID01.002	TCMID01.022	TCMID01.002-TCMID01.022	0.96966	0.904863	0.028069	0.984597	0.979422	0.989771	0.522166	-0.637338
0.03	TCMID01.003	TCMID01.022	TCMID01.003-TCMID01.022	0.903069	0.79526	0.098311	0.949066	0.937406	0.960727	0.455846	-0.893797
0.03	TCMID01.004	TCMID01.022	TCMID01.004-TCMID01.022	0.899205	0.773025	0.099233	0.946928	0.935929	0.957927	0.486611	-0.633773
0.03	TCMID01.005	TCMID01.022	TCMID01.005-TCMID01.022	0.961106	0.859743	0.03668	0.980167	0.974006	0.986328	0.508124	-0.745475
0.03	TCMID01.006	TCMID01.022	TCMID01.006-TCMID01.022	0.936824	0.8327	0.064579	0.967381	0.958421	0.976342	0.626308	-1.01931
0.03	TCMID01.007	TCMID01.022	TCMID01.007-TCMID01.022	0.934052	0.868156	0.065044	0.965902	0.956322	0.975481	0.474022	-0.736505
0.03	TCMID01.008	TCMID01.022	TCMID01.008-TCMID01.022	0.795155	0.691308	0.206073	0.88589	0.863656	0.908125	0.445946	-0.701663
0.03	TCMID01.009	TCMID01.022	TCMID01.009-TCMID01.022	0.951413	0.824138	0.048608	0.975102	0.967348	0.982856	0.45761	-0.791184
0.03	TCMID01.010	TCMID01.022	TCMID01.010-TCMID01.022	0.955335	0.814833	0.042959	0.977158	0.971609	0.982706	0.483946	-0.78035
0.03	TCMID01.011	TCMID01.022	TCMID01.011-TCMID01.022	0.941157	0.8121	0.056899	0.969687	0.962131	0.977243	0.496426	-0.534994
0.03	TCMID01.012	TCMID01.022	TCMID01.012-TCMID01.022	0.972812	0.900709	0.025859	0.986219	0.982614	0.989824	0.594231	-0.756687
0.03	TCMID01.013	TCMID01.022	TCMID01.013-TCMID01.022	0.939621	0.857232	0.058626	0.968871	0.959221	0.97852	0.549514	-0.530176
0.03	TCMID01.014	TCMID01.022	TCMID01.014-TCMID01.022	0.953808	0.83788	0.045834	0.976358	0.97058	0.982136	0.606567	-0.762861
0.03	TCMID01.015	TCMID01.022	TCMID01.015-TCMID01.022	0.948083	0.87931	0.050723	0.97335	0.965359	0.98134	0.475234	-0.503459
0.03	TCMID01.016	TCMID01.022	TCMID01.016-TCMID01.022	0.860432	0.786118	0.153094	0.924981	0.90744	0.942522	0.418593	-0.629204
0.03	TCMID01.018	TCMID01.022	TCMID01.018-TCMID01.022	0.941206	0.866766	0.060563	0.969713	0.961776	0.977649	0.447499	-1.07023
0.03	TCMID01.019	TCMID01.022	TCMID01.019-TCMID01.022	0.693037	0.729907	0.317074	0.818691	0.777682	0.8597	0.4007	-0.720769
0.03	TCMID01.020	TCMID01.022	TCMID01.020-TCMID01.022	0.940675	0.832086	0.057239	0.969431	0.960576	0.978285	0.504176	-0.892307
0.03	TCMID01.021	TCMID01.022	TCMID01.021-TCMID01.022	0.843183	0.747704	0.155946	0.914921	0.894691	0.93515	0.469577	-0.413182
0.03	TCMID01.001	TCMID01.023	TCMID01.001-TCMID01.023	0.795142	0.847438	0.252458	0.885882	0.867855	0.90391	0.52099	-1.06132
0.03	TCMID01.002	TCMID01.023	TCMID01.002-TCMID01.023	0.726701	0.793538	0.28553	0.841722	0.821528	0.861915	0.384477	-1.00871
0.03	TCMID01.003	TCMID01.023	TCMID01.003-TCMID01.023	0.857447	0.873364	0.139293	0.923254	0.908624	0.937884	0.361403	-1.36563
0.03	TCMID01.004	TCMID01.023	TCMID01.004-TCMID01.023	0.721176	0.804493	0.285269	0.838004	0.816546	0.859461	0.365816	-0.944493
0.03	TCMID01.005	TCMID01.023	TCMID01.005-TCMID01.023	0.794266	0.838479	0.210825	0.885338	0.86726	0.903416	0.389356	-1.13041
0.03	TCMID01.006	TCMID01.023	TCMID01.006-TCMID01.023	0.964419	0.884662	0.041819	0.981887	0.977783	0.985991	0.57342	-1.43631
0.03	TCMID01.007	TCMID01.023	TCMID01.007-TCMID01.023	0.803626	0.832113	0.195116	0.891123	0.872128	0.910117	0.361692	-1.06899
0.03	TCMID01.008	TCMID01.023	TCMID01.008-TCMID01.023	0.892177	0.848887	0.106337	0.943016	0.932571	0.953461	0.392104	-1.26214
0.03	TCMID01.009	TCMID01.023	TCMID01.009-TCMID01.023	0.869427	0.886286	0.126509	0.930153	0.914169	0.946137	0.351772	-1.51578
0.03	TCMID01.010	TCMID01.023	TCMID01.010-TCMID01.023	0.90612	0.883338	0.091558	0.950748	0.940047	0.961449	0.389444	-1.25646
0.03	TCMID01.011	TCMID01.023	TCMID01.011-TCMID01.023	0.738001	0.82705	0.267381	0.849252	0.827189	0.871315	0.368574	-1.03814
0.03	TCMID01.012	TCMID01.023	TCMID01.012-TCMID01.023	0.798574	0.860779	0.232402	0.888008	0.871163	0.904852	0.47724	-1.08827
0.03	TCMID01.013	TCMID01.023	TCMID01.013-TCMID01.023	0.937963	0.915752	0.06583	0.967989	0.95879	0.977188	0.478001	-0.67244
0.03	TCMID01.014	TCMID01.023	TCMID01.014-TCMID01.023	0.785713	0.844198	0.254269	0.879999	0.862112	0.897886	0.49191	-1.28014
0.03	TCMID01.015	TCMID01.023	TCMID01.015-TCMID01.023	0.909178	0.904571	0.087795	0.952429	0.941101	0.963757	0.381929	-0.918193
0.03	TCMID01.016	TCMID01.023	TCMID01.016-TCMID01.023	0.900834	0.893657	0.094923	0.94783	0.935438	0.960223	0.33673	-1.16363
0.03	TCMID01.018	TCMID01.023	TCMID01.018-TCMID01.023	0.841607	0.851136	0.154298	0.913992	0.899924	0.92806	0.337061	-1.55032
0.03	TCMID01.019	TCMID01.023	TCMID01.019-TCMID01.023	0.875647	0.887991	0.121089	0.933701	0.919174	0.948229	0.367105	-1.16298
0.03	TCMID01.020	TCMID01.023	TCMID01.020-TCMID01.023	0.691405	0.786226	0.31864	0.817551	0.79207	0.843033	0.364777	-1.21137
0.03	TCMID01.021	TCMID01.023	TCMID01.021-TCMID01.023	0.851993	0.889773	0.149358	0.920082	0.90394	0.936224	0.395657	-0.979699
0.03	TCMID01.022	TCMID01.023	TCMID01.022-TCMID01.023	0.981258	0.936881	0.016845	0.99054	0.987742	0.993339	0.461597	-1.14748
0.03	TCMID01.001	TCMID01.024	TCMID01.001-TCMID01.024	0.907642	0.76295	0.097353	0.951585	0.93762	0.96555	0.602415	-0.382483
0.03	TCMID01.002	TCMID01.024	TCMID01.002-TCMID01.024	0.3451	0.685649	0.654168	0.513122	0.446922	0.579322	0.300628	-0.41958
0.03	TCMID01.003	TCMID01.024	TCMID01.003-TCMID01.024	0.408377	0.636364	0.604681	0.579926	0.516426	0.643425	0.293402	-0.816079
0.03	TCMID01.004	TCMID01.024	TCMID01.004-TCMID01.024	0.71304	0.775058	0.28537	0.832485	0.800575	0.864395	0.417138	-0.52432
0.03	TCMID01.005	TCMID01.024	TCMID01.005-TCMID01.024	0.794141	0.767981	0.20381	0.885261	0.852728	0.917793	0.444981	-0.611868
0.03	TCMID01.006	TCMID01.024	TCMID01.006-TCMID01.024	0.87033	0.768973	0.137366	0.93067	0.916032	0.945308	0.589593	-0.897233
0.03	TCMID01.007	TCMID01.024	TCMID01.007-TCMID01.024	0.398388	0.647737	0.608134	0.569782	0.490706	0.648857	0.296896	-0.527368
0.03	TCMID01.008	TCMID01.024	TCMID01.008-TCMID01.024	0.638304	0.731849	0.362079	0.779225	0.745103	0.813348	0.383821	-0.789316
0.03	TCMID01.009	TCMID01.024	TCMID01.009-TCMID01.024	0.260863	0.558798	0.76842	0.413785	0.316442	0.511128	0.228869	-0.95469
0.03	TCMID01.010	TCMID01.024	TCMID01.010-TCMID01.024	0.489744	0.638441	0.513525	0.657488	0.600309	0.714666	0.33258	-0.795169
0.03	TCMID01.011	TCMID01.024	TCMID01.011-TCMID01.024	0.111636	0.596708	0.889498	0.20085	0.148062	0.253638	0.16455	-0.424864
0.03	TCMID01.012	TCMID01.024	TCMID01.012-TCMID01.024	0.084908	0.660646	0.946131	0.156526	0.079676	0.233377	0.170825	-0.616696
0.03	TCMID01.013	TCMID01.024	TCMID01.013-TCMID01.024	0.36251	0.544402	0.644155	0.532121	0.439278	0.624964	0.330912	-0.154081
0.03	TCMID01.014	TCMID01.024	TCMID01.014-TCMID01.024	0.926978	0.877449	0.074804	0.962105	0.952958	0.971252	0.582822	-0.800579
0.03	TCMID01.015	TCMID01.024	TCMID01.015-TCMID01.024	0.472572	0.642918	0.533881	0.641832	0.569827	0.713837	0.321639	-0.324814
0.03	TCMID01.016	TCMID01.024	TCMID01.016-TCMID01.024	0.594516	0.705109	0.438383	0.745701	0.691183	0.800218	0.331048	-0.602982
0.03	TCMID01.018	TCMID01.024	TCMID01.018-TCMID01.024	0.341483	0.69697	0.695317	0.509113	0.424546	0.593679	0.25703	-0.953874
0.03	TCMID01.019	TCMID01.024	TCMID01.019-TCMID01.024	0.617701	0.727273	0.388818	0.763678	0.714318	0.813038	0.362194	-0.583214
0.03	TCMID01.020	TCMID01.024	TCMID01.020-TCMID01.024	0.786572	0.735907	0.211381	0.880538	0.852217	0.908858	0.444262	-0.687434
0.03	TCMID01.021	TCMID01.024	TCMID01.021-TCMID01.024	0.489572	0.657845	0.509947	0.657332	0.591083	0.723581	0.344353	-0.268118
0.03	TCMID01.022	TCMID01.024	TCMID01.022-TCMID01.024	0.977038	0.91461	0.020644	0.988386	0.984157	0.992614	0.518926	-0.505424
0.03	TCMID01.023	TCMID01.024	TCMID01.023-TCMID01.024	0.789698	0.860693	0.217411	0.882493	0.863924	0.901062	0.395264	-0.820814
0.03	TCMID01.001	TCMID01.025	TCMID01.001-TCMID01.025	0.899646	0.845018	0.1033	0.947172	0.927928	0.966416	0.616221	-0.019647
0.03	TCMID01.002	TCMID01.025	TCMID01.002-TCMID01.025	0.913741	0.897074	0.084256	0.954927	0.936508	0.973345	0.509541	-0.100096
0.03	TCMID01.003	TCMID01.025	TCMID01.003-TCMID01.025	0.661416	0.889094	0.351986	0.796208	0.728108	0.864308	0.392613	-0.526355
0.03	TCMID01.004	TCMID01.025	TCMID01.004-TCMID01.025	0.741795	0.906475	0.258538	0.851759	0.805312	0.898207	0.444443	-0.135806
0.03	TCMID01.005	TCMID01.025	TCMID01.005-TCMID01.025	0.663129	0.844881	0.337207	0.797448	0.727502	0.867393	0.424383	-0.259432
0.03	TCMID01.006	TCMID01.025	TCMID01.006-TCMID01.025	0.967484	0.914052	0.032345	0.983474	0.977802	0.989145	0.638715	-0.578726
0.03	TCMID01.007	TCMID01.025	TCMID01.007-TCMID01.025	0.498915	0.858268	0.514238	0.665702	0.54451	0.786894	0.348559	-0.311494
0.03	TCMID01.008	TCMID01.025	TCMID01.008-TCMID01.025	0.732309	0.866752	0.270649	0.845472	0.790953	0.89999	0.43048	-0.320039
0.03	TCMID01.009	TCMID01.025	TCMID01.009-TCMID01.025	0.310412	0.75447	0.735067	0.473762	0.376229	0.571295	0.263132	-0.678521
0.03	TCMID01.010	TCMID01.025	TCMID01.010-TCMID01.025	0.533446	0.810671	0.476045	0.695748	0.634109	0.757388	0.363802	-0.371435
0.03	TCMID01.011	TCMID01.025	TCMID01.011-TCMID01.025	0.597421	0.798587	0.404853	0.747982	0.69817	0.797795	0.39774	-0.075051
0.03	TCMID01.012	TCMID01.025	TCMID01.012-TCMID01.025	0.651065	0.885264	0.353407	0.78866	0.75768	0.819641	0.488104	-0.207884
0.03	TCMID01.013	TCMID01.025	TCMID01.013-TCMID01.025	0.097084	0.723944	0.905105	0.176986	0.058633	0.295339	0.177445	0.116753
0.03	TCMID01.014	TCMID01.025	TCMID01.014-TCMID01.025	0.944127	0.927928	0.055697	0.971261	0.959243	0.983279	0.605787	-0.334168
0.03	TCMID01.015	TCMID01.025	TCMID01.015-TCMID01.025	0.480518	0.799762	0.534864	0.649122	0.537369	0.760874	0.34042	0.055252
0.03	TCMID01.016	TCMID01.025	TCMID01.016-TCMID01.025	0.452886	0.775862	0.613657	0.623429	0.519679	0.72718	0.305882	-0.164873
0.03	TCMID01.018	TCMID01.025	TCMID01.018-TCMID01.025	0.247013	0.886898	0.819087	0.396168	0.291922	0.500414	0.230836	-0.707534
0.03	TCMID01.019	TCMID01.025	TCMID01.019-TCMID01.025	0.858898	0.883621	0.14456	0.924094	0.891075	0.957112	0.448914	-0.257701
0.03	TCMID01.020	TCMID01.025	TCMID01.020-TCMID01.025	0.851298	0.867905	0.147379	0.919677	0.892361	0.946993	0.482241	-0.33945
0.03	TCMID01.021	TCMID01.025	TCMID01.021-TCMID01.025	0.782427	0.825137	0.217673	0.877935	0.83034	0.925529	0.45489	0.157645
0.03	TCMID01.022	TCMID01.025	TCMID01.022-TCMID01.025	0.907163	0.921569	0.090807	0.951322	0.930641	0.972002	0.519822	-0.134715
0.03	TCMID01.023	TCMID01.025	TCMID01.023-TCMID01.025	0.978763	0.975452	0.019641	0.989268	0.983967	0.994568	0.464135	-0.549686
0.03	TCMID01.024	TCMID01.025	TCMID01.024-TCMID01.025	0.470373	0.715719	0.530202	0.639801	0.561279	0.718323	0.361981	0.133336
0.03	TCMID01.001	TCMID01.026	TCMID01.001-TCMID01.026	0.938831	0.80491	0.064347	0.968451	0.959153	0.977748	0.608634	-0.511543
0.03	TCMID01.002	TCMID01.026	TCMID01.002-TCMID01.026	0.635197	0.734125	0.363475	0.776906	0.734397	0.819414	0.403742	-0.722879
0.03	TCMID01.003	TCMID01.026	TCMID01.003-TCMID01.026	0.524895	0.586712	0.482807	0.688435	0.638128	0.738741	0.328459	-1.04289
0.03	TCMID01.004	TCMID01.026	TCMID01.004-TCMID01.026	0.717363	0.652591	0.280751	0.835424	0.807599	0.863249	0.413866	-0.565953
0.03	TCMID01.005	TCMID01.026	TCMID01.005-TCMID01.026	0.852198	0.776039	0.145472	0.920202	0.899441	0.940962	0.456071	-0.728595
0.03	TCMID01.006	TCMID01.026	TCMID01.006-TCMID01.026	0.917119	0.736111	0.087808	0.956768	0.946867	0.966669	0.601235	-0.840898
0.03	TCMID01.007	TCMID01.026	TCMID01.007-TCMID01.026	0.560465	0.647505	0.442051	0.71833	0.668878	0.767783	0.347936	-0.666934
0.03	TCMID01.008	TCMID01.026	TCMID01.008-TCMID01.026	0.392944	0.563636	0.608363	0.564192	0.509315	0.619069	0.297696	-0.806139
0.03	TCMID01.009	TCMID01.026	TCMID01.009-TCMID01.026	0.209637	0.500326	0.817287	0.346611	0.280155	0.413067	0.202465	-1.05085
0.03	TCMID01.010	TCMID01.026	TCMID01.010-TCMID01.026	0.474124	0.538793	0.527916	0.643262	0.59033	0.696193	0.323399	-0.736942
0.03	TCMID01.011	TCMID01.026	TCMID01.011-TCMID01.026	0.255966	0.480832	0.743793	0.4076	0.330788	0.484412	0.246448	-0.395567
0.03	TCMID01.012	TCMID01.026	TCMID01.012-TCMID01.026	0.394962	0.604369	0.62835	0.566269	0.504685	0.627853	0.365597	-0.798609
0.03	TCMID01.013	TCMID01.026	TCMID01.013-TCMID01.026	0.21492	0.413105	0.796505	0.353802	0.281807	0.425797	0.252567	-0.43575
0.03	TCMID01.014	TCMID01.026	TCMID01.014-TCMID01.026	0.941492	0.814328	0.05992	0.969864	0.963283	0.976445	0.583135	-0.73166
0.03	TCMID01.015	TCMID01.026	TCMID01.015-TCMID01.026	0.576043	0.68167	0.427043	0.730999	0.681907	0.780091	0.350817	-0.544367
0.03	TCMID01.016	TCMID01.026	TCMID01.016-TCMID01.026	0.437274	0.576525	0.604973	0.608477	0.549157	0.667797	0.279833	-0.644298
0.03	TCMID01.018	TCMID01.026	TCMID01.018-TCMID01.026	0.38756	0.608065	0.642084	0.558621	0.501784	0.615457	0.270073	-1.1318
0.03	TCMID01.019	TCMID01.026	TCMID01.019-TCMID01.026	0.748334	0.690506	0.253742	0.856054	0.825478	0.88663	0.393688	-0.607991
0.03	TCMID01.020	TCMID01.026	TCMID01.020-TCMID01.026	0.857155	0.741431	0.140513	0.923084	0.905309	0.940859	0.458879	-0.826789
0.03	TCMID01.021	TCMID01.026	TCMID01.021-TCMID01.026	0.458546	0.532959	0.540539	0.628771	0.567569	0.689973	0.329624	-0.366819
0.03	TCMID01.022	TCMID01.026	TCMID01.022-TCMID01.026	0.857057	0.761114	0.141412	0.923027	0.905521	0.940533	0.481359	-0.563497
0.03	TCMID01.023	TCMID01.026	TCMID01.023-TCMID01.026	0.891119	0.88751	0.110102	0.942425	0.93022	0.95463	0.414259	-1.14171
0.03	TCMID01.024	TCMID01.026	TCMID01.024-TCMID01.026	0.295464	0.540248	0.703905	0.456151	0.376429	0.535874	0.272353	-0.523719
0.03	TCMID01.025	TCMID01.026	TCMID01.025-TCMID01.026	0.220958	0.766046	0.782497	0.361942	0.260404	0.46348	0.245742	-0.043461
0.03	TCMID01.001	TCMID01.027	TCMID01.001-TCMID01.027	0.957712	0.819068	0.044727	0.978399	0.970288	0.986511	0.605812	-0.484444
0.03	TCMID01.002	TCMID01.027	TCMID01.002-TCMID01.027	0.853265	0.817957	0.145008	0.920823	0.898669	0.942978	0.457471	-0.650528
0.03	TCMID01.003	TCMID01.027	TCMID01.003-TCMID01.027	0.801644	0.716295	0.197812	0.889903	0.865324	0.914482	0.394542	-0.971746
0.03	TCMID01.004	TCMID01.027	TCMID01.004-TCMID01.027	0.849317	0.705065	0.148213	0.91852	0.901661	0.935378	0.439483	-0.557998
0.03	TCMID01.005	TCMID01.027	TCMID01.005-TCMID01.027	0.932002	0.822753	0.065377	0.964805	0.95368	0.975929	0.465719	-0.767198
0.03	TCMID01.006	TCMID01.027	TCMID01.006-TCMID01.027	0.923583	0.742584	0.082344	0.960273	0.949979	0.970567	0.594594	-0.821896
0.03	TCMID01.007	TCMID01.027	TCMID01.007-TCMID01.027	0.830266	0.73959	0.167707	0.907262	0.884838	0.929687	0.412198	-0.622533
0.03	TCMID01.008	TCMID01.027	TCMID01.008-TCMID01.027	0.766827	0.760183	0.23098	0.868027	0.838931	0.897123	0.405263	-0.828345
0.03	TCMID01.009	TCMID01.027	TCMID01.009-TCMID01.027	0.893663	0.775803	0.105487	0.943846	0.928271	0.959421	0.405704	-1.1646
0.03	TCMID01.010	TCMID01.027	TCMID01.010-TCMID01.027	0.922244	0.796193	0.074973	0.959549	0.948496	0.970603	0.439277	-0.870231
0.03	TCMID01.011	TCMID01.027	TCMID01.011-TCMID01.027	0.818884	0.733485	0.178707	0.900425	0.874219	0.92663	0.430125	-0.66026
0.03	TCMID01.012	TCMID01.027	TCMID01.012-TCMID01.027	0.84404	0.860949	0.162714	0.915425	0.891424	0.939426	0.525406	-0.842563
0.03	TCMID01.013	TCMID01.027	TCMID01.013-TCMID01.027	0.90259	0.745127	0.097669	0.948801	0.934958	0.962644	0.507587	-0.369131
0.03	TCMID01.014	TCMID01.027	TCMID01.014-TCMID01.027	0.93635	0.78768	0.066391	0.967129	0.958524	0.975734	0.572325	-0.687846
0.03	TCMID01.015	TCMID01.027	TCMID01.015-TCMID01.027	0.873189	0.773069	0.124588	0.932302	0.914144	0.95046	0.420287	-0.609299
0.03	TCMID01.016	TCMID01.027	TCMID01.016-TCMID01.027	0.791933	0.693046	0.217175	0.883887	0.857542	0.910231	0.364451	-0.575914
0.03	TCMID01.018	TCMID01.027	TCMID01.018-TCMID01.027	0.854927	0.812448	0.146989	0.92179	0.902632	0.940948	0.388831	-1.01941
0.03	TCMID01.019	TCMID01.027	TCMID01.019-TCMID01.027	0.731766	0.626289	0.268377	0.84511	0.812031	0.878189	0.378482	-0.670307
0.03	TCMID01.020	TCMID01.027	TCMID01.020-TCMID01.027	0.903663	0.737602	0.093867	0.949394	0.93666	0.962128	0.460144	-0.738471
0.03	TCMID01.021	TCMID01.027	TCMID01.021-TCMID01.027	0.778028	0.685841	0.21968	0.875158	0.847157	0.90316	0.418947	-0.449486
0.03	TCMID01.022	TCMID01.027	TCMID01.022-TCMID01.027	0.566223	0.644964	0.436556	0.723043	0.667548	0.778538	0.382948	-0.62926
0.03	TCMID01.023	TCMID01.027	TCMID01.023-TCMID01.027	0.946847	0.926905	0.051047	0.972698	0.965099	0.980297	0.414234	-1.25087
0.03	TCMID01.024	TCMID01.027	TCMID01.024-TCMID01.027	0.852901	0.833061	0.145071	0.920611	0.8974	0.943822	0.452144	-0.543839
0.03	TCMID01.025	TCMID01.027	TCMID01.025-TCMID01.027	0.884986	0.872768	0.114025	0.938984	0.915696	0.962273	0.481478	-0.17491
0.03	TCMID01.026	TCMID01.027	TCMID01.026-TCMID01.027	0.803381	0.71195	0.194558	0.890972	0.866393	0.91555	0.433979	-0.585497
0.03	TCMID01.001	TCMID01.028	TCMID01.001-TCMID01.028	0.234249	0.576552	0.876198	0.379582	0.299124	0.46004	0.292664	-1.02834
0.03	TCMID01.002	TCMID01.028	TCMID01.002-TCMID01.028	0.347134	0.594595	0.66208	0.515367	0.441505	0.589229	0.281145	-1.14841
0.03	TCMID01.003	TCMID01.028	TCMID01.003-TCMID01.028	0.818395	0.780105	0.178875	0.900129	0.874714	0.925544	0.380181	-1.34335
0.03	TCMID01.004	TCMID01.028	TCMID01.004-TCMID01.028	0.16382	0.606315	0.840279	0.281521	0.228329	0.334713	0.185409	-0.95561
0.03	TCMID01.005	TCMID01.028	TCMID01.005-TCMID01.028	0.250457	0.566085	0.754864	0.400585	0.335836	0.465335	0.232133	-1.27135
0.03	TCMID01.006	TCMID01.028	TCMID01.006-TCMID01.028	0.958118	0.830718	0.045926	0.978611	0.97278	0.984442	0.591548	-1.56569
0.03	TCMID01.007	TCMID01.028	TCMID01.007-TCMID01.028	0.591935	0.724771	0.405953	0.743667	0.689998	0.797336	0.332769	-1.17496
0.03	TCMID01.008	TCMID01.028	TCMID01.008-TCMID01.028	0.862253	0.798908	0.134945	0.926032	0.908125	0.943939	0.411738	-1.34342
0.03	TCMID01.009	TCMID01.028	TCMID01.009-TCMID01.028	0.867352	0.766938	0.130244	0.928964	0.908104	0.949825	0.380146	-1.53065
0.03	TCMID01.010	TCMID01.028	TCMID01.010-TCMID01.028	0.639915	0.702057	0.357919	0.780425	0.733303	0.827547	0.350213	-1.26704
0.03	TCMID01.011	TCMID01.028	TCMID01.011-TCMID01.028	0.768079	0.78632	0.230573	0.868829	0.833822	0.903835	0.400044	-1.07232
0.03	TCMID01.012	TCMID01.028	TCMID01.012-TCMID01.028	0.78313	0.872464	0.234073	0.878377	0.845875	0.910879	0.492312	-1.28679
0.03	TCMID01.013	TCMID01.028	TCMID01.013-TCMID01.028	0.901834	0.809948	0.10052	0.948383	0.933295	0.963472	0.491512	-1.03523
0.03	TCMID01.014	TCMID01.028	TCMID01.014-TCMID01.028	0.171338	0.57689	0.920026	0.29255	0.215822	0.369278	0.238595	-1.08986
0.03	TCMID01.015	TCMID01.028	TCMID01.015-TCMID01.028	0.881554	0.819783	0.11527	0.937049	0.918199	0.955899	0.403542	-1.10944
0.03	TCMID01.016	TCMID01.028	TCMID01.016-TCMID01.028	0.8768	0.785842	0.123293	0.934357	0.916968	0.951745	0.362842	-1.08915
0.03	TCMID01.018	TCMID01.028	TCMID01.018-TCMID01.028	0.847452	0.82501	0.15148	0.917428	0.897026	0.93783	0.367395	-1.45635
0.03	TCMID01.019	TCMID01.028	TCMID01.019-TCMID01.028	0.83278	0.759744	0.164341	0.908762	0.885267	0.932256	0.385216	-1.09831
0.03	TCMID01.020	TCMID01.028	TCMID01.020-TCMID01.028	0.133724	0.539228	0.873658	0.235903	0.176628	0.295177	0.170244	-1.25067
0.03	TCMID01.021	TCMID01.028	TCMID01.021-TCMID01.028	0.841295	0.796932	0.156738	0.913808	0.889803	0.937813	0.418341	-0.903382
0.03	TCMID01.022	TCMID01.028	TCMID01.022-TCMID01.028	0.954084	0.850829	0.044383	0.976503	0.969941	0.983064	0.479938	-1.11284
0.03	TCMID01.023	TCMID01.028	TCMID01.023-TCMID01.028	0.713903	0.831933	0.286373	0.833073	0.809219	0.856927	0.341808	-1.73181
0.03	TCMID01.024	TCMID01.028	TCMID01.024-TCMID01.028	0.787788	0.833198	0.212387	0.881299	0.849059	0.913539	0.418314	-1.10341
0.03	TCMID01.025	TCMID01.028	TCMID01.025-TCMID01.028	0.936632	0.90319	0.062505	0.967279	0.953091	0.981467	0.478428	-0.694504
0.03	TCMID01.026	TCMID01.028	TCMID01.026-TCMID01.028	0.869136	0.785402	0.129346	0.929987	0.911314	0.948661	0.434147	-1.15503
0.03	TCMID01.027	TCMID01.028	TCMID01.027-TCMID01.028	0.917453	0.765166	0.079856	0.956949	0.944943	0.968956	0.434214	-0.99917
0.03	TCMID01.001	TCMID01.029	TCMID01.001-TCMID01.029	0.947327	0.842382	0.058733	0.972951	0.96408	0.981823	0.586354	-0.427791
0.03	TCMID01.002	TCMID01.029	TCMID01.002-TCMID01.029	0.944079	0.85303	0.054094	0.971235	0.962206	0.980265	0.460871	-0.329702
0.03	TCMID01.003	TCMID01.029	TCMID01.003-TCMID01.029	0.722725	0.720765	0.274833	0.839049	0.801547	0.876551	0.354511	-0.688148
0.03	TCMID01.004	TCMID01.029	TCMID01.004-TCMID01.029	0.79589	0.776614	0.202989	0.886346	0.860923	0.911769	0.406018	-0.349118
0.03	TCMID01.005	TCMID01.029	TCMID01.005-TCMID01.029	0.8448	0.802469	0.154087	0.915871	0.890198	0.941545	0.423631	-0.6108
0.03	TCMID01.006	TCMID01.029	TCMID01.006-TCMID01.029	0.965119	0.840669	0.038159	0.98225	0.977584	0.986916	0.591493	-0.919943
0.03	TCMID01.007	TCMID01.029	TCMID01.007-TCMID01.029	0.711393	0.765189	0.286039	0.831362	0.785863	0.87686	0.362146	-0.577915
0.03	TCMID01.008	TCMID01.029	TCMID01.008-TCMID01.029	0.72383	0.801058	0.274149	0.839793	0.797529	0.882057	0.374628	-0.540012
0.03	TCMID01.009	TCMID01.029	TCMID01.009-TCMID01.029	0.879836	0.784247	0.117336	0.936077	0.917281	0.954873	0.379738	-0.822693
0.03	TCMID01.010	TCMID01.029	TCMID01.010-TCMID01.029	0.930534	0.820255	0.06621	0.964017	0.953792	0.974243	0.419312	-0.554484
0.03	TCMID01.011	TCMID01.029	TCMID01.011-TCMID01.029	0.870707	0.727584	0.127275	0.930885	0.914385	0.947386	0.423147	-0.466086
0.03	TCMID01.012	TCMID01.029	TCMID01.012-TCMID01.029	0.886223	0.839582	0.122385	0.93968	0.925384	0.953976	0.521412	-0.401916
0.03	TCMID01.013	TCMID01.029	TCMID01.013-TCMID01.029	0.866281	0.819057	0.138472	0.92835	0.906401	0.950299	0.479278	-0.311117
0.03	TCMID01.014	TCMID01.029	TCMID01.014-TCMID01.029	0.950089	0.850552	0.053645	0.974406	0.967374	0.981438	0.559544	-0.578369
0.03	TCMID01.015	TCMID01.029	TCMID01.015-TCMID01.029	0.765	0.789384	0.232188	0.866856	0.8268	0.906911	0.373145	-0.351673
0.03	TCMID01.016	TCMID01.029	TCMID01.016-TCMID01.029	0.659634	0.75965	0.347432	0.794915	0.744143	0.845687	0.311856	-0.561779
0.03	TCMID01.018	TCMID01.029	TCMID01.018-TCMID01.029	0.726924	0.850591	0.273785	0.841872	0.798974	0.884769	0.337353	-0.943049
0.03	TCMID01.019	TCMID01.029	TCMID01.019-TCMID01.029	0.871253	0.823389	0.125526	0.931197	0.911011	0.951384	0.390999	-0.607625
0.03	TCMID01.020	TCMID01.029	TCMID01.020-TCMID01.029	0.868853	0.775039	0.129856	0.929825	0.91071	0.948939	0.431221	-0.691539
0.03	TCMID01.021	TCMID01.029	TCMID01.021-TCMID01.029	0.752754	0.747408	0.246328	0.858938	0.821624	0.896253	0.393123	-0.266251
0.03	TCMID01.022	TCMID01.029	TCMID01.022-TCMID01.029	0.758798	0.711052	0.246033	0.86286	0.833815	0.891905	0.425596	-0.431473
0.03	TCMID01.023	TCMID01.029	TCMID01.023-TCMID01.029	0.968593	0.940527	0.02763	0.984046	0.979087	0.989004	0.394819	-0.760665
0.03	TCMID01.024	TCMID01.029	TCMID01.024-TCMID01.029	0.874956	0.8274	0.124157	0.933308	0.910882	0.955734	0.438146	-0.355708
0.03	TCMID01.025	TCMID01.029	TCMID01.025-TCMID01.029	0.766142	0.753744	0.239053	0.867588	0.818199	0.916977	0.430289	0.200286
0.03	TCMID01.026	TCMID01.029	TCMID01.026-TCMID01.029	0.728517	0.749807	0.272214	0.842939	0.803908	0.88197	0.39498	-0.39099
0.03	TCMID01.027	TCMID01.029	TCMID01.027-TCMID01.029	0.275582	0.595102	0.72718	0.432089	0.346286	0.517891	0.236401	-0.385806
0.03	TCMID01.028	TCMID01.029	TCMID01.028-TCMID01.029	0.958844	0.869144	0.037696	0.97899	0.971518	0.986461	0.421424	-0.972112
0.03	TCMID01.001	TCMID01.030	TCMID01.001-TCMID01.030	0.969672	0.807876	0.030477	0.984602	0.980084	0.989121	0.628883	-0.40783
0.03	TCMID01.002	TCMID01.030	TCMID01.002-TCMID01.030	0.850566	0.803668	0.147334	0.919249	0.899111	0.939388	0.479149	-0.599512
0.03	TCMID01.003	TCMID01.030	TCMID01.003-TCMID01.030	0.768304	0.661697	0.236584	0.868973	0.843468	0.894478	0.410034	-0.81593
0.03	TCMID01.004	TCMID01.030	TCMID01.004-TCMID01.030	0.848219	0.679538	0.150022	0.917877	0.902383	0.933371	0.46239	-0.525859
0.03	TCMID01.005	TCMID01.030	TCMID01.005-TCMID01.030	0.919517	0.812022	0.078229	0.958071	0.946185	0.969957	0.486472	-0.73891
0.03	TCMID01.006	TCMID01.030	TCMID01.006-TCMID01.030	0.112433	0.493345	0.940759	0.202139	0.143059	0.261218	0.214033	-0.764173
0.03	TCMID01.007	TCMID01.030	TCMID01.007-TCMID01.030	0.784583	0.719178	0.217017	0.87929	0.854397	0.904183	0.424144	-0.74013
0.03	TCMID01.008	TCMID01.030	TCMID01.008-TCMID01.030	0.749393	0.730198	0.251011	0.856747	0.828725	0.884768	0.423057	-0.669146
0.03	TCMID01.009	TCMID01.030	TCMID01.009-TCMID01.030	0.875413	0.726204	0.127887	0.933568	0.917359	0.949778	0.427566	-1.00177
0.03	TCMID01.010	TCMID01.030	TCMID01.010-TCMID01.030	0.91622	0.762963	0.082289	0.956279	0.945716	0.966842	0.462913	-0.767132
0.03	TCMID01.011	TCMID01.030	TCMID01.011-TCMID01.030	0.780174	0.693233	0.218578	0.876514	0.850076	0.902953	0.442146	-0.516789
0.03	TCMID01.012	TCMID01.030	TCMID01.012-TCMID01.030	0.804399	0.810678	0.199228	0.891598	0.867537	0.915658	0.531897	-0.806901
0.03	TCMID01.013	TCMID01.030	TCMID01.013-TCMID01.030	0.892475	0.753338	0.106396	0.943183	0.929116	0.95725	0.526076	-0.399855
0.03	TCMID01.014	TCMID01.030	TCMID01.014-TCMID01.030	0.956965	0.782437	0.042962	0.978009	0.973148	0.982871	0.598629	-0.548016
0.03	TCMID01.015	TCMID01.030	TCMID01.015-TCMID01.030	0.827484	0.750881	0.173613	0.905599	0.884379	0.92682	0.433351	-0.571603
0.03	TCMID01.016	TCMID01.030	TCMID01.016-TCMID01.030	0.76903	0.669638	0.251217	0.869437	0.842342	0.896532	0.384629	-0.677787
0.03	TCMID01.018	TCMID01.030	TCMID01.018-TCMID01.030	0.834145	0.799924	0.174303	0.909574	0.889697	0.929451	0.409971	-1.1032
0.03	TCMID01.019	TCMID01.030	TCMID01.019-TCMID01.030	0.864314	0.752094	0.136949	0.927219	0.910168	0.94427	0.436464	-0.666349
0.03	TCMID01.020	TCMID01.030	TCMID01.020-TCMID01.030	0.913984	0.732533	0.083771	0.955059	0.944465	0.965652	0.486498	-0.8602
0.03	TCMID01.021	TCMID01.030	TCMID01.021-TCMID01.030	0.176482	0.505956	0.826302	0.300017	0.210281	0.389752	0.21015	-0.510387
0.03	TCMID01.022	TCMID01.030	TCMID01.022-TCMID01.030	0.904691	0.777014	0.093251	0.949961	0.938158	0.961764	0.506568	-0.619876
0.03	TCMID01.023	TCMID01.030	TCMID01.023-TCMID01.030	0.94862	0.91412	0.051053	0.973633	0.966822	0.980443	0.441921	-1.20554
0.03	TCMID01.024	TCMID01.030	TCMID01.024-TCMID01.030	0.812318	0.78371	0.185714	0.896441	0.872731	0.920151	0.46339	-0.555517
0.03	TCMID01.025	TCMID01.030	TCMID01.025-TCMID01.030	0.852485	0.860793	0.145708	0.920369	0.893361	0.947377	0.494288	-0.134891
0.03	TCMID01.026	TCMID01.030	TCMID01.026-TCMID01.030	0.741303	0.640241	0.257125	0.851435	0.822896	0.879974	0.438244	-0.53153
0.03	TCMID01.027	TCMID01.030	TCMID01.027-TCMID01.030	0.85736	0.705514	0.14103	0.923203	0.905326	0.94108	0.460857	-0.592824
0.03	TCMID01.028	TCMID01.030	TCMID01.028-TCMID01.030	0.936883	0.790068	0.061444	0.967413	0.958485	0.976341	0.464359	-1.1117
0.03	TCMID01.029	TCMID01.030	TCMID01.029-TCMID01.030	0.82295	0.739071	0.178164	0.902877	0.880157	0.925597	0.432633	-0.507447
0.03	TCMID01.001	TCMID01.031	TCMID01.001-TCMID01.031	0.868428	0.76201	0.153914	0.929581	0.909599	0.949563	0.554434	-0.608163
0.03	TCMID01.002	TCMID01.031	TCMID01.002-TCMID01.031	0.744766	0.830176	0.260468	0.853714	0.81768	0.889749	0.401108	-0.779794
0.03	TCMID01.003	TCMID01.031	TCMID01.003-TCMID01.031	0.468863	0.686806	0.529235	0.638403	0.578603	0.698202	0.278087	-1.05984
0.03	TCMID01.004	TCMID01.031	TCMID01.004-TCMID01.031	0.666274	0.734715	0.336375	0.799718	0.763094	0.836341	0.363366	-0.845439
0.03	TCMID01.005	TCMID01.031	TCMID01.005-TCMID01.031	0.563598	0.640345	0.442765	0.720899	0.666052	0.775746	0.338641	-0.605013
0.03	TCMID01.006	TCMID01.031	TCMID01.006-TCMID01.031	0.935571	0.799601	0.074196	0.966713	0.958853	0.974573	0.575127	-1.02877
0.03	TCMID01.007	TCMID01.031	TCMID01.007-TCMID01.031	0.184026	0.515745	0.816837	0.310848	0.251883	0.369812	0.17966	-0.786734
0.03	TCMID01.008	TCMID01.031	TCMID01.008-TCMID01.031	0.836731	0.800095	0.161228	0.911109	0.891481	0.930737	0.393371	-0.850355
0.03	TCMID01.009	TCMID01.031	TCMID01.009-TCMID01.031	0.468479	0.628716	0.530536	0.638046	0.563726	0.712366	0.269415	-0.955185
0.03	TCMID01.010	TCMID01.031	TCMID01.010-TCMID01.031	0.673203	0.709753	0.325497	0.804688	0.764526	0.84485	0.348094	-0.835139
0.03	TCMID01.011	TCMID01.031	TCMID01.011-TCMID01.031	0.602131	0.723684	0.401237	0.751663	0.69916	0.804166	0.344135	-0.612968
0.03	TCMID01.012	TCMID01.031	TCMID01.012-TCMID01.031	0.544263	0.667817	0.50849	0.704884	0.655523	0.754244	0.402604	-0.78688
0.03	TCMID01.013	TCMID01.031	TCMID01.013-TCMID01.031	0.419096	0.576	0.621104	0.590652	0.510976	0.670327	0.327681	-0.420785
0.03	TCMID01.014	TCMID01.031	TCMID01.014-TCMID01.031	0.950113	0.85941	0.054872	0.974419	0.968	0.980837	0.551892	-0.953876
0.03	TCMID01.015	TCMID01.031	TCMID01.015-TCMID01.031	0.231308	0.530094	0.768725	0.37571	0.305892	0.445529	0.20007	-0.640131
0.03	TCMID01.016	TCMID01.031	TCMID01.016-TCMID01.031	0.345284	0.550505	0.665091	0.513325	0.445517	0.581133	0.218664	-0.640709
0.03	TCMID01.018	TCMID01.031	TCMID01.018-TCMID01.031	0.11746	0.622528	0.88796	0.210227	0.161079	0.259375	0.131671	-1.03846
0.03	TCMID01.019	TCMID01.031	TCMID01.019-TCMID01.031	0.777184	0.780654	0.219707	0.874624	0.843179	0.906069	0.359738	-0.793929
0.03	TCMID01.020	TCMID01.031	TCMID01.020-TCMID01.031	0.762694	0.715043	0.239562	0.865373	0.833655	0.897092	0.395473	-0.903591
0.03	TCMID01.021	TCMID01.031	TCMID01.021-TCMID01.031	0.711507	0.783019	0.289913	0.831439	0.789443	0.873435	0.373768	-0.558008
0.03	TCMID01.022	TCMID01.031	TCMID01.022-TCMID01.031	0.952439	0.889083	0.046719	0.97564	0.966101	0.98518	0.467786	-0.69272
0.03	TCMID01.023	TCMID01.031	TCMID01.023-TCMID01.031	0.897159	0.866974	0.099234	0.945792	0.933483	0.958101	0.369253	-0.973481
0.03	TCMID01.024	TCMID01.031	TCMID01.024-TCMID01.031	0.350755	0.530756	0.664197	0.519347	0.423627	0.615067	0.271691	-0.353394
0.03	TCMID01.025	TCMID01.031	TCMID01.025-TCMID01.031	0.300828	0.768473	0.730493	0.462518	0.325697	0.599339	0.264583	-0.205609
0.03	TCMID01.026	TCMID01.031	TCMID01.026-TCMID01.031	0.48905	0.656042	0.5197	0.656862	0.596209	0.717514	0.316776	-0.729069
0.03	TCMID01.027	TCMID01.031	TCMID01.027-TCMID01.031	0.879477	0.810585	0.118858	0.935874	0.916784	0.954964	0.412879	-0.732025
0.03	TCMID01.028	TCMID01.031	TCMID01.028-TCMID01.031	0.886087	0.84265	0.110794	0.939603	0.920231	0.958976	0.3952	-1.33099
0.03	TCMID01.029	TCMID01.031	TCMID01.029-TCMID01.031	0.732733	0.80894	0.264797	0.845754	0.799208	0.8923	0.356598	-0.598996
0.03	TCMID01.030	TCMID01.031	TCMID01.030-TCMID01.031	0.840266	0.774328	0.162206	0.9132	0.892263	0.934138	0.428464	-0.74339
0.03	TCMID01.001	TCMID01.032	TCMID01.001-TCMID01.032	0.846642	0.857414	0.155096	0.916953	0.89335	0.940556	0.749812	-0.522521
0.03	TCMID01.002	TCMID01.032	TCMID01.002-TCMID01.032	0.804254	0.7844	0.223706	0.891508	0.869355	0.913662	0.650483	-0.537453
0.03	TCMID01.003	TCMID01.032	TCMID01.003-TCMID01.032	0.579848	0.688158	0.553662	0.734056	0.689424	0.778687	0.524825	-0.943424
0.03	TCMID01.004	TCMID01.032	TCMID01.004-TCMID01.032	0.696883	0.742633	0.360363	0.821368	0.791107	0.85163	0.595143	-0.55644
0.03	TCMID01.005	TCMID01.032	TCMID01.005-TCMID01.032	0.587886	0.769708	0.484643	0.740464	0.692867	0.78806	0.549469	-0.671246
0.03	TCMID01.006	TCMID01.032	TCMID01.006-TCMID01.032	0.9408	0.80341	0.059251	0.969497	0.961669	0.977325	0.790158	-0.98419
0.03	TCMID01.007	TCMID01.032	TCMID01.007-TCMID01.032	0.372292	0.69633	0.797218	0.542584	0.47536	0.609808	0.425138	-0.705017
0.03	TCMID01.008	TCMID01.032	TCMID01.008-TCMID01.032	0.915573	0.78331	0.102676	0.955926	0.946205	0.965647	0.673223	-0.737392
0.03	TCMID01.009	TCMID01.032	TCMID01.009-TCMID01.032	0.805215	0.771831	0.267008	0.892099	0.864181	0.920016	0.611919	-0.989232
0.03	TCMID01.010	TCMID01.032	TCMID01.010-TCMID01.032	0.874005	0.7766	0.156317	0.932767	0.91614	0.949395	0.654469	-0.767785
0.03	TCMID01.011	TCMID01.032	TCMID01.011-TCMID01.032	0.804098	0.781263	0.233166	0.891413	0.870132	0.912693	0.638352	-0.634452
0.03	TCMID01.012	TCMID01.032	TCMID01.012-TCMID01.032	0.628875	0.701531	0.387222	0.772159	0.742187	0.80213	0.6183	-0.549092
0.03	TCMID01.013	TCMID01.032	TCMID01.013-TCMID01.032	0.642225	0.802099	0.387055	0.78214	0.732776	0.831504	0.603065	-0.342026
0.03	TCMID01.014	TCMID01.032	TCMID01.014-TCMID01.032	0.957366	0.882273	0.042925	0.978219	0.971636	0.984802	0.777031	-0.900726
0.03	TCMID01.015	TCMID01.032	TCMID01.015-TCMID01.032	0.380509	0.670423	0.793044	0.551259	0.482211	0.620306	0.428764	-0.450082
0.03	TCMID01.016	TCMID01.032	TCMID01.016-TCMID01.032	0.593309	0.749893	0.614165	0.744751	0.69842	0.791082	0.515886	-0.575591
0.03	TCMID01.018	TCMID01.032	TCMID01.018-TCMID01.032	0.467282	0.675658	0.761742	0.636936	0.593974	0.679897	0.462461	-1.1857
0.03	TCMID01.019	TCMID01.032	TCMID01.019-TCMID01.032	0.854814	0.795403	0.188943	0.921725	0.901579	0.94187	0.638283	-0.685501
0.03	TCMID01.020	TCMID01.032	TCMID01.020-TCMID01.032	0.82771	0.834513	0.201033	0.905735	0.881506	0.929963	0.652988	-0.861667
0.03	TCMID01.021	TCMID01.032	TCMID01.021-TCMID01.032	0.770584	0.774592	0.273545	0.870429	0.838372	0.902486	0.624701	-0.428265
0.03	TCMID01.022	TCMID01.032	TCMID01.022-TCMID01.032	0.957296	0.885552	0.046606	0.978182	0.970705	0.98566	0.718878	-0.579983
0.03	TCMID01.023	TCMID01.032	TCMID01.023-TCMID01.032	0.962185	0.872633	0.050962	0.980728	0.976562	0.984894	0.666778	-0.992078
0.03	TCMID01.024	TCMID01.032	TCMID01.024-TCMID01.032	0.580932	0.712017	0.48574	0.734924	0.677255	0.792593	0.549906	-0.383184
0.03	TCMID01.025	TCMID01.032	TCMID01.025-TCMID01.032	0.493055	0.929623	0.565827	0.660464	0.526447	0.794482	0.517326	-0.020448
0.03	TCMID01.026	TCMID01.032	TCMID01.026-TCMID01.032	0.71856	0.735933	0.329267	0.836235	0.802788	0.869682	0.608487	-0.599714
0.03	TCMID01.027	TCMID01.032	TCMID01.027-TCMID01.032	0.91355	0.829904	0.102724	0.954822	0.940042	0.969602	0.678494	-0.640266
0.03	TCMID01.028	TCMID01.032	TCMID01.028-TCMID01.032	0.919788	0.875455	0.100065	0.958218	0.943963	0.972474	0.668834	-1.2364
0.03	TCMID01.029	TCMID01.032	TCMID01.029-TCMID01.032	0.816345	0.884778	0.233464	0.898888	0.863605	0.93417	0.62834	-0.406836
0.03	TCMID01.030	TCMID01.032	TCMID01.030-TCMID01.032	0.867453	0.822754	0.150343	0.929022	0.910965	0.94708	0.677132	-0.607877
0.03	TCMID01.031	TCMID01.032	TCMID01.031-TCMID01.032	0.353071	0.687114	0.85469	0.521881	0.449231	0.59453	0.409382	-0.434011
0.03	TCMID01.001	TCMID01.033	TCMID01.001-TCMID01.033	0.9725	0.830591	0.026656	0.986059	0.981507	0.990611	0.660461	-0.54131
0.03	TCMID01.002	TCMID01.033	TCMID01.002-TCMID01.033	0.813986	0.737218	0.186075	0.897455	0.876107	0.918804	0.502815	-0.68339
0.03	TCMID01.003	TCMID01.033	TCMID01.003-TCMID01.033	0.346416	0.615707	0.700772	0.514575	0.444123	0.585028	0.29983	-1.05526
0.03	TCMID01.004	TCMID01.033	TCMID01.004-TCMID01.033	0.900854	0.752029	0.099278	0.947842	0.936811	0.958872	0.513535	-0.682567
0.03	TCMID01.005	TCMID01.033	TCMID01.005-TCMID01.033	0.916067	0.826184	0.083354	0.956195	0.943864	0.968526	0.522525	-0.822057
0.03	TCMID01.006	TCMID01.033	TCMID01.006-TCMID01.033	0.95592	0.801221	0.043638	0.977463	0.970529	0.984398	0.6545	-0.813178
0.03	TCMID01.007	TCMID01.033	TCMID01.007-TCMID01.033	0.874991	0.807804	0.129254	0.933328	0.917097	0.94956	0.486028	-0.760867
0.03	TCMID01.008	TCMID01.033	TCMID01.008-TCMID01.033	0.852892	0.779824	0.150499	0.920606	0.903833	0.937379	0.488253	-0.821572
0.03	TCMID01.009	TCMID01.033	TCMID01.009-TCMID01.033	0.892945	0.785243	0.115259	0.943446	0.926483	0.960408	0.472016	-1.19739
0.03	TCMID01.010	TCMID01.033	TCMID01.010-TCMID01.033	0.801687	0.717588	0.205118	0.889929	0.866079	0.913779	0.469163	-0.833203
0.03	TCMID01.011	TCMID01.033	TCMID01.011-TCMID01.033	0.881129	0.8	0.119647	0.936809	0.920132	0.953485	0.506591	-0.692804
0.03	TCMID01.012	TCMID01.033	TCMID01.012-TCMID01.033	0.870457	0.860322	0.128689	0.930743	0.913031	0.948454	0.584429	-0.876615
0.03	TCMID01.013	TCMID01.033	TCMID01.013-TCMID01.033	0.902225	0.760728	0.09606	0.9486	0.935548	0.961652	0.562568	-0.467488
0.03	TCMID01.014	TCMID01.033	TCMID01.014-TCMID01.033	0.93101	0.730445	0.068246	0.964273	0.956876	0.971669	0.6217	-0.762378
0.03	TCMID01.015	TCMID01.033	TCMID01.015-TCMID01.033	0.894126	0.79844	0.109493	0.944104	0.92949	0.958718	0.489173	-0.684429
0.03	TCMID01.016	TCMID01.033	TCMID01.016-TCMID01.033	0.864074	0.730769	0.156156	0.927081	0.911057	0.943105	0.448747	-0.766273
0.03	TCMID01.018	TCMID01.033	TCMID01.018-TCMID01.033	0.874996	0.814078	0.138219	0.933331	0.918022	0.94864	0.460328	-1.23287
0.03	TCMID01.019	TCMID01.033	TCMID01.019-TCMID01.033	0.87926	0.735763	0.126784	0.935751	0.921234	0.950268	0.479128	-0.900722
0.03	TCMID01.020	TCMID01.033	TCMID01.020-TCMID01.033	0.929006	0.762938	0.07008	0.963196	0.953689	0.972703	0.5276	-0.898333
0.03	TCMID01.021	TCMID01.033	TCMID01.021-TCMID01.033	0.889188	0.780769	0.11141	0.941344	0.927407	0.95528	0.50861	-0.722372
0.03	TCMID01.022	TCMID01.033	TCMID01.022-TCMID01.033	0.955184	0.831084	0.043026	0.977079	0.970954	0.983203	0.556588	-0.754418
0.03	TCMID01.023	TCMID01.033	TCMID01.023-TCMID01.033	0.965904	0.936187	0.034974	0.982657	0.977816	0.987498	0.488002	-1.24362
0.03	TCMID01.024	TCMID01.033	TCMID01.024-TCMID01.033	0.876185	0.834502	0.123488	0.934007	0.91695	0.951063	0.516968	-0.70708
0.03	TCMID01.025	TCMID01.033	TCMID01.025-TCMID01.033	0.905937	0.881818	0.092518	0.950647	0.933161	0.968134	0.544512	-0.244799
0.03	TCMID01.026	TCMID01.033	TCMID01.026-TCMID01.033	0.908433	0.774805	0.091037	0.95202	0.940766	0.963273	0.521836	-0.724811
0.03	TCMID01.027	TCMID01.033	TCMID01.027-TCMID01.033	0.929067	0.730858	0.070625	0.963229	0.954494	0.971964	0.517636	-0.702026
0.03	TCMID01.028	TCMID01.033	TCMID01.028-TCMID01.033	0.877356	0.708693	0.126586	0.934672	0.919657	0.949686	0.487462	-1.16625
0.03	TCMID01.029	TCMID01.033	TCMID01.029-TCMID01.033	0.938263	0.869839	0.062697	0.968148	0.955733	0.980563	0.501564	-0.637376
0.03	TCMID01.030	TCMID01.033	TCMID01.030-TCMID01.033	0.932991	0.762608	0.065576	0.965334	0.956201	0.974468	0.540442	-0.64581
0.03	TCMID01.031	TCMID01.033	TCMID01.031-TCMID01.033	0.892768	0.837805	0.112747	0.943346	0.927868	0.958824	0.481009	-0.985383
0.03	TCMID01.032	TCMID01.033	TCMID01.032-TCMID01.033	0.893752	0.853618	0.113683	0.943896	0.928174	0.959617	0.713279	-0.741011
0.03	TCMID01.001	TCMID01.034	TCMID01.001-TCMID01.034	0.989206	0.87955	0.009526	0.994574	0.992577	0.996571	0.71368	-0.522367
0.03	TCMID01.002	TCMID01.034	TCMID01.002-TCMID01.034	0.961279	0.913558	0.038692	0.980257	0.972609	0.987905	0.601961	-0.625921
0.03	TCMID01.003	TCMID01.034	TCMID01.003-TCMID01.034	0.43774	0.634831	0.645555	0.608928	0.548608	0.669248	0.377682	-0.938418
0.03	TCMID01.004	TCMID01.034	TCMID01.004-TCMID01.034	0.933097	0.809387	0.069716	0.965391	0.957283	0.973498	0.578854	-0.512327
0.03	TCMID01.005	TCMID01.034	TCMID01.005-TCMID01.034	0.951384	0.846246	0.049756	0.975086	0.966405	0.983768	0.588801	-0.582591
0.03	TCMID01.006	TCMID01.034	TCMID01.006-TCMID01.034	0.968097	0.867837	0.030693	0.98379	0.978531	0.989049	0.705737	-0.95851
0.03	TCMID01.007	TCMID01.034	TCMID01.007-TCMID01.034	0.908377	0.824827	0.100422	0.951989	0.939375	0.964603	0.55273	-0.742474
0.03	TCMID01.008	TCMID01.034	TCMID01.008-TCMID01.034	0.937169	0.874281	0.066812	0.967566	0.95858	0.976551	0.569326	-0.776151
0.03	TCMID01.009	TCMID01.034	TCMID01.009-TCMID01.034	0.944231	0.862069	0.063945	0.971316	0.958956	0.983676	0.546122	-1.16921
0.03	TCMID01.010	TCMID01.034	TCMID01.010-TCMID01.034	0.964198	0.887097	0.037517	0.981773	0.975427	0.988118	0.573334	-0.834984
0.03	TCMID01.011	TCMID01.034	TCMID01.011-TCMID01.034	0.934342	0.843716	0.068533	0.966057	0.956116	0.975997	0.57804	-0.590373
0.03	TCMID01.012	TCMID01.034	TCMID01.012-TCMID01.034	0.950899	0.911955	0.047805	0.974832	0.965618	0.984046	0.660468	-0.832272
0.03	TCMID01.013	TCMID01.034	TCMID01.013-TCMID01.034	0.939896	0.816761	0.059428	0.969017	0.959558	0.978476	0.626149	-0.298542
0.03	TCMID01.014	TCMID01.034	TCMID01.014-TCMID01.034	0.950965	0.828185	0.047719	0.974866	0.968959	0.980774	0.676679	-0.720777
0.03	TCMID01.015	TCMID01.034	TCMID01.015-TCMID01.034	0.957204	0.868575	0.045973	0.978134	0.970922	0.985346	0.565407	-0.426879
0.03	TCMID01.016	TCMID01.034	TCMID01.016-TCMID01.034	0.893804	0.771527	0.133634	0.943924	0.930574	0.957275	0.51731	-0.592119
0.03	TCMID01.018	TCMID01.034	TCMID01.018-TCMID01.034	0.925821	0.819646	0.088437	0.961482	0.952776	0.970187	0.534455	-1.11525
0.03	TCMID01.019	TCMID01.034	TCMID01.019-TCMID01.034	0.851649	0.741697	0.16782	0.919882	0.901966	0.937797	0.528076	-0.702752
0.03	TCMID01.020	TCMID01.034	TCMID01.020-TCMID01.034	0.945206	0.829634	0.056213	0.971831	0.963697	0.979965	0.588162	-0.618587
0.03	TCMID01.021	TCMID01.034	TCMID01.021-TCMID01.034	0.953894	0.875524	0.047552	0.976403	0.968967	0.983838	0.583783	-0.405104
0.03	TCMID01.022	TCMID01.034	TCMID01.022-TCMID01.034	0.954451	0.841796	0.045304	0.976695	0.97004	0.98335	0.610642	-0.599023
0.03	TCMID01.023	TCMID01.034	TCMID01.023-TCMID01.034	0.988382	0.958138	0.011436	0.994157	0.991788	0.996526	0.556121	-1.08999
0.03	TCMID01.024	TCMID01.034	TCMID01.024-TCMID01.034	0.960949	0.895062	0.039262	0.980086	0.972195	0.987977	0.597389	-0.342059
0.03	TCMID01.025	TCMID01.034	TCMID01.025-TCMID01.034	0.950098	0.931959	0.049696	0.97441	0.961323	0.987498	0.611546	-0.08703
0.03	TCMID01.026	TCMID01.034	TCMID01.026-TCMID01.034	0.955649	0.871394	0.045124	0.977322	0.970763	0.98388	0.591505	-0.707189
0.03	TCMID01.027	TCMID01.034	TCMID01.027-TCMID01.034	0.931255	0.76788	0.072168	0.964404	0.955159	0.973649	0.574779	-0.481508
0.03	TCMID01.028	TCMID01.034	TCMID01.028-TCMID01.034	0.952967	0.851898	0.05037	0.975917	0.969054	0.98278	0.566861	-1.1567
0.03	TCMID01.029	TCMID01.034	TCMID01.029-TCMID01.034	0.953497	0.91378	0.050091	0.976195	0.965347	0.987043	0.56473	-0.559817
0.03	TCMID01.030	TCMID01.034	TCMID01.030-TCMID01.034	0.956743	0.847245	0.04334	0.977893	0.971095	0.984692	0.602492	-0.649176
0.03	TCMID01.031	TCMID01.034	TCMID01.031-TCMID01.034	0.968243	0.887417	0.034271	0.983865	0.977971	0.98976	0.561406	-0.656858
0.03	TCMID01.032	TCMID01.034	TCMID01.032-TCMID01.034	0.978568	0.927466	0.020992	0.989168	0.983266	0.995069	0.788657	-0.526091
0.03	TCMID01.033	TCMID01.034	TCMID01.033-TCMID01.034	0.071223	0.363737	0.940508	0.132976	0.096812	0.16914	0.172974	-0.582426
0.03	TCMID01.001	TCMID01.036	TCMID01.001-TCMID01.036	1	1	-0.00064	1	1	1	1.12769	-0.031764
0.03	TCMID01.002	TCMID01.036	TCMID01.002-TCMID01.036	1	1	-0.000913	1	1	1	1.06477	-0.000843
0.03	TCMID01.003	TCMID01.036	TCMID01.003-TCMID01.036	1	1	-0.001162	1	1	1	1.0405	-0.467528
0.03	TCMID01.004	TCMID01.036	TCMID01.004-TCMID01.036	1	1	-0.000981	1	1	1	1.05635	-0.124106
0.03	TCMID01.005	TCMID01.036	TCMID01.005-TCMID01.036	1	1	-0.000959	1	1	1	1.05886	-0.357334
0.03	TCMID01.006	TCMID01.036	TCMID01.006-TCMID01.036	1	1	-0.000641	1	1	1	1.1275	-0.714981
0.03	TCMID01.007	TCMID01.036	TCMID01.007-TCMID01.036	1	1	-0.001095	1	1	1	1.04552	-0.296827
0.03	TCMID01.008	TCMID01.036	TCMID01.008-TCMID01.036	1	1	-0.001042	1	1	1	1.05007	-0.417558
0.03	TCMID01.009	TCMID01.036	TCMID01.009-TCMID01.036	0.997348	0.997159	0.004051	0.998672	0.996081	1.00126	1.03431	-0.663984
0.03	TCMID01.010	TCMID01.036	TCMID01.010-TCMID01.036	1	1	-0.001068	1	1	1	1.04771	-0.447669
0.03	TCMID01.011	TCMID01.036	TCMID01.011-TCMID01.036	1	1	-0.000987	1	1	1	1.05565	-0.175133
0.03	TCMID01.012	TCMID01.036	TCMID01.012-TCMID01.036	1	1	-0.000719	1	1	1	1.10251	-0.195491
0.03	TCMID01.013	TCMID01.036	TCMID01.013-TCMID01.036	1	1	-0.0008	1	1	1	1.08347	0.081862
0.03	TCMID01.014	TCMID01.036	TCMID01.014-TCMID01.036	1	1	-0.000683	1	1	1	1.11278	-0.407634
0.03	TCMID01.015	TCMID01.036	TCMID01.015-TCMID01.036	1	1	-0.001109	1	1	1	1.04439	-0.000867
0.03	TCMID01.016	TCMID01.036	TCMID01.016-TCMID01.036	1	1	-0.001411	1	1	1	1.02771	-0.306965
0.03	TCMID01.018	TCMID01.036	TCMID01.018-TCMID01.036	1	1	-0.001308	1	1	1	1.03214	-0.734754
0.03	TCMID01.019	TCMID01.036	TCMID01.019-TCMID01.036	1	1	-0.001151	1	1	1	1.04126	-0.28674
0.03	TCMID01.020	TCMID01.036	TCMID01.020-TCMID01.036	1	1	-0.000953	1	1	1	1.05961	-0.367436
0.03	TCMID01.021	TCMID01.036	TCMID01.021-TCMID01.036	1	1	-0.000989	1	1	1	1.05549	0.144192
0.03	TCMID01.022	TCMID01.036	TCMID01.022-TCMID01.036	1	1	-0.000869	1	1	1	1.07119	-0.144509
0.03	TCMID01.023	TCMID01.036	TCMID01.023-TCMID01.036	1	1	-0.001266	1	1	1	1.03426	-0.596856
0.03	TCMID01.024	TCMID01.036	TCMID01.024-TCMID01.036	1	1	-0.000932	1	1	1	1.06215	0.206775
0.03	TCMID01.025	TCMID01.036	TCMID01.025-TCMID01.036	1	1	-0.000861	1	1	1	1.07257	0.695197
0.03	TCMID01.026	TCMID01.036	TCMID01.026-TCMID01.036	1	1	-0.000952	1	1	1	1.05967	-0.164888
0.03	TCMID01.027	TCMID01.036	TCMID01.027-TCMID01.036	1	1	-0.001	1	1	1	1.05429	-0.205647
0.03	TCMID01.028	TCMID01.036	TCMID01.028-TCMID01.036	1	1	-0.00109	1	1	1	1.04593	-0.695204
0.03	TCMID01.029	TCMID01.036	TCMID01.029-TCMID01.036	0.996059	0.995708	0.006028	0.998025	0.99417	1.00188	1.04257	0.228489
0.03	TCMID01.030	TCMID01.036	TCMID01.030-TCMID01.036	1	1	-0.000905	1	1	1	1.06592	-0.296883
0.03	TCMID01.031	TCMID01.036	TCMID01.031-TCMID01.036	1	1	-0.001165	1	1	1	1.04033	-0.236107
0.03	TCMID01.032	TCMID01.036	TCMID01.032-TCMID01.036	1	1	-0.000532	1	1	1	1.17999	-0.031721
0.03	TCMID01.033	TCMID01.036	TCMID01.033-TCMID01.036	1	1	-0.000793	1	1	1	1.08483	-0.31696
0.03	TCMID01.034	TCMID01.036	TCMID01.034-TCMID01.036	1	1	-0.000676	1	1	1	1.115	-0.031744
0.03	TCMID01.001	TCMID01.037	TCMID01.001-TCMID01.037	0.959488	0.846301	0.041761	0.979325	0.973555	0.985095	0.618505	-0.465993
0.03	TCMID01.002	TCMID01.037	TCMID01.002-TCMID01.037	0.889384	0.801144	0.108372	0.941454	0.929129	0.953778	0.481573	-0.458002
0.03	TCMID01.003	TCMID01.037	TCMID01.003-TCMID01.037	0.365348	0.603215	0.648272	0.535173	0.476339	0.594006	0.27677	-0.820174
0.03	TCMID01.004	TCMID01.037	TCMID01.004-TCMID01.037	0.876282	0.77021	0.121435	0.934062	0.921547	0.946577	0.461356	-0.590186
0.03	TCMID01.005	TCMID01.037	TCMID01.005-TCMID01.037	0.864413	0.768786	0.133297	0.927276	0.91139	0.943162	0.463198	-0.695898
0.03	TCMID01.006	TCMID01.037	TCMID01.006-TCMID01.037	0.974447	0.856623	0.025668	0.987058	0.983697	0.990419	0.62298	-0.908734
0.03	TCMID01.007	TCMID01.037	TCMID01.007-TCMID01.037	0.813916	0.812989	0.185845	0.897413	0.877164	0.917662	0.423281	-0.775113
0.03	TCMID01.008	TCMID01.037	TCMID01.008-TCMID01.037	0.933244	0.832571	0.064406	0.965469	0.957985	0.972954	0.462963	-0.740969
0.03	TCMID01.009	TCMID01.037	TCMID01.009-TCMID01.037	0.895217	0.844413	0.105811	0.944712	0.928595	0.960829	0.422784	-1.07373
0.03	TCMID01.010	TCMID01.037	TCMID01.010-TCMID01.037	0.809946	0.774141	0.189273	0.894995	0.87516	0.91483	0.426628	-0.68991
0.03	TCMID01.011	TCMID01.037	TCMID01.011-TCMID01.037	0.940596	0.816901	0.056877	0.969389	0.962266	0.976512	0.476522	-0.506375
0.03	TCMID01.012	TCMID01.037	TCMID01.012-TCMID01.037	0.906942	0.763399	0.09451	0.951201	0.942258	0.960144	0.557378	-0.599187
0.03	TCMID01.013	TCMID01.037	TCMID01.013-TCMID01.037	0.885091	0.798193	0.114346	0.939044	0.924597	0.95349	0.516098	-0.461821
0.03	TCMID01.014	TCMID01.037	TCMID01.014-TCMID01.037	0.94045	0.784866	0.060727	0.969311	0.963628	0.974994	0.586136	-0.649341
0.03	TCMID01.015	TCMID01.037	TCMID01.015-TCMID01.037	0.83354	0.794437	0.166236	0.909214	0.89003	0.928398	0.426063	-0.459147
0.03	TCMID01.016	TCMID01.037	TCMID01.016-TCMID01.037	0.835788	0.772141	0.174864	0.91055	0.893136	0.927963	0.391311	-0.687919
0.03	TCMID01.018	TCMID01.037	TCMID01.018-TCMID01.037	0.780631	0.728814	0.228842	0.876803	0.855705	0.897901	0.38748	-1.06299
0.03	TCMID01.019	TCMID01.037	TCMID01.019-TCMID01.037	0.827508	0.784615	0.173495	0.905613	0.887741	0.923486	0.418099	-0.716732
0.03	TCMID01.020	TCMID01.037	TCMID01.020-TCMID01.037	0.896195	0.790315	0.101422	0.945256	0.932858	0.957655	0.473141	-0.85103
0.03	TCMID01.021	TCMID01.037	TCMID01.021-TCMID01.037	0.9209	0.851043	0.076658	0.958822	0.948334	0.969309	0.47118	-0.48088
0.03	TCMID01.022	TCMID01.037	TCMID01.022-TCMID01.037	0.83139	0.745825	0.167052	0.907933	0.889909	0.925957	0.477705	-0.503981
0.03	TCMID01.023	TCMID01.037	TCMID01.023-TCMID01.037	0.978802	0.934045	0.018686	0.989288	0.986525	0.99205	0.438793	-1.03573
0.03	TCMID01.024	TCMID01.037	TCMID01.024-TCMID01.037	0.901455	0.864894	0.096185	0.948174	0.934201	0.962147	0.479618	-0.502346
0.03	TCMID01.025	TCMID01.037	TCMID01.025-TCMID01.037	0.857428	0.916345	0.141011	0.923242	0.898301	0.948184	0.487731	-0.111176
0.03	TCMID01.026	TCMID01.037	TCMID01.026-TCMID01.037	0.914531	0.810498	0.083035	0.955357	0.945167	0.965548	0.478078	-0.544723
0.03	TCMID01.027	TCMID01.037	TCMID01.027-TCMID01.037	0.932873	0.808999	0.06465	0.965271	0.956994	0.973548	0.47175	-0.499421
0.03	TCMID01.028	TCMID01.037	TCMID01.028-TCMID01.037	0.903333	0.786399	0.095009	0.949212	0.937485	0.960939	0.446801	-1.15065
0.03	TCMID01.029	TCMID01.037	TCMID01.029-TCMID01.037	0.655891	0.744025	0.346818	0.792191	0.750226	0.834156	0.378373	-0.279531
0.03	TCMID01.030	TCMID01.037	TCMID01.030-TCMID01.037	0.933847	0.822094	0.063821	0.965792	0.957619	0.973965	0.495782	-0.619633
0.03	TCMID01.031	TCMID01.037	TCMID01.031-TCMID01.037	0.795829	0.794651	0.206428	0.886308	0.86393	0.908687	0.408144	-0.689002
0.03	TCMID01.032	TCMID01.037	TCMID01.032-TCMID01.037	0.830744	0.83761	0.195737	0.907548	0.888618	0.926478	0.656882	-0.512485
0.03	TCMID01.033	TCMID01.037	TCMID01.033-TCMID01.037	0.174976	0.445004	0.836011	0.297837	0.247087	0.348587	0.230594	-0.656453
0.03	TCMID01.034	TCMID01.037	TCMID01.034-TCMID01.037	0.236971	0.49556	0.803339	0.383147	0.330889	0.435405	0.296205	-0.574724
0.03	TCMID01.036	TCMID01.037	TCMID01.036-TCMID01.037	1	1	-0.000937	1	1	1	1.06161	-0.144501
0.03	TCMID01.001	TCMID01.038	TCMID01.001-TCMID01.038	0.772952	0.821353	0.242462	0.871938	0.845651	0.898226	0.808328	-0.233575
0.03	TCMID01.002	TCMID01.038	TCMID01.002-TCMID01.038	0.887522	0.859903	0.142648	0.940409	0.924302	0.956517	0.792347	-0.202429
0.03	TCMID01.003	TCMID01.038	TCMID01.003-TCMID01.038	0.687117	0.849144	0.471102	0.814546	0.78018	0.848912	0.671527	-0.52613
0.03	TCMID01.004	TCMID01.038	TCMID01.004-TCMID01.038	0.696569	0.794249	0.40516	0.82115	0.793259	0.849041	0.693037	-0.221658
0.03	TCMID01.005	TCMID01.038	TCMID01.005-TCMID01.038	0.573929	0.72825	0.561094	0.729294	0.685636	0.772952	0.631492	-0.455084
0.03	TCMID01.006	TCMID01.038	TCMID01.006-TCMID01.038	0.966404	0.946562	0.035167	0.982915	0.976394	0.989435	0.903614	-0.803233
0.03	TCMID01.007	TCMID01.038	TCMID01.007-TCMID01.038	0.442047	0.654472	0.805102	0.613082	0.556309	0.669856	0.542896	-0.46074
0.03	TCMID01.008	TCMID01.038	TCMID01.008-TCMID01.038	0.971725	0.966667	0.038102	0.98566	0.97922	0.992099	0.810658	-0.607815
0.03	TCMID01.009	TCMID01.038	TCMID01.009-TCMID01.038	0.872329	0.918665	0.200989	0.931811	0.90989	0.953732	0.750852	-0.836099
0.03	TCMID01.010	TCMID01.038	TCMID01.010-TCMID01.038	0.9261	0.942883	0.103583	0.961632	0.948574	0.974691	0.788499	-0.595658
0.03	TCMID01.011	TCMID01.038	TCMID01.011-TCMID01.038	0.919798	0.940299	0.106594	0.958224	0.944583	0.971864	0.795522	-0.382245
0.03	TCMID01.012	TCMID01.038	TCMID01.012-TCMID01.038	0.775241	0.826391	0.251545	0.873393	0.853872	0.892913	0.782174	-0.294145
0.03	TCMID01.013	TCMID01.038	TCMID01.013-TCMID01.038	0.688297	0.860257	0.368271	0.815375	0.773164	0.857585	0.717317	-0.073691
0.03	TCMID01.014	TCMID01.038	TCMID01.014-TCMID01.038	0.888984	0.89723	0.121119	0.94123	0.929088	0.953371	0.849585	-0.573418
0.03	TCMID01.015	TCMID01.038	TCMID01.015-TCMID01.038	0.492164	0.798749	0.739485	0.659665	0.604053	0.715276	0.571836	-0.249037
0.03	TCMID01.016	TCMID01.038	TCMID01.016-TCMID01.038	0.65159	0.804051	0.611296	0.789046	0.751167	0.826925	0.640619	-0.450164
0.03	TCMID01.018	TCMID01.038	TCMID01.018-TCMID01.038	0.549918	0.706108	0.743287	0.70961	0.675253	0.743966	0.592767	-0.867423
0.03	TCMID01.019	TCMID01.038	TCMID01.019-TCMID01.038	0.922837	0.946188	0.114217	0.95987	0.94453	0.975211	0.779169	-0.43024
0.03	TCMID01.020	TCMID01.038	TCMID01.020-TCMID01.038	0.793572	0.818359	0.270047	0.884907	0.861127	0.908687	0.743408	-0.534277
0.03	TCMID01.021	TCMID01.038	TCMID01.021-TCMID01.038	0.859793	0.940364	0.187504	0.924612	0.899697	0.949527	0.768948	-0.100791
0.03	TCMID01.022	TCMID01.038	TCMID01.022-TCMID01.038	0.980252	0.957371	0.023368	0.990028	0.984631	0.995425	0.840752	-0.284701
0.03	TCMID01.023	TCMID01.038	TCMID01.023-TCMID01.038	0.975022	0.906281	0.038622	0.987353	0.984308	0.990398	0.792	-0.722717
0.03	TCMID01.024	TCMID01.038	TCMID01.024-TCMID01.038	0.707892	0.873584	0.377411	0.828966	0.783919	0.874012	0.704841	0.009206
0.03	TCMID01.025	TCMID01.038	TCMID01.025-TCMID01.038	0.531424	0.934863	0.577185	0.694026	0.577197	0.810855	0.620308	0.398101
0.03	TCMID01.026	TCMID01.038	TCMID01.026-TCMID01.038	0.795632	0.895355	0.267251	0.886186	0.859428	0.912944	0.74444	-0.285679
0.03	TCMID01.027	TCMID01.038	TCMID01.027-TCMID01.038	0.947476	0.952405	0.069945	0.97303	0.960833	0.985227	0.805727	-0.39054
0.03	TCMID01.028	TCMID01.038	TCMID01.028-TCMID01.038	0.898482	0.881288	0.144821	0.946527	0.932279	0.960774	0.774494	-0.936753
0.03	TCMID01.029	TCMID01.038	TCMID01.029-TCMID01.038	0.839351	0.920238	0.232467	0.91266	0.882334	0.942986	0.747051	-0.013234
0.03	TCMID01.030	TCMID01.038	TCMID01.030-TCMID01.038	0.901461	0.933153	0.124121	0.948177	0.932942	0.963413	0.79993	-0.550855
0.03	TCMID01.031	TCMID01.038	TCMID01.031-TCMID01.038	0.439236	0.73982	0.846896	0.610374	0.549987	0.67076	0.536761	-0.356078
0.03	TCMID01.032	TCMID01.038	TCMID01.032-TCMID01.038	0.042569	0.299773	0.974739	0.081662	0.062088	0.101236	0.202788	-0.08241
0.03	TCMID01.033	TCMID01.038	TCMID01.033-TCMID01.038	0.916362	0.942175	0.097608	0.956356	0.942591	0.97012	0.829303	-0.506132
0.03	TCMID01.034	TCMID01.038	TCMID01.034-TCMID01.038	0.983178	0.960957	0.017518	0.991518	0.986085	0.996951	0.896174	-0.213053
0.03	TCMID01.036	TCMID01.038	TCMID01.036-TCMID01.038	1	1	-0.00044	1	1	1	1.25445	0.577006
0.03	TCMID01.037	TCMID01.038	TCMID01.037-TCMID01.038	0.847413	0.882264	0.197113	0.917405	0.900738	0.934072	0.770558	-0.175631
0.03	TCMID01.001	TCMID01.039	TCMID01.001-TCMID01.039	0.941713	0.804574	0.067776	0.969982	0.960724	0.979239	0.574288	-0.640454
0.03	TCMID01.002	TCMID01.039	TCMID01.002-TCMID01.039	0.921108	0.885256	0.078714	0.958934	0.944975	0.972893	0.442186	-0.834216
0.03	TCMID01.003	TCMID01.039	TCMID01.003-TCMID01.039	0.689473	0.73715	0.307764	0.816199	0.780769	0.851629	0.333367	-1.08734
0.03	TCMID01.004	TCMID01.039	TCMID01.004-TCMID01.039	0.80571	0.79505	0.195175	0.892403	0.870622	0.914183	0.395785	-0.722467
0.03	TCMID01.005	TCMID01.039	TCMID01.005-TCMID01.039	0.81879	0.785848	0.182709	0.900368	0.875396	0.92534	0.404392	-0.756739
0.03	TCMID01.006	TCMID01.039	TCMID01.006-TCMID01.039	0.944586	0.834924	0.064292	0.971503	0.962656	0.98035	0.574819	-0.9616
0.03	TCMID01.007	TCMID01.039	TCMID01.007-TCMID01.039	0.60348	0.712969	0.395604	0.752713	0.704009	0.801416	0.321848	-0.729196
0.03	TCMID01.008	TCMID01.039	TCMID01.008-TCMID01.039	0.906893	0.862163	0.090568	0.951174	0.938284	0.964063	0.405359	-1.10565
0.03	TCMID01.009	TCMID01.039	TCMID01.009-TCMID01.039	0.770408	0.783526	0.226354	0.870317	0.837192	0.903442	0.341285	-1.30374
0.03	TCMID01.010	TCMID01.039	TCMID01.010-TCMID01.039	0.844429	0.827009	0.153279	0.915654	0.894412	0.936896	0.385774	-1.07503
0.03	TCMID01.011	TCMID01.039	TCMID01.011-TCMID01.039	0.782004	0.757094	0.219126	0.877668	0.850634	0.904703	0.388426	-0.706328
0.03	TCMID01.012	TCMID01.039	TCMID01.012-TCMID01.039	0.842933	0.817276	0.175446	0.914773	0.89547	0.934077	0.497873	-0.889665
0.03	TCMID01.013	TCMID01.039	TCMID01.013-TCMID01.039	0.712921	0.707463	0.30815	0.832404	0.794575	0.870233	0.424242	-0.633121
0.03	TCMID01.014	TCMID01.039	TCMID01.014-TCMID01.039	0.931512	0.858824	0.077087	0.964542	0.956021	0.973063	0.543258	-1.04847
0.03	TCMID01.015	TCMID01.039	TCMID01.015-TCMID01.039	0.690989	0.705922	0.307086	0.81726	0.77749	0.85703	0.342031	-0.472592
0.03	TCMID01.016	TCMID01.039	TCMID01.016-TCMID01.039	0.557046	0.612903	0.446437	0.715516	0.664844	0.766189	0.273952	-0.602886
0.03	TCMID01.018	TCMID01.039	TCMID01.018-TCMID01.039	0.549616	0.690397	0.449751	0.709358	0.658566	0.76015	0.281181	-0.820315
0.03	TCMID01.019	TCMID01.039	TCMID01.019-TCMID01.039	0.382565	0.607189	0.616239	0.553414	0.48617	0.620657	0.249535	-0.825046
0.03	TCMID01.020	TCMID01.039	TCMID01.020-TCMID01.039	0.871672	0.753596	0.128594	0.931437	0.914448	0.948426	0.4189	-0.958644
0.03	TCMID01.021	TCMID01.039	TCMID01.021-TCMID01.039	0.872396	0.816446	0.126763	0.93185	0.91331	0.950389	0.409905	-0.606742
0.03	TCMID01.022	TCMID01.039	TCMID01.022-TCMID01.039	0.945199	0.882418	0.054622	0.971828	0.963571	0.980084	0.462186	-0.8975
0.03	TCMID01.023	TCMID01.039	TCMID01.023-TCMID01.039	0.965237	0.947235	0.030457	0.982311	0.976118	0.988504	0.378253	-1.30289
0.03	TCMID01.024	TCMID01.039	TCMID01.024-TCMID01.039	0.784249	0.736156	0.219677	0.87908	0.849289	0.908872	0.402621	-0.540604
0.03	TCMID01.025	TCMID01.039	TCMID01.025-TCMID01.039	0.67935	0.78714	0.335736	0.809063	0.760785	0.857342	0.394386	-0.321988
0.03	TCMID01.026	TCMID01.039	TCMID01.026-TCMID01.039	0.743235	0.758145	0.260738	0.852708	0.820937	0.884478	0.386931	-0.766062
0.03	TCMID01.027	TCMID01.039	TCMID01.027-TCMID01.039	0.867104	0.785059	0.13186	0.928822	0.910281	0.947363	0.40598	-0.698311
0.03	TCMID01.028	TCMID01.039	TCMID01.028-TCMID01.039	0.909523	0.85705	0.087301	0.952618	0.938181	0.967055	0.396111	-1.33632
0.03	TCMID01.029	TCMID01.039	TCMID01.029-TCMID01.039	0.88029	0.852153	0.116569	0.936334	0.91748	0.955189	0.386613	-0.7638
0.03	TCMID01.030	TCMID01.039	TCMID01.030-TCMID01.039	0.893281	0.790368	0.107924	0.943633	0.929351	0.957915	0.437967	-0.755102
0.03	TCMID01.031	TCMID01.039	TCMID01.031-TCMID01.039	0.684549	0.725381	0.312688	0.812739	0.770481	0.854996	0.331814	-0.732595
0.03	TCMID01.032	TCMID01.039	TCMID01.032-TCMID01.039	0.811815	0.885089	0.251146	0.896135	0.867528	0.924741	0.618307	-0.760532
0.03	TCMID01.033	TCMID01.039	TCMID01.033-TCMID01.039	0.915547	0.810405	0.08895	0.955912	0.944916	0.966907	0.483571	-0.865469
0.03	TCMID01.034	TCMID01.039	TCMID01.034-TCMID01.039	0.779974	0.66625	0.254412	0.876388	0.850248	0.902528	0.500967	-0.59595
0.03	TCMID01.036	TCMID01.039	TCMID01.036-TCMID01.039	1	1	-0.001192	1	1	1	1.03853	-0.306924
0.03	TCMID01.037	TCMID01.039	TCMID01.037-TCMID01.039	0.83819	0.779304	0.163732	0.911973	0.895355	0.928591	0.415097	-0.828413
0.03	TCMID01.038	TCMID01.039	TCMID01.038-TCMID01.039	0.835763	0.90207	0.251349	0.910535	0.886151	0.934919	0.738294	-0.431328
0.03	TCMID01.001	TCMID01.040	TCMID01.001-TCMID01.040	0.94303	0.755045	0.060887	0.97068	0.962153	0.979207	0.601395	-0.367312
0.03	TCMID01.002	TCMID01.040	TCMID01.002-TCMID01.040	0.577373	0.67678	0.422746	0.732069	0.683603	0.780536	0.376552	-0.490513
0.03	TCMID01.003	TCMID01.040	TCMID01.003-TCMID01.040	0.777346	0.759672	0.222521	0.874727	0.846349	0.903105	0.388828	-0.943636
0.03	TCMID01.004	TCMID01.040	TCMID01.004-TCMID01.040	0.851901	0.784508	0.145621	0.920029	0.902212	0.937845	0.440453	-0.534334
0.03	TCMID01.005	TCMID01.040	TCMID01.005-TCMID01.040	0.817548	0.77247	0.180252	0.899616	0.874534	0.924698	0.436478	-0.687933
0.03	TCMID01.006	TCMID01.040	TCMID01.006-TCMID01.040	0.960867	0.801914	0.041208	0.980043	0.975335	0.984751	0.606724	-0.827281
0.03	TCMID01.007	TCMID01.040	TCMID01.007-TCMID01.040	0.734335	0.76735	0.264384	0.84682	0.810992	0.882648	0.387949	-0.762385
0.03	TCMID01.008	TCMID01.040	TCMID01.008-TCMID01.040	0.805746	0.762014	0.19192	0.892424	0.870972	0.913877	0.415722	-0.515159
0.03	TCMID01.009	TCMID01.040	TCMID01.009-TCMID01.040	0.434984	0.542037	0.576708	0.606256	0.536663	0.675848	0.283286	-0.798048
0.03	TCMID01.010	TCMID01.040	TCMID01.010-TCMID01.040	0.063348	0.37514	0.938607	0.119147	0.079977	0.158318	0.115214	-0.540936
0.03	TCMID01.011	TCMID01.040	TCMID01.011-TCMID01.040	0.633327	0.646925	0.364824	0.775505	0.731173	0.819837	0.378527	-0.473703
0.03	TCMID01.012	TCMID01.040	TCMID01.012-TCMID01.040	0.673627	0.708576	0.342711	0.804991	0.770259	0.839723	0.469602	-0.612759
0.03	TCMID01.013	TCMID01.040	TCMID01.013-TCMID01.040	0.394291	0.526237	0.619648	0.56558	0.495594	0.635565	0.335668	-0.33873
0.03	TCMID01.014	TCMID01.040	TCMID01.014-TCMID01.040	0.893986	0.764963	0.111889	0.944026	0.932672	0.955379	0.559477	-0.613709
0.03	TCMID01.015	TCMID01.040	TCMID01.015-TCMID01.040	0.704162	0.732057	0.295128	0.826403	0.787555	0.86525	0.377714	-0.338783
0.03	TCMID01.016	TCMID01.040	TCMID01.016-TCMID01.040	0.691488	0.67506	0.324215	0.817609	0.77956	0.855658	0.340871	-0.458724
0.03	TCMID01.018	TCMID01.040	TCMID01.018-TCMID01.040	0.482117	0.692946	0.534999	0.650579	0.591867	0.70929	0.29225	-0.920647
0.03	TCMID01.019	TCMID01.040	TCMID01.019-TCMID01.040	0.880137	0.775773	0.118047	0.936248	0.919964	0.952531	0.415412	-0.622296
0.03	TCMID01.020	TCMID01.040	TCMID01.020-TCMID01.040	0.89512	0.753923	0.102441	0.944658	0.930831	0.958484	0.458268	-0.75337
0.03	TCMID01.021	TCMID01.040	TCMID01.021-TCMID01.040	0.851474	0.740413	0.146013	0.919779	0.899572	0.939987	0.438578	-0.29555
0.03	TCMID01.022	TCMID01.040	TCMID01.022-TCMID01.040	0.960551	0.826377	0.037329	0.979879	0.973867	0.98589	0.499076	-0.469644
0.03	TCMID01.023	TCMID01.040	TCMID01.023-TCMID01.040	0.952924	0.928592	0.044798	0.975895	0.968972	0.982817	0.415918	-0.9801
0.03	TCMID01.024	TCMID01.040	TCMID01.024-TCMID01.040	0.561435	0.626841	0.438019	0.719127	0.661126	0.777128	0.367079	-0.447393
0.03	TCMID01.025	TCMID01.040	TCMID01.025-TCMID01.040	0.430262	0.785714	0.574923	0.601655	0.532756	0.670553	0.335917	-0.059422
0.03	TCMID01.026	TCMID01.040	TCMID01.026-TCMID01.040	0.482186	0.545912	0.517017	0.650641	0.592117	0.709166	0.336437	-0.399011
0.03	TCMID01.027	TCMID01.040	TCMID01.027-TCMID01.040	0.93141	0.757895	0.065802	0.964487	0.954989	0.973986	0.456141	-0.462871
0.03	TCMID01.028	TCMID01.040	TCMID01.028-TCMID01.040	0.683709	0.7182	0.315269	0.812146	0.769135	0.855157	0.375126	-1.01119
0.03	TCMID01.029	TCMID01.040	TCMID01.029-TCMID01.040	0.878511	0.799184	0.119215	0.935327	0.916375	0.954279	0.422406	-0.339947
0.03	TCMID01.030	TCMID01.040	TCMID01.030-TCMID01.040	0.924384	0.774872	0.073482	0.960706	0.950911	0.970501	0.478833	-0.499594
0.03	TCMID01.031	TCMID01.040	TCMID01.031-TCMID01.040	0.563676	0.623955	0.43954	0.720963	0.665299	0.776627	0.330807	-0.562569
0.03	TCMID01.032	TCMID01.040	TCMID01.032-TCMID01.040	0.758693	0.8107	0.289364	0.862792	0.830038	0.895546	0.618511	-0.500169
0.03	TCMID01.033	TCMID01.040	TCMID01.033-TCMID01.040	0.80112	0.699536	0.202245	0.88958	0.865611	0.913549	0.480933	-0.516787
0.03	TCMID01.034	TCMID01.040	TCMID01.034-TCMID01.040	0.970079	0.860728	0.030252	0.984812	0.979438	0.990186	0.586895	-0.436035
0.03	TCMID01.036	TCMID01.040	TCMID01.036-TCMID01.040	1	1	-0.000998	1	1	1	1.05444	-0.11381
0.03	TCMID01.037	TCMID01.040	TCMID01.037-TCMID01.040	0.772637	0.719008	0.225659	0.871737	0.848942	0.894533	0.429608	-0.486169
0.03	TCMID01.038	TCMID01.040	TCMID01.038-TCMID01.040	0.801623	0.903797	0.267588	0.88989	0.862323	0.917457	0.741289	-0.31817
0.03	TCMID01.039	TCMID01.040	TCMID01.039-TCMID01.040	0.814722	0.782438	0.185292	0.897903	0.872791	0.923015	0.393849	-0.730096
0.03	TCMID01.001	TCMID01.041	TCMID01.001-TCMID01.041	0.083628	0.465544	0.932033	0.154348	0.097284	0.211411	0.195987	-0.349251
0.03	TCMID01.002	TCMID01.041	TCMID01.002-TCMID01.041	0.441768	0.636119	0.565356	0.612814	0.547337	0.678292	0.376787	-0.425654
0.03	TCMID01.003	TCMID01.041	TCMID01.003-TCMID01.041	0.812738	0.777778	0.201129	0.896696	0.870941	0.922452	0.468682	-0.73944
0.03	TCMID01.004	TCMID01.041	TCMID01.004-TCMID01.041	0.127364	0.54222	0.897926	0.22595	0.172241	0.279659	0.196611	-0.399928
0.03	TCMID01.005	TCMID01.041	TCMID01.005-TCMID01.041	0.224775	0.571233	0.793406	0.367048	0.299522	0.434573	0.263465	-0.712706
0.03	TCMID01.006	TCMID01.041	TCMID01.006-TCMID01.041	0.947199	0.802961	0.052301	0.972884	0.966184	0.979583	0.659287	-0.849268
0.03	TCMID01.007	TCMID01.041	TCMID01.007-TCMID01.041	0.588094	0.714906	0.436096	0.740629	0.686849	0.794409	0.406324	-0.629655
0.03	TCMID01.008	TCMID01.041	TCMID01.008-TCMID01.041	0.863833	0.803311	0.140359	0.926942	0.909177	0.944707	0.500748	-0.753244
0.03	TCMID01.009	TCMID01.041	TCMID01.009-TCMID01.041	0.880981	0.768769	0.130228	0.936725	0.91831	0.955139	0.47885	-0.923649
0.03	TCMID01.010	TCMID01.041	TCMID01.010-TCMID01.041	0.912587	0.805438	0.089879	0.954296	0.941316	0.967276	0.510281	-0.720735
0.03	TCMID01.011	TCMID01.041	TCMID01.011-TCMID01.041	0.790372	0.800615	0.214305	0.882914	0.850567	0.91526	0.488579	-0.434108
0.03	TCMID01.012	TCMID01.041	TCMID01.012-TCMID01.041	0.762119	0.865258	0.237189	0.865003	0.830144	0.899862	0.554303	-0.569301
0.03	TCMID01.013	TCMID01.041	TCMID01.013-TCMID01.041	0.89137	0.783874	0.107061	0.942565	0.926288	0.958842	0.567688	-0.232249
0.03	TCMID01.014	TCMID01.041	TCMID01.014-TCMID01.041	0.077724	0.60241	0.928766	0.144237	0.097738	0.190737	0.181945	-0.63538
0.03	TCMID01.015	TCMID01.041	TCMID01.015-TCMID01.041	0.849602	0.786787	0.158301	0.918686	0.896324	0.941049	0.486333	-0.427974
0.03	TCMID01.016	TCMID01.041	TCMID01.016-TCMID01.041	0.888949	0.819128	0.129106	0.94121	0.924485	0.957935	0.465554	-0.549689
0.03	TCMID01.018	TCMID01.041	TCMID01.018-TCMID01.041	0.86144	0.856077	0.155829	0.925563	0.905424	0.945701	0.466789	-0.984823
0.03	TCMID01.019	TCMID01.041	TCMID01.019-TCMID01.041	0.837079	0.748065	0.174012	0.911315	0.888599	0.934032	0.477034	-0.593616
0.03	TCMID01.020	TCMID01.041	TCMID01.020-TCMID01.041	0.092231	0.437756	0.928152	0.168886	0.120976	0.216795	0.1692	-0.631389
0.03	TCMID01.021	TCMID01.041	TCMID01.021-TCMID01.041	0.823922	0.722449	0.179704	0.903462	0.878493	0.928431	0.498564	-0.231336
0.03	TCMID01.022	TCMID01.041	TCMID01.022-TCMID01.041	0.938445	0.84994	0.060119	0.968245	0.958105	0.978386	0.56077	-0.424762
0.03	TCMID01.023	TCMID01.041	TCMID01.023-TCMID01.041	0.722364	0.790426	0.31049	0.838805	0.816084	0.861527	0.431134	-0.922752
0.03	TCMID01.024	TCMID01.041	TCMID01.024-TCMID01.041	0.776827	0.785518	0.225584	0.874398	0.841354	0.907442	0.49529	-0.344332
0.03	TCMID01.025	TCMID01.041	TCMID01.025-TCMID01.041	0.920118	0.861438	0.078544	0.958397	0.941324	0.975471	0.557709	0.0804
0.03	TCMID01.026	TCMID01.041	TCMID01.026-TCMID01.041	0.863814	0.776559	0.137359	0.926932	0.908133	0.94573	0.517916	-0.469391
0.03	TCMID01.027	TCMID01.041	TCMID01.027-TCMID01.041	0.910625	0.769618	0.090326	0.953222	0.940552	0.965892	0.521949	-0.419701
0.03	TCMID01.028	TCMID01.041	TCMID01.028-TCMID01.041	0.168502	0.490728	0.881535	0.288407	0.218403	0.35841	0.217831	-0.766949
0.03	TCMID01.029	TCMID01.041	TCMID01.029-TCMID01.041	0.943974	0.833638	0.057313	0.97118	0.961597	0.980763	0.513088	-0.188006
0.03	TCMID01.030	TCMID01.041	TCMID01.030-TCMID01.041	0.938254	0.810811	0.060583	0.968143	0.959417	0.97687	0.551203	-0.608888
0.03	TCMID01.031	TCMID01.041	TCMID01.031-TCMID01.041	0.858016	0.819157	0.151972	0.923583	0.901135	0.946031	0.481249	-0.636572
0.03	TCMID01.032	TCMID01.041	TCMID01.032-TCMID01.041	0.859534	0.843385	0.149099	0.924462	0.902507	0.946416	0.706074	-0.439604
0.03	TCMID01.033	TCMID01.041	TCMID01.033-TCMID01.041	0.920884	0.795355	0.077463	0.958813	0.947302	0.970323	0.579363	-0.584842
0.03	TCMID01.034	TCMID01.041	TCMID01.034-TCMID01.041	0.956924	0.874231	0.041945	0.977988	0.96942	0.986555	0.642101	-0.437801
0.03	TCMID01.036	TCMID01.041	TCMID01.036-TCMID01.041	1	1	-0.00077	1	1	1	1.08979	0.092215
0.03	TCMID01.037	TCMID01.041	TCMID01.037-TCMID01.041	0.937638	0.867123	0.061529	0.967815	0.95841	0.97722	0.543171	-0.532787
0.03	TCMID01.038	TCMID01.041	TCMID01.038-TCMID01.041	0.832034	0.857918	0.194089	0.908317	0.886382	0.930252	0.795871	-0.108475
0.03	TCMID01.039	TCMID01.041	TCMID01.039-TCMID01.041	0.924848	0.858065	0.079884	0.960957	0.948769	0.973145	0.496158	-0.752909
0.03	TCMID01.040	TCMID01.041	TCMID01.040-TCMID01.041	0.929815	0.822894	0.070413	0.963631	0.953219	0.974043	0.527695	-0.393147
0.03	TCMID01.001	TCMID01.042	TCMID01.001-TCMID01.042	0.879184	0.815804	0.129423	0.935708	0.918037	0.953379	0.586927	-0.718969
0.03	TCMID01.002	TCMID01.042	TCMID01.002-TCMID01.042	0.407931	0.620031	0.591847	0.579476	0.524856	0.634097	0.321815	-0.776097
0.03	TCMID01.003	TCMID01.042	TCMID01.003-TCMID01.042	0.323472	0.57002	0.687398	0.488824	0.426673	0.550974	0.256118	-0.996979
0.03	TCMID01.004	TCMID01.042	TCMID01.004-TCMID01.042	0.618674	0.653253	0.379636	0.764421	0.7276	0.801242	0.382126	-0.795079
0.03	TCMID01.005	TCMID01.042	TCMID01.005-TCMID01.042	0.654413	0.70413	0.343777	0.791112	0.750239	0.831986	0.397401	-0.94348
0.03	TCMID01.006	TCMID01.042	TCMID01.006-TCMID01.042	0.86502	0.738806	0.144769	0.927625	0.913796	0.941455	0.581869	-1.07662
0.03	TCMID01.007	TCMID01.042	TCMID01.007-TCMID01.042	0.219546	0.546594	0.786152	0.360045	0.294401	0.42569	0.216375	-0.901196
0.03	TCMID01.008	TCMID01.042	TCMID01.008-TCMID01.042	0.690404	0.731153	0.308483	0.816851	0.786881	0.846821	0.392191	-1.12196
0.03	TCMID01.009	TCMID01.042	TCMID01.009-TCMID01.042	0.569776	0.735574	0.441969	0.725933	0.6701	0.781766	0.331432	-1.31614
0.03	TCMID01.010	TCMID01.042	TCMID01.010-TCMID01.042	0.706244	0.773245	0.293159	0.827835	0.794693	0.860976	0.392237	-1.11721
0.03	TCMID01.011	TCMID01.042	TCMID01.011-TCMID01.042	0.336766	0.569779	0.662475	0.503851	0.444625	0.563078	0.28104	-0.722897
0.03	TCMID01.012	TCMID01.042	TCMID01.012-TCMID01.042	0.238762	0.542584	0.793606	0.385484	0.323586	0.447383	0.283098	-0.728379
0.03	TCMID01.013	TCMID01.042	TCMID01.013-TCMID01.042	0.623447	0.708937	0.381599	0.768054	0.717113	0.818994	0.428171	-0.498518
0.03	TCMID01.014	TCMID01.042	TCMID01.014-TCMID01.042	0.912584	0.82229	0.090809	0.954294	0.94497	0.963618	0.571925	-1.04796
0.03	TCMID01.015	TCMID01.042	TCMID01.015-TCMID01.042	0.337899	0.632493	0.667584	0.505119	0.439148	0.57109	0.266953	-0.775215
0.03	TCMID01.016	TCMID01.042	TCMID01.016-TCMID01.042	0.482028	0.643216	0.554186	0.650497	0.596019	0.704976	0.291541	-0.794506
0.03	TCMID01.018	TCMID01.042	TCMID01.018-TCMID01.042	0.325967	0.573206	0.704599	0.491667	0.438448	0.544885	0.24587	-1.22798
0.03	TCMID01.019	TCMID01.042	TCMID01.019-TCMID01.042	0.524765	0.641409	0.481059	0.688322	0.634124	0.74252	0.327481	-0.757405
0.03	TCMID01.020	TCMID01.042	TCMID01.020-TCMID01.042	0.738503	0.705483	0.25948	0.849585	0.817419	0.881751	0.423547	-0.957811
0.03	TCMID01.021	TCMID01.042	TCMID01.021-TCMID01.042	0.476288	0.691299	0.52253	0.645251	0.581936	0.708565	0.333986	-0.699983
0.03	TCMID01.022	TCMID01.042	TCMID01.022-TCMID01.042	0.686132	0.743275	0.313801	0.813853	0.778709	0.848998	0.428499	-0.864821
0.03	TCMID01.023	TCMID01.042	TCMID01.023-TCMID01.042	0.807017	0.810776	0.197288	0.893203	0.87655	0.909856	0.391403	-1.08095
0.03	TCMID01.024	TCMID01.042	TCMID01.024-TCMID01.042	0.204089	0.639896	0.795778	0.338994	0.265248	0.41274	0.225113	-0.59731
0.03	TCMID01.025	TCMID01.042	TCMID01.025-TCMID01.042	0.590837	0.873563	0.410291	0.7428	0.651816	0.833785	0.399819	-0.415457
0.03	TCMID01.026	TCMID01.042	TCMID01.026-TCMID01.042	0.528005	0.665272	0.470573	0.691104	0.639812	0.742396	0.358227	-0.828199
0.03	TCMID01.027	TCMID01.042	TCMID01.027-TCMID01.042	0.709098	0.655809	0.289056	0.829792	0.795184	0.864401	0.405323	-0.777806
0.03	TCMID01.028	TCMID01.042	TCMID01.028-TCMID01.042	0.787104	0.808086	0.212038	0.880871	0.850742	0.911	0.410525	-1.42295
0.03	TCMID01.029	TCMID01.042	TCMID01.029-TCMID01.042	0.790054	0.800905	0.209424	0.882715	0.849113	0.916318	0.408676	-0.552501
0.03	TCMID01.030	TCMID01.042	TCMID01.030-TCMID01.042	0.778631	0.734743	0.219772	0.875539	0.849995	0.901084	0.446754	-0.879821
0.03	TCMID01.031	TCMID01.042	TCMID01.031-TCMID01.042	0.276804	0.598407	0.735337	0.433589	0.365196	0.501983	0.236719	-0.776603
0.03	TCMID01.032	TCMID01.042	TCMID01.032-TCMID01.042	0.368661	0.591869	0.74496	0.538717	0.481663	0.595771	0.434682	-0.811704
0.03	TCMID01.033	TCMID01.042	TCMID01.033-TCMID01.042	0.843421	0.789834	0.157595	0.915061	0.89602	0.934102	0.500507	-0.992964
0.03	TCMID01.034	TCMID01.042	TCMID01.034-TCMID01.042	0.931723	0.852818	0.070763	0.964655	0.95507	0.97424	0.581857	-0.743762
0.03	TCMID01.036	TCMID01.042	TCMID01.036-TCMID01.042	0.9967	0.998153	0.004378	0.998347	0.996065	1.00063	1.05662	-0.465302
0.03	TCMID01.037	TCMID01.042	TCMID01.037-TCMID01.042	0.827898	0.7536	0.169929	0.905847	0.88794	0.923755	0.452363	-0.694907
0.03	TCMID01.038	TCMID01.042	TCMID01.038-TCMID01.042	0.506207	0.716152	0.652306	0.672161	0.6282	0.716122	0.592624	-0.529112
0.03	TCMID01.039	TCMID01.042	TCMID01.039-TCMID01.042	0.736708	0.747835	0.266765	0.848396	0.815539	0.881253	0.382592	-0.761564
0.03	TCMID01.040	TCMID01.042	TCMID01.040-TCMID01.042	0.723495	0.779587	0.274596	0.839567	0.804189	0.874945	0.409692	-0.833849
0.03	TCMID01.041	TCMID01.042	TCMID01.041-TCMID01.042	0.757575	0.766219	0.246813	0.862069	0.828866	0.895271	0.482872	-0.583911
0.03	TCMID01.001	TCMID01.043	TCMID01.001-TCMID01.043	0.978713	0.913082	0.020573	0.989242	0.984033	0.994451	0.644596	-0.909486
0.03	TCMID01.002	TCMID01.043	TCMID01.002-TCMID01.043	0.961857	0.917012	0.035981	0.980558	0.973777	0.987338	0.525038	-1.07577
0.03	TCMID01.003	TCMID01.043	TCMID01.003-TCMID01.043	0.872335	0.847261	0.131191	0.931815	0.916262	0.947368	0.453256	-1.00668
0.03	TCMID01.004	TCMID01.043	TCMID01.004-TCMID01.043	0.882073	0.836953	0.116851	0.937342	0.923658	0.951025	0.486876	-0.656072
0.03	TCMID01.005	TCMID01.043	TCMID01.005-TCMID01.043	0.952265	0.888516	0.045721	0.975549	0.967703	0.983395	0.510847	-1.00113
0.03	TCMID01.006	TCMID01.043	TCMID01.006-TCMID01.043	0.936989	0.858579	0.064092	0.96747	0.958975	0.975964	0.630394	-1.2672
0.03	TCMID01.007	TCMID01.043	TCMID01.007-TCMID01.043	0.955557	0.919411	0.043146	0.977273	0.970023	0.984524	0.484807	-1.09551
0.03	TCMID01.008	TCMID01.043	TCMID01.008-TCMID01.043	0.935253	0.861074	0.063547	0.966543	0.958592	0.974494	0.488839	-0.997555
0.03	TCMID01.009	TCMID01.043	TCMID01.009-TCMID01.043	0.952863	0.866253	0.047433	0.975863	0.967861	0.983864	0.46355	-1.17653
0.03	TCMID01.010	TCMID01.043	TCMID01.010-TCMID01.043	0.962972	0.88919	0.035331	0.981137	0.974853	0.987421	0.491206	-1.16141
0.03	TCMID01.011	TCMID01.043	TCMID01.011-TCMID01.043	0.937311	0.901215	0.060983	0.967641	0.958025	0.977258	0.5005	-0.931376
0.03	TCMID01.012	TCMID01.043	TCMID01.012-TCMID01.043	0.948756	0.91492	0.050259	0.973704	0.966508	0.9809	0.591193	-0.98258
0.03	TCMID01.013	TCMID01.043	TCMID01.013-TCMID01.043	0.861989	0.880695	0.136534	0.92588	0.905402	0.946357	0.530734	-0.76399
0.03	TCMID01.014	TCMID01.043	TCMID01.014-TCMID01.043	0.897376	0.817121	0.103601	0.945913	0.935006	0.956819	0.592459	-0.813674
0.03	TCMID01.015	TCMID01.043	TCMID01.015-TCMID01.043	0.949377	0.889283	0.049669	0.974031	0.967048	0.981014	0.480925	-0.833819
0.03	TCMID01.016	TCMID01.043	TCMID01.016-TCMID01.043	0.941118	0.901746	0.06307	0.969666	0.959609	0.979722	0.443554	-1.03393
0.03	TCMID01.018	TCMID01.043	TCMID01.018-TCMID01.043	0.896169	0.901404	0.110426	0.945242	0.933052	0.957432	0.442176	-1.59839
0.03	TCMID01.019	TCMID01.043	TCMID01.019-TCMID01.043	0.614431	0.792927	0.401117	0.761173	0.714893	0.807454	0.38167	-0.88597
0.03	TCMID01.020	TCMID01.043	TCMID01.020-TCMID01.043	0.90742	0.855109	0.090927	0.951463	0.937628	0.965298	0.500114	-1.11986
0.03	TCMID01.021	TCMID01.043	TCMID01.021-TCMID01.043	0.939889	0.923756	0.058381	0.969013	0.957053	0.980973	0.500874	-0.874487
0.03	TCMID01.022	TCMID01.043	TCMID01.022-TCMID01.043	0.164264	0.570988	0.835506	0.282177	0.236462	0.327892	0.222109	-0.856078
0.03	TCMID01.023	TCMID01.043	TCMID01.023-TCMID01.043	0.982104	0.952665	0.016121	0.990971	0.988144	0.993799	0.467511	-1.44265
0.03	TCMID01.024	TCMID01.043	TCMID01.024-TCMID01.043	0.965476	0.934556	0.032354	0.982435	0.976003	0.988867	0.520882	-0.918715
0.03	TCMID01.025	TCMID01.043	TCMID01.025-TCMID01.043	0.883437	0.943229	0.114621	0.938111	0.903699	0.972523	0.517615	-0.428109
0.03	TCMID01.026	TCMID01.043	TCMID01.026-TCMID01.043	0.935939	0.88847	0.062163	0.966909	0.95676	0.977059	0.508029	-0.834324
0.03	TCMID01.027	TCMID01.043	TCMID01.027-TCMID01.043	0.586899	0.775378	0.416766	0.73968	0.688242	0.791118	0.393926	-0.900155
0.03	TCMID01.028	TCMID01.043	TCMID01.028-TCMID01.043	0.91768	0.847938	0.082222	0.957073	0.944002	0.970145	0.475935	-1.23982
0.03	TCMID01.029	TCMID01.043	TCMID01.029-TCMID01.043	0.923519	0.915842	0.07644	0.960239	0.943879	0.976599	0.474812	-0.827259
0.03	TCMID01.030	TCMID01.043	TCMID01.030-TCMID01.043	0.919359	0.837901	0.078647	0.957985	0.947204	0.968767	0.515502	-0.734002
0.03	TCMID01.031	TCMID01.043	TCMID01.031-TCMID01.043	0.950403	0.906768	0.049175	0.974571	0.965044	0.984098	0.472752	-1.02667
0.03	TCMID01.032	TCMID01.043	TCMID01.032-TCMID01.043	0.949329	0.907445	0.055127	0.974006	0.966397	0.981615	0.719457	-0.86474
0.03	TCMID01.033	TCMID01.043	TCMID01.033-TCMID01.043	0.867883	0.835649	0.130707	0.929269	0.913527	0.945011	0.534948	-0.971145
0.03	TCMID01.034	TCMID01.043	TCMID01.034-TCMID01.043	0.864957	0.845123	0.137215	0.927589	0.911382	0.943796	0.585318	-0.83816
0.03	TCMID01.036	TCMID01.043	TCMID01.036-TCMID01.043	1	1	-0.000854	1	1	1	1.07371	-0.497556
0.03	TCMID01.037	TCMID01.043	TCMID01.037-TCMID01.043	0.91502	0.894383	0.083153	0.955624	0.945138	0.966111	0.506068	-1.03684
0.03	TCMID01.038	TCMID01.043	TCMID01.038-TCMID01.043	0.973324	0.971119	0.031641	0.986482	0.980756	0.992208	0.840911	-0.669424
0.03	TCMID01.039	TCMID01.043	TCMID01.039-TCMID01.043	0.890385	0.900905	0.113068	0.942015	0.925421	0.958608	0.453919	-1.2155
0.03	TCMID01.040	TCMID01.043	TCMID01.040-TCMID01.043	0.971807	0.916199	0.026056	0.985702	0.979701	0.991702	0.507199	-0.847414
0.03	TCMID01.041	TCMID01.043	TCMID01.041-TCMID01.043	0.933023	0.877289	0.065491	0.965351	0.953505	0.977197	0.563641	-0.727322
0.03	TCMID01.042	TCMID01.043	TCMID01.042-TCMID01.043	0.688173	0.827835	0.312406	0.815287	0.782211	0.848363	0.43345	-1.28215
0.03	TCMID01.001	TCMID01.044	TCMID01.001-TCMID01.044	0.954568	0.833031	0.044883	0.976756	0.969018	0.984494	0.659209	-0.481441
0.03	TCMID01.002	TCMID01.044	TCMID01.002-TCMID01.044	0.966311	0.887493	0.032054	0.982867	0.977013	0.988721	0.55372	-0.693255
0.03	TCMID01.003	TCMID01.044	TCMID01.003-TCMID01.044	0.866291	0.753382	0.142205	0.928355	0.911608	0.945103	0.48022	-0.791768
0.03	TCMID01.004	TCMID01.044	TCMID01.004-TCMID01.044	0.8985	0.778475	0.102151	0.946537	0.934685	0.958389	0.518696	-0.620588
0.03	TCMID01.005	TCMID01.044	TCMID01.005-TCMID01.044	0.874027	0.747648	0.126752	0.93278	0.916379	0.94918	0.516096	-0.607884
0.03	TCMID01.006	TCMID01.044	TCMID01.006-TCMID01.044	0.980576	0.835212	0.01833	0.990193	0.987317	0.993068	0.667821	-0.789704
0.03	TCMID01.007	TCMID01.044	TCMID01.007-TCMID01.044	0.805027	0.731637	0.204314	0.891983	0.868015	0.915952	0.471937	-0.572986
0.03	TCMID01.008	TCMID01.044	TCMID01.008-TCMID01.044	0.830546	0.820908	0.174677	0.90743	0.887539	0.92732	0.487551	-0.956645
0.03	TCMID01.009	TCMID01.044	TCMID01.009-TCMID01.044	0.265751	0.652174	0.814262	0.419911	0.336806	0.503015	0.260935	-1.06207
0.03	TCMID01.010	TCMID01.044	TCMID01.010-TCMID01.044	0.504911	0.709291	0.518779	0.671017	0.616479	0.725556	0.376843	-0.794987
0.03	TCMID01.011	TCMID01.044	TCMID01.011-TCMID01.044	0.588805	0.662272	0.421443	0.741192	0.693804	0.78858	0.418851	-0.543655
0.03	TCMID01.012	TCMID01.044	TCMID01.012-TCMID01.044	0.692259	0.68602	0.307574	0.818148	0.791463	0.844833	0.525614	-0.553342
0.03	TCMID01.013	TCMID01.044	TCMID01.013-TCMID01.044	0.071128	0.48129	0.929079	0.132809	0.088804	0.176815	0.159457	-0.407659
0.03	TCMID01.014	TCMID01.044	TCMID01.014-TCMID01.044	0.96985	0.869062	0.028859	0.984694	0.980606	0.988783	0.639632	-0.796313
0.03	TCMID01.015	TCMID01.044	TCMID01.015-TCMID01.044	0.743947	0.711733	0.270257	0.853176	0.819654	0.886698	0.451752	-0.490408
0.03	TCMID01.016	TCMID01.044	TCMID01.016-TCMID01.044	0.697392	0.675159	0.355289	0.821722	0.784255	0.859189	0.408899	-0.679428
0.03	TCMID01.018	TCMID01.044	TCMID01.018-TCMID01.044	0.448448	0.643564	0.625961	0.619212	0.565037	0.673386	0.334074	-1.05258
0.03	TCMID01.019	TCMID01.044	TCMID01.019-TCMID01.044	0.930877	0.820136	0.071961	0.964201	0.954814	0.973589	0.499273	-0.667069
0.03	TCMID01.020	TCMID01.044	TCMID01.020-TCMID01.044	0.926834	0.779989	0.072595	0.962028	0.95214	0.971915	0.532839	-0.841325
0.03	TCMID01.021	TCMID01.044	TCMID01.021-TCMID01.044	0.922737	0.834606	0.07734	0.959816	0.949119	0.970513	0.524045	-0.515264
0.03	TCMID01.022	TCMID01.044	TCMID01.022-TCMID01.044	0.907716	0.780427	0.090998	0.951626	0.940962	0.96229	0.548154	-0.71552
0.03	TCMID01.023	TCMID01.044	TCMID01.023-TCMID01.044	0.97519	0.924728	0.024912	0.987439	0.983774	0.991105	0.496956	-0.951486
0.03	TCMID01.024	TCMID01.044	TCMID01.024-TCMID01.044	0.538894	0.730181	0.467427	0.700365	0.627664	0.773067	0.409858	-0.4475
0.03	TCMID01.025	TCMID01.044	TCMID01.025-TCMID01.044	0.151327	0.791367	0.852598	0.262875	0.11115	0.414599	0.22481	-0.014454
0.03	TCMID01.026	TCMID01.044	TCMID01.026-TCMID01.044	0.274481	0.547065	0.739624	0.430734	0.358977	0.50249	0.290029	-0.510097
0.03	TCMID01.027	TCMID01.044	TCMID01.027-TCMID01.044	0.946303	0.786866	0.05317	0.972411	0.965509	0.979312	0.528445	-0.583616
0.03	TCMID01.028	TCMID01.044	TCMID01.028-TCMID01.044	0.968708	0.862779	0.030606	0.984105	0.97918	0.989031	0.518505	-1.16743
0.03	TCMID01.029	TCMID01.044	TCMID01.029-TCMID01.044	0.834737	0.741846	0.173356	0.909925	0.889287	0.930564	0.478956	-0.425594
0.03	TCMID01.030	TCMID01.044	TCMID01.030-TCMID01.044	0.942238	0.788354	0.056418	0.97026	0.962884	0.977637	0.548891	-0.63009
0.03	TCMID01.031	TCMID01.044	TCMID01.031-TCMID01.044	0.563663	0.684019	0.470584	0.720952	0.663568	0.778336	0.387109	-0.482874
0.03	TCMID01.032	TCMID01.044	TCMID01.032-TCMID01.044	0.801967	0.839367	0.211532	0.890102	0.865261	0.914942	0.679624	-0.486357
0.03	TCMID01.033	TCMID01.044	TCMID01.033-TCMID01.044	0.954564	0.821649	0.043674	0.976754	0.970569	0.982939	0.586561	-0.653434
0.03	TCMID01.034	TCMID01.044	TCMID01.034-TCMID01.044	0.961917	0.857459	0.036942	0.980589	0.97524	0.985937	0.640727	-0.657753
0.03	TCMID01.036	TCMID01.044	TCMID01.036-TCMID01.044	1	1	-0.000779	1	1	1	1.08792	-0.113871
0.03	TCMID01.037	TCMID01.044	TCMID01.037-TCMID01.044	0.852868	0.735171	0.147778	0.920592	0.904727	0.936457	0.514675	-0.688778
0.03	TCMID01.038	TCMID01.044	TCMID01.038-TCMID01.044	0.813491	0.860338	0.216839	0.897155	0.874754	0.919555	0.784847	-0.231835
0.03	TCMID01.039	TCMID01.044	TCMID01.039-TCMID01.044	0.742115	0.714122	0.279537	0.85197	0.817195	0.886745	0.441037	-0.575441
0.03	TCMID01.040	TCMID01.044	TCMID01.040-TCMID01.044	0.433629	0.673963	0.582907	0.604939	0.535993	0.673886	0.35791	-0.527012
0.03	TCMID01.041	TCMID01.044	TCMID01.041-TCMID01.044	0.948481	0.85296	0.049815	0.97356	0.96606	0.981059	0.593357	-0.484562
0.03	TCMID01.042	TCMID01.044	TCMID01.042-TCMID01.044	0.839752	0.740525	0.161988	0.912897	0.893119	0.932675	0.505015	-0.707032
0.03	TCMID01.043	TCMID01.044	TCMID01.043-TCMID01.044	0.935678	0.868036	0.062727	0.96677	0.957486	0.976055	0.56106	-0.647919
0.03	TCMID01.001	TCMID01.045	TCMID01.001-TCMID01.045	0.974888	0.835966	0.023903	0.987284	0.981876	0.992692	0.724101	-0.416054
0.03	TCMID01.002	TCMID01.045	TCMID01.002-TCMID01.045	0.923224	0.817982	0.079749	0.96008	0.949312	0.970847	0.607604	-0.585081
0.03	TCMID01.003	TCMID01.045	TCMID01.003-TCMID01.045	0.934902	0.809922	0.074499	0.966356	0.95798	0.974732	0.571042	-0.97469
0.03	TCMID01.004	TCMID01.045	TCMID01.004-TCMID01.045	0.944047	0.812865	0.059083	0.971218	0.963817	0.97862	0.600544	-0.433317
0.03	TCMID01.005	TCMID01.045	TCMID01.005-TCMID01.045	0.964366	0.854444	0.036644	0.98186	0.975471	0.988249	0.611172	-0.77655
0.03	TCMID01.006	TCMID01.045	TCMID01.006-TCMID01.045	0.929593	0.771205	0.069256	0.963512	0.954043	0.97298	0.706804	-0.886113
0.03	TCMID01.007	TCMID01.045	TCMID01.007-TCMID01.045	0.934858	0.840883	0.072391	0.966332	0.957301	0.975363	0.579529	-0.77728
0.03	TCMID01.008	TCMID01.045	TCMID01.008-TCMID01.045	0.952553	0.849624	0.051032	0.9757	0.969438	0.981962	0.592703	-0.810217
0.03	TCMID01.009	TCMID01.045	TCMID01.009-TCMID01.045	0.952364	0.799043	0.0558	0.975601	0.968006	0.983196	0.568029	-0.967434
0.03	TCMID01.010	TCMID01.045	TCMID01.010-TCMID01.045	0.964958	0.818546	0.037555	0.982166	0.977445	0.986887	0.592536	-0.911917
0.03	TCMID01.011	TCMID01.045	TCMID01.011-TCMID01.045	0.925406	0.791349	0.079598	0.961258	0.950583	0.971934	0.593427	-0.663223
0.03	TCMID01.012	TCMID01.045	TCMID01.012-TCMID01.045	0.924467	0.893527	0.074667	0.960751	0.949101	0.972401	0.667302	-0.646642
0.03	TCMID01.013	TCMID01.045	TCMID01.013-TCMID01.045	0.956685	0.837978	0.042817	0.977863	0.970662	0.985064	0.648848	-0.369996
0.03	TCMID01.014	TCMID01.045	TCMID01.014-TCMID01.045	0.97746	0.848679	0.021279	0.988601	0.984543	0.99266	0.702187	-0.648433
0.03	TCMID01.015	TCMID01.045	TCMID01.015-TCMID01.045	0.946333	0.833732	0.059623	0.972427	0.964434	0.98042	0.581167	-0.545862
0.03	TCMID01.016	TCMID01.045	TCMID01.016-TCMID01.045	0.941046	0.796484	0.075245	0.969627	0.961098	0.978157	0.550758	-0.498481
0.03	TCMID01.018	TCMID01.045	TCMID01.018-TCMID01.045	0.941523	0.834288	0.071206	0.969881	0.96211	0.977653	0.558639	-0.823412
0.03	TCMID01.019	TCMID01.045	TCMID01.019-TCMID01.045	0.685495	0.687677	0.366735	0.813405	0.772843	0.853967	0.49008	-0.669685
0.03	TCMID01.020	TCMID01.045	TCMID01.020-TCMID01.045	0.9585	0.813541	0.042886	0.97881	0.971588	0.986032	0.610557	-0.741237
0.03	TCMID01.021	TCMID01.045	TCMID01.021-TCMID01.045	0.935121	0.808307	0.069021	0.966473	0.955437	0.977509	0.596272	-0.454443
0.03	TCMID01.022	TCMID01.045	TCMID01.022-TCMID01.045	0.146643	0.522433	0.890709	0.255778	0.198692	0.312863	0.246278	-0.525291
0.03	TCMID01.023	TCMID01.045	TCMID01.023-TCMID01.045	0.983444	0.944769	0.018021	0.991653	0.988797	0.994509	0.574697	-1.17086
0.03	TCMID01.024	TCMID01.045	TCMID01.024-TCMID01.045	0.932349	0.868623	0.070549	0.96499	0.954624	0.975357	0.606327	-0.63414
0.03	TCMID01.025	TCMID01.045	TCMID01.025-TCMID01.045	0.960762	0.907692	0.039248	0.979989	0.972384	0.987593	0.632628	-0.152161
0.03	TCMID01.026	TCMID01.045	TCMID01.026-TCMID01.045	0.951972	0.822123	0.049914	0.975395	0.968865	0.981925	0.608574	-0.54479
0.03	TCMID01.027	TCMID01.045	TCMID01.027-TCMID01.045	0.603496	0.650665	0.433572	0.752725	0.701645	0.803806	0.477425	-0.539279
0.03	TCMID01.028	TCMID01.045	TCMID01.028-TCMID01.045	0.974109	0.846154	0.027437	0.986885	0.982751	0.991019	0.592282	-1.11212
0.03	TCMID01.029	TCMID01.045	TCMID01.029-TCMID01.045	0.950311	0.83682	0.054974	0.974522	0.967116	0.981929	0.582791	-0.370081
0.03	TCMID01.030	TCMID01.045	TCMID01.030-TCMID01.045	0.969297	0.816057	0.030748	0.984409	0.979531	0.989288	0.624489	-0.551145
0.03	TCMID01.031	TCMID01.045	TCMID01.031-TCMID01.045	0.940065	0.856535	0.068486	0.969107	0.958684	0.979529	0.57233	-0.757116
0.03	TCMID01.032	TCMID01.045	TCMID01.032-TCMID01.045	0.919299	0.869783	0.08128	0.957953	0.946397	0.969509	0.778068	-0.642701
0.03	TCMID01.033	TCMID01.045	TCMID01.033-TCMID01.045	0.974787	0.819969	0.024243	0.987232	0.98375	0.990715	0.657153	-0.747818
0.03	TCMID01.034	TCMID01.045	TCMID01.034-TCMID01.045	0.970591	0.844703	0.028165	0.985076	0.98033	0.989823	0.703132	-0.598689
0.03	TCMID01.036	TCMID01.045	TCMID01.036-TCMID01.045	1	1	-0.000647	1	1	1	1.12523	-0.205619
0.03	TCMID01.037	TCMID01.045	TCMID01.037-TCMID01.045	0.970858	0.850021	0.029403	0.985213	0.981365	0.989062	0.617834	-0.54054
0.03	TCMID01.038	TCMID01.045	TCMID01.038-TCMID01.045	0.956595	0.956044	0.045834	0.977816	0.968755	0.986877	0.896297	-0.411987
0.03	TCMID01.039	TCMID01.045	TCMID01.039-TCMID01.045	0.926606	0.824784	0.085417	0.961905	0.952244	0.971566	0.565153	-0.765624
0.03	TCMID01.040	TCMID01.045	TCMID01.040-TCMID01.045	0.963883	0.795257	0.037711	0.98161	0.975938	0.987281	0.603614	-0.404092
0.03	TCMID01.041	TCMID01.045	TCMID01.041-TCMID01.045	0.946772	0.793492	0.052632	0.972658	0.963407	0.98191	0.655462	-0.355214
0.03	TCMID01.042	TCMID01.045	TCMID01.042-TCMID01.045	0.656722	0.736714	0.369663	0.792797	0.755053	0.83054	0.503677	-0.801973
0.03	TCMID01.043	TCMID01.045	TCMID01.043-TCMID01.045	0.223062	0.506339	0.806724	0.36476	0.312464	0.417056	0.305724	-0.812611
0.03	TCMID01.044	TCMID01.045	TCMID01.044-TCMID01.045	0.978463	0.870437	0.020433	0.989114	0.985306	0.992922	0.663348	-0.538335
0.03	TCMID01.001	TCMID01.046	TCMID01.001-TCMID01.046	0.991297	0.893696	0.007413	0.995629	0.994011	0.997248	0.707043	-0.553568
0.03	TCMID01.002	TCMID01.046	TCMID01.002-TCMID01.046	0.957836	0.905345	0.041982	0.978464	0.970865	0.986063	0.592374	-0.656422
0.03	TCMID01.003	TCMID01.046	TCMID01.003-TCMID01.046	0.431231	0.630101	0.64599	0.602601	0.541017	0.664185	0.368717	-0.954844
0.03	TCMID01.004	TCMID01.046	TCMID01.004-TCMID01.046	0.940457	0.809567	0.061296	0.969315	0.962216	0.976414	0.572492	-0.435127
0.03	TCMID01.005	TCMID01.046	TCMID01.005-TCMID01.046	0.957183	0.849887	0.043219	0.978123	0.969993	0.986253	0.581941	-0.72989
0.03	TCMID01.006	TCMID01.046	TCMID01.006-TCMID01.046	0.970264	0.865258	0.028535	0.984908	0.980035	0.98978	0.699211	-0.929542
0.03	TCMID01.007	TCMID01.046	TCMID01.007-TCMID01.046	0.924662	0.825266	0.081312	0.960857	0.950182	0.971532	0.548806	-0.801012
0.03	TCMID01.008	TCMID01.046	TCMID01.008-TCMID01.046	0.91918	0.852916	0.085721	0.957888	0.947253	0.968523	0.555129	-0.985543
0.03	TCMID01.009	TCMID01.046	TCMID01.009-TCMID01.046	0.94127	0.867397	0.066595	0.969747	0.957046	0.982447	0.536039	-1.25273
0.03	TCMID01.010	TCMID01.046	TCMID01.010-TCMID01.046	0.962272	0.877987	0.039218	0.980773	0.974287	0.987259	0.563787	-0.825328
0.03	TCMID01.011	TCMID01.046	TCMID01.011-TCMID01.046	0.935295	0.849251	0.066925	0.966566	0.957088	0.976044	0.569701	-0.642539
0.03	TCMID01.012	TCMID01.046	TCMID01.012-TCMID01.046	0.952302	0.914828	0.046313	0.975568	0.96674	0.984396	0.653275	-0.868895
0.03	TCMID01.013	TCMID01.046	TCMID01.013-TCMID01.046	0.948293	0.817822	0.050682	0.97346	0.965167	0.981753	0.620898	-0.261034
0.03	TCMID01.014	TCMID01.046	TCMID01.014-TCMID01.046	0.958163	0.838866	0.040481	0.978635	0.97364	0.983629	0.671719	-0.672684
0.03	TCMID01.015	TCMID01.046	TCMID01.015-TCMID01.046	0.963772	0.884428	0.038118	0.981552	0.975398	0.987705	0.558269	-0.458158
0.03	TCMID01.016	TCMID01.046	TCMID01.016-TCMID01.046	0.896063	0.76636	0.128844	0.945183	0.932483	0.957883	0.508713	-0.711398
0.03	TCMID01.018	TCMID01.046	TCMID01.018-TCMID01.046	0.936219	0.820919	0.074625	0.967059	0.959717	0.974401	0.528136	-1.21485
0.03	TCMID01.019	TCMID01.046	TCMID01.019-TCMID01.046	0.843656	0.711483	0.175044	0.915199	0.897302	0.933096	0.517017	-0.69415
0.03	TCMID01.020	TCMID01.046	TCMID01.020-TCMID01.046	0.952824	0.847802	0.047732	0.975842	0.96852	0.983165	0.581914	-0.762324
0.03	TCMID01.021	TCMID01.046	TCMID01.021-TCMID01.046	0.951561	0.855563	0.049609	0.975179	0.967968	0.98239	0.574356	-0.475874
0.03	TCMID01.022	TCMID01.046	TCMID01.022-TCMID01.046	0.961315	0.85541	0.037965	0.980276	0.974692	0.98586	0.604464	-0.701255
0.03	TCMID01.023	TCMID01.046	TCMID01.023-TCMID01.046	0.989023	0.957196	0.010446	0.994481	0.992166	0.996796	0.546799	-1.10616
0.03	TCMID01.024	TCMID01.046	TCMID01.024-TCMID01.046	0.964181	0.907341	0.035563	0.981764	0.974342	0.989187	0.589793	-0.433484
0.03	TCMID01.025	TCMID01.046	TCMID01.025-TCMID01.046	0.961199	0.94429	0.038014	0.980216	0.969697	0.990734	0.606771	-0.197622
0.03	TCMID01.026	TCMID01.046	TCMID01.026-TCMID01.046	0.95759	0.85432	0.042704	0.978336	0.972232	0.98444	0.583472	-0.632964
0.03	TCMID01.027	TCMID01.046	TCMID01.027-TCMID01.046	0.939073	0.781305	0.063159	0.968579	0.960569	0.976589	0.568499	-0.515169
0.03	TCMID01.028	TCMID01.046	TCMID01.028-TCMID01.046	0.955885	0.84014	0.046586	0.977445	0.97126	0.98363	0.558734	-1.11451
0.03	TCMID01.029	TCMID01.046	TCMID01.029-TCMID01.046	0.956406	0.908962	0.046284	0.977717	0.967238	0.988196	0.556557	-0.65497
0.03	TCMID01.030	TCMID01.046	TCMID01.030-TCMID01.046	0.961852	0.862887	0.037723	0.980555	0.974349	0.986762	0.595601	-0.663149
0.03	TCMID01.031	TCMID01.046	TCMID01.031-TCMID01.046	0.978265	0.902288	0.022387	0.989013	0.984702	0.993324	0.555042	-0.841722
0.03	TCMID01.032	TCMID01.046	TCMID01.032-TCMID01.046	0.984115	0.930743	0.015345	0.991994	0.98758	0.996408	0.784267	-0.688999
0.03	TCMID01.033	TCMID01.046	TCMID01.033-TCMID01.046	0.063566	0.386877	0.945161	0.119534	0.085685	0.153382	0.161337	-0.659122
0.03	TCMID01.034	TCMID01.046	TCMID01.034-TCMID01.046	0.004626	0.192113	0.995615	0.009209	0.002494	0.015925	0.046917	-0.30747
0.03	TCMID01.036	TCMID01.046	TCMID01.036-TCMID01.046	1	1	-0.000692	1	1	1	1.11024	-0.225908
0.03	TCMID01.037	TCMID01.046	TCMID01.037-TCMID01.046	0.225366	0.489614	0.810055	0.367835	0.314931	0.42074	0.284697	-0.716382
0.03	TCMID01.038	TCMID01.046	TCMID01.038-TCMID01.046	0.991074	0.974026	0.008947	0.995517	0.991614	0.99942	0.893909	-0.434259
0.03	TCMID01.039	TCMID01.046	TCMID01.039-TCMID01.046	0.794784	0.674282	0.234406	0.88566	0.861962	0.909358	0.497303	-0.650004
0.03	TCMID01.040	TCMID01.046	TCMID01.040-TCMID01.046	0.965935	0.858907	0.034383	0.982672	0.97696	0.988384	0.576834	-0.51088
0.03	TCMID01.041	TCMID01.046	TCMID01.041-TCMID01.046	0.957008	0.86879	0.041712	0.978032	0.96958	0.986483	0.634182	-0.486144
0.03	TCMID01.042	TCMID01.046	TCMID01.042-TCMID01.046	0.940787	0.857637	0.060608	0.96949	0.960978	0.978002	0.576091	-0.784043
0.03	TCMID01.043	TCMID01.046	TCMID01.043-TCMID01.046	0.884726	0.854167	0.116266	0.938838	0.924872	0.952804	0.583996	-0.794124
0.03	TCMID01.044	TCMID01.046	TCMID01.044-TCMID01.046	0.966874	0.869588	0.031798	0.983158	0.978187	0.988129	0.634349	-0.60384
0.03	TCMID01.045	TCMID01.046	TCMID01.045-TCMID01.046	0.969965	0.833508	0.028802	0.984753	0.980196	0.98931	0.695553	-0.607641
0.03	TCMID01.001	TCMID01.047	TCMID01.001-TCMID01.047	0.904351	0.815282	0.109691	0.949773	0.935194	0.964353	0.569518	-0.823665
0.03	TCMID01.002	TCMID01.047	TCMID01.002-TCMID01.047	0.527899	0.729055	0.481495	0.691013	0.638643	0.743382	0.34134	-0.899898
0.03	TCMID01.003	TCMID01.047	TCMID01.003-TCMID01.047	0.020134	0.239008	0.98011	0.039473	0.014104	0.064843	0.05844	-0.804228
0.03	TCMID01.004	TCMID01.047	TCMID01.004-TCMID01.047	0.623933	0.567723	0.377889	0.768422	0.731305	0.805539	0.355764	-0.60733
0.03	TCMID01.005	TCMID01.047	TCMID01.005-TCMID01.047	0.706247	0.696203	0.295527	0.827836	0.790363	0.86531	0.383423	-0.911403
0.03	TCMID01.006	TCMID01.047	TCMID01.006-TCMID01.047	0.902947	0.745134	0.111287	0.948998	0.938286	0.95971	0.568743	-1.05238
0.03	TCMID01.007	TCMID01.047	TCMID01.007-TCMID01.047	0.326913	0.574953	0.672264	0.492742	0.425727	0.559756	0.242635	-1.02653
0.03	TCMID01.008	TCMID01.047	TCMID01.008-TCMID01.047	0.593742	0.692854	0.405559	0.745092	0.703559	0.786624	0.335539	-1.01641
0.03	TCMID01.009	TCMID01.047	TCMID01.009-TCMID01.047	0.603074	0.691705	0.39601	0.752397	0.700826	0.803968	0.310265	-1.3309
0.03	TCMID01.010	TCMID01.047	TCMID01.010-TCMID01.047	0.745779	0.740022	0.251947	0.85438	0.824919	0.88384	0.371116	-1.20921
0.03	TCMID01.011	TCMID01.047	TCMID01.011-TCMID01.047	0.421124	0.60307	0.582939	0.592663	0.528486	0.656841	0.291207	-0.824648
0.03	TCMID01.012	TCMID01.047	TCMID01.012-TCMID01.047	0.406235	0.68664	0.655258	0.577763	0.514637	0.640888	0.350552	-1.02865
0.03	TCMID01.013	TCMID01.047	TCMID01.013-TCMID01.047	0.680487	0.666191	0.337139	0.809869	0.766786	0.852952	0.421348	-0.638008
0.03	TCMID01.014	TCMID01.047	TCMID01.014-TCMID01.047	0.909104	0.789563	0.10063	0.952388	0.942591	0.962186	0.543782	-1.0088
0.03	TCMID01.015	TCMID01.047	TCMID01.015-TCMID01.047	0.419609	0.621163	0.578943	0.591162	0.528138	0.654185	0.273094	-0.830976
0.03	TCMID01.016	TCMID01.047	TCMID01.016-TCMID01.047	0.436406	0.578341	0.575143	0.607636	0.548454	0.666819	0.249956	-0.895322
0.03	TCMID01.018	TCMID01.047	TCMID01.018-TCMID01.047	0.393776	0.642454	0.610764	0.565049	0.507503	0.622596	0.244882	-1.30069
0.03	TCMID01.019	TCMID01.047	TCMID01.019-TCMID01.047	0.513773	0.616049	0.484282	0.678798	0.623482	0.734114	0.296577	-0.985021
0.03	TCMID01.020	TCMID01.047	TCMID01.020-TCMID01.047	0.765269	0.712222	0.23577	0.867028	0.837949	0.896107	0.400641	-1.13936
0.03	TCMID01.021	TCMID01.047	TCMID01.021-TCMID01.047	0.473007	0.599719	0.530283	0.642233	0.5809	0.703566	0.308368	-0.69801
0.03	TCMID01.022	TCMID01.047	TCMID01.022-TCMID01.047	0.897683	0.805898	0.103273	0.946083	0.933212	0.958955	0.458749	-0.881628
0.03	TCMID01.023	TCMID01.047	TCMID01.023-TCMID01.047	0.849551	0.877517	0.147729	0.918657	0.903217	0.934097	0.364821	-1.37564
0.03	TCMID01.024	TCMID01.047	TCMID01.024-TCMID01.047	0.372808	0.631008	0.6379	0.543132	0.474109	0.612156	0.283203	-0.851284
0.03	TCMID01.025	TCMID01.047	TCMID01.025-TCMID01.047	0.623599	0.854772	0.388865	0.768168	0.688902	0.847435	0.384755	-0.385967
0.03	TCMID01.026	TCMID01.047	TCMID01.026-TCMID01.047	0.497095	0.562123	0.508875	0.66408	0.61013	0.718029	0.322998	-0.876121
0.03	TCMID01.027	TCMID01.047	TCMID01.027-TCMID01.047	0.775942	0.68136	0.223169	0.873837	0.846154	0.90152	0.392477	-0.781171
0.03	TCMID01.028	TCMID01.047	TCMID01.028-TCMID01.047	0.804447	0.772642	0.192723	0.891627	0.864464	0.91879	0.381528	-1.27695
0.03	TCMID01.029	TCMID01.047	TCMID01.029-TCMID01.047	0.699109	0.718484	0.298352	0.822913	0.781603	0.864222	0.352992	-0.696406
0.03	TCMID01.030	TCMID01.047	TCMID01.030-TCMID01.047	0.752424	0.640941	0.251551	0.858723	0.831456	0.885991	0.409776	-0.801821
0.03	TCMID01.031	TCMID01.047	TCMID01.031-TCMID01.047	0.409036	0.652926	0.589575	0.58059	0.514827	0.646352	0.263133	-0.900901
0.03	TCMID01.032	TCMID01.047	TCMID01.032-TCMID01.047	0.527479	0.678049	0.612673	0.690653	0.638662	0.742644	0.502845	-0.760102
0.03	TCMID01.033	TCMID01.047	TCMID01.033-TCMID01.047	0.396754	0.611607	0.640773	0.568109	0.498017	0.6382	0.323547	-0.973072
0.03	TCMID01.034	TCMID01.047	TCMID01.034-TCMID01.047	0.478355	0.637786	0.591372	0.647145	0.58685	0.70744	0.397434	-0.885874
0.03	TCMID01.036	TCMID01.047	TCMID01.036-TCMID01.047	1	1	-0.001133	1	1	1	1.04258	-0.437437
0.03	TCMID01.037	TCMID01.047	TCMID01.037-TCMID01.047	0.404642	0.617097	0.604845	0.576149	0.515821	0.636477	0.294271	-0.680653
0.03	TCMID01.038	TCMID01.047	TCMID01.038-TCMID01.047	0.63897	0.837494	0.533559	0.779722	0.739297	0.820146	0.649709	-0.520086
0.03	TCMID01.039	TCMID01.047	TCMID01.039-TCMID01.047	0.654725	0.697616	0.343077	0.79134	0.751082	0.831598	0.3292	-0.903176
0.03	TCMID01.040	TCMID01.047	TCMID01.040-TCMID01.047	0.762818	0.756927	0.236486	0.865453	0.834822	0.896084	0.389449	-0.911648
0.03	TCMID01.041	TCMID01.047	TCMID01.041-TCMID01.047	0.801806	0.763898	0.211001	0.890002	0.862555	0.91745	0.469239	-0.640877
0.03	TCMID01.042	TCMID01.047	TCMID01.042-TCMID01.047	0.264973	0.557068	0.743831	0.418939	0.353626	0.484252	0.234271	-1.02893
0.03	TCMID01.043	TCMID01.047	TCMID01.043-TCMID01.047	0.86957	0.852287	0.133158	0.930235	0.913791	0.94668	0.456686	-1.036
0.03	TCMID01.044	TCMID01.047	TCMID01.044-TCMID01.047	0.857515	0.727273	0.150323	0.923293	0.905509	0.941077	0.481658	-0.760236
0.03	TCMID01.045	TCMID01.047	TCMID01.045-TCMID01.047	0.923728	0.77852	0.08654	0.960352	0.950442	0.970262	0.571138	-0.744561
0.03	TCMID01.046	TCMID01.047	TCMID01.046-TCMID01.047	0.474704	0.648389	0.58934	0.643796	0.582451	0.705141	0.389508	-0.875488
0.03	TCMID01.001	TCMID01.048	TCMID01.001-TCMID01.048	0.246235	0.499345	0.867827	0.395167	0.313101	0.477232	0.299097	-0.453337
0.03	TCMID01.002	TCMID01.048	TCMID01.002-TCMID01.048	0.423799	0.61385	0.58531	0.595307	0.532702	0.657913	0.309044	-0.57663
0.03	TCMID01.003	TCMID01.048	TCMID01.003-TCMID01.048	0.587576	0.568802	0.410718	0.740218	0.693511	0.786924	0.319997	-0.804395
0.03	TCMID01.004	TCMID01.048	TCMID01.004-TCMID01.048	0.02131	0.302901	0.985414	0.041731	0.002995	0.080468	0.066498	-0.12388
0.03	TCMID01.005	TCMID01.048	TCMID01.005-TCMID01.048	0.157546	0.485714	0.850248	0.272207	0.217742	0.326672	0.183105	-0.78699
0.03	TCMID01.006	TCMID01.048	TCMID01.006-TCMID01.048	0.93381	0.745755	0.074243	0.965772	0.958622	0.972922	0.582123	-0.89706
0.03	TCMID01.007	TCMID01.048	TCMID01.007-TCMID01.048	0.321948	0.548065	0.676908	0.487081	0.409078	0.565085	0.243875	-0.848642
0.03	TCMID01.008	TCMID01.048	TCMID01.008-TCMID01.048	0.740183	0.737907	0.257685	0.850696	0.821625	0.879766	0.379205	-0.819652
0.03	TCMID01.009	TCMID01.048	TCMID01.009-TCMID01.048	0.7779	0.713918	0.220419	0.875078	0.84573	0.904426	0.357475	-1.1924
0.03	TCMID01.010	TCMID01.048	TCMID01.010-TCMID01.048	0.850458	0.764267	0.146613	0.919186	0.901129	0.937244	0.401265	-0.929273
0.03	TCMID01.011	TCMID01.048	TCMID01.011-TCMID01.048	0.695047	0.691057	0.304572	0.820092	0.78173	0.858454	0.378409	-0.66988
0.03	TCMID01.012	TCMID01.048	TCMID01.012-TCMID01.048	0.682606	0.76395	0.345386	0.811368	0.774347	0.848389	0.45789	-0.878237
0.03	TCMID01.013	TCMID01.048	TCMID01.013-TCMID01.048	0.749455	0.637386	0.261601	0.856787	0.823944	0.889629	0.446108	-0.399979
0.03	TCMID01.014	TCMID01.048	TCMID01.014-TCMID01.048	0.227877	0.571909	0.861883	0.371173	0.296054	0.446291	0.27419	-0.612213
0.03	TCMID01.015	TCMID01.048	TCMID01.015-TCMID01.048	0.620512	0.648196	0.377216	0.765822	0.718964	0.812681	0.336413	-0.552742
0.03	TCMID01.016	TCMID01.048	TCMID01.016-TCMID01.048	0.609913	0.651679	0.399075	0.757697	0.711169	0.804225	0.300256	-0.72489
0.03	TCMID01.018	TCMID01.048	TCMID01.018-TCMID01.048	0.575166	0.711885	0.428502	0.730293	0.680442	0.780144	0.300442	-1.2562
0.03	TCMID01.019	TCMID01.048	TCMID01.019-TCMID01.048	0.722385	0.655088	0.275112	0.838819	0.805966	0.871673	0.356414	-0.772273
0.03	TCMID01.020	TCMID01.048	TCMID01.020-TCMID01.048	0.08737	0.409037	0.922196	0.1607	0.094034	0.227366	0.136865	-0.678914
0.03	TCMID01.021	TCMID01.048	TCMID01.021-TCMID01.048	0.689557	0.688581	0.310061	0.816258	0.779177	0.853339	0.376605	-0.440793
0.03	TCMID01.022	TCMID01.048	TCMID01.022-TCMID01.048	0.870696	0.766702	0.130498	0.930879	0.914702	0.947056	0.456259	-0.707141
0.03	TCMID01.023	TCMID01.048	TCMID01.023-TCMID01.048	0.726998	0.801426	0.27254	0.841921	0.820327	0.863514	0.342455	-1.04011
0.03	TCMID01.024	TCMID01.048	TCMID01.024-TCMID01.048	0.657596	0.729977	0.345233	0.793434	0.749926	0.836941	0.380171	-0.598006
0.03	TCMID01.025	TCMID01.048	TCMID01.025-TCMID01.048	0.697642	0.853807	0.309756	0.821895	0.762731	0.881059	0.410923	-0.161923
0.03	TCMID01.026	TCMID01.048	TCMID01.026-TCMID01.048	0.68397	0.629541	0.317307	0.81233	0.777075	0.847585	0.383051	-0.576341
0.03	TCMID01.027	TCMID01.048	TCMID01.027-TCMID01.048	0.819897	0.66936	0.178267	0.901037	0.879431	0.922642	0.408138	-0.570929
0.03	TCMID01.028	TCMID01.048	TCMID01.028-TCMID01.048	0.186678	0.525277	0.812714	0.314623	0.253895	0.375351	0.186137	-1.03482
0.03	TCMID01.029	TCMID01.048	TCMID01.029-TCMID01.048	0.761742	0.715373	0.235471	0.86476	0.832375	0.897146	0.373241	-0.421299
0.03	TCMID01.030	TCMID01.048	TCMID01.030-TCMID01.048	0.829534	0.646104	0.17136	0.906826	0.887956	0.925695	0.434721	-0.671865
0.03	TCMID01.031	TCMID01.048	TCMID01.031-TCMID01.048	0.592962	0.694426	0.405345	0.744477	0.692894	0.796061	0.321138	-0.808829
0.03	TCMID01.032	TCMID01.048	TCMID01.032-TCMID01.048	0.672907	0.752197	0.416645	0.804477	0.765339	0.843614	0.570697	-0.567037
0.03	TCMID01.033	TCMID01.048	TCMID01.033-TCMID01.048	0.882192	0.707667	0.121953	0.937409	0.923653	0.951165	0.486689	-0.716631
0.03	TCMID01.034	TCMID01.048	TCMID01.034-TCMID01.048	0.922201	0.789661	0.085233	0.959526	0.949339	0.969713	0.555698	-0.565381
0.03	TCMID01.036	TCMID01.048	TCMID01.036-TCMID01.048	1	1	-0.001103	1	1	1	1.04481	-0.215791
0.03	TCMID01.037	TCMID01.048	TCMID01.037-TCMID01.048	0.854814	0.751213	0.144489	0.921725	0.906069	0.937381	0.43233	-0.685747
0.03	TCMID01.038	TCMID01.048	TCMID01.038-TCMID01.048	0.686674	0.784884	0.454102	0.814235	0.78	0.848469	0.675891	-0.312095
0.03	TCMID01.039	TCMID01.048	TCMID01.039-TCMID01.048	0.771428	0.756037	0.226213	0.870967	0.842768	0.899166	0.362321	-0.713947
0.03	TCMID01.040	TCMID01.048	TCMID01.040-TCMID01.048	0.830973	0.738968	0.167128	0.907685	0.885775	0.929594	0.4112	-0.610017
0.03	TCMID01.041	TCMID01.048	TCMID01.041-TCMID01.048	0.190073	0.487145	0.862286	0.31943	0.244253	0.394608	0.230391	-0.450364
0.03	TCMID01.042	TCMID01.048	TCMID01.042-TCMID01.048	0.544889	0.635422	0.457584	0.705408	0.653655	0.757161	0.339698	-0.701847
0.03	TCMID01.043	TCMID01.048	TCMID01.043-TCMID01.048	0.822802	0.838602	0.18074	0.902788	0.880129	0.925447	0.448521	-0.929942
0.03	TCMID01.044	TCMID01.048	TCMID01.044-TCMID01.048	0.88185	0.731507	0.123117	0.937216	0.922644	0.951788	0.492625	-0.633039
0.03	TCMID01.045	TCMID01.048	TCMID01.045-TCMID01.048	0.92951	0.788779	0.078806	0.963468	0.952629	0.974306	0.576683	-0.617116
0.03	TCMID01.046	TCMID01.048	TCMID01.046-TCMID01.048	0.933086	0.796648	0.072206	0.965385	0.956798	0.973971	0.550051	-0.532424
0.03	TCMID01.047	TCMID01.048	TCMID01.047-TCMID01.048	0.556093	0.556351	0.441975	0.714729	0.664178	0.765281	0.315157	-0.708826
0.03	TCMID01.001	TCMID01.049	TCMID01.001-TCMID01.049	0.13804	0.617357	0.914572	0.242593	0.136069	0.349116	0.23708	-0.616878
0.03	TCMID01.002	TCMID01.049	TCMID01.002-TCMID01.049	0.5982	0.697987	0.400323	0.748593	0.700047	0.797139	0.401318	-0.712144
0.03	TCMID01.003	TCMID01.049	TCMID01.003-TCMID01.049	0.816753	0.867498	0.186332	0.899135	0.86386	0.934409	0.422103	-1.01059
0.03	TCMID01.004	TCMID01.049	TCMID01.004-TCMID01.049	0.120813	0.752357	0.881571	0.215581	0.164068	0.267094	0.17427	-0.710641
0.03	TCMID01.005	TCMID01.049	TCMID01.005-TCMID01.049	0.031743	0.583904	0.969693	0.061532	0.013283	0.109782	0.090265	-0.732365
0.03	TCMID01.006	TCMID01.049	TCMID01.006-TCMID01.049	0.977654	0.893221	0.022007	0.988701	0.984694	0.992707	0.630611	-1.0118
0.03	TCMID01.007	TCMID01.049	TCMID01.007-TCMID01.049	0.452766	0.722936	0.555606	0.623316	0.538925	0.707707	0.321723	-0.854075
0.03	TCMID01.008	TCMID01.049	TCMID01.008-TCMID01.049	0.944685	0.93076	0.053175	0.971556	0.958399	0.984713	0.474312	-1.00363
0.03	TCMID01.009	TCMID01.049	TCMID01.009-TCMID01.049	0.92002	0.838462	0.080823	0.958344	0.941497	0.975191	0.437606	-1.22101
0.03	TCMID01.010	TCMID01.049	TCMID01.010-TCMID01.049	0.954832	0.889949	0.043003	0.976894	0.96772	0.986068	0.471875	-1.10382
0.03	TCMID01.011	TCMID01.049	TCMID01.011-TCMID01.049	0.947495	0.896474	0.050151	0.973039	0.96295	0.983129	0.486592	-0.898839
0.03	TCMID01.012	TCMID01.049	TCMID01.012-TCMID01.049	0.907435	0.928247	0.093305	0.951471	0.935824	0.967119	0.564387	-0.928644
0.03	TCMID01.013	TCMID01.049	TCMID01.013-TCMID01.049	0.845688	0.824369	0.15368	0.916393	0.887533	0.945253	0.511536	-0.539184
0.03	TCMID01.014	TCMID01.049	TCMID01.014-TCMID01.049	0.17319	0.803859	0.859764	0.295246	0.196842	0.39365	0.254433	-0.882405
0.03	TCMID01.015	TCMID01.049	TCMID01.015-TCMID01.049	0.721288	0.842308	0.282188	0.838079	0.781773	0.894385	0.403979	-0.669679
0.03	TCMID01.016	TCMID01.049	TCMID01.016-TCMID01.049	0.758114	0.850602	0.262984	0.862417	0.816064	0.908771	0.38121	-0.903035
0.03	TCMID01.018	TCMID01.049	TCMID01.018-TCMID01.049	0.727353	0.91545	0.288553	0.842159	0.788399	0.89592	0.382179	-1.34336
0.03	TCMID01.019	TCMID01.049	TCMID01.019-TCMID01.049	0.933396	0.890168	0.065586	0.965551	0.951459	0.979642	0.452867	-0.885463
0.03	TCMID01.020	TCMID01.049	TCMID01.020-TCMID01.049	0.117653	0.676923	0.883122	0.210536	0.146005	0.275066	0.174317	-1.01616
0.03	TCMID01.021	TCMID01.049	TCMID01.021-TCMID01.049	0.921355	0.864952	0.076461	0.959068	0.942513	0.975624	0.479512	-0.606604
0.03	TCMID01.022	TCMID01.049	TCMID01.022-TCMID01.049	0.97848	0.92722	0.019226	0.989123	0.984181	0.994065	0.526186	-0.714852
0.03	TCMID01.023	TCMID01.049	TCMID01.023-TCMID01.049	0.787486	0.908105	0.221744	0.88111	0.861413	0.900807	0.401973	-1.24354
0.03	TCMID01.024	TCMID01.049	TCMID01.024-TCMID01.049	0.85754	0.842303	0.140341	0.923307	0.893592	0.953023	0.475498	-0.58696
0.03	TCMID01.025	TCMID01.049	TCMID01.025-TCMID01.049	0.745117	0.775899	0.253488	0.853945	0.794041	0.913849	0.461562	-0.153475
0.03	TCMID01.026	TCMID01.049	TCMID01.026-TCMID01.049	0.89352	0.856041	0.104294	0.943766	0.923534	0.963999	0.480504	-0.738821
0.03	TCMID01.027	TCMID01.049	TCMID01.027-TCMID01.049	0.952238	0.877849	0.045401	0.975535	0.965654	0.985415	0.485017	-0.730994
0.03	TCMID01.028	TCMID01.049	TCMID01.028-TCMID01.049	0.21884	0.693694	0.79371	0.359095	0.285701	0.432489	0.224093	-1.20433
0.03	TCMID01.029	TCMID01.049	TCMID01.029-TCMID01.049	0.902684	0.837905	0.096521	0.948853	0.927819	0.969888	0.452425	-0.450612
0.03	TCMID01.030	TCMID01.049	TCMID01.030-TCMID01.049	0.948419	0.874251	0.049248	0.973527	0.963424	0.983629	0.507619	-0.901904
0.03	TCMID01.031	TCMID01.049	TCMID01.031-TCMID01.049	0.690427	0.853899	0.317123	0.816867	0.752738	0.880996	0.387779	-0.968325
0.03	TCMID01.032	TCMID01.049	TCMID01.032-TCMID01.049	0.685613	0.918367	0.359017	0.813488	0.75279	0.874186	0.601602	-0.816125
0.03	TCMID01.033	TCMID01.049	TCMID01.033-TCMID01.049	0.93782	0.85857	0.060711	0.967912	0.955428	0.980396	0.541246	-0.805561
0.03	TCMID01.034	TCMID01.049	TCMID01.034-TCMID01.049	0.97253	0.93339	0.026869	0.986074	0.97716	0.994988	0.606895	-0.747544
0.03	TCMID01.036	TCMID01.049	TCMID01.036-TCMID01.049	1	1	-0.000907	1	1	1	1.0656	-0.031661
0.03	TCMID01.037	TCMID01.049	TCMID01.037-TCMID01.049	0.914582	0.890598	0.083133	0.955385	0.939891	0.97088	0.490004	-0.665804
0.03	TCMID01.038	TCMID01.049	TCMID01.038-TCMID01.049	0.649731	0.80799	0.444945	0.787681	0.731855	0.843508	0.678791	-0.257611
0.03	TCMID01.039	TCMID01.049	TCMID01.039-TCMID01.049	0.883919	0.849501	0.117586	0.938383	0.91575	0.961016	0.434972	-0.909114
0.03	TCMID01.040	TCMID01.049	TCMID01.040-TCMID01.049	0.892695	0.83227	0.105378	0.943306	0.922474	0.964137	0.469905	-0.705361
0.03	TCMID01.041	TCMID01.049	TCMID01.041-TCMID01.049	0.160127	0.63354	0.850732	0.276051	0.192821	0.35928	0.22747	-0.376729
0.03	TCMID01.042	TCMID01.049	TCMID01.042-TCMID01.049	0.748891	0.871741	0.249604	0.856418	0.808875	0.903961	0.437554	-1.05503
0.03	TCMID01.043	TCMID01.049	TCMID01.043-TCMID01.049	0.964438	0.940803	0.033388	0.981897	0.97228	0.991514	0.527365	-1.06738
0.03	TCMID01.044	TCMID01.049	TCMID01.044-TCMID01.049	0.911439	0.875095	0.087657	0.953668	0.93818	0.969156	0.539268	-0.727769
0.03	TCMID01.045	TCMID01.049	TCMID01.045-TCMID01.049	0.97545	0.908116	0.024251	0.987573	0.982592	0.992553	0.625936	-0.866209
0.03	TCMID01.046	TCMID01.049	TCMID01.046-TCMID01.049	0.97449	0.924883	0.024617	0.98708	0.978405	0.995756	0.598945	-0.734739
0.03	TCMID01.047	TCMID01.049	TCMID01.047-TCMID01.049	0.789984	0.84721	0.212796	0.882671	0.842345	0.922998	0.419235	-0.934694
0.03	TCMID01.048	TCMID01.049	TCMID01.048-TCMID01.049	0.162587	0.664418	0.853096	0.279699	0.212333	0.347064	0.192169	-0.807147
0.03	TCMID01.001	TCMID01.050	TCMID01.001-TCMID01.050	0.967897	0.834126	0.030897	0.983687	0.977166	0.990208	0.705027	-0.639113
0.03	TCMID01.002	TCMID01.050	TCMID01.002-TCMID01.050	0.853844	0.793814	0.151058	0.92116	0.901068	0.941253	0.566311	-0.762953
0.03	TCMID01.003	TCMID01.050	TCMID01.003-TCMID01.050	0.874167	0.772414	0.14244	0.932859	0.916385	0.949333	0.532618	-0.996989
0.03	TCMID01.004	TCMID01.050	TCMID01.004-TCMID01.050	0.91712	0.759766	0.086747	0.956769	0.947016	0.966521	0.572799	-0.605697
0.03	TCMID01.005	TCMID01.050	TCMID01.005-TCMID01.050	0.945823	0.806769	0.055612	0.972157	0.963317	0.980998	0.585991	-0.704808
0.03	TCMID01.006	TCMID01.050	TCMID01.006-TCMID01.050	0.941186	0.713748	0.057685	0.969702	0.960984	0.97842	0.694947	-0.59595
0.03	TCMID01.007	TCMID01.050	TCMID01.007-TCMID01.050	0.870809	0.744021	0.142323	0.930944	0.9142	0.947688	0.540095	-0.795448
0.03	TCMID01.008	TCMID01.050	TCMID01.008-TCMID01.050	0.808452	0.770167	0.207777	0.894082	0.872756	0.915407	0.527754	-1.00756
0.03	TCMID01.009	TCMID01.050	TCMID01.009-TCMID01.050	0.2616	0.559118	0.87612	0.414711	0.325317	0.504104	0.286841	-1.246
0.03	TCMID01.010	TCMID01.050	TCMID01.010-TCMID01.050	0.480993	0.587912	0.572447	0.649555	0.592428	0.706682	0.404142	-0.93111
0.03	TCMID01.011	TCMID01.050	TCMID01.011-TCMID01.050	0.493486	0.617877	0.54159	0.660851	0.602714	0.718988	0.419298	-0.815843
0.03	TCMID01.012	TCMID01.050	TCMID01.012-TCMID01.050	0.577632	0.691297	0.422228	0.732277	0.691397	0.773158	0.51401	-0.910725
0.03	TCMID01.013	TCMID01.050	TCMID01.013-TCMID01.050	0.087617	0.46345	0.924719	0.161117	0.094174	0.22806	0.190866	-0.413701
0.03	TCMID01.014	TCMID01.050	TCMID01.014-TCMID01.050	0.966651	0.813173	0.032006	0.983043	0.978272	0.987814	0.681282	-0.651
0.03	TCMID01.015	TCMID01.050	TCMID01.015-TCMID01.050	0.806311	0.739479	0.215717	0.892771	0.865484	0.920058	0.517884	-0.624624
0.03	TCMID01.016	TCMID01.050	TCMID01.016-TCMID01.050	0.781177	0.712103	0.277902	0.877147	0.847408	0.906885	0.482531	-0.672058
0.03	TCMID01.018	TCMID01.050	TCMID01.018-TCMID01.050	0.537857	0.657119	0.563938	0.699489	0.653777	0.745201	0.406472	-1.15231
0.03	TCMID01.019	TCMID01.050	TCMID01.019-TCMID01.050	0.892697	0.713745	0.120568	0.943307	0.929525	0.957088	0.539539	-0.691622
0.03	TCMID01.020	TCMID01.050	TCMID01.020-TCMID01.050	0.933766	0.750461	0.068283	0.965749	0.956678	0.974819	0.583515	-0.754175
0.03	TCMID01.021	TCMID01.050	TCMID01.021-TCMID01.050	0.882565	0.751079	0.124088	0.93762	0.92163	0.95361	0.560473	-0.605371
0.03	TCMID01.022	TCMID01.050	TCMID01.022-TCMID01.050	0.9752	0.872201	0.023841	0.987444	0.983007	0.991882	0.616178	-0.850377
0.03	TCMID01.023	TCMID01.050	TCMID01.023-TCMID01.050	0.959833	0.920356	0.04577	0.979505	0.973799	0.98521	0.546849	-1.189
0.03	TCMID01.024	TCMID01.050	TCMID01.024-TCMID01.050	0.478536	0.667197	0.547179	0.647311	0.569984	0.724637	0.4208	-0.560461
0.03	TCMID01.025	TCMID01.050	TCMID01.025-TCMID01.050	0.241652	0.793548	0.779494	0.389242	0.220872	0.557612	0.30789	-0.27662
0.03	TCMID01.026	TCMID01.050	TCMID01.026-TCMID01.050	0.274836	0.477833	0.766754	0.43117	0.354225	0.508116	0.316625	-0.690848
0.03	TCMID01.027	TCMID01.050	TCMID01.027-TCMID01.050	0.946864	0.7426	0.055257	0.972707	0.96584	0.979573	0.578474	-0.647714
0.03	TCMID01.028	TCMID01.050	TCMID01.028-TCMID01.050	0.948372	0.789407	0.055431	0.973502	0.965786	0.981218	0.564361	-1.2234
0.03	TCMID01.029	TCMID01.050	TCMID01.029-TCMID01.050	0.962274	0.839555	0.040153	0.980775	0.974637	0.986912	0.566179	-0.629505
0.03	TCMID01.030	TCMID01.050	TCMID01.030-TCMID01.050	0.934841	0.761294	0.066155	0.966323	0.956866	0.97578	0.594497	-0.703865
0.03	TCMID01.031	TCMID01.050	TCMID01.031-TCMID01.050	0.664829	0.719728	0.38374	0.798675	0.751238	0.846113	0.464237	-0.748894
0.03	TCMID01.032	TCMID01.050	TCMID01.032-TCMID01.050	0.901388	0.835209	0.100541	0.948137	0.933006	0.963267	0.756115	-0.74917
0.03	TCMID01.033	TCMID01.050	TCMID01.033-TCMID01.050	0.955814	0.76678	0.043187	0.977408	0.971608	0.983208	0.632644	-0.683815
0.03	TCMID01.034	TCMID01.050	TCMID01.034-TCMID01.050	0.955371	0.829238	0.043314	0.977176	0.970903	0.98345	0.680769	-0.680754
0.03	TCMID01.036	TCMID01.050	TCMID01.036-TCMID01.050	1	1	-0.000678	1	1	1	1.11439	-0.286672
0.03	TCMID01.037	TCMID01.050	TCMID01.037-TCMID01.050	0.965724	0.869801	0.034235	0.982563	0.977935	0.987192	0.596871	-0.805076
0.03	TCMID01.038	TCMID01.050	TCMID01.038-TCMID01.050	0.930867	0.945246	0.074857	0.964196	0.951058	0.977334	0.871287	-0.474424
0.03	TCMID01.039	TCMID01.050	TCMID01.039-TCMID01.050	0.763926	0.735897	0.272749	0.866165	0.833253	0.899078	0.494748	-0.786833
0.03	TCMID01.040	TCMID01.050	TCMID01.040-TCMID01.050	0.455893	0.607465	0.584316	0.626272	0.559188	0.693357	0.401572	-0.552386
0.03	TCMID01.041	TCMID01.050	TCMID01.041-TCMID01.050	0.942034	0.765285	0.056959	0.970152	0.961821	0.978483	0.636089	-0.593362
0.03	TCMID01.042	TCMID01.050	TCMID01.042-TCMID01.050	0.838393	0.773987	0.169996	0.912094	0.891312	0.932875	0.550922	-0.867538
0.03	TCMID01.043	TCMID01.050	TCMID01.043-TCMID01.050	0.955947	0.86888	0.043561	0.977478	0.969949	0.985006	0.614288	-0.959492
0.03	TCMID01.044	TCMID01.050	TCMID01.044-TCMID01.050	0.061585	0.4	0.947286	0.116025	0.079057	0.152993	0.161866	-0.598141
0.03	TCMID01.045	TCMID01.050	TCMID01.045-TCMID01.050	0.964796	0.785593	0.033975	0.982083	0.976361	0.987804	0.700102	-0.625394
0.03	TCMID01.046	TCMID01.050	TCMID01.046-TCMID01.050	0.957599	0.823631	0.041061	0.97834	0.972304	0.984377	0.674075	-0.588673
0.03	TCMID01.047	TCMID01.050	TCMID01.047-TCMID01.050	0.867853	0.74476	0.147892	0.929252	0.912234	0.94627	0.534225	-0.833059
0.03	TCMID01.048	TCMID01.050	TCMID01.048-TCMID01.050	0.909082	0.728545	0.099849	0.952376	0.941079	0.963673	0.55062	-0.533322
0.03	TCMID01.049	TCMID01.050	TCMID01.049-TCMID01.050	0.964467	0.874447	0.035261	0.981912	0.974837	0.988988	0.603298	-0.818804
0.03	TCMID01.001	TCMID01.052	TCMID01.001-TCMID01.052	0.395567	0.584461	0.687307	0.566891	0.502858	0.630925	0.381457	-0.387793
0.03	TCMID01.002	TCMID01.052	TCMID01.002-TCMID01.052	0.09568	0.295685	0.916425	0.174649	0.10419	0.245109	0.148315	-0.32996
0.03	TCMID01.003	TCMID01.052	TCMID01.003-TCMID01.052	0.628173	0.695122	0.370546	0.77163	0.73127	0.811989	0.335153	-0.857228
0.03	TCMID01.004	TCMID01.052	TCMID01.004-TCMID01.052	0.235855	0.547452	0.766739	0.381687	0.319496	0.443877	0.223635	-0.553935
0.03	TCMID01.005	TCMID01.052	TCMID01.005-TCMID01.052	0.409574	0.615758	0.593129	0.581132	0.524895	0.63737	0.298367	-0.824794
0.03	TCMID01.006	TCMID01.052	TCMID01.006-TCMID01.052	0.902037	0.746599	0.10962	0.948496	0.93792	0.959072	0.575705	-0.941986
0.03	TCMID01.007	TCMID01.052	TCMID01.007-TCMID01.052	0.50727	0.694648	0.491002	0.673098	0.617849	0.728347	0.309863	-0.765178
0.03	TCMID01.008	TCMID01.052	TCMID01.008-TCMID01.052	0.717467	0.680425	0.280268	0.835494	0.808011	0.862978	0.377682	-0.848929
0.03	TCMID01.009	TCMID01.052	TCMID01.009-TCMID01.052	0.703404	0.749565	0.296727	0.82588	0.78648	0.86528	0.344596	-1.13488
0.03	TCMID01.010	TCMID01.052	TCMID01.010-TCMID01.052	0.592909	0.661133	0.405058	0.744435	0.701974	0.786897	0.339038	-0.749141
0.03	TCMID01.011	TCMID01.052	TCMID01.011-TCMID01.052	0.484069	0.662042	0.516342	0.652353	0.598767	0.70594	0.31926	-0.609972
0.03	TCMID01.012	TCMID01.052	TCMID01.012-TCMID01.052	0.487829	0.75	0.553495	0.65576	0.603605	0.707914	0.389941	-0.50519
0.03	TCMID01.013	TCMID01.052	TCMID01.013-TCMID01.052	0.843461	0.818296	0.161312	0.915084	0.892666	0.937503	0.477292	-0.361546
0.03	TCMID01.014	TCMID01.052	TCMID01.014-TCMID01.052	0.358189	0.597805	0.708516	0.527451	0.464214	0.590688	0.34612	-0.681678
0.03	TCMID01.015	TCMID01.052	TCMID01.015-TCMID01.052	0.763029	0.79942	0.234339	0.865589	0.835304	0.895874	0.377669	-0.626585
0.03	TCMID01.016	TCMID01.052	TCMID01.016-TCMID01.052	0.820065	0.820725	0.182797	0.901138	0.879017	0.92326	0.353474	-0.796889
0.03	TCMID01.018	TCMID01.052	TCMID01.018-TCMID01.052	0.727586	0.76497	0.274501	0.842315	0.815099	0.869532	0.342771	-1.10163
0.03	TCMID01.019	TCMID01.052	TCMID01.019-TCMID01.052	0.675362	0.735391	0.322848	0.806228	0.767821	0.844635	0.349043	-0.839744
0.03	TCMID01.020	TCMID01.052	TCMID01.020-TCMID01.052	0.261003	0.549326	0.743741	0.413961	0.34446	0.483461	0.239049	-0.817562
0.03	TCMID01.021	TCMID01.052	TCMID01.021-TCMID01.052	0.6349	0.719407	0.364409	0.776684	0.731971	0.821397	0.365341	-0.511169
0.03	TCMID01.022	TCMID01.052	TCMID01.022-TCMID01.052	0.956128	0.867897	0.0422	0.977572	0.971462	0.983682	0.482641	-0.669942
0.03	TCMID01.023	TCMID01.052	TCMID01.023-TCMID01.052	0.700919	0.763289	0.300137	0.824165	0.803305	0.845025	0.340959	-0.958096
0.03	TCMID01.024	TCMID01.052	TCMID01.024-TCMID01.052	0.514068	0.725067	0.489429	0.679055	0.62686	0.731251	0.339589	-0.603008
0.03	TCMID01.025	TCMID01.052	TCMID01.025-TCMID01.052	0.909317	0.892919	0.090445	0.952505	0.933852	0.971158	0.473523	-0.124813
0.03	TCMID01.026	TCMID01.052	TCMID01.026-TCMID01.052	0.71425	0.728942	0.285716	0.833309	0.800286	0.866332	0.395562	-0.710751
0.03	TCMID01.027	TCMID01.052	TCMID01.027-TCMID01.052	0.858591	0.791246	0.139028	0.923916	0.904816	0.943016	0.422302	-0.638173
0.03	TCMID01.028	TCMID01.052	TCMID01.028-TCMID01.052	0.205226	0.504178	0.794106	0.34056	0.275438	0.405682	0.19754	-1.13962
0.03	TCMID01.029	TCMID01.052	TCMID01.029-TCMID01.052	0.897946	0.796907	0.098883	0.946229	0.931594	0.960864	0.410242	-0.317317
0.03	TCMID01.030	TCMID01.052	TCMID01.030-TCMID01.052	0.872414	0.769421	0.126984	0.93186	0.915731	0.947989	0.450239	-0.651252
0.03	TCMID01.031	TCMID01.052	TCMID01.031-TCMID01.052	0.770037	0.819788	0.227771	0.87008	0.83973	0.900429	0.37071	-0.772334
0.03	TCMID01.032	TCMID01.052	TCMID01.032-TCMID01.052	0.849349	0.781952	0.188131	0.918538	0.900722	0.936354	0.644169	-0.636015
0.03	TCMID01.033	TCMID01.052	TCMID01.033-TCMID01.052	0.861347	0.726083	0.142963	0.925509	0.909595	0.941423	0.484957	-0.587285
0.03	TCMID01.034	TCMID01.052	TCMID01.034-TCMID01.052	0.957384	0.883621	0.045214	0.978228	0.97166	0.984796	0.570028	-0.591415
0.03	TCMID01.036	TCMID01.052	TCMID01.036-TCMID01.052	1	1	-0.001077	1	1	1	1.04698	-0.134262
0.03	TCMID01.037	TCMID01.052	TCMID01.037-TCMID01.052	0.87996	0.766393	0.118549	0.936148	0.924044	0.948251	0.443177	-0.513095
0.03	TCMID01.038	TCMID01.052	TCMID01.038-TCMID01.052	0.887318	0.86768	0.159573	0.940295	0.925785	0.954805	0.770937	-0.274129
0.03	TCMID01.039	TCMID01.052	TCMID01.039-TCMID01.052	0.882803	0.864653	0.114404	0.937754	0.921804	0.953704	0.392735	-0.864695
0.03	TCMID01.040	TCMID01.052	TCMID01.040-TCMID01.052	0.680496	0.714927	0.318227	0.809875	0.774041	0.845709	0.376243	-0.523506
0.03	TCMID01.041	TCMID01.052	TCMID01.041-TCMID01.052	0.283364	0.551787	0.756523	0.441596	0.370088	0.513104	0.283585	-0.414266
0.03	TCMID01.042	TCMID01.052	TCMID01.042-TCMID01.052	0.538727	0.6673	0.462474	0.700224	0.653787	0.746661	0.341376	-0.706992
0.03	TCMID01.043	TCMID01.052	TCMID01.043-TCMID01.052	0.957612	0.891347	0.040897	0.978347	0.97197	0.984724	0.488347	-0.931443
0.03	TCMID01.044	TCMID01.052	TCMID01.044-TCMID01.052	0.960291	0.851852	0.039396	0.979743	0.973835	0.985652	0.518294	-0.592676
0.03	TCMID01.045	TCMID01.052	TCMID01.045-TCMID01.052	0.928705	0.769965	0.078833	0.963035	0.954094	0.971975	0.580081	-0.419679
0.03	TCMID01.046	TCMID01.052	TCMID01.046-TCMID01.052	0.953732	0.882832	0.048744	0.976318	0.96974	0.982897	0.559986	-0.707012
0.03	TCMID01.047	TCMID01.052	TCMID01.047-TCMID01.052	0.609672	0.704865	0.388594	0.757511	0.7147	0.800321	0.334161	-0.959231
0.03	TCMID01.048	TCMID01.052	TCMID01.048-TCMID01.052	0.23826	0.511491	0.761116	0.38483	0.322898	0.446763	0.211533	-0.630815
0.03	TCMID01.049	TCMID01.052	TCMID01.049-TCMID01.052	0.385484	0.738043	0.622491	0.556461	0.494057	0.618865	0.298844	-0.789914
0.03	TCMID01.050	TCMID01.052	TCMID01.050-TCMID01.052	0.883061	0.778634	0.127717	0.9379	0.922537	0.953263	0.546367	-0.706671
0.03	TCMID01.001	TCMID01.053	TCMID01.001-TCMID01.053	0.967262	0.865973	0.032213	0.983358	0.977301	0.989416	0.650865	-0.557521
0.03	TCMID01.002	TCMID01.053	TCMID01.002-TCMID01.053	0.88769	0.846064	0.110991	0.940504	0.924123	0.956885	0.516065	-0.571701
0.03	TCMID01.003	TCMID01.053	TCMID01.003-TCMID01.053	0.556684	0.562569	0.469257	0.715218	0.664668	0.765768	0.372257	-0.644091
0.03	TCMID01.004	TCMID01.053	TCMID01.004-TCMID01.053	0.877027	0.699149	0.122882	0.934485	0.921467	0.947504	0.497458	-0.254627
0.03	TCMID01.005	TCMID01.053	TCMID01.005-TCMID01.053	0.934385	0.871082	0.064242	0.96608	0.955765	0.976394	0.518272	-0.817839
0.03	TCMID01.006	TCMID01.053	TCMID01.006-TCMID01.053	0.96329	0.839269	0.036304	0.981302	0.975655	0.986948	0.649216	-0.924995
0.03	TCMID01.007	TCMID01.053	TCMID01.007-TCMID01.053	0.871149	0.822691	0.131997	0.931138	0.913463	0.948813	0.475362	-0.95377
0.03	TCMID01.008	TCMID01.053	TCMID01.008-TCMID01.053	0.837147	0.787309	0.165498	0.911355	0.89215	0.930561	0.474482	-0.631341
0.03	TCMID01.009	TCMID01.053	TCMID01.009-TCMID01.053	0.908953	0.783749	0.096249	0.952305	0.93999	0.964621	0.466022	-1.00606
0.03	TCMID01.010	TCMID01.053	TCMID01.010-TCMID01.053	0.924389	0.816543	0.075891	0.960709	0.949983	0.971435	0.493987	-0.824729
0.03	TCMID01.011	TCMID01.053	TCMID01.011-TCMID01.053	0.867788	0.797414	0.132441	0.929214	0.910896	0.947533	0.493526	-0.643182
0.03	TCMID01.012	TCMID01.053	TCMID01.012-TCMID01.053	0.868099	0.864908	0.131485	0.929393	0.911312	0.947474	0.575715	-0.735569
0.03	TCMID01.013	TCMID01.053	TCMID01.013-TCMID01.053	0.877025	0.762901	0.121284	0.934484	0.917451	0.951517	0.546227	-0.331381
0.03	TCMID01.014	TCMID01.053	TCMID01.014-TCMID01.053	0.926994	0.784847	0.072639	0.962114	0.953798	0.970431	0.612402	-0.514345
0.03	TCMID01.015	TCMID01.053	TCMID01.015-TCMID01.053	0.894108	0.831094	0.108377	0.944094	0.928599	0.959589	0.479401	-0.613806
0.03	TCMID01.016	TCMID01.053	TCMID01.016-TCMID01.053	0.837063	0.774887	0.184796	0.911306	0.890607	0.932004	0.431535	-0.846495
0.03	TCMID01.018	TCMID01.053	TCMID01.018-TCMID01.053	0.79705	0.81753	0.22311	0.887065	0.864139	0.909991	0.429643	-1.37357
0.03	TCMID01.019	TCMID01.053	TCMID01.019-TCMID01.053	0.242762	0.523002	0.801039	0.390681	0.316393	0.464968	0.246604	-0.654516
0.03	TCMID01.020	TCMID01.053	TCMID01.020-TCMID01.053	0.920801	0.774365	0.077963	0.958768	0.948963	0.968572	0.515909	-0.826976
0.03	TCMID01.021	TCMID01.053	TCMID01.021-TCMID01.053	0.861064	0.754121	0.139335	0.925346	0.908317	0.942375	0.491317	-0.50258
0.03	TCMID01.022	TCMID01.053	TCMID01.022-TCMID01.053	0.925784	0.799684	0.072376	0.961462	0.951997	0.970927	0.538943	-0.615431
0.03	TCMID01.023	TCMID01.053	TCMID01.023-TCMID01.053	0.968986	0.940935	0.031002	0.984249	0.979531	0.988966	0.478177	-1.05138
0.03	TCMID01.024	TCMID01.053	TCMID01.024-TCMID01.053	0.884826	0.857791	0.114132	0.938894	0.921876	0.955912	0.510422	-0.508788
0.03	TCMID01.025	TCMID01.053	TCMID01.025-TCMID01.053	0.869982	0.873494	0.128345	0.930471	0.901867	0.959075	0.524902	-0.032657
0.03	TCMID01.026	TCMID01.053	TCMID01.026-TCMID01.053	0.855943	0.764497	0.143714	0.922381	0.905069	0.939692	0.497517	-0.676286
0.03	TCMID01.027	TCMID01.053	TCMID01.027-TCMID01.053	0.898946	0.706173	0.10088	0.946784	0.933527	0.960042	0.499749	-0.559017
0.03	TCMID01.028	TCMID01.053	TCMID01.028-TCMID01.053	0.933658	0.846908	0.06658	0.965691	0.954779	0.976603	0.49294	-1.17623
0.03	TCMID01.029	TCMID01.053	TCMID01.029-TCMID01.053	0.880144	0.776604	0.122934	0.936252	0.919446	0.953057	0.4761	-0.32749
0.03	TCMID01.030	TCMID01.053	TCMID01.030-TCMID01.053	0.907815	0.725659	0.090632	0.95168	0.940851	0.962509	0.524014	-0.550111
0.03	TCMID01.031	TCMID01.053	TCMID01.031-TCMID01.053	0.887679	0.833333	0.116844	0.940498	0.923665	0.957331	0.469744	-0.826377
0.03	TCMID01.032	TCMID01.053	TCMID01.032-TCMID01.053	0.891845	0.872322	0.117136	0.942831	0.926033	0.959629	0.705865	-0.623022
0.03	TCMID01.033	TCMID01.053	TCMID01.033-TCMID01.053	0.630713	0.619518	0.368235	0.773543	0.729223	0.817862	0.465222	-0.657336
0.03	TCMID01.034	TCMID01.053	TCMID01.034-TCMID01.053	0.588909	0.635183	0.417591	0.741274	0.694191	0.788358	0.491084	-0.489446
0.03	TCMID01.036	TCMID01.053	TCMID01.036-TCMID01.053	1	1	-0.000818	1	1	1	1.07995	-0.02146
0.03	TCMID01.037	TCMID01.053	TCMID01.037-TCMID01.053	0.581473	0.700615	0.421008	0.735357	0.690168	0.780545	0.412981	-0.676966
0.03	TCMID01.038	TCMID01.053	TCMID01.038-TCMID01.053	0.918454	0.943133	0.096728	0.957494	0.942964	0.972024	0.824376	-0.204253
0.03	TCMID01.039	TCMID01.053	TCMID01.039-TCMID01.053	0.448628	0.692497	0.589529	0.619383	0.552988	0.685778	0.331418	-0.812189
0.03	TCMID01.040	TCMID01.053	TCMID01.040-TCMID01.053	0.932956	0.78642	0.066087	0.965315	0.956078	0.974552	0.5094	-0.642816
0.03	TCMID01.041	TCMID01.053	TCMID01.041-TCMID01.053	0.905312	0.809268	0.09315	0.950303	0.935392	0.965214	0.566045	-0.490457
0.03	TCMID01.042	TCMID01.053	TCMID01.042-TCMID01.053	0.843749	0.811535	0.156334	0.915253	0.895385	0.935122	0.491607	-0.95481
0.03	TCMID01.043	TCMID01.053	TCMID01.043-TCMID01.053	0.858468	0.831884	0.139859	0.923845	0.90667	0.94102	0.523433	-0.654819
0.03	TCMID01.044	TCMID01.053	TCMID01.044-TCMID01.053	0.939935	0.833333	0.058342	0.969038	0.960415	0.977661	0.573443	-0.559241
0.03	TCMID01.045	TCMID01.053	TCMID01.045-TCMID01.053	0.91214	0.810826	0.088861	0.954052	0.941172	0.966931	0.628049	-0.608801
0.03	TCMID01.046	TCMID01.053	TCMID01.046-TCMID01.053	0.571299	0.650194	0.433805	0.727168	0.678375	0.77596	0.477385	-0.656131
0.03	TCMID01.047	TCMID01.053	TCMID01.047-TCMID01.053	0.546772	0.530806	0.475846	0.706985	0.6544	0.75957	0.372128	-0.539871
0.03	TCMID01.048	TCMID01.053	TCMID01.048-TCMID01.053	0.852099	0.655939	0.152245	0.920144	0.903159	0.93713	0.468797	-0.440541
0.03	TCMID01.049	TCMID01.053	TCMID01.049-TCMID01.053	0.942834	0.888053	0.055368	0.970576	0.958203	0.982949	0.533422	-0.692349
0.03	TCMID01.050	TCMID01.053	TCMID01.050-TCMID01.053	0.948233	0.807739	0.051103	0.973429	0.965431	0.981427	0.622119	-0.672999
0.03	TCMID01.052	TCMID01.053	TCMID01.052-TCMID01.053	0.879401	0.82678	0.122847	0.935831	0.919746	0.951917	0.480425	-0.670591
0.03	TCMID01.001	TCMID01.054	TCMID01.001-TCMID01.054	0.263714	0.523874	0.834979	0.417363	0.334255	0.50047	0.312017	-0.475487
0.03	TCMID01.002	TCMID01.054	TCMID01.002-TCMID01.054	0.461461	0.631231	0.543967	0.631506	0.572611	0.690402	0.32665	-0.513279
0.03	TCMID01.003	TCMID01.054	TCMID01.003-TCMID01.054	0.549269	0.538724	0.450234	0.709069	0.658199	0.759939	0.31455	-0.609105
0.03	TCMID01.004	TCMID01.054	TCMID01.004-TCMID01.054	0.034749	0.304264	0.968767	0.067165	0.015165	0.119165	0.086107	-0.214873
0.03	TCMID01.005	TCMID01.054	TCMID01.005-TCMID01.054	0.130515	0.462523	0.874263	0.230895	0.179835	0.281954	0.168938	-0.697159
0.03	TCMID01.006	TCMID01.054	TCMID01.006-TCMID01.054	0.934002	0.747664	0.072947	0.965875	0.958695	0.973054	0.586866	-0.653843
0.03	TCMID01.007	TCMID01.054	TCMID01.007-TCMID01.054	0.244473	0.508637	0.75487	0.392894	0.312525	0.473263	0.21586	-0.628759
0.03	TCMID01.008	TCMID01.054	TCMID01.008-TCMID01.054	0.776229	0.777181	0.221251	0.874019	0.848258	0.899779	0.394143	-0.821708
0.03	TCMID01.009	TCMID01.054	TCMID01.009-TCMID01.054	0.771552	0.732981	0.227876	0.871046	0.840149	0.901943	0.362309	-0.956085
0.03	TCMID01.010	TCMID01.054	TCMID01.010-TCMID01.054	0.852083	0.782135	0.144997	0.920135	0.901901	0.938368	0.407818	-0.818968
0.03	TCMID01.011	TCMID01.054	TCMID01.011-TCMID01.054	0.709156	0.707641	0.289534	0.829831	0.793228	0.866435	0.387629	-0.543732
0.03	TCMID01.012	TCMID01.054	TCMID01.012-TCMID01.054	0.675744	0.738989	0.348666	0.806501	0.769689	0.843312	0.45991	-0.791903
0.03	TCMID01.013	TCMID01.054	TCMID01.013-TCMID01.054	0.715421	0.619942	0.294806	0.834106	0.796008	0.872203	0.440645	-0.229738
0.03	TCMID01.014	TCMID01.054	TCMID01.014-TCMID01.054	0.265335	0.586148	0.809004	0.419391	0.343558	0.495223	0.298484	-0.526967
0.03	TCMID01.015	TCMID01.054	TCMID01.015-TCMID01.054	0.532494	0.614012	0.465914	0.694938	0.638528	0.751347	0.316609	-0.469889
0.03	TCMID01.016	TCMID01.054	TCMID01.016-TCMID01.054	0.547517	0.613504	0.467453	0.707607	0.65419	0.761025	0.290069	-0.61626
0.03	TCMID01.018	TCMID01.054	TCMID01.018-TCMID01.054	0.491232	0.687805	0.517037	0.658827	0.601328	0.716327	0.282793	-1.1167
0.03	TCMID01.019	TCMID01.054	TCMID01.019-TCMID01.054	0.721046	0.662921	0.277044	0.837916	0.804809	0.871023	0.36197	-0.553322
0.03	TCMID01.020	TCMID01.054	TCMID01.020-TCMID01.054	0.116093	0.426659	0.889467	0.208034	0.131981	0.284087	0.159908	-0.636458
0.03	TCMID01.021	TCMID01.054	TCMID01.021-TCMID01.054	0.694671	0.699858	0.304072	0.81983	0.782414	0.857246	0.383347	-0.35706
0.03	TCMID01.022	TCMID01.054	TCMID01.022-TCMID01.054	0.886814	0.791012	0.113158	0.940012	0.925645	0.954379	0.466073	-0.666307
0.03	TCMID01.023	TCMID01.054	TCMID01.023-TCMID01.054	0.735487	0.813696	0.265294	0.847586	0.825774	0.869397	0.35065	-1.06034
0.03	TCMID01.024	TCMID01.054	TCMID01.024-TCMID01.054	0.631532	0.720126	0.37005	0.774158	0.725569	0.822747	0.377496	-0.42463
0.03	TCMID01.025	TCMID01.054	TCMID01.025-TCMID01.054	0.634625	0.852008	0.372293	0.776477	0.700427	0.852528	0.396642	-0.060337
0.03	TCMID01.026	TCMID01.054	TCMID01.026-TCMID01.054	0.675606	0.640244	0.324521	0.806402	0.769788	0.843015	0.385868	-0.445717
0.03	TCMID01.027	TCMID01.054	TCMID01.027-TCMID01.054	0.826513	0.649682	0.171232	0.905017	0.884048	0.925986	0.41565	-0.3523
0.03	TCMID01.028	TCMID01.054	TCMID01.028-TCMID01.054	0.23411	0.556538	0.765203	0.379399	0.311516	0.447281	0.211714	-1.11832
0.03	TCMID01.029	TCMID01.054	TCMID01.029-TCMID01.054	0.745591	0.733333	0.251905	0.854256	0.818102	0.89041	0.375134	-0.403871
0.03	TCMID01.030	TCMID01.054	TCMID01.030-TCMID01.054	0.827479	0.669431	0.172549	0.905596	0.886162	0.92503	0.439732	-0.499473
0.03	TCMID01.031	TCMID01.054	TCMID01.031-TCMID01.054	0.493492	0.656797	0.506497	0.660857	0.598895	0.722819	0.297863	-0.722708
0.03	TCMID01.032	TCMID01.054	TCMID01.032-TCMID01.054	0.56662	0.73536	0.542184	0.723367	0.673372	0.773361	0.526851	-0.502709
0.03	TCMID01.033	TCMID01.054	TCMID01.033-TCMID01.054	0.87716	0.728298	0.126124	0.934561	0.919727	0.949394	0.490567	-0.714362
0.03	TCMID01.034	TCMID01.054	TCMID01.034-TCMID01.054	0.911802	0.788321	0.095638	0.953867	0.942383	0.965351	0.557371	-0.522577
0.03	TCMID01.036	TCMID01.054	TCMID01.036-TCMID01.054	1	1	-0.00107	1	1	1	1.04761	-0.093351
0.03	TCMID01.037	TCMID01.054	TCMID01.037-TCMID01.054	0.82652	0.750449	0.172526	0.905022	0.88655	0.923494	0.430775	-0.557157
0.03	TCMID01.038	TCMID01.054	TCMID01.038-TCMID01.054	0.590647	0.752099	0.580617	0.74265	0.699397	0.785903	0.629608	-0.189157
0.03	TCMID01.039	TCMID01.054	TCMID01.039-TCMID01.054	0.707918	0.729695	0.291095	0.828983	0.79345	0.864516	0.353013	-0.577698
0.03	TCMID01.040	TCMID01.054	TCMID01.040-TCMID01.054	0.801691	0.743949	0.196212	0.889932	0.863652	0.916212	0.409666	-0.546592
0.03	TCMID01.041	TCMID01.054	TCMID01.041-TCMID01.054	0.219605	0.501042	0.822257	0.360125	0.282098	0.438153	0.250229	-0.279072
0.03	TCMID01.042	TCMID01.054	TCMID01.042-TCMID01.054	0.483134	0.616279	0.518214	0.651504	0.593797	0.70921	0.324265	-0.744901
0.03	TCMID01.043	TCMID01.054	TCMID01.043-TCMID01.054	0.845574	0.851163	0.156054	0.916326	0.895935	0.936718	0.460103	-0.77907
0.03	TCMID01.044	TCMID01.054	TCMID01.044-TCMID01.054	0.855592	0.715566	0.149596	0.922177	0.904363	0.939991	0.490375	-0.396223
0.03	TCMID01.045	TCMID01.054	TCMID01.045-TCMID01.054	0.931182	0.792018	0.075786	0.964365	0.954152	0.974578	0.58191	-0.533463
0.03	TCMID01.046	TCMID01.054	TCMID01.046-TCMID01.054	0.923288	0.800114	0.082065	0.960114	0.950155	0.970073	0.552078	-0.509499
0.03	TCMID01.047	TCMID01.054	TCMID01.047-TCMID01.054	0.50757	0.512821	0.491393	0.673362	0.617417	0.729306	0.305993	-0.491761
0.03	TCMID01.048	TCMID01.054	TCMID01.048-TCMID01.054	0.019967	0.20434	0.980437	0.039151	0.004773	0.07353	0.06145	-0.14305
0.03	TCMID01.049	TCMID01.054	TCMID01.049-TCMID01.054	0.156486	0.653008	0.854581	0.270623	0.196019	0.345227	0.190946	-0.612909
0.03	TCMID01.050	TCMID01.054	TCMID01.050-TCMID01.054	0.902813	0.720698	0.105474	0.948924	0.936721	0.961128	0.553519	-0.529696
0.03	TCMID01.052	TCMID01.054	TCMID01.052-TCMID01.054	0.284929	0.545852	0.714103	0.443494	0.380371	0.506617	0.234906	-0.634656
0.03	TCMID01.053	TCMID01.054	TCMID01.053-TCMID01.054	0.835144	0.656287	0.168606	0.910167	0.890347	0.929987	0.469354	-0.246258
0.03	TCMID01.001	TCMID01.055	TCMID01.001-TCMID01.055	0.17386	0.465206	0.911745	0.296219	0.218119	0.374319	0.257653	-0.677256
0.03	TCMID01.002	TCMID01.055	TCMID01.002-TCMID01.055	0.334222	0.598844	0.668008	0.500999	0.429279	0.572718	0.285503	-0.821393
0.03	TCMID01.003	TCMID01.055	TCMID01.003-TCMID01.055	0.651564	0.622186	0.349779	0.789027	0.748084	0.82997	0.354428	-0.952659
0.03	TCMID01.004	TCMID01.055	TCMID01.004-TCMID01.055	0.062801	0.467356	0.937315	0.11818	0.086676	0.149683	0.119142	-0.688212
0.03	TCMID01.005	TCMID01.055	TCMID01.005-TCMID01.055	0.145318	0.358734	0.85524	0.25376	0.195582	0.311938	0.18335	-0.494799
0.03	TCMID01.006	TCMID01.055	TCMID01.006-TCMID01.055	0.927244	0.711565	0.078506	0.962249	0.95413	0.970367	0.594694	-0.953549
0.03	TCMID01.007	TCMID01.055	TCMID01.007-TCMID01.055	0.365855	0.531941	0.635194	0.535716	0.457891	0.613541	0.272696	-0.790869
0.03	TCMID01.008	TCMID01.055	TCMID01.008-TCMID01.055	0.824973	0.766957	0.172543	0.904093	0.8838	0.924387	0.418988	-0.966439
0.03	TCMID01.009	TCMID01.055	TCMID01.009-TCMID01.055	0.760573	0.642586	0.241827	0.864006	0.832332	0.895681	0.372869	-1.03077
0.03	TCMID01.010	TCMID01.055	TCMID01.010-TCMID01.055	0.806278	0.69595	0.191474	0.892751	0.869114	0.916388	0.409372	-0.863686
0.03	TCMID01.011	TCMID01.055	TCMID01.011-TCMID01.055	0.635914	0.661144	0.362257	0.777442	0.731869	0.823015	0.377876	-0.79063
0.03	TCMID01.012	TCMID01.055	TCMID01.012-TCMID01.055	0.617756	0.75288	0.402729	0.763719	0.718953	0.808486	0.44854	-0.932211
0.03	TCMID01.013	TCMID01.055	TCMID01.013-TCMID01.055	0.801055	0.6853	0.202245	0.88954	0.863482	0.915598	0.477025	-0.581932
0.03	TCMID01.014	TCMID01.055	TCMID01.014-TCMID01.055	0.16415	0.592346	0.898758	0.282009	0.213538	0.35048	0.239158	-0.802913
0.03	TCMID01.015	TCMID01.055	TCMID01.015-TCMID01.055	0.682504	0.661597	0.316713	0.811295	0.772058	0.850533	0.370301	-0.66514
0.03	TCMID01.016	TCMID01.055	TCMID01.016-TCMID01.055	0.736024	0.667975	0.276073	0.847943	0.815446	0.880439	0.349899	-0.6432
0.03	TCMID01.018	TCMID01.055	TCMID01.018-TCMID01.055	0.658097	0.679208	0.351147	0.793798	0.753346	0.83425	0.33981	-1.06861
0.03	TCMID01.019	TCMID01.055	TCMID01.019-TCMID01.055	0.77148	0.686863	0.227917	0.871	0.842224	0.899776	0.387241	-0.912377
0.03	TCMID01.020	TCMID01.055	TCMID01.020-TCMID01.055	0.061559	0.400468	0.939651	0.115979	0.073131	0.158827	0.119743	-0.797971
0.03	TCMID01.021	TCMID01.055	TCMID01.021-TCMID01.055	0.741253	0.702243	0.256576	0.851402	0.817794	0.885009	0.407671	-0.668279
0.03	TCMID01.022	TCMID01.055	TCMID01.022-TCMID01.055	0.950212	0.814854	0.047829	0.97447	0.967666	0.981274	0.494758	-0.585626
0.03	TCMID01.023	TCMID01.055	TCMID01.023-TCMID01.055	0.670509	0.77451	0.335671	0.80276	0.776842	0.828679	0.347252	-1.2356
0.03	TCMID01.024	TCMID01.055	TCMID01.024-TCMID01.055	0.599405	0.615557	0.400063	0.749535	0.701419	0.797651	0.377947	-0.643372
0.03	TCMID01.025	TCMID01.055	TCMID01.025-TCMID01.055	0.81901	0.877349	0.181074	0.900501	0.865938	0.935064	0.461959	-0.422607
0.03	TCMID01.026	TCMID01.055	TCMID01.026-TCMID01.055	0.765568	0.637537	0.232585	0.86722	0.839316	0.895125	0.422392	-0.716517
0.03	TCMID01.027	TCMID01.055	TCMID01.027-TCMID01.055	0.887292	0.746789	0.110034	0.940281	0.925204	0.955357	0.443515	-0.665187
0.03	TCMID01.028	TCMID01.055	TCMID01.028-TCMID01.055	0.109122	0.484223	0.893352	0.196772	0.145022	0.248522	0.149246	-1.08936
0.03	TCMID01.029	TCMID01.055	TCMID01.029-TCMID01.055	0.882095	0.789552	0.115489	0.937354	0.919943	0.954766	0.421497	-0.688141
0.03	TCMID01.030	TCMID01.055	TCMID01.030-TCMID01.055	0.886	0.724653	0.112228	0.939555	0.925803	0.953306	0.467182	-0.708504
0.03	TCMID01.031	TCMID01.055	TCMID01.031-TCMID01.055	0.666809	0.666022	0.33442	0.800103	0.757776	0.842429	0.358226	-0.639482
0.03	TCMID01.032	TCMID01.055	TCMID01.032-TCMID01.055	0.740096	0.747176	0.313123	0.850638	0.819303	0.881974	0.609856	-0.72692
0.03	TCMID01.033	TCMID01.055	TCMID01.033-TCMID01.055	0.894169	0.768352	0.106685	0.944128	0.930792	0.957464	0.506602	-0.852667
0.03	TCMID01.034	TCMID01.055	TCMID01.034-TCMID01.055	0.933387	0.812756	0.070024	0.965546	0.955781	0.975311	0.574314	-0.609363
0.03	TCMID01.036	TCMID01.055	TCMID01.036-TCMID01.055	1	1	-0.001006	1	1	1	1.05364	-0.427636
0.03	TCMID01.037	TCMID01.055	TCMID01.037-TCMID01.055	0.892477	0.783689	0.105276	0.943184	0.930422	0.955945	0.460084	-0.775521
0.03	TCMID01.038	TCMID01.055	TCMID01.038-TCMID01.055	0.745911	0.796172	0.344887	0.854467	0.826407	0.882527	0.714182	-0.506351
0.03	TCMID01.039	TCMID01.055	TCMID01.039-TCMID01.055	0.83758	0.739183	0.161752	0.911612	0.89074	0.932484	0.397555	-0.715275
0.03	TCMID01.040	TCMID01.055	TCMID01.040-TCMID01.055	0.827653	0.703976	0.169859	0.9057	0.88393	0.92747	0.428651	-0.593071
0.03	TCMID01.041	TCMID01.055	TCMID01.041-TCMID01.055	0.113282	0.446809	0.918232	0.203511	0.141875	0.265146	0.183668	-0.653388
0.03	TCMID01.042	TCMID01.055	TCMID01.042-TCMID01.055	0.568468	0.654573	0.430289	0.72487	0.675116	0.774625	0.361827	-1.04081
0.03	TCMID01.043	TCMID01.055	TCMID01.043-TCMID01.055	0.924861	0.857613	0.073773	0.960964	0.950035	0.971893	0.49321	-0.861575
0.03	TCMID01.044	TCMID01.055	TCMID01.044-TCMID01.055	0.921438	0.759049	0.078984	0.959113	0.948533	0.969693	0.520233	-0.665654
0.03	TCMID01.045	TCMID01.055	TCMID01.045-TCMID01.055	0.951727	0.803688	0.051208	0.975267	0.968357	0.982176	0.598449	-0.7354
0.03	TCMID01.046	TCMID01.055	TCMID01.046-TCMID01.055	0.938633	0.805066	0.063764	0.968345	0.959132	0.977558	0.567223	-0.58209
0.03	TCMID01.047	TCMID01.055	TCMID01.047-TCMID01.055	0.627093	0.607751	0.373386	0.770814	0.726923	0.814705	0.351599	-0.742367
0.03	TCMID01.048	TCMID01.055	TCMID01.048-TCMID01.055	0.078283	0.429234	0.925392	0.145199	0.094365	0.196033	0.125683	-0.80982
0.03	TCMID01.049	TCMID01.055	TCMID01.049-TCMID01.055	0.137805	0.633663	0.86647	0.24223	0.181316	0.303144	0.183992	-0.638611
0.03	TCMID01.050	TCMID01.055	TCMID01.050-TCMID01.055	0.907921	0.725584	0.097465	0.951738	0.939708	0.963769	0.565344	-0.690924
0.03	TCMID01.052	TCMID01.055	TCMID01.052-TCMID01.055	0.177721	0.491829	0.823609	0.301804	0.237059	0.36655	0.191491	-0.74406
0.03	TCMID01.053	TCMID01.055	TCMID01.053-TCMID01.055	0.909289	0.805187	0.090406	0.952489	0.940909	0.96407	0.501363	-0.82326
0.03	TCMID01.054	TCMID01.055	TCMID01.054-TCMID01.055	0.097377	0.445697	0.904003	0.177472	0.114561	0.240384	0.142197	-0.614184
0.03	TCMID01.001	TCMID01.056	TCMID01.001-TCMID01.056	0.968404	0.8125	0.030404	0.983949	0.977803	0.990094	0.699249	-0.638555
0.03	TCMID01.002	TCMID01.056	TCMID01.002-TCMID01.056	0.86838	0.791515	0.13512	0.929554	0.911056	0.948053	0.564499	-0.829594
0.03	TCMID01.003	TCMID01.056	TCMID01.003-TCMID01.056	0.875187	0.781735	0.139968	0.93344	0.917088	0.949792	0.52578	-1.15066
0.03	TCMID01.004	TCMID01.056	TCMID01.004-TCMID01.056	0.920133	0.7755	0.082952	0.958406	0.948948	0.967863	0.566763	-0.757821
0.03	TCMID01.005	TCMID01.056	TCMID01.005-TCMID01.056	0.940172	0.811808	0.061208	0.969164	0.959594	0.978733	0.577238	-0.880143
0.03	TCMID01.006	TCMID01.056	TCMID01.006-TCMID01.056	0.962213	0.738353	0.036618	0.980743	0.976093	0.985393	0.696721	-0.786151
0.03	TCMID01.007	TCMID01.056	TCMID01.007-TCMID01.056	0.864563	0.75323	0.148074	0.927363	0.90975	0.944975	0.531163	-0.949413
0.03	TCMID01.008	TCMID01.056	TCMID01.008-TCMID01.056	0.814952	0.785586	0.199161	0.898043	0.877105	0.918981	0.523179	-1.05194
0.03	TCMID01.009	TCMID01.056	TCMID01.009-TCMID01.056	0.262001	0.575434	0.867162	0.415216	0.325562	0.504869	0.283087	-1.32125
0.03	TCMID01.010	TCMID01.056	TCMID01.010-TCMID01.056	0.483164	0.604613	0.56569	0.651532	0.594297	0.708767	0.399862	-0.955502
0.03	TCMID01.011	TCMID01.056	TCMID01.011-TCMID01.056	0.507493	0.635958	0.523178	0.673294	0.616532	0.730057	0.420015	-0.81478
0.03	TCMID01.012	TCMID01.056	TCMID01.012-TCMID01.056	0.597389	0.707838	0.402036	0.747957	0.709256	0.786657	0.517762	-0.975351
0.03	TCMID01.013	TCMID01.056	TCMID01.013-TCMID01.056	0.085579	0.469686	0.924173	0.157666	0.09224	0.223092	0.186662	-0.56088
0.03	TCMID01.014	TCMID01.056	TCMID01.014-TCMID01.056	0.972	0.821859	0.026625	0.985801	0.982074	0.989528	0.676985	-0.863312
0.03	TCMID01.015	TCMID01.056	TCMID01.015-TCMID01.056	0.801347	0.720961	0.219455	0.88972	0.861765	0.917675	0.509533	-0.647102
0.03	TCMID01.016	TCMID01.056	TCMID01.016-TCMID01.056	0.767282	0.695831	0.292348	0.868319	0.837157	0.899481	0.471232	-0.84342
0.03	TCMID01.018	TCMID01.056	TCMID01.018-TCMID01.056	0.524446	0.651534	0.574342	0.688048	0.640367	0.735729	0.395683	-1.28603
0.03	TCMID01.019	TCMID01.056	TCMID01.019-TCMID01.056	0.88654	0.716446	0.126457	0.939858	0.925428	0.954288	0.530499	-0.737798
0.03	TCMID01.020	TCMID01.056	TCMID01.020-TCMID01.056	0.937918	0.742015	0.063467	0.967964	0.959448	0.976481	0.577835	-0.84148
0.03	TCMID01.021	TCMID01.056	TCMID01.021-TCMID01.056	0.89992	0.759885	0.104734	0.947324	0.933283	0.961366	0.55904	-0.693008
0.03	TCMID01.022	TCMID01.056	TCMID01.022-TCMID01.056	0.979047	0.881004	0.019745	0.989412	0.985755	0.99307	0.610498	-0.805292
0.03	TCMID01.023	TCMID01.056	TCMID01.023-TCMID01.056	0.964873	0.92706	0.039239	0.982123	0.976906	0.987339	0.540621	-1.27775
0.03	TCMID01.024	TCMID01.056	TCMID01.024-TCMID01.056	0.488156	0.675418	0.534102	0.656055	0.579204	0.732907	0.420013	-0.622785
0.03	TCMID01.025	TCMID01.056	TCMID01.025-TCMID01.056	0.230307	0.780881	0.787935	0.37439	0.205377	0.543402	0.297245	-0.231978
0.03	TCMID01.026	TCMID01.056	TCMID01.026-TCMID01.056	0.276324	0.495385	0.760732	0.433	0.356126	0.509874	0.313695	-0.66834
0.03	TCMID01.027	TCMID01.056	TCMID01.027-TCMID01.056	0.95137	0.777492	0.050019	0.975079	0.968697	0.981461	0.572711	-0.825772
0.03	TCMID01.028	TCMID01.056	TCMID01.028-TCMID01.056	0.955111	0.804847	0.047473	0.97704	0.970286	0.983795	0.559024	-1.338
0.03	TCMID01.029	TCMID01.056	TCMID01.029-TCMID01.056	0.962702	0.839683	0.039295	0.980996	0.974859	0.987134	0.558906	-0.627885
0.03	TCMID01.030	TCMID01.056	TCMID01.030-TCMID01.056	0.954177	0.787068	0.045709	0.976551	0.97025	0.982852	0.593705	-0.772233
0.03	TCMID01.031	TCMID01.056	TCMID01.031-TCMID01.056	0.654932	0.718559	0.391611	0.791491	0.742695	0.840288	0.454581	-0.900585
0.03	TCMID01.032	TCMID01.056	TCMID01.032-TCMID01.056	0.892863	0.854185	0.109805	0.9434	0.926887	0.959912	0.747384	-0.882102
0.03	TCMID01.033	TCMID01.056	TCMID01.033-TCMID01.056	0.953342	0.773735	0.045539	0.976114	0.969437	0.98279	0.625268	-0.749437
0.03	TCMID01.034	TCMID01.056	TCMID01.034-TCMID01.056	0.949136	0.820749	0.049545	0.973904	0.966442	0.981366	0.672468	-0.637696
0.03	TCMID01.036	TCMID01.056	TCMID01.036-TCMID01.056	1	1	-0.000691	1	1	1	1.11051	-0.30691
0.03	TCMID01.037	TCMID01.056	TCMID01.037-TCMID01.056	0.959987	0.849074	0.040019	0.979585	0.973905	0.985264	0.588079	-0.625515
0.03	TCMID01.038	TCMID01.056	TCMID01.038-TCMID01.056	0.91843	0.939303	0.089148	0.957481	0.942939	0.972023	0.860847	-0.538336
0.03	TCMID01.039	TCMID01.056	TCMID01.039-TCMID01.056	0.744136	0.723254	0.293061	0.8533	0.818447	0.888154	0.481663	-0.889716
0.03	TCMID01.040	TCMID01.056	TCMID01.040-TCMID01.056	0.451219	0.607717	0.585471	0.621848	0.553874	0.689821	0.394594	-0.725888
0.03	TCMID01.041	TCMID01.056	TCMID01.041-TCMID01.056	0.94796	0.785112	0.050836	0.973285	0.965851	0.980718	0.631631	-0.704631
0.03	TCMID01.042	TCMID01.056	TCMID01.042-TCMID01.056	0.845352	0.786894	0.16158	0.916196	0.895998	0.936394	0.546557	-0.869402
0.03	TCMID01.043	TCMID01.056	TCMID01.043-TCMID01.056	0.963599	0.894468	0.035515	0.981462	0.974844	0.98808	0.609949	-1.16607
0.03	TCMID01.044	TCMID01.056	TCMID01.044-TCMID01.056	0.054625	0.395822	0.952092	0.103592	0.068761	0.138423	0.150888	-0.66332
0.03	TCMID01.045	TCMID01.056	TCMID01.045-TCMID01.056	0.96836	0.806122	0.030412	0.983926	0.978896	0.988955	0.695398	-0.893475
0.03	TCMID01.046	TCMID01.056	TCMID01.046-TCMID01.056	0.950829	0.824885	0.047808	0.974795	0.967505	0.982085	0.66554	-0.762385
0.03	TCMID01.047	TCMID01.056	TCMID01.047-TCMID01.056	0.867624	0.747381	0.146848	0.929121	0.912158	0.946084	0.527085	-1.0117
0.03	TCMID01.048	TCMID01.056	TCMID01.048-TCMID01.056	0.912015	0.742092	0.095723	0.953983	0.942961	0.965005	0.54431	-0.771897
0.03	TCMID01.049	TCMID01.056	TCMID01.049-TCMID01.056	0.958943	0.85689	0.040784	0.979041	0.971218	0.986864	0.594635	-0.904238
0.03	TCMID01.050	TCMID01.056	TCMID01.050-TCMID01.056	0.004007	0.207048	0.996153	0.007982	0.002973	0.012991	0.043631	-0.621045
0.03	TCMID01.052	TCMID01.056	TCMID01.052-TCMID01.056	0.894109	0.790864	0.114503	0.944095	0.929923	0.958267	0.542697	-0.928447
0.03	TCMID01.053	TCMID01.056	TCMID01.053-TCMID01.056	0.933743	0.810272	0.065627	0.965736	0.955208	0.976265	0.610772	-0.717488
0.03	TCMID01.054	TCMID01.056	TCMID01.054-TCMID01.056	0.902557	0.71838	0.104902	0.948783	0.93639	0.961176	0.546344	-0.616728
0.03	TCMID01.055	TCMID01.056	TCMID01.055-TCMID01.056	0.913859	0.748503	0.090393	0.954991	0.943675	0.966307	0.56018	-0.932375
0.03	TCMID01.001	TCMID01.057	TCMID01.001-TCMID01.057	0.873373	0.790461	0.14296	0.932407	0.913196	0.951618	0.565496	-0.523472
0.03	TCMID01.002	TCMID01.057	TCMID01.002-TCMID01.057	0.631296	0.777625	0.37244	0.773981	0.724267	0.823695	0.37956	-0.472574
0.03	TCMID01.003	TCMID01.057	TCMID01.003-TCMID01.057	0.403431	0.605943	0.596387	0.574921	0.510985	0.638856	0.26731	-0.853046
0.03	TCMID01.004	TCMID01.057	TCMID01.004-TCMID01.057	0.643767	0.665948	0.356045	0.783283	0.74613	0.820436	0.36799	-0.600214
0.03	TCMID01.005	TCMID01.057	TCMID01.005-TCMID01.057	0.571152	0.62596	0.43041	0.727049	0.674261	0.779836	0.350959	-0.673293
0.03	TCMID01.006	TCMID01.057	TCMID01.006-TCMID01.057	0.905712	0.744306	0.105876	0.950524	0.940226	0.960821	0.575541	-0.961573
0.03	TCMID01.007	TCMID01.057	TCMID01.007-TCMID01.057	0.086565	0.363838	0.913151	0.159337	0.111432	0.207242	0.127428	-0.432863
0.03	TCMID01.008	TCMID01.057	TCMID01.008-TCMID01.057	0.736505	0.827331	0.261221	0.848261	0.814909	0.881614	0.381021	-0.779381
0.03	TCMID01.009	TCMID01.057	TCMID01.009-TCMID01.057	0.64471	0.701149	0.355781	0.78398	0.734839	0.833122	0.328242	-1.04212
0.03	TCMID01.010	TCMID01.057	TCMID01.010-TCMID01.057	0.782854	0.788698	0.214451	0.878203	0.850917	0.90549	0.387868	-0.840644
0.03	TCMID01.011	TCMID01.057	TCMID01.011-TCMID01.057	0.554782	0.704631	0.445484	0.713646	0.65301	0.774283	0.340403	-0.584676
0.03	TCMID01.012	TCMID01.057	TCMID01.012-TCMID01.057	0.496871	0.736185	0.545564	0.66388	0.603368	0.724391	0.392464	-0.529105
0.03	TCMID01.013	TCMID01.057	TCMID01.013-TCMID01.057	0.645614	0.680272	0.369415	0.784648	0.734037	0.835259	0.416263	-0.427733
0.03	TCMID01.014	TCMID01.057	TCMID01.014-TCMID01.057	0.940396	0.857344	0.064031	0.969283	0.962114	0.976452	0.559397	-0.881883
0.03	TCMID01.015	TCMID01.057	TCMID01.015-TCMID01.057	0.278031	0.521839	0.721111	0.435093	0.364662	0.505525	0.226937	-0.46748
0.03	TCMID01.016	TCMID01.057	TCMID01.016-TCMID01.057	0.299088	0.531126	0.723557	0.460458	0.389878	0.531037	0.212274	-0.570652
0.03	TCMID01.018	TCMID01.057	TCMID01.018-TCMID01.057	0.235936	0.612789	0.776229	0.381793	0.330406	0.433179	0.194161	-0.98492
0.03	TCMID01.019	TCMID01.057	TCMID01.019-TCMID01.057	0.653633	0.684362	0.344491	0.790542	0.746073	0.83501	0.341761	-0.640072
0.03	TCMID01.020	TCMID01.057	TCMID01.020-TCMID01.057	0.752762	0.746341	0.247038	0.858944	0.827233	0.890655	0.40439	-0.859098
0.03	TCMID01.021	TCMID01.057	TCMID01.021-TCMID01.057	0.591599	0.69616	0.408319	0.743402	0.689104	0.7977	0.351234	-0.424953
0.03	TCMID01.022	TCMID01.057	TCMID01.022-TCMID01.057	0.772512	0.835265	0.230993	0.871658	0.834991	0.908324	0.432314	-0.557628
0.03	TCMID01.023	TCMID01.057	TCMID01.023-TCMID01.057	0.864817	0.882907	0.133197	0.927509	0.912314	0.942703	0.376786	-0.980876
0.03	TCMID01.024	TCMID01.057	TCMID01.024-TCMID01.057	0.365847	0.62782	0.640471	0.535707	0.449024	0.622389	0.285392	-0.359589
0.03	TCMID01.025	TCMID01.057	TCMID01.025-TCMID01.057	0.498635	0.831978	0.513658	0.665452	0.542506	0.788399	0.34944	-0.125977
0.03	TCMID01.026	TCMID01.057	TCMID01.026-TCMID01.057	0.584571	0.674581	0.417234	0.737829	0.68898	0.786677	0.356466	-0.515085
0.03	TCMID01.027	TCMID01.057	TCMID01.027-TCMID01.057	0.766908	0.703377	0.231402	0.868079	0.837537	0.898622	0.397482	-0.509594
0.03	TCMID01.028	TCMID01.057	TCMID01.028-TCMID01.057	0.840372	0.778909	0.156645	0.913263	0.889481	0.937046	0.397948	-1.03394
0.03	TCMID01.029	TCMID01.057	TCMID01.029-TCMID01.057	0.732797	0.797563	0.264603	0.845797	0.801669	0.889925	0.368918	-0.321342
0.03	TCMID01.030	TCMID01.057	TCMID01.030-TCMID01.057	0.795977	0.730169	0.205117	0.8864	0.862147	0.910653	0.428488	-0.460949
0.03	TCMID01.031	TCMID01.057	TCMID01.031-TCMID01.057	0.154527	0.502347	0.846917	0.267688	0.207557	0.327819	0.165273	-0.437424
0.03	TCMID01.032	TCMID01.057	TCMID01.032-TCMID01.057	0.364033	0.707245	0.804099	0.53376	0.458596	0.608923	0.420989	-0.526864
0.03	TCMID01.033	TCMID01.057	TCMID01.033-TCMID01.057	0.868849	0.802043	0.135438	0.929823	0.91297	0.946676	0.485546	-0.762259
0.03	TCMID01.034	TCMID01.057	TCMID01.034-TCMID01.057	0.920222	0.828691	0.086876	0.958454	0.947005	0.969903	0.557454	-0.520883
0.03	TCMID01.036	TCMID01.057	TCMID01.036-TCMID01.057	1	1	-0.001087	1	1	1	1.04617	-0.093314
0.03	TCMID01.037	TCMID01.057	TCMID01.037-TCMID01.057	0.81556	0.788119	0.183988	0.898411	0.878102	0.91872	0.425025	-0.490815
0.03	TCMID01.038	TCMID01.057	TCMID01.038-TCMID01.057	0.454118	0.732526	0.783508	0.624596	0.562338	0.686854	0.550824	-0.253846
0.03	TCMID01.039	TCMID01.057	TCMID01.039-TCMID01.057	0.631005	0.714912	0.36813	0.773762	0.726348	0.821177	0.330417	-0.526995
0.03	TCMID01.040	TCMID01.057	TCMID01.040-TCMID01.057	0.728784	0.732746	0.269818	0.843118	0.806578	0.879657	0.38777	-0.461591
0.03	TCMID01.041	TCMID01.057	TCMID01.041-TCMID01.057	0.835633	0.775792	0.172088	0.910458	0.88576	0.935155	0.485528	-0.480236
0.03	TCMID01.042	TCMID01.057	TCMID01.042-TCMID01.057	0.139577	0.511876	0.866247	0.244962	0.171418	0.318506	0.173078	-0.499903
0.03	TCMID01.043	TCMID01.057	TCMID01.043-TCMID01.057	0.799099	0.88688	0.204555	0.888332	0.856347	0.920318	0.444577	-0.936885
0.03	TCMID01.044	TCMID01.057	TCMID01.044-TCMID01.057	0.80534	0.705957	0.203507	0.892175	0.867952	0.916399	0.473197	-0.521273
0.03	TCMID01.045	TCMID01.057	TCMID01.045-TCMID01.057	0.768424	0.778485	0.261853	0.86905	0.83309	0.90501	0.526417	-0.556306
0.03	TCMID01.046	TCMID01.057	TCMID01.046-TCMID01.057	0.936059	0.849644	0.068463	0.966973	0.957456	0.97649	0.553337	-0.617652
0.03	TCMID01.047	TCMID01.057	TCMID01.047-TCMID01.057	0.331742	0.572028	0.667609	0.498208	0.428538	0.567877	0.245349	-0.823203
0.03	TCMID01.048	TCMID01.057	TCMID01.048-TCMID01.057	0.561554	0.625086	0.436479	0.719224	0.666864	0.771585	0.323277	-0.544702
0.03	TCMID01.049	TCMID01.057	TCMID01.049-TCMID01.057	0.700664	0.827476	0.302175	0.823989	0.764102	0.883876	0.401419	-0.748794
0.03	TCMID01.050	TCMID01.057	TCMID01.050-TCMID01.057	0.874318	0.744986	0.137957	0.932945	0.916169	0.949721	0.542287	-0.687789
0.03	TCMID01.052	TCMID01.057	TCMID01.052-TCMID01.057	0.689979	0.775862	0.307612	0.816553	0.777392	0.855715	0.362689	-0.573153
0.03	TCMID01.053	TCMID01.057	TCMID01.053-TCMID01.057	0.858402	0.827633	0.145036	0.923806	0.903467	0.944146	0.473116	-0.735413
0.03	TCMID01.054	TCMID01.057	TCMID01.054-TCMID01.057	0.475314	0.577904	0.523095	0.644356	0.582719	0.705993	0.302066	-0.414367
0.03	TCMID01.055	TCMID01.057	TCMID01.055-TCMID01.057	0.612277	0.631686	0.386866	0.759519	0.712809	0.806228	0.353963	-0.727065
0.03	TCMID01.056	TCMID01.057	TCMID01.056-TCMID01.057	0.86554	0.72942	0.146539	0.927924	0.910229	0.94562	0.532577	-0.662411
0.03	TCMID01.001	TCMID01.058	TCMID01.001-TCMID01.058	0.973912	0.862122	0.026039	0.986784	0.981887	0.99168	0.628475	-0.502054
0.03	TCMID01.002	TCMID01.058	TCMID01.002-TCMID01.058	0.666497	0.765827	0.331839	0.799878	0.753678	0.846078	0.422333	-0.490623
0.03	TCMID01.003	TCMID01.058	TCMID01.003-TCMID01.058	0.599725	0.721795	0.410147	0.749785	0.702814	0.796756	0.360356	-0.940673
0.03	TCMID01.004	TCMID01.058	TCMID01.004-TCMID01.058	0.770541	0.74197	0.227994	0.870402	0.845879	0.894924	0.438692	-0.512688
0.03	TCMID01.005	TCMID01.058	TCMID01.005-TCMID01.058	0.965469	0.885121	0.032041	0.982431	0.975174	0.989688	0.496244	-0.799552
0.03	TCMID01.006	TCMID01.058	TCMID01.006-TCMID01.058	0.935402	0.778807	0.067041	0.966623	0.958222	0.975024	0.615605	-0.830831
0.03	TCMID01.007	TCMID01.058	TCMID01.007-TCMID01.058	0.713016	0.741039	0.289624	0.832468	0.794564	0.870373	0.402302	-0.6507
0.03	TCMID01.008	TCMID01.058	TCMID01.008-TCMID01.058	0.257401	0.520353	0.748467	0.409418	0.353346	0.465489	0.246743	-0.463059
0.03	TCMID01.009	TCMID01.058	TCMID01.009-TCMID01.058	0.458126	0.606682	0.566017	0.628376	0.556118	0.700635	0.307597	-1.10356
0.03	TCMID01.010	TCMID01.058	TCMID01.010-TCMID01.058	0.612125	0.597561	0.390938	0.759402	0.712562	0.806242	0.376505	-0.651614
0.03	TCMID01.011	TCMID01.058	TCMID01.011-TCMID01.058	0.361762	0.61118	0.639249	0.531314	0.452031	0.610598	0.299693	-0.54301
0.03	TCMID01.012	TCMID01.058	TCMID01.012-TCMID01.058	0.528665	0.771277	0.483766	0.691669	0.631363	0.751975	0.429789	-0.635581
0.03	TCMID01.013	TCMID01.058	TCMID01.013-TCMID01.058	0.534453	0.678451	0.468382	0.696604	0.634677	0.758531	0.40559	-0.427628
0.03	TCMID01.014	TCMID01.058	TCMID01.014-TCMID01.058	0.958574	0.869342	0.041373	0.978849	0.973206	0.984492	0.597287	-0.789707
0.03	TCMID01.015	TCMID01.058	TCMID01.015-TCMID01.058	0.711834	0.731207	0.291503	0.831662	0.794192	0.869132	0.399885	-0.554441
0.03	TCMID01.016	TCMID01.058	TCMID01.016-TCMID01.058	0.520109	0.674113	0.524201	0.684305	0.63035	0.738261	0.314415	-0.765384
0.03	TCMID01.018	TCMID01.058	TCMID01.018-TCMID01.058	0.685028	0.780035	0.333181	0.813076	0.775644	0.850508	0.369394	-1.18475
0.03	TCMID01.019	TCMID01.058	TCMID01.019-TCMID01.058	0.807942	0.768137	0.194729	0.89377	0.865627	0.921912	0.419781	-0.861854
0.03	TCMID01.020	TCMID01.058	TCMID01.020-TCMID01.058	0.914434	0.836904	0.083263	0.955305	0.942354	0.968256	0.48445	-0.944443
0.03	TCMID01.021	TCMID01.058	TCMID01.021-TCMID01.058	0.391195	0.583471	0.609714	0.562387	0.488957	0.635817	0.311436	-0.514148
0.03	TCMID01.022	TCMID01.058	TCMID01.022-TCMID01.058	0.799403	0.74682	0.198931	0.88852	0.864047	0.912994	0.474242	-0.621125
0.03	TCMID01.023	TCMID01.058	TCMID01.023-TCMID01.058	0.895332	0.904427	0.107235	0.944776	0.931398	0.958154	0.426922	-0.994599
0.03	TCMID01.024	TCMID01.058	TCMID01.024-TCMID01.058	0.500191	0.633829	0.498653	0.666836	0.601241	0.732432	0.362036	-0.449988
0.03	TCMID01.025	TCMID01.058	TCMID01.025-TCMID01.058	0.492667	0.784	0.507037	0.660116	0.560088	0.760144	0.37425	0.002279
0.03	TCMID01.026	TCMID01.058	TCMID01.026-TCMID01.058	0.118935	0.408587	0.881567	0.212586	0.135028	0.290144	0.174757	-0.551539
0.03	TCMID01.027	TCMID01.058	TCMID01.027-TCMID01.058	0.788393	0.749636	0.210338	0.881678	0.852399	0.910956	0.439874	-0.576181
0.03	TCMID01.028	TCMID01.058	TCMID01.028-TCMID01.058	0.883156	0.799567	0.116058	0.937953	0.919655	0.956251	0.448587	-1.13819
0.03	TCMID01.029	TCMID01.058	TCMID01.029-TCMID01.058	0.708147	0.770158	0.295122	0.82914	0.779576	0.878704	0.399287	-0.207627
0.03	TCMID01.030	TCMID01.058	TCMID01.030-TCMID01.058	0.716935	0.692498	0.281301	0.835134	0.802319	0.867949	0.440027	-0.561209
0.03	TCMID01.031	TCMID01.058	TCMID01.031-TCMID01.058	0.756664	0.751938	0.248213	0.861478	0.827537	0.89542	0.404443	-0.721705
0.03	TCMID01.032	TCMID01.058	TCMID01.032-TCMID01.058	0.909669	0.818716	0.10242	0.952698	0.938859	0.966537	0.691901	-0.654586
0.03	TCMID01.033	TCMID01.058	TCMID01.033-TCMID01.058	0.931127	0.833967	0.067523	0.964335	0.953361	0.97531	0.537912	-0.584839
0.03	TCMID01.034	TCMID01.058	TCMID01.034-TCMID01.058	0.968152	0.901934	0.031491	0.983819	0.976455	0.991182	0.604232	-0.589746
0.03	TCMID01.036	TCMID01.058	TCMID01.036-TCMID01.058	1	1	-0.000912	1	1	1	1.06484	-0.011122
0.03	TCMID01.037	TCMID01.058	TCMID01.037-TCMID01.058	0.957792	0.890748	0.039768	0.978441	0.970836	0.986047	0.499897	-0.487378
0.03	TCMID01.038	TCMID01.058	TCMID01.038-TCMID01.058	0.971138	0.969382	0.035695	0.985358	0.975563	0.995153	0.828922	-0.257662
0.03	TCMID01.039	TCMID01.058	TCMID01.039-TCMID01.058	0.874387	0.852174	0.127283	0.932985	0.913823	0.952147	0.430981	-0.776683
0.03	TCMID01.040	TCMID01.058	TCMID01.040-TCMID01.058	0.688739	0.679767	0.310645	0.815685	0.77437	0.856999	0.411396	-0.540598
0.03	TCMID01.041	TCMID01.058	TCMID01.041-TCMID01.058	0.894565	0.80531	0.10506	0.944349	0.927546	0.961152	0.5363	-0.439906
0.03	TCMID01.042	TCMID01.058	TCMID01.042-TCMID01.058	0.690196	0.807783	0.308441	0.816705	0.77504	0.858371	0.418726	-0.939607
0.03	TCMID01.043	TCMID01.058	TCMID01.043-TCMID01.058	0.95931	0.910558	0.038539	0.979233	0.971387	0.987078	0.524482	-1.04107
0.03	TCMID01.044	TCMID01.058	TCMID01.044-TCMID01.058	0.553248	0.783648	0.45117	0.712375	0.65072	0.774031	0.419079	-0.657069
0.03	TCMID01.045	TCMID01.058	TCMID01.045-TCMID01.058	0.964447	0.843335	0.035974	0.981902	0.976357	0.987446	0.62114	-0.709297
0.03	TCMID01.046	TCMID01.058	TCMID01.046-TCMID01.058	0.968049	0.902251	0.031351	0.983765	0.976452	0.991078	0.595648	-0.728124
0.03	TCMID01.047	TCMID01.058	TCMID01.047-TCMID01.058	0.582209	0.710125	0.425801	0.735944	0.685494	0.786395	0.358594	-0.842586
0.03	TCMID01.048	TCMID01.058	TCMID01.048-TCMID01.058	0.75583	0.738893	0.246317	0.860938	0.829982	0.891894	0.412857	-0.588248
0.03	TCMID01.049	TCMID01.058	TCMID01.049-TCMID01.058	0.977862	0.917981	0.019712	0.988807	0.983056	0.994559	0.513249	-0.660275
0.03	TCMID01.050	TCMID01.058	TCMID01.050-TCMID01.058	0.52628	0.639205	0.493687	0.689624	0.625055	0.754193	0.444696	-0.770353
0.03	TCMID01.052	TCMID01.058	TCMID01.052-TCMID01.058	0.746238	0.779951	0.255064	0.854681	0.820255	0.889106	0.414341	-0.5711
0.03	TCMID01.053	TCMID01.058	TCMID01.053-TCMID01.058	0.870072	0.807327	0.128747	0.930522	0.912624	0.94842	0.511049	-0.446139
0.03	TCMID01.054	TCMID01.058	TCMID01.054-TCMID01.058	0.782885	0.761236	0.217577	0.878222	0.849761	0.906684	0.425606	-0.523122
0.03	TCMID01.055	TCMID01.058	TCMID01.055-TCMID01.058	0.83745	0.770316	0.161024	0.911535	0.888264	0.934806	0.452074	-0.850896
0.03	TCMID01.056	TCMID01.058	TCMID01.056-TCMID01.058	0.53418	0.66643	0.482933	0.696372	0.632263	0.760481	0.442836	-0.748424
0.03	TCMID01.057	TCMID01.058	TCMID01.057-TCMID01.058	0.743484	0.758224	0.258237	0.852872	0.815605	0.890139	0.412046	-0.527012
0.03	TCMID01.001	TCMID01.059	TCMID01.001-TCMID01.059	0.945264	0.778938	0.064812	0.971862	0.962877	0.980847	0.570771	-0.721611
0.03	TCMID01.002	TCMID01.059	TCMID01.002-TCMID01.059	0.64057	0.782969	0.373992	0.780912	0.721729	0.840094	0.363875	-0.911131
0.03	TCMID01.003	TCMID01.059	TCMID01.003-TCMID01.059	0.610027	0.74048	0.388106	0.757785	0.698976	0.816593	0.308101	-1.12777
0.03	TCMID01.004	TCMID01.059	TCMID01.004-TCMID01.059	0.79854	0.763615	0.204005	0.887987	0.861317	0.914656	0.388328	-0.687172
0.03	TCMID01.005	TCMID01.059	TCMID01.005-TCMID01.059	0.862248	0.786646	0.139171	0.926029	0.901342	0.950716	0.409151	-0.964336
0.03	TCMID01.006	TCMID01.059	TCMID01.006-TCMID01.059	0.929631	0.800222	0.083961	0.963533	0.954088	0.972977	0.565687	-1.24354
0.03	TCMID01.007	TCMID01.059	TCMID01.007-TCMID01.059	0.625851	0.696327	0.374412	0.769875	0.710648	0.829102	0.322391	-0.858305
0.03	TCMID01.008	TCMID01.059	TCMID01.008-TCMID01.059	0.604995	0.706906	0.398474	0.75389	0.70641	0.80137	0.325949	-0.781865
0.03	TCMID01.009	TCMID01.059	TCMID01.009-TCMID01.059	0.028769	0.397447	0.971101	0.05593	0.028094	0.083766	0.064724	-0.915447
0.03	TCMID01.010	TCMID01.059	TCMID01.010-TCMID01.059	0.381856	0.575434	0.623275	0.552672	0.486078	0.619265	0.255282	-0.883342
0.03	TCMID01.011	TCMID01.059	TCMID01.011-TCMID01.059	0.257096	0.569482	0.760952	0.409032	0.307185	0.510878	0.219474	-0.676183
0.03	TCMID01.012	TCMID01.059	TCMID01.012-TCMID01.059	0.401233	0.743614	0.688174	0.572686	0.492674	0.652697	0.340223	-0.929134
0.03	TCMID01.013	TCMID01.059	TCMID01.013-TCMID01.059	0.188957	0.552581	0.888653	0.317853	0.223905	0.411802	0.215985	-0.628811
0.03	TCMID01.014	TCMID01.059	TCMID01.014-TCMID01.059	0.952027	0.814093	0.054253	0.975424	0.969125	0.981724	0.544353	-0.934228
0.03	TCMID01.015	TCMID01.059	TCMID01.015-TCMID01.059	0.620443	0.669787	0.379284	0.765769	0.707967	0.823572	0.318719	-0.667143
0.03	TCMID01.016	TCMID01.059	TCMID01.016-TCMID01.059	0.567238	0.686957	0.433533	0.723869	0.662075	0.785664	0.270666	-0.905985
0.03	TCMID01.018	TCMID01.059	TCMID01.018-TCMID01.059	0.310735	0.742696	0.688827	0.474139	0.395739	0.552539	0.207285	-1.3123
0.03	TCMID01.019	TCMID01.059	TCMID01.019-TCMID01.059	0.74459	0.738924	0.252893	0.853599	0.813465	0.893732	0.342111	-0.937113
0.03	TCMID01.020	TCMID01.059	TCMID01.020-TCMID01.059	0.854597	0.739464	0.147366	0.921598	0.900526	0.942671	0.408992	-0.952963
0.03	TCMID01.021	TCMID01.059	TCMID01.021-TCMID01.059	0.660189	0.705993	0.345963	0.795318	0.742438	0.848197	0.351383	-0.687136
0.03	TCMID01.022	TCMID01.059	TCMID01.022-TCMID01.059	0.896691	0.822399	0.106918	0.945532	0.925166	0.965898	0.444582	-0.68992
0.03	TCMID01.023	TCMID01.059	TCMID01.023-TCMID01.059	0.857439	0.904558	0.138572	0.923249	0.903129	0.943368	0.349736	-1.25513
0.03	TCMID01.024	TCMID01.059	TCMID01.024-TCMID01.059	0.250895	0.552463	0.77835	0.401145	0.291944	0.510346	0.224635	-0.625142
0.03	TCMID01.025	TCMID01.059	TCMID01.025-TCMID01.059	0.278058	0.664474	0.769105	0.435126	0.326314	0.543938	0.249223	-0.314991
0.03	TCMID01.026	TCMID01.059	TCMID01.026-TCMID01.059	0.168783	0.569892	0.859222	0.288819	0.217319	0.360319	0.181819	-0.713473
0.03	TCMID01.027	TCMID01.059	TCMID01.027-TCMID01.059	0.864079	0.73539	0.13581	0.927084	0.906815	0.947354	0.399283	-0.845164
0.03	TCMID01.028	TCMID01.059	TCMID01.028-TCMID01.059	0.860707	0.741365	0.136938	0.92514	0.902098	0.948182	0.379056	-1.25037
0.03	TCMID01.029	TCMID01.059	TCMID01.029-TCMID01.059	0.845296	0.750267	0.152213	0.916163	0.890333	0.941992	0.372578	-0.686716
0.03	TCMID01.030	TCMID01.059	TCMID01.030-TCMID01.059	0.85482	0.719918	0.149485	0.921728	0.902027	0.94143	0.422835	-0.768355
0.03	TCMID01.031	TCMID01.059	TCMID01.031-TCMID01.059	0.44973	0.641115	0.549331	0.620433	0.536001	0.704865	0.264245	-0.836188
0.03	TCMID01.032	TCMID01.059	TCMID01.032-TCMID01.059	0.790475	0.799895	0.286922	0.882978	0.847467	0.918489	0.606503	-0.682753
0.03	TCMID01.033	TCMID01.059	TCMID01.033-TCMID01.059	0.921937	0.795265	0.083173	0.959383	0.948005	0.970761	0.479929	-0.968865
0.03	TCMID01.034	TCMID01.059	TCMID01.034-TCMID01.059	0.972234	0.865237	0.03054	0.985921	0.981023	0.99082	0.554445	-0.877516
0.03	TCMID01.036	TCMID01.059	TCMID01.036-TCMID01.059	1	1	-0.001237	1	1	1	1.03584	-0.367294
0.03	TCMID01.037	TCMID01.059	TCMID01.037-TCMID01.059	0.912935	0.861376	0.087283	0.954486	0.94128	0.967693	0.427294	-0.868208
0.03	TCMID01.038	TCMID01.059	TCMID01.038-TCMID01.059	0.861216	0.937167	0.218248	0.925434	0.897329	0.953538	0.746241	-0.622551
0.03	TCMID01.039	TCMID01.059	TCMID01.039-TCMID01.059	0.760018	0.765751	0.236784	0.863648	0.828758	0.898538	0.33934	-0.93995
0.03	TCMID01.040	TCMID01.059	TCMID01.040-TCMID01.059	0.419826	0.573052	0.592	0.591377	0.518176	0.664578	0.278551	-0.677749
0.03	TCMID01.041	TCMID01.059	TCMID01.041-TCMID01.059	0.876953	0.742053	0.134602	0.934443	0.914262	0.954624	0.478052	-0.569877
0.03	TCMID01.042	TCMID01.059	TCMID01.042-TCMID01.059	0.542322	0.756757	0.470146	0.703254	0.631824	0.774684	0.32362	-1.0399
0.03	TCMID01.043	TCMID01.059	TCMID01.043-TCMID01.059	0.919856	0.879625	0.082809	0.958255	0.940687	0.975824	0.455778	-1.0306
0.03	TCMID01.044	TCMID01.059	TCMID01.044-TCMID01.059	0.247364	0.694751	0.833919	0.396618	0.295913	0.497324	0.251905	-0.731635
0.03	TCMID01.045	TCMID01.059	TCMID01.045-TCMID01.059	0.917912	0.784872	0.097771	0.9572	0.939406	0.974993	0.557927	-0.737082
0.03	TCMID01.046	TCMID01.059	TCMID01.046-TCMID01.059	0.970736	0.865534	0.031858	0.985151	0.980114	0.990187	0.544653	-0.830196
0.03	TCMID01.047	TCMID01.059	TCMID01.047-TCMID01.059	0.596513	0.718462	0.402551	0.747269	0.685309	0.80923	0.308886	-1.02955
0.03	TCMID01.048	TCMID01.059	TCMID01.048-TCMID01.059	0.757273	0.695685	0.241216	0.861873	0.826653	0.897093	0.353051	-0.896341
0.03	TCMID01.049	TCMID01.059	TCMID01.049-TCMID01.059	0.913451	0.839308	0.087684	0.954768	0.934743	0.974792	0.436381	-0.97424
0.03	TCMID01.050	TCMID01.059	TCMID01.050-TCMID01.059	0.248071	0.579779	0.891145	0.397527	0.291457	0.503597	0.279469	-0.909451
0.03	TCMID01.052	TCMID01.059	TCMID01.052-TCMID01.059	0.700139	0.771084	0.29995	0.823625	0.777367	0.869884	0.344126	-0.86322
0.03	TCMID01.053	TCMID01.059	TCMID01.053-TCMID01.059	0.911098	0.786787	0.093831	0.953481	0.940948	0.966015	0.466888	-0.798362
0.03	TCMID01.054	TCMID01.059	TCMID01.054-TCMID01.059	0.750743	0.712949	0.248919	0.857628	0.819942	0.895314	0.35773	-0.658472
0.03	TCMID01.055	TCMID01.059	TCMID01.055-TCMID01.059	0.753218	0.697105	0.249262	0.85924	0.823253	0.895228	0.37139	-0.930854
0.03	TCMID01.056	TCMID01.059	TCMID01.056-TCMID01.059	0.248487	0.606946	0.882052	0.398061	0.291553	0.50457	0.275836	-1.04506
0.03	TCMID01.057	TCMID01.059	TCMID01.057-TCMID01.059	0.610826	0.674115	0.389989	0.758401	0.695761	0.821041	0.319809	-0.682189
0.03	TCMID01.058	TCMID01.059	TCMID01.058-TCMID01.059	0.400808	0.548803	0.625834	0.572253	0.489126	0.65538	0.287938	-0.720028
0.03	TCMID01.001	TCMID01.060	TCMID01.001-TCMID01.060	0.965506	0.821752	0.036734	0.98245	0.976627	0.988273	0.601302	-0.914514
0.03	TCMID01.002	TCMID01.060	TCMID01.002-TCMID01.060	0.43608	0.643142	0.567588	0.60732	0.541983	0.672656	0.321168	-1.07981
0.03	TCMID01.003	TCMID01.060	TCMID01.003-TCMID01.060	0.751148	0.789077	0.247621	0.857892	0.823345	0.892439	0.373227	-1.37895
0.03	TCMID01.004	TCMID01.060	TCMID01.004-TCMID01.060	0.87518	0.819043	0.122364	0.933436	0.917238	0.949633	0.437475	-1.15015
0.03	TCMID01.005	TCMID01.060	TCMID01.005-TCMID01.060	0.894393	0.838972	0.103287	0.944253	0.926903	0.961603	0.447584	-1.24419
0.03	TCMID01.006	TCMID01.060	TCMID01.006-TCMID01.060	0.945285	0.80779	0.059418	0.971873	0.964512	0.979233	0.594638	-1.37871
0.03	TCMID01.007	TCMID01.060	TCMID01.007-TCMID01.060	0.778574	0.764286	0.219038	0.875504	0.843478	0.90753	0.390551	-1.05506
0.03	TCMID01.008	TCMID01.060	TCMID01.008-TCMID01.060	0.769904	0.72973	0.22759	0.869995	0.844015	0.895975	0.397711	-1.1154
0.03	TCMID01.009	TCMID01.060	TCMID01.009-TCMID01.060	0.422564	0.571852	0.584595	0.594087	0.516379	0.671796	0.272283	-1.43151
0.03	TCMID01.010	TCMID01.060	TCMID01.010-TCMID01.060	0.012041	0.366408	0.988241	0.023796	0.010319	0.037273	0.049136	-0.847522
0.03	TCMID01.011	TCMID01.060	TCMID01.011-TCMID01.060	0.482304	0.621424	0.516951	0.650749	0.582311	0.719188	0.323657	-0.82205
0.03	TCMID01.012	TCMID01.060	TCMID01.012-TCMID01.060	0.555458	0.769332	0.474235	0.714205	0.658318	0.770092	0.420496	-1.16519
0.03	TCMID01.013	TCMID01.060	TCMID01.013-TCMID01.060	0.474441	0.636364	0.542728	0.643553	0.575012	0.712095	0.362334	-0.923673
0.03	TCMID01.014	TCMID01.060	TCMID01.014-TCMID01.060	0.889926	0.759191	0.118086	0.941757	0.929956	0.953559	0.550948	-1.16668
0.03	TCMID01.015	TCMID01.060	TCMID01.015-TCMID01.060	0.7689	0.765926	0.228889	0.869354	0.836812	0.901896	0.385785	-1.07864
0.03	TCMID01.016	TCMID01.060	TCMID01.016-TCMID01.060	0.77795	0.756913	0.228924	0.875109	0.845388	0.90483	0.35169	-1.1688
0.03	TCMID01.018	TCMID01.060	TCMID01.018-TCMID01.060	0.566965	0.73879	0.442002	0.723648	0.672169	0.775126	0.30873	-1.50624
0.03	TCMID01.019	TCMID01.060	TCMID01.019-TCMID01.060	0.805647	0.762335	0.19243	0.892364	0.863783	0.920944	0.38817	-1.26246
0.03	TCMID01.020	TCMID01.060	TCMID01.020-TCMID01.060	0.905176	0.793243	0.092506	0.950228	0.936641	0.963815	0.451866	-1.30706
0.03	TCMID01.021	TCMID01.060	TCMID01.021-TCMID01.060	0.774394	0.757039	0.223521	0.872854	0.839579	0.906129	0.409798	-0.990749
0.03	TCMID01.022	TCMID01.060	TCMID01.022-TCMID01.060	0.967495	0.846793	0.030412	0.983479	0.97844	0.988518	0.492064	-0.975946
0.03	TCMID01.023	TCMID01.060	TCMID01.023-TCMID01.060	0.890577	0.91115	0.107993	0.942122	0.927629	0.956615	0.391938	-1.56452
0.03	TCMID01.024	TCMID01.060	TCMID01.024-TCMID01.060	0.488218	0.644725	0.513489	0.656111	0.588323	0.723899	0.335796	-0.987884
0.03	TCMID01.025	TCMID01.060	TCMID01.025-TCMID01.060	0.557021	0.780332	0.449568	0.715496	0.64862	0.782372	0.375561	-0.515358
0.03	TCMID01.026	TCMID01.060	TCMID01.026-TCMID01.060	0.479797	0.607312	0.520861	0.648464	0.584911	0.712016	0.329074	-0.926067
0.03	TCMID01.027	TCMID01.060	TCMID01.027-TCMID01.060	0.926335	0.792466	0.070834	0.961759	0.950038	0.97348	0.445593	-1.01637
0.03	TCMID01.028	TCMID01.060	TCMID01.028-TCMID01.060	0.635046	0.660563	0.363164	0.776793	0.727921	0.825665	0.353497	-1.47028
0.03	TCMID01.029	TCMID01.060	TCMID01.029-TCMID01.060	0.935289	0.845324	0.061596	0.966563	0.955131	0.977995	0.426027	-0.853975
0.03	TCMID01.030	TCMID01.060	TCMID01.030-TCMID01.060	0.914872	0.781288	0.083391	0.955544	0.943638	0.96745	0.467597	-1.04596
0.03	TCMID01.031	TCMID01.060	TCMID01.031-TCMID01.060	0.677729	0.721844	0.321818	0.807912	0.762992	0.852832	0.354184	-1.07967
0.03	TCMID01.032	TCMID01.060	TCMID01.032-TCMID01.060	0.865942	0.836066	0.163937	0.928155	0.906561	0.949749	0.65483	-1.02695
0.03	TCMID01.033	TCMID01.060	TCMID01.033-TCMID01.060	0.804464	0.728119	0.200818	0.891638	0.867352	0.915924	0.474327	-1.11228
0.03	TCMID01.034	TCMID01.060	TCMID01.034-TCMID01.060	0.963838	0.890614	0.037545	0.981586	0.975063	0.988109	0.577506	-1.13231
0.03	TCMID01.036	TCMID01.060	TCMID01.036-TCMID01.060	1	1	-0.001041	1	1	1	1.05015	-0.586554
0.03	TCMID01.037	TCMID01.060	TCMID01.037-TCMID01.060	0.811104	0.785956	0.187587	0.895701	0.875049	0.916353	0.431759	-1.0351
0.03	TCMID01.038	TCMID01.060	TCMID01.038-TCMID01.060	0.91893	0.952739	0.111753	0.957752	0.940488	0.975017	0.788424	-0.782971
0.03	TCMID01.039	TCMID01.060	TCMID01.039-TCMID01.060	0.827987	0.811748	0.170502	0.9059	0.881291	0.930509	0.387497	-1.26607
0.03	TCMID01.040	TCMID01.060	TCMID01.040-TCMID01.060	0.06497	0.408671	0.935664	0.122013	0.076326	0.1677	0.118094	-0.825914
0.03	TCMID01.041	TCMID01.060	TCMID01.041-TCMID01.060	0.912299	0.785266	0.089524	0.954138	0.939693	0.968584	0.514748	-0.827385
0.03	TCMID01.042	TCMID01.060	TCMID01.042-TCMID01.060	0.692038	0.807981	0.306822	0.817993	0.775266	0.860721	0.392798	-1.37622
0.03	TCMID01.043	TCMID01.060	TCMID01.043-TCMID01.060	0.98207	0.91099	0.015667	0.990954	0.987242	0.994666	0.501084	-1.45169
0.03	TCMID01.044	TCMID01.060	TCMID01.044-TCMID01.060	0.520476	0.756007	0.498646	0.684622	0.617943	0.751301	0.386067	-1.00668
0.03	TCMID01.045	TCMID01.060	TCMID01.045-TCMID01.060	0.963842	0.813119	0.038397	0.981588	0.976416	0.98676	0.596336	-1.08308
0.03	TCMID01.046	TCMID01.060	TCMID01.046-TCMID01.060	0.961423	0.880353	0.039774	0.980332	0.973704	0.986961	0.56788	-1.13019
0.03	TCMID01.047	TCMID01.060	TCMID01.047-TCMID01.060	0.73725	0.774915	0.261067	0.848755	0.812157	0.885353	0.374057	-1.35961
0.03	TCMID01.048	TCMID01.060	TCMID01.048-TCMID01.060	0.854836	0.78877	0.14246	0.921738	0.901274	0.942202	0.407688	-1.23041
0.03	TCMID01.049	TCMID01.060	TCMID01.049-TCMID01.060	0.952541	0.884146	0.045217	0.975694	0.964693	0.986694	0.476443	-1.2298
0.03	TCMID01.050	TCMID01.060	TCMID01.050-TCMID01.060	0.492047	0.634976	0.554312	0.65956	0.590495	0.728624	0.411823	-1.36873
0.03	TCMID01.052	TCMID01.060	TCMID01.052-TCMID01.060	0.587372	0.695626	0.410883	0.740056	0.692755	0.787357	0.341869	-1.03099
0.03	TCMID01.053	TCMID01.060	TCMID01.053-TCMID01.060	0.921177	0.843397	0.07877	0.958972	0.945103	0.97284	0.497877	-1.06172
0.03	TCMID01.054	TCMID01.060	TCMID01.054-TCMID01.060	0.850108	0.794097	0.147105	0.918982	0.897465	0.9405	0.412642	-1.09552
0.03	TCMID01.055	TCMID01.060	TCMID01.055-TCMID01.060	0.800484	0.729304	0.197121	0.889187	0.862519	0.915855	0.412881	-1.10507
0.03	TCMID01.056	TCMID01.060	TCMID01.056-TCMID01.060	0.493563	0.650485	0.548644	0.66092	0.591549	0.730291	0.40725	-1.21658
0.03	TCMID01.057	TCMID01.060	TCMID01.057-TCMID01.060	0.767228	0.756605	0.230377	0.868284	0.834184	0.902384	0.389048	-1.03411
0.03	TCMID01.058	TCMID01.060	TCMID01.058-TCMID01.060	0.614344	0.547978	0.387293	0.761107	0.710289	0.811925	0.381325	-0.756176
0.03	TCMID01.059	TCMID01.060	TCMID01.059-TCMID01.060	0.401394	0.504915	0.605939	0.57285	0.491346	0.654353	0.26562	-1.1488
0.03	TCMID01.001	TCMID01.061	TCMID01.001-TCMID01.061	0.956037	0.868421	0.049505	0.977525	0.969182	0.985867	0.584072	-0.482615
0.03	TCMID01.002	TCMID01.061	TCMID01.002-TCMID01.061	0.436548	0.764895	0.576589	0.607773	0.529801	0.685745	0.309116	-0.495947
0.03	TCMID01.003	TCMID01.061	TCMID01.003-TCMID01.061	0.506329	0.750938	0.491707	0.672269	0.608105	0.736433	0.291477	-0.896382
0.03	TCMID01.004	TCMID01.061	TCMID01.004-TCMID01.061	0.769983	0.800122	0.230178	0.870045	0.841718	0.898372	0.39343	-0.60191
0.03	TCMID01.005	TCMID01.061	TCMID01.005-TCMID01.061	0.922509	0.873563	0.075671	0.959693	0.941996	0.97739	0.436284	-0.782859
0.03	TCMID01.006	TCMID01.061	TCMID01.006-TCMID01.061	0.890966	0.810134	0.125979	0.942339	0.926927	0.957752	0.563513	-1.02451
0.03	TCMID01.007	TCMID01.061	TCMID01.007-TCMID01.061	0.605125	0.714035	0.392997	0.753991	0.695633	0.81235	0.328431	-0.693525
0.03	TCMID01.008	TCMID01.061	TCMID01.008-TCMID01.061	0.565926	0.751656	0.433957	0.722801	0.673241	0.772361	0.326002	-0.799339
0.03	TCMID01.009	TCMID01.061	TCMID01.009-TCMID01.061	0.213785	0.609174	0.787808	0.352262	0.252234	0.452289	0.183668	-1.07602
0.03	TCMID01.010	TCMID01.061	TCMID01.010-TCMID01.061	0.471361	0.694268	0.528168	0.640714	0.57882	0.702609	0.293576	-0.805809
0.03	TCMID01.011	TCMID01.061	TCMID01.011-TCMID01.061	0.062658	0.534346	0.947427	0.117927	0.031947	0.203908	0.111816	-0.252317
0.03	TCMID01.012	TCMID01.061	TCMID01.012-TCMID01.061	0.246744	0.79103	0.835745	0.395821	0.293937	0.497705	0.272377	-0.608084
0.03	TCMID01.013	TCMID01.061	TCMID01.013-TCMID01.061	0.387293	0.677419	0.651342	0.558343	0.461506	0.65518	0.316755	-0.409224
0.03	TCMID01.014	TCMID01.061	TCMID01.014-TCMID01.061	0.929493	0.863257	0.077915	0.963458	0.954145	0.972771	0.548298	-0.81342
0.03	TCMID01.015	TCMID01.061	TCMID01.015-TCMID01.061	0.659825	0.724771	0.337837	0.795054	0.744395	0.845713	0.340689	-0.383618
0.03	TCMID01.016	TCMID01.061	TCMID01.016-TCMID01.061	0.639865	0.749807	0.364923	0.780388	0.728575	0.8322	0.300725	-0.57371
0.03	TCMID01.018	TCMID01.061	TCMID01.018-TCMID01.061	0.44987	0.766323	0.553002	0.620566	0.553086	0.688046	0.260167	-1.02014
0.03	TCMID01.019	TCMID01.061	TCMID01.019-TCMID01.061	0.637007	0.745547	0.360481	0.778258	0.72631	0.830206	0.328467	-0.666969
0.03	TCMID01.020	TCMID01.061	TCMID01.020-TCMID01.061	0.835529	0.798361	0.164516	0.910396	0.886173	0.934619	0.4168	-0.747699
0.03	TCMID01.021	TCMID01.061	TCMID01.021-TCMID01.061	0.507696	0.684639	0.495882	0.673472	0.602378	0.744567	0.318019	-0.256506
0.03	TCMID01.022	TCMID01.061	TCMID01.022-TCMID01.061	0.943932	0.897472	0.055391	0.971157	0.960697	0.981617	0.468579	-0.560271
0.03	TCMID01.023	TCMID01.061	TCMID01.023-TCMID01.061	0.808103	0.912688	0.189358	0.893868	0.87236	0.915377	0.353728	-0.991552
0.03	TCMID01.024	TCMID01.061	TCMID01.024-TCMID01.061	0.188419	0.559482	0.828102	0.317093	0.229311	0.404874	0.200477	-0.320756
0.03	TCMID01.025	TCMID01.061	TCMID01.025-TCMID01.061	0.513151	0.667304	0.505285	0.678255	0.592247	0.764263	0.347677	0.12717
0.03	TCMID01.026	TCMID01.061	TCMID01.026-TCMID01.061	0.241437	0.605588	0.770659	0.388963	0.298055	0.479871	0.22412	-0.399797
0.03	TCMID01.027	TCMID01.061	TCMID01.027-TCMID01.061	0.838825	0.790759	0.159777	0.912349	0.88794	0.936758	0.406186	-0.620508
0.03	TCMID01.028	TCMID01.061	TCMID01.028-TCMID01.061	0.809943	0.794828	0.18726	0.894993	0.863858	0.926127	0.380889	-1.11625
0.03	TCMID01.029	TCMID01.061	TCMID01.029-TCMID01.061	0.867442	0.814554	0.129345	0.929016	0.904882	0.953151	0.391177	-0.300292
0.03	TCMID01.030	TCMID01.061	TCMID01.030-TCMID01.061	0.799328	0.760462	0.203783	0.888474	0.861352	0.915595	0.420621	-0.54115
0.03	TCMID01.031	TCMID01.061	TCMID01.031-TCMID01.061	0.578135	0.712135	0.419616	0.732681	0.668487	0.796875	0.311136	-0.655287
0.03	TCMID01.032	TCMID01.061	TCMID01.032-TCMID01.061	0.829158	0.853363	0.221867	0.9066	0.876997	0.936204	0.629245	-0.507432
0.03	TCMID01.033	TCMID01.061	TCMID01.033-TCMID01.061	0.899438	0.841599	0.104942	0.947057	0.932011	0.962103	0.485458	-0.673412
0.03	TCMID01.034	TCMID01.061	TCMID01.034-TCMID01.061	0.940067	0.88534	0.066235	0.969108	0.958249	0.979966	0.555601	-0.508086
0.03	TCMID01.036	TCMID01.061	TCMID01.036-TCMID01.061	1	1	-0.001145	1	1	1	1.04171	0.092233
0.03	TCMID01.037	TCMID01.061	TCMID01.037-TCMID01.061	0.933663	0.892521	0.064675	0.965693	0.954293	0.977094	0.445085	-0.448069
0.03	TCMID01.038	TCMID01.061	TCMID01.038-TCMID01.061	0.920851	0.956305	0.116718	0.958795	0.936602	0.980988	0.778881	-0.109693
0.03	TCMID01.039	TCMID01.061	TCMID01.039-TCMID01.061	0.760211	0.784909	0.236875	0.863773	0.827249	0.900297	0.352764	-0.661004
0.03	TCMID01.040	TCMID01.061	TCMID01.040-TCMID01.061	0.578714	0.741935	0.423252	0.733146	0.672376	0.793917	0.337649	-0.481078
0.03	TCMID01.041	TCMID01.061	TCMID01.041-TCMID01.061	0.832956	0.791339	0.178117	0.908866	0.881018	0.936715	0.476672	-0.419812
0.03	TCMID01.042	TCMID01.061	TCMID01.042-TCMID01.061	0.433304	0.765827	0.573736	0.604623	0.527807	0.681438	0.298255	-0.74165
0.03	TCMID01.043	TCMID01.061	TCMID01.043-TCMID01.061	0.938283	0.929969	0.061643	0.968159	0.953438	0.98288	0.472574	-0.975967
0.03	TCMID01.044	TCMID01.061	TCMID01.044-TCMID01.061	0.488535	0.769626	0.548559	0.656397	0.565645	0.747149	0.362321	-0.524963
0.03	TCMID01.045	TCMID01.061	TCMID01.045-TCMID01.061	0.927448	0.803835	0.082652	0.962359	0.952245	0.972472	0.570803	-0.644079
0.03	TCMID01.046	TCMID01.061	TCMID01.046-TCMID01.061	0.940876	0.879518	0.064551	0.969537	0.959503	0.979572	0.546796	-0.708941
0.03	TCMID01.047	TCMID01.061	TCMID01.047-TCMID01.061	0.488297	0.733333	0.509834	0.656182	0.587489	0.724875	0.289916	-0.910202
0.03	TCMID01.048	TCMID01.061	TCMID01.048-TCMID01.061	0.723778	0.762136	0.273667	0.839758	0.80118	0.878335	0.357701	-0.566874
0.03	TCMID01.049	TCMID01.061	TCMID01.049-TCMID01.061	0.951142	0.91989	0.047229	0.97496	0.96121	0.988709	0.45812	-0.772978
0.03	TCMID01.050	TCMID01.061	TCMID01.050-TCMID01.061	0.432726	0.690093	0.645716	0.60406	0.509642	0.698477	0.376181	-0.860178
0.03	TCMID01.052	TCMID01.061	TCMID01.052-TCMID01.061	0.549504	0.760114	0.449305	0.709265	0.651961	0.766569	0.315656	-0.568964
0.03	TCMID01.053	TCMID01.061	TCMID01.053-TCMID01.061	0.891448	0.849238	0.112218	0.942609	0.926536	0.958682	0.473439	-0.64982
0.03	TCMID01.054	TCMID01.061	TCMID01.054-TCMID01.061	0.733498	0.769424	0.264423	0.846264	0.807816	0.884711	0.366016	-0.460584
0.03	TCMID01.055	TCMID01.061	TCMID01.055-TCMID01.061	0.696592	0.759113	0.303537	0.821166	0.778434	0.863898	0.368847	-0.875245
0.03	TCMID01.056	TCMID01.061	TCMID01.056-TCMID01.061	0.440633	0.697124	0.631187	0.611722	0.517321	0.706123	0.37455	-0.74842
0.03	TCMID01.057	TCMID01.061	TCMID01.057-TCMID01.061	0.602659	0.698686	0.395634	0.752074	0.689788	0.814359	0.329018	-0.43693
0.03	TCMID01.058	TCMID01.061	TCMID01.058-TCMID01.061	0.391279	0.594406	0.623245	0.562474	0.477093	0.647855	0.292753	-0.481248
0.03	TCMID01.059	TCMID01.061	TCMID01.059-TCMID01.061	0.204919	0.587893	0.796602	0.340137	0.230561	0.449714	0.180004	-0.833386
0.03	TCMID01.060	TCMID01.061	TCMID01.060-TCMID01.061	0.466322	0.611219	0.534397	0.636043	0.56279	0.709297	0.296054	-0.865378
0.03	TCMID01.001	TCMID01.062	TCMID01.001-TCMID01.062	0.980573	0.87013	0.018636	0.990191	0.986808	0.993574	0.644914	-0.580887
0.03	TCMID01.002	TCMID01.062	TCMID01.002-TCMID01.062	0.806087	0.870922	0.192446	0.892634	0.859285	0.925983	0.480322	-0.683587
0.03	TCMID01.003	TCMID01.062	TCMID01.003-TCMID01.062	0.863923	0.862758	0.139974	0.926995	0.903788	0.950201	0.450695	-0.915588
0.03	TCMID01.004	TCMID01.062	TCMID01.004-TCMID01.062	0.940664	0.898286	0.057534	0.969425	0.959698	0.979151	0.502424	-0.793
0.03	TCMID01.005	TCMID01.062	TCMID01.005-TCMID01.062	0.978972	0.881674	0.018761	0.989374	0.985256	0.993492	0.517595	-0.816258
0.03	TCMID01.006	TCMID01.062	TCMID01.006-TCMID01.062	0.960106	0.872679	0.039989	0.979647	0.973489	0.985805	0.637832	-1.19482
0.03	TCMID01.007	TCMID01.062	TCMID01.007-TCMID01.062	0.868229	0.799694	0.133387	0.929467	0.908757	0.950178	0.461759	-0.7963
0.03	TCMID01.008	TCMID01.062	TCMID01.008-TCMID01.062	0.889526	0.867677	0.110279	0.941534	0.92472	0.958347	0.476378	-0.81734
0.03	TCMID01.009	TCMID01.062	TCMID01.009-TCMID01.062	0.794591	0.775835	0.217256	0.88554	0.852221	0.918858	0.422941	-1.20743
0.03	TCMID01.010	TCMID01.062	TCMID01.010-TCMID01.062	0.853162	0.819102	0.148174	0.920764	0.898378	0.94315	0.461994	-0.89041
0.03	TCMID01.011	TCMID01.062	TCMID01.011-TCMID01.062	0.733946	0.813024	0.266963	0.846561	0.80358	0.889543	0.442568	-0.578273
0.03	TCMID01.012	TCMID01.062	TCMID01.012-TCMID01.062	0.729981	0.831589	0.272741	0.843918	0.802056	0.88578	0.518298	-0.400155
0.03	TCMID01.013	TCMID01.062	TCMID01.013-TCMID01.062	0.841121	0.798051	0.157499	0.913705	0.886757	0.940653	0.52396	-0.463486
0.03	TCMID01.014	TCMID01.062	TCMID01.014-TCMID01.062	0.976423	0.910749	0.022458	0.988071	0.984224	0.991918	0.617697	-1.07327
0.03	TCMID01.015	TCMID01.062	TCMID01.015-TCMID01.062	0.908137	0.785374	0.092409	0.951857	0.936914	0.9668	0.46999	-0.549513
0.03	TCMID01.016	TCMID01.062	TCMID01.016-TCMID01.062	0.915133	0.807245	0.092436	0.955686	0.942713	0.96866	0.436983	-0.871018
0.03	TCMID01.018	TCMID01.062	TCMID01.018-TCMID01.062	0.852996	0.839456	0.157648	0.920667	0.89969	0.941644	0.431011	-1.23268
0.03	TCMID01.019	TCMID01.062	TCMID01.019-TCMID01.062	0.887027	0.848552	0.115398	0.940132	0.92045	0.959814	0.458211	-0.852926
0.03	TCMID01.020	TCMID01.062	TCMID01.020-TCMID01.062	0.927041	0.838617	0.071125	0.96214	0.950135	0.974144	0.505137	-0.938198
0.03	TCMID01.021	TCMID01.062	TCMID01.021-TCMID01.062	0.858377	0.852302	0.14095	0.923792	0.898766	0.948818	0.478315	-0.530412
0.03	TCMID01.022	TCMID01.062	TCMID01.022-TCMID01.062	0.9897	0.948492	0.008096	0.994823	0.99247	0.997177	0.544836	-0.773793
0.03	TCMID01.023	TCMID01.062	TCMID01.023-TCMID01.062	0.547291	0.797733	0.486313	0.707418	0.672744	0.742093	0.348694	-1.04463
0.03	TCMID01.024	TCMID01.062	TCMID01.024-TCMID01.062	0.72278	0.685349	0.276545	0.839085	0.796714	0.881457	0.450373	-0.348441
0.03	TCMID01.025	TCMID01.062	TCMID01.025-TCMID01.062	0.890211	0.869754	0.107828	0.941917	0.919352	0.964482	0.519264	-0.056759
0.03	TCMID01.026	TCMID01.062	TCMID01.026-TCMID01.062	0.812961	0.815162	0.186149	0.896832	0.867998	0.925666	0.473146	-0.659202
0.03	TCMID01.027	TCMID01.062	TCMID01.027-TCMID01.062	0.954275	0.869202	0.043842	0.976603	0.968293	0.984912	0.501939	-0.76882
0.03	TCMID01.028	TCMID01.062	TCMID01.028-TCMID01.062	0.936025	0.86747	0.063254	0.966956	0.95503	0.978882	0.480292	-1.42041
0.03	TCMID01.029	TCMID01.062	TCMID01.029-TCMID01.062	0.969094	0.911765	0.029189	0.984305	0.977366	0.991243	0.486001	-0.421725
0.03	TCMID01.030	TCMID01.062	TCMID01.030-TCMID01.062	0.947529	0.854569	0.050359	0.973057	0.964403	0.981711	0.52299	-0.842217
0.03	TCMID01.031	TCMID01.062	TCMID01.031-TCMID01.062	0.860515	0.728676	0.143641	0.925029	0.904421	0.945637	0.449471	-0.552102
0.03	TCMID01.032	TCMID01.062	TCMID01.032-TCMID01.062	0.957875	0.870838	0.045625	0.978484	0.971471	0.985497	0.722431	-0.474437
0.03	TCMID01.033	TCMID01.062	TCMID01.033-TCMID01.062	0.967493	0.889401	0.030629	0.983478	0.977621	0.989335	0.564481	-0.910943
0.03	TCMID01.034	TCMID01.062	TCMID01.034-TCMID01.062	0.983424	0.904968	0.015326	0.991643	0.988472	0.994813	0.623811	-0.649241
0.03	TCMID01.036	TCMID01.062	TCMID01.036-TCMID01.062	1	1	-0.000855	1	1	1	1.07353	-0.000859
0.03	TCMID01.037	TCMID01.062	TCMID01.037-TCMID01.062	0.976996	0.920933	0.020754	0.988364	0.983848	0.992881	0.522564	-0.634204
0.03	TCMID01.038	TCMID01.062	TCMID01.038-TCMID01.062	0.986165	0.944633	0.015878	0.993035	0.988754	0.997315	0.846215	-0.139317
0.03	TCMID01.039	TCMID01.062	TCMID01.039-TCMID01.062	0.944326	0.816805	0.055899	0.971366	0.962602	0.98013	0.467076	-0.742783
0.03	TCMID01.040	TCMID01.062	TCMID01.040-TCMID01.062	0.890881	0.81749	0.108158	0.942292	0.924305	0.960279	0.485267	-0.559785
0.03	TCMID01.041	TCMID01.062	TCMID01.041-TCMID01.062	0.939797	0.873311	0.058673	0.968964	0.957674	0.980254	0.565362	-0.629291
0.03	TCMID01.042	TCMID01.062	TCMID01.042-TCMID01.062	0.806699	0.822847	0.19269	0.893009	0.862264	0.923753	0.468962	-0.84592
0.03	TCMID01.043	TCMID01.062	TCMID01.043-TCMID01.062	0.987811	0.954502	0.010027	0.993868	0.990061	0.997676	0.5492	-1.10179
0.03	TCMID01.044	TCMID01.062	TCMID01.044-TCMID01.062	0.877381	0.851078	0.121398	0.934686	0.909728	0.959643	0.542988	-0.540089
0.03	TCMID01.045	TCMID01.062	TCMID01.045-TCMID01.062	0.981949	0.914698	0.017131	0.990892	0.987368	0.994416	0.64115	-0.88034
0.03	TCMID01.046	TCMID01.062	TCMID01.046-TCMID01.062	0.986237	0.921123	0.012323	0.993071	0.99026	0.995881	0.61628	-0.811231
0.03	TCMID01.047	TCMID01.062	TCMID01.047-TCMID01.062	0.856489	0.84671	0.146748	0.922698	0.898238	0.947158	0.452872	-0.931102
0.03	TCMID01.048	TCMID01.062	TCMID01.048-TCMID01.062	0.924467	0.843305	0.075395	0.960751	0.948073	0.973429	0.475047	-0.777445
0.03	TCMID01.049	TCMID01.062	TCMID01.049-TCMID01.062	0.99068	0.961883	0.007034	0.995318	0.992036	0.998601	0.534132	-0.895488
0.03	TCMID01.050	TCMID01.062	TCMID01.050-TCMID01.062	0.846426	0.807265	0.156222	0.916826	0.889686	0.943966	0.577745	-0.80881
0.03	TCMID01.052	TCMID01.062	TCMID01.052-TCMID01.062	0.855287	0.879518	0.146233	0.922	0.897609	0.94639	0.46116	-0.740467
0.03	TCMID01.053	TCMID01.062	TCMID01.053-TCMID01.062	0.969516	0.908127	0.028479	0.984522	0.978765	0.990279	0.555921	-0.620971
0.03	TCMID01.054	TCMID01.062	TCMID01.054-TCMID01.062	0.931461	0.846154	0.067716	0.964514	0.952879	0.97615	0.482531	-0.607723
0.03	TCMID01.055	TCMID01.062	TCMID01.055-TCMID01.062	0.896833	0.822378	0.102228	0.945611	0.928726	0.962496	0.485322	-0.936468
0.03	TCMID01.056	TCMID01.062	TCMID01.056-TCMID01.062	0.851771	0.808889	0.150092	0.919953	0.893104	0.946802	0.573177	-0.78369
0.03	TCMID01.057	TCMID01.062	TCMID01.057-TCMID01.062	0.851653	0.766638	0.150268	0.919884	0.896133	0.943635	0.458604	-0.516191
0.03	TCMID01.058	TCMID01.062	TCMID01.058-TCMID01.062	0.848069	0.796407	0.150271	0.917789	0.893939	0.94164	0.492803	-0.557414
0.03	TCMID01.059	TCMID01.062	TCMID01.059-TCMID01.062	0.791357	0.744888	0.220556	0.883528	0.849053	0.918003	0.422383	-0.872179
0.03	TCMID01.060	TCMID01.062	TCMID01.060-TCMID01.062	0.853013	0.792013	0.147589	0.920677	0.897205	0.944148	0.466647	-1.06326
0.03	TCMID01.061	TCMID01.062	TCMID01.061-TCMID01.062	0.761987	0.749469	0.246008	0.864918	0.825907	0.903928	0.425523	-0.451644
0.03	TCMID01.001	TCMID01.063	TCMID01.001-TCMID01.063	0.209044	0.495533	0.837939	0.345801	0.266071	0.425531	0.292152	-0.532576
0.03	TCMID01.002	TCMID01.063	TCMID01.002-TCMID01.063	0.255305	0.534599	0.744107	0.406762	0.334913	0.47861	0.262722	-0.503219
0.03	TCMID01.003	TCMID01.063	TCMID01.003-TCMID01.063	0.566531	0.591647	0.44554	0.723293	0.673916	0.772671	0.35245	-0.891445
0.03	TCMID01.004	TCMID01.063	TCMID01.004-TCMID01.063	0.100434	0.49311	0.902368	0.182535	0.132038	0.233032	0.159246	-0.44067
0.03	TCMID01.005	TCMID01.063	TCMID01.005-TCMID01.063	0.211521	0.47918	0.789355	0.349183	0.285897	0.412468	0.233519	-0.643597
0.03	TCMID01.006	TCMID01.063	TCMID01.006-TCMID01.063	0.906485	0.741935	0.097515	0.950949	0.94049	0.961408	0.60806	-0.805108
0.03	TCMID01.007	TCMID01.063	TCMID01.007-TCMID01.063	0.332498	0.562378	0.6789	0.49906	0.422359	0.575761	0.276377	-0.687398
0.03	TCMID01.008	TCMID01.063	TCMID01.008-TCMID01.063	0.782041	0.738538	0.217996	0.877692	0.853332	0.902052	0.432568	-0.774548
0.03	TCMID01.009	TCMID01.063	TCMID01.009-TCMID01.063	0.683859	0.702903	0.329854	0.812252	0.771103	0.853401	0.378297	-1.03259
0.03	TCMID01.010	TCMID01.063	TCMID01.010-TCMID01.063	0.752235	0.708426	0.2491	0.858601	0.829561	0.88764	0.419837	-0.782443
0.03	TCMID01.011	TCMID01.063	TCMID01.011-TCMID01.063	0.502475	0.668546	0.498156	0.668863	0.609801	0.727925	0.355144	-0.557689
0.03	TCMID01.012	TCMID01.063	TCMID01.012-TCMID01.063	0.443788	0.675207	0.569915	0.614755	0.551913	0.677596	0.39532	-0.646119
0.03	TCMID01.013	TCMID01.063	TCMID01.013-TCMID01.063	0.719578	0.597633	0.280915	0.836924	0.801368	0.87248	0.47271	-0.042296
0.03	TCMID01.014	TCMID01.063	TCMID01.014-TCMID01.063	0.202693	0.620286	0.828084	0.337065	0.264259	0.409871	0.275665	-0.610161
0.03	TCMID01.015	TCMID01.063	TCMID01.015-TCMID01.063	0.632493	0.685348	0.373368	0.77488	0.729475	0.820284	0.379232	-0.547998
0.03	TCMID01.016	TCMID01.063	TCMID01.016-TCMID01.063	0.725632	0.718861	0.299345	0.841005	0.807038	0.874971	0.374042	-0.653426
0.03	TCMID01.018	TCMID01.063	TCMID01.018-TCMID01.063	0.599273	0.706755	0.426409	0.749432	0.703944	0.79492	0.347868	-1.04742
0.03	TCMID01.019	TCMID01.063	TCMID01.019-TCMID01.063	0.692089	0.677707	0.314864	0.818029	0.780212	0.855846	0.390952	-0.540534
0.03	TCMID01.020	TCMID01.063	TCMID01.020-TCMID01.063	0.108317	0.417753	0.892685	0.195462	0.132952	0.257971	0.16762	-0.693784
0.03	TCMID01.021	TCMID01.063	TCMID01.021-TCMID01.063	0.648096	0.673945	0.351611	0.786479	0.741534	0.831424	0.403068	-0.459052
0.03	TCMID01.022	TCMID01.063	TCMID01.022-TCMID01.063	0.94814	0.858953	0.049666	0.97338	0.965096	0.981663	0.518988	-0.66193
0.03	TCMID01.023	TCMID01.063	TCMID01.023-TCMID01.063	0.689063	0.743776	0.326484	0.815912	0.79386	0.837963	0.37704	-0.875356
0.03	TCMID01.024	TCMID01.063	TCMID01.024-TCMID01.063	0.437749	0.517742	0.561434	0.608937	0.54396	0.673914	0.340451	-0.453327
0.03	TCMID01.025	TCMID01.063	TCMID01.025-TCMID01.063	0.759899	0.849015	0.238609	0.863571	0.821333	0.905809	0.46703	-0.092518
0.03	TCMID01.026	TCMID01.063	TCMID01.026-TCMID01.063	0.668948	0.613184	0.329793	0.801641	0.763603	0.839678	0.416658	-0.568861
0.03	TCMID01.027	TCMID01.063	TCMID01.027-TCMID01.063	0.863139	0.785436	0.135233	0.926543	0.907904	0.945181	0.462814	-0.614288
0.03	TCMID01.028	TCMID01.063	TCMID01.028-TCMID01.063	0.172781	0.534494	0.841322	0.294652	0.232951	0.356353	0.199605	-1.15556
0.03	TCMID01.029	TCMID01.063	TCMID01.029-TCMID01.063	0.869964	0.808528	0.130104	0.930461	0.910883	0.950038	0.445245	-0.39535
0.03	TCMID01.030	TCMID01.063	TCMID01.030-TCMID01.063	0.856882	0.743388	0.141019	0.922926	0.905607	0.940244	0.483494	-0.603863
0.03	TCMID01.031	TCMID01.063	TCMID01.031-TCMID01.063	0.581063	0.620358	0.430721	0.735029	0.683328	0.786729	0.356657	-0.576539
0.03	TCMID01.032	TCMID01.063	TCMID01.032-TCMID01.063	0.659107	0.707029	0.388631	0.794532	0.754872	0.834192	0.590483	-0.559675
0.03	TCMID01.033	TCMID01.063	TCMID01.033-TCMID01.063	0.884151	0.786452	0.11492	0.938514	0.924272	0.952756	0.526472	-0.620943
0.03	TCMID01.034	TCMID01.063	TCMID01.034-TCMID01.063	0.949729	0.859801	0.050644	0.974216	0.966429	0.982004	0.600624	-0.497371
0.03	TCMID01.036	TCMID01.063	TCMID01.036-TCMID01.063	1	1	-0.000903	1	1	1	1.06612	-0.144481
0.03	TCMID01.037	TCMID01.063	TCMID01.037-TCMID01.063	0.886336	0.784153	0.111491	0.939744	0.926842	0.952646	0.483406	-0.567856
0.03	TCMID01.038	TCMID01.063	TCMID01.038-TCMID01.063	0.689469	0.769192	0.393329	0.816196	0.781878	0.850514	0.699793	-0.260617
0.03	TCMID01.039	TCMID01.063	TCMID01.039-TCMID01.063	0.844683	0.753886	0.158616	0.915803	0.895618	0.935989	0.426319	-0.703292
0.03	TCMID01.040	TCMID01.063	TCMID01.040-TCMID01.063	0.787404	0.69961	0.211538	0.881058	0.854966	0.907151	0.442321	-0.511284
0.03	TCMID01.041	TCMID01.063	TCMID01.041-TCMID01.063	0.123611	0.439943	0.887227	0.220025	0.149229	0.290821	0.200204	-0.380776
0.03	TCMID01.042	TCMID01.063	TCMID01.042-TCMID01.063	0.428872	0.572043	0.571195	0.600294	0.536621	0.663967	0.331845	-0.649024
0.03	TCMID01.043	TCMID01.063	TCMID01.043-TCMID01.063	0.915647	0.897128	0.082369	0.955966	0.942929	0.969004	0.514849	-0.88662
0.03	TCMID01.044	TCMID01.063	TCMID01.044-TCMID01.063	0.879018	0.741163	0.120455	0.935614	0.918946	0.952282	0.530519	-0.559288
0.03	TCMID01.045	TCMID01.063	TCMID01.045-TCMID01.063	0.935122	0.83858	0.066893	0.966473	0.956698	0.976248	0.613714	-0.458285
0.03	TCMID01.046	TCMID01.063	TCMID01.046-TCMID01.063	0.955135	0.858057	0.044679	0.977053	0.969968	0.984137	0.593869	-0.612192
0.03	TCMID01.047	TCMID01.063	TCMID01.047-TCMID01.063	0.532774	0.581569	0.477625	0.695176	0.641557	0.748796	0.345152	-0.794767
0.03	TCMID01.048	TCMID01.063	TCMID01.048-TCMID01.063	0.110173	0.408728	0.907414	0.19848	0.140338	0.256621	0.158579	-0.427904
0.03	TCMID01.049	TCMID01.063	TCMID01.049-TCMID01.063	0.197846	0.675336	0.801675	0.330336	0.261653	0.399019	0.232033	-0.78243
0.03	TCMID01.050	TCMID01.063	TCMID01.050-TCMID01.063	0.855772	0.754453	0.1486	0.922281	0.902925	0.941637	0.569129	-0.613352
0.03	TCMID01.052	TCMID01.063	TCMID01.052-TCMID01.063	0.17271	0.457778	0.839639	0.294549	0.238207	0.350891	0.200516	-0.534902
0.03	TCMID01.053	TCMID01.063	TCMID01.053-TCMID01.063	0.870835	0.800977	0.127861	0.930959	0.914112	0.947806	0.5136	-0.594626
0.03	TCMID01.054	TCMID01.063	TCMID01.054-TCMID01.063	0.122537	0.429471	0.889702	0.218321	0.153899	0.282744	0.169374	-0.406976
0.03	TCMID01.055	TCMID01.063	TCMID01.055-TCMID01.063	0.045573	0.357532	0.959871	0.087174	0.049642	0.124706	0.10605	-0.823875
0.03	TCMID01.056	TCMID01.063	TCMID01.056-TCMID01.063	0.864703	0.762238	0.138563	0.927443	0.908942	0.945944	0.565518	-0.674986
0.03	TCMID01.057	TCMID01.063	TCMID01.057-TCMID01.063	0.538435	0.646377	0.467901	0.699978	0.644235	0.75572	0.352748	-0.514107
0.03	TCMID01.058	TCMID01.063	TCMID01.058-TCMID01.063	0.768348	0.767241	0.229766	0.869001	0.836812	0.901189	0.4559	-0.494092
0.03	TCMID01.059	TCMID01.063	TCMID01.059-TCMID01.063	0.677516	0.7424	0.336312	0.807761	0.760784	0.854739	0.376831	-0.783636
0.03	TCMID01.060	TCMID01.063	TCMID01.060-TCMID01.063	0.747627	0.757193	0.252835	0.855591	0.821967	0.889215	0.423087	-1.04324
0.03	TCMID01.061	TCMID01.063	TCMID01.061-TCMID01.063	0.575159	0.732189	0.435059	0.730287	0.67206	0.788514	0.357149	-0.536534
0.03	TCMID01.062	TCMID01.063	TCMID01.062-TCMID01.063	0.849717	0.779445	0.148544	0.918753	0.895026	0.942481	0.495635	-0.633216
0.03	TCMID01.001	TCMID01.064	TCMID01.001-TCMID01.064	0.960792	0.834959	0.038603	0.980004	0.971939	0.988069	0.658391	-1.07641
0.03	TCMID01.002	TCMID01.064	TCMID01.002-TCMID01.064	0.800445	0.790867	0.200003	0.889164	0.859134	0.919193	0.500718	-1.04425
0.03	TCMID01.003	TCMID01.064	TCMID01.003-TCMID01.064	0.834799	0.797753	0.17556	0.909962	0.88609	0.933835	0.467792	-1.46886
0.03	TCMID01.004	TCMID01.064	TCMID01.004-TCMID01.064	0.905579	0.80733	0.094603	0.95045	0.937637	0.963264	0.517184	-1.02193
0.03	TCMID01.005	TCMID01.064	TCMID01.005-TCMID01.064	0.946592	0.861466	0.052302	0.972563	0.962179	0.982948	0.533493	-1.30422
0.03	TCMID01.006	TCMID01.064	TCMID01.006-TCMID01.064	0.954723	0.800604	0.044804	0.976837	0.970678	0.982997	0.656003	-1.44927
0.03	TCMID01.007	TCMID01.064	TCMID01.007-TCMID01.064	0.852362	0.785664	0.1535	0.920298	0.898543	0.942052	0.482028	-1.2649
0.03	TCMID01.008	TCMID01.064	TCMID01.008-TCMID01.064	0.782057	0.77703	0.224625	0.877702	0.85276	0.902643	0.469729	-1.3038
0.03	TCMID01.009	TCMID01.064	TCMID01.009-TCMID01.064	0.185754	0.521707	0.898936	0.313309	0.21673	0.409889	0.216414	-1.52891
0.03	TCMID01.010	TCMID01.064	TCMID01.010-TCMID01.064	0.435462	0.58264	0.589887	0.60672	0.543409	0.670031	0.347426	-1.20341
0.03	TCMID01.011	TCMID01.064	TCMID01.011-TCMID01.064	0.411557	0.61138	0.602547	0.583125	0.510224	0.656025	0.347777	-1.0597
0.03	TCMID01.012	TCMID01.064	TCMID01.012-TCMID01.064	0.51283	0.687554	0.488345	0.677975	0.62531	0.730639	0.450083	-1.24144
0.03	TCMID01.013	TCMID01.064	TCMID01.013-TCMID01.064	0.075902	0.435772	0.92407	0.141095	0.08703	0.19516	0.163781	-0.865091
0.03	TCMID01.014	TCMID01.064	TCMID01.014-TCMID01.064	0.951556	0.798627	0.047396	0.975177	0.967915	0.982439	0.630506	-1.06192
0.03	TCMID01.015	TCMID01.064	TCMID01.015-TCMID01.064	0.804366	0.792494	0.205073	0.891577	0.861685	0.92147	0.46624	-1.11228
0.03	TCMID01.016	TCMID01.064	TCMID01.016-TCMID01.064	0.774327	0.783887	0.262514	0.872812	0.840246	0.905379	0.42719	-1.22662
0.03	TCMID01.018	TCMID01.064	TCMID01.018-TCMID01.064	0.494647	0.69124	0.570215	0.661892	0.609128	0.714655	0.347979	-1.65528
0.03	TCMID01.019	TCMID01.064	TCMID01.019-TCMID01.064	0.874785	0.774862	0.131958	0.933211	0.914453	0.951968	0.480303	-1.16425
0.03	TCMID01.020	TCMID01.064	TCMID01.020-TCMID01.064	0.917709	0.791807	0.081721	0.957089	0.944826	0.969351	0.526675	-1.31167
0.03	TCMID01.021	TCMID01.064	TCMID01.021-TCMID01.064	0.853637	0.771565	0.148165	0.92104	0.898294	0.943787	0.500582	-0.952081
0.03	TCMID01.022	TCMID01.064	TCMID01.022-TCMID01.064	0.975442	0.890136	0.022674	0.987568	0.981957	0.99318	0.56473	-1.1611
0.03	TCMID01.023	TCMID01.064	TCMID01.023-TCMID01.064	0.935455	0.918332	0.069153	0.966651	0.957487	0.975815	0.482798	-1.64077
0.03	TCMID01.024	TCMID01.064	TCMID01.024-TCMID01.064	0.405166	0.654741	0.602438	0.57668	0.486721	0.66664	0.353056	-0.996468
0.03	TCMID01.025	TCMID01.064	TCMID01.025-TCMID01.064	0.240367	0.782828	0.762125	0.387574	0.225764	0.549385	0.281599	-0.574837
0.03	TCMID01.026	TCMID01.064	TCMID01.026-TCMID01.064	0.235087	0.507402	0.778208	0.380681	0.302332	0.459029	0.266622	-1.13529
0.03	TCMID01.027	TCMID01.064	TCMID01.027-TCMID01.064	0.943196	0.793785	0.056199	0.970768	0.96212	0.979416	0.523926	-1.13538
0.03	TCMID01.028	TCMID01.064	TCMID01.028-TCMID01.064	0.929126	0.802659	0.072246	0.963261	0.951347	0.975175	0.504063	-1.61361
0.03	TCMID01.029	TCMID01.064	TCMID01.029-TCMID01.064	0.950913	0.832293	0.049454	0.974839	0.966371	0.983307	0.5074	-0.864963
0.03	TCMID01.030	TCMID01.064	TCMID01.030-TCMID01.064	0.936997	0.777644	0.061605	0.967474	0.95846	0.976488	0.543866	-1.02344
0.03	TCMID01.031	TCMID01.064	TCMID01.031-TCMID01.064	0.62984	0.744745	0.397088	0.772886	0.718858	0.826913	0.406058	-1.41721
0.03	TCMID01.032	TCMID01.064	TCMID01.032-TCMID01.064	0.902682	0.863658	0.103739	0.948852	0.932301	0.965403	0.718484	-1.17045
0.03	TCMID01.033	TCMID01.064	TCMID01.033-TCMID01.064	0.955555	0.834568	0.042655	0.977272	0.970533	0.984012	0.583542	-1.17159
0.03	TCMID01.034	TCMID01.064	TCMID01.034-TCMID01.064	0.976789	0.888591	0.02192	0.988258	0.984175	0.992342	0.642574	-1.12547
0.03	TCMID01.036	TCMID01.064	TCMID01.036-TCMID01.064	1	1	-0.000788	1	1	1	1.08604	-0.556868
0.03	TCMID01.037	TCMID01.064	TCMID01.037-TCMID01.064	0.961505	0.888139	0.036947	0.980375	0.974462	0.986287	0.542879	-1.04906
0.03	TCMID01.038	TCMID01.064	TCMID01.038-TCMID01.064	0.937876	0.944415	0.071954	0.967942	0.954135	0.981749	0.840447	-0.727347
0.03	TCMID01.039	TCMID01.064	TCMID01.039-TCMID01.064	0.7986	0.821378	0.216697	0.888024	0.856377	0.91967	0.453947	-1.36702
0.03	TCMID01.040	TCMID01.064	TCMID01.040-TCMID01.064	0.426937	0.603107	0.588233	0.598397	0.526767	0.670027	0.352682	-0.992446
0.03	TCMID01.041	TCMID01.064	TCMID01.041-TCMID01.064	0.926171	0.803891	0.072162	0.96167	0.949614	0.973727	0.583112	-0.966594
0.03	TCMID01.042	TCMID01.064	TCMID01.042-TCMID01.064	0.788021	0.813579	0.21449	0.881445	0.851197	0.911692	0.485923	-1.49068
0.03	TCMID01.043	TCMID01.064	TCMID01.043-TCMID01.064	0.96244	0.915875	0.035741	0.980861	0.972639	0.989082	0.565574	-1.46718
0.03	TCMID01.044	TCMID01.064	TCMID01.044-TCMID01.064	0.072939	0.561275	0.926985	0.135961	0.102542	0.16938	0.162729	-1.21644
0.03	TCMID01.045	TCMID01.064	TCMID01.045-TCMID01.064	0.963803	0.835077	0.035432	0.981568	0.974658	0.988478	0.655373	-1.1802
0.03	TCMID01.046	TCMID01.064	TCMID01.046-TCMID01.064	0.976745	0.892298	0.021855	0.988236	0.983985	0.992487	0.634454	-1.20828
0.03	TCMID01.047	TCMID01.064	TCMID01.047-TCMID01.064	0.831062	0.780323	0.177982	0.907737	0.883106	0.932369	0.47059	-1.30909
0.03	TCMID01.048	TCMID01.064	TCMID01.048-TCMID01.064	0.892252	0.768771	0.111602	0.943058	0.927796	0.95832	0.491843	-1.12359
0.03	TCMID01.049	TCMID01.064	TCMID01.049-TCMID01.064	0.959992	0.875126	0.038349	0.979588	0.970852	0.988324	0.549903	-1.14937
0.03	TCMID01.050	TCMID01.064	TCMID01.050-TCMID01.064	0.029691	0.409655	0.981108	0.05767	0.021168	0.094172	0.111852	-1.29257
0.03	TCMID01.052	TCMID01.064	TCMID01.052-TCMID01.064	0.844418	0.79261	0.161108	0.915647	0.892934	0.93836	0.48247	-1.07812
0.03	TCMID01.053	TCMID01.064	TCMID01.053-TCMID01.064	0.950604	0.832454	0.047595	0.974676	0.96679	0.982562	0.573323	-0.894146
0.03	TCMID01.054	TCMID01.064	TCMID01.054-TCMID01.064	0.889195	0.766712	0.113785	0.941348	0.925547	0.95715	0.496279	-0.947354
0.03	TCMID01.055	TCMID01.064	TCMID01.055-TCMID01.064	0.880944	0.772698	0.120546	0.936704	0.919394	0.954014	0.505136	-1.29576
0.03	TCMID01.056	TCMID01.064	TCMID01.056-TCMID01.064	0.030278	0.416954	0.978024	0.058777	0.023809	0.093745	0.111787	-1.20116
0.03	TCMID01.057	TCMID01.064	TCMID01.057-TCMID01.064	0.848142	0.791733	0.157609	0.917832	0.894971	0.940693	0.48204	-1.19872
0.03	TCMID01.058	TCMID01.064	TCMID01.058-TCMID01.064	0.495497	0.637795	0.508888	0.662652	0.592808	0.732496	0.394053	-1.01604
0.03	TCMID01.059	TCMID01.064	TCMID01.059-TCMID01.064	0.171136	0.54078	0.91426	0.292257	0.179947	0.404566	0.207858	-1.20567
0.03	TCMID01.060	TCMID01.064	TCMID01.060-TCMID01.064	0.447603	0.597851	0.57299	0.618405	0.541887	0.694923	0.355467	-1.48774
0.03	TCMID01.061	TCMID01.064	TCMID01.061-TCMID01.064	0.344234	0.624161	0.701206	0.512164	0.40205	0.622278	0.301827	-1.05381
0.03	TCMID01.062	TCMID01.064	TCMID01.062-TCMID01.064	0.824728	0.801817	0.174192	0.903946	0.873953	0.93394	0.523245	-1.20674
0.03	TCMID01.063	TCMID01.064	TCMID01.063-TCMID01.064	0.80892	0.750349	0.191144	0.894368	0.867958	0.920778	0.50568	-0.984415
0.03	TCMID01.001	TCMID01.065	TCMID01.001-TCMID01.065	0.878267	0.818058	0.134929	0.935189	0.915928	0.95445	0.572883	-0.493087
0.03	TCMID01.002	TCMID01.065	TCMID01.002-TCMID01.065	0.768698	0.849788	0.231237	0.869225	0.837961	0.900489	0.425691	-0.685134
0.03	TCMID01.003	TCMID01.065	TCMID01.003-TCMID01.065	0.505828	0.677382	0.495089	0.671827	0.617531	0.726124	0.305617	-0.716322
0.03	TCMID01.004	TCMID01.065	TCMID01.004-TCMID01.065	0.68516	0.733659	0.313377	0.813169	0.779177	0.847161	0.386374	-0.722504
0.03	TCMID01.005	TCMID01.065	TCMID01.005-TCMID01.065	0.564234	0.648433	0.435696	0.721419	0.668732	0.774107	0.354868	-0.750669
0.03	TCMID01.006	TCMID01.065	TCMID01.006-TCMID01.065	0.927277	0.799624	0.079769	0.962266	0.952935	0.971597	0.588319	-0.887124
0.03	TCMID01.007	TCMID01.065	TCMID01.007-TCMID01.065	0.250266	0.544222	0.749663	0.40034	0.337902	0.462778	0.220975	-0.5986
0.03	TCMID01.008	TCMID01.065	TCMID01.008-TCMID01.065	0.885713	0.865826	0.111393	0.939393	0.924324	0.954462	0.425748	-0.771465
0.03	TCMID01.009	TCMID01.065	TCMID01.009-TCMID01.065	0.740108	0.767845	0.260798	0.850646	0.81267	0.888622	0.359529	-1.07871
0.03	TCMID01.010	TCMID01.065	TCMID01.010-TCMID01.065	0.839899	0.821076	0.157324	0.912984	0.891858	0.93411	0.40955	-0.851038
0.03	TCMID01.011	TCMID01.065	TCMID01.011-TCMID01.065	0.736948	0.785714	0.261205	0.848555	0.813519	0.883592	0.399342	-0.644401
0.03	TCMID01.012	TCMID01.065	TCMID01.012-TCMID01.065	0.64186	0.716161	0.382154	0.781869	0.743632	0.820107	0.451453	-0.649672
0.03	TCMID01.013	TCMID01.065	TCMID01.013-TCMID01.065	0.671498	0.738686	0.338634	0.803469	0.75547	0.851467	0.430442	-0.444897
0.03	TCMID01.014	TCMID01.065	TCMID01.014-TCMID01.065	0.958162	0.866667	0.043623	0.978634	0.972823	0.984445	0.571012	-0.89474
0.03	TCMID01.015	TCMID01.065	TCMID01.015-TCMID01.065	0.115855	0.352902	0.885263	0.207652	0.150129	0.265175	0.149442	-0.275949
0.03	TCMID01.016	TCMID01.065	TCMID01.016-TCMID01.065	0.434529	0.610329	0.589109	0.605814	0.544803	0.666825	0.262182	-0.496536
0.03	TCMID01.018	TCMID01.065	TCMID01.018-TCMID01.065	0.328408	0.663123	0.687148	0.494439	0.443282	0.545596	0.23441	-0.975988
0.03	TCMID01.019	TCMID01.065	TCMID01.019-TCMID01.065	0.814044	0.816121	0.183878	0.897491	0.870666	0.924316	0.389355	-0.764926
0.03	TCMID01.020	TCMID01.065	TCMID01.020-TCMID01.065	0.807436	0.767956	0.190983	0.89346	0.866403	0.920518	0.426019	-0.87437
0.03	TCMID01.021	TCMID01.065	TCMID01.021-TCMID01.065	0.730351	0.803161	0.267808	0.844165	0.80566	0.88267	0.397242	-0.393637
0.03	TCMID01.022	TCMID01.065	TCMID01.022-TCMID01.065	0.974155	0.923622	0.023632	0.986908	0.981096	0.992721	0.492969	-0.637681
0.03	TCMID01.023	TCMID01.065	TCMID01.023-TCMID01.065	0.927055	0.912608	0.070604	0.962147	0.952983	0.97131	0.398959	-1.16437
0.03	TCMID01.024	TCMID01.065	TCMID01.024-TCMID01.065	0.528467	0.712242	0.473078	0.6915	0.624631	0.758368	0.348761	-0.501719
0.03	TCMID01.025	TCMID01.065	TCMID01.025-TCMID01.065	0.52265	0.89485	0.485014	0.686501	0.566179	0.806822	0.363217	-0.117713
0.03	TCMID01.026	TCMID01.065	TCMID01.026-TCMID01.065	0.693732	0.752768	0.305534	0.819175	0.781537	0.856814	0.394996	-0.634844
0.03	TCMID01.027	TCMID01.065	TCMID01.027-TCMID01.065	0.855279	0.791774	0.142185	0.921995	0.900089	0.943901	0.427365	-0.564061
0.03	TCMID01.028	TCMID01.065	TCMID01.028-TCMID01.065	0.891779	0.830465	0.105267	0.942794	0.924874	0.960714	0.418053	-1.20217
0.03	TCMID01.029	TCMID01.065	TCMID01.029-TCMID01.065	0.755918	0.812847	0.241843	0.860995	0.818506	0.903483	0.382216	-0.373218
0.03	TCMID01.030	TCMID01.065	TCMID01.030-TCMID01.065	0.844858	0.780501	0.154377	0.915906	0.895381	0.936431	0.448599	-0.598144
0.03	TCMID01.031	TCMID01.065	TCMID01.031-TCMID01.065	0.216652	0.559783	0.78711	0.356145	0.293327	0.418963	0.199823	-0.642173
0.03	TCMID01.032	TCMID01.065	TCMID01.032-TCMID01.065	0.319062	0.65632	0.841413	0.483772	0.415579	0.551964	0.397166	-0.581178
0.03	TCMID01.033	TCMID01.065	TCMID01.033-TCMID01.065	0.894193	0.809091	0.107634	0.944141	0.92903	0.959252	0.499368	-0.774612
0.03	TCMID01.034	TCMID01.065	TCMID01.034-TCMID01.065	0.957196	0.883436	0.044895	0.97813	0.970817	0.985443	0.57485	-0.603868
0.03	TCMID01.036	TCMID01.065	TCMID01.036-TCMID01.065	1	1	-0.001046	1	1	1	1.04977	-0.083095
0.03	TCMID01.037	TCMID01.065	TCMID01.037-TCMID01.065	0.825651	0.803071	0.17298	0.9045	0.88458	0.924421	0.434858	-0.546573
0.03	TCMID01.038	TCMID01.065	TCMID01.038-TCMID01.065	0.421768	0.747389	0.807705	0.593301	0.53669	0.649911	0.533826	-0.246107
0.03	TCMID01.039	TCMID01.065	TCMID01.039-TCMID01.065	0.707364	0.751601	0.292514	0.828604	0.789404	0.867804	0.357374	-0.520391
0.03	TCMID01.040	TCMID01.065	TCMID01.040-TCMID01.065	0.741279	0.768638	0.256676	0.851419	0.815365	0.887473	0.398156	-0.44879
0.03	TCMID01.041	TCMID01.065	TCMID01.041-TCMID01.065	0.86301	0.820351	0.141346	0.926469	0.904911	0.948027	0.499963	-0.494414
0.03	TCMID01.042	TCMID01.065	TCMID01.042-TCMID01.065	0.330401	0.598509	0.670858	0.496693	0.435064	0.558322	0.270924	-0.786987
0.03	TCMID01.043	TCMID01.065	TCMID01.043-TCMID01.065	0.95625	0.895364	0.042093	0.977636	0.971034	0.984238	0.493682	-1.00706
0.03	TCMID01.044	TCMID01.065	TCMID01.044-TCMID01.065	0.815297	0.760722	0.190778	0.898252	0.874331	0.922173	0.48252	-0.447543
0.03	TCMID01.045	TCMID01.065	TCMID01.045-TCMID01.065	0.947058	0.832295	0.057252	0.972809	0.964507	0.981112	0.590483	-0.566437
0.03	TCMID01.046	TCMID01.065	TCMID01.046-TCMID01.065	0.962123	0.896373	0.039069	0.980696	0.974366	0.987026	0.567412	-0.65503
0.03	TCMID01.047	TCMID01.065	TCMID01.047-TCMID01.065	0.448233	0.667488	0.551941	0.619006	0.55863	0.679383	0.291051	-0.899996
0.03	TCMID01.048	TCMID01.065	TCMID01.048-TCMID01.065	0.629868	0.709422	0.368489	0.772907	0.726343	0.81947	0.349237	-0.776197
0.03	TCMID01.049	TCMID01.065	TCMID01.049-TCMID01.065	0.690644	0.864078	0.310533	0.817019	0.754626	0.879411	0.405014	-0.715519
0.03	TCMID01.050	TCMID01.065	TCMID01.050-TCMID01.065	0.891204	0.776101	0.117242	0.942472	0.927577	0.957368	0.553596	-0.695472
0.03	TCMID01.052	TCMID01.065	TCMID01.052-TCMID01.065	0.803043	0.832783	0.194331	0.890764	0.865046	0.916483	0.398934	-0.672161
0.03	TCMID01.053	TCMID01.065	TCMID01.053-TCMID01.065	0.902801	0.871981	0.097813	0.948918	0.93325	0.964586	0.492156	-0.748584
0.03	TCMID01.054	TCMID01.065	TCMID01.054-TCMID01.065	0.525116	0.666252	0.473246	0.688624	0.631629	0.745619	0.323667	-0.539945
0.03	TCMID01.055	TCMID01.065	TCMID01.055-TCMID01.065	0.684188	0.679234	0.313889	0.812484	0.773397	0.851571	0.380997	-0.649004
0.03	TCMID01.056	TCMID01.065	TCMID01.056-TCMID01.065	0.890904	0.787555	0.116668	0.942305	0.926812	0.957798	0.5465	-0.803226
0.03	TCMID01.057	TCMID01.065	TCMID01.057-TCMID01.065	0.246333	0.555079	0.753386	0.395293	0.328096	0.462489	0.220001	-0.449565
0.03	TCMID01.058	TCMID01.065	TCMID01.058-TCMID01.065	0.852721	0.815603	0.146211	0.920507	0.898847	0.942166	0.448498	-0.622795
0.03	TCMID01.059	TCMID01.065	TCMID01.059-TCMID01.065	0.719473	0.755521	0.281713	0.836853	0.788838	0.884868	0.35481	-0.828616
0.03	TCMID01.060	TCMID01.065	TCMID01.060-TCMID01.065	0.82869	0.811504	0.168605	0.906321	0.87958	0.933062	0.411979	-1.06246
0.03	TCMID01.061	TCMID01.065	TCMID01.061-TCMID01.065	0.757037	0.820795	0.241245	0.86172	0.820382	0.903058	0.376413	-0.474175
0.03	TCMID01.062	TCMID01.065	TCMID01.062-TCMID01.065	0.928665	0.822354	0.0703	0.963013	0.95105	0.974976	0.48614	-0.550275
0.03	TCMID01.063	TCMID01.065	TCMID01.063-TCMID01.065	0.64074	0.726811	0.361308	0.781038	0.736617	0.825459	0.391025	-0.638459
0.03	TCMID01.064	TCMID01.065	TCMID01.064-TCMID01.065	0.896389	0.84022	0.105581	0.945364	0.928206	0.962523	0.502329	-1.22979
0.03	TCMID01.001	TCMID01.066	TCMID01.001-TCMID01.066	0.918069	0.745567	0.113932	0.957285	0.94423	0.97034	0.540026	-0.653431
0.03	TCMID01.002	TCMID01.066	TCMID01.002-TCMID01.066	0.788965	0.84678	0.238738	0.882035	0.848198	0.915873	0.376543	-0.871137
0.03	TCMID01.003	TCMID01.066	TCMID01.003-TCMID01.066	0.484322	0.670498	0.535614	0.652583	0.592675	0.712492	0.249587	-1.30221
0.03	TCMID01.004	TCMID01.066	TCMID01.004-TCMID01.066	0.684849	0.709712	0.346603	0.81295	0.777896	0.848004	0.332934	-0.90842
0.03	TCMID01.005	TCMID01.066	TCMID01.005-TCMID01.066	0.692605	0.710544	0.341437	0.81839	0.775005	0.861774	0.340258	-0.879741
0.03	TCMID01.006	TCMID01.066	TCMID01.006-TCMID01.066	0.943217	0.820513	0.077996	0.970779	0.96234	0.979218	0.547011	-1.04393
0.03	TCMID01.007	TCMID01.066	TCMID01.007-TCMID01.066	0.309524	0.593591	0.732763	0.472728	0.392816	0.55264	0.207484	-0.854851
0.03	TCMID01.008	TCMID01.066	TCMID01.008-TCMID01.066	0.43777	0.757457	0.6065	0.608957	0.539799	0.678115	0.255071	-1.00937
0.03	TCMID01.009	TCMID01.066	TCMID01.009-TCMID01.066	0.558782	0.678005	0.449701	0.716947	0.65262	0.781275	0.257456	-1.14074
0.03	TCMID01.010	TCMID01.066	TCMID01.010-TCMID01.066	0.751318	0.782503	0.262979	0.858003	0.824296	0.89171	0.32855	-1.02429
0.03	TCMID01.011	TCMID01.066	TCMID01.011-TCMID01.066	0.579461	0.641089	0.462725	0.733745	0.676888	0.790603	0.304839	-0.720575
0.03	TCMID01.012	TCMID01.066	TCMID01.012-TCMID01.066	0.687894	0.816976	0.408391	0.815092	0.774109	0.856074	0.424128	-1.01955
0.03	TCMID01.013	TCMID01.066	TCMID01.013-TCMID01.066	0.617275	0.675042	0.468991	0.763352	0.70738	0.819325	0.36842	-0.62847
0.03	TCMID01.014	TCMID01.066	TCMID01.014-TCMID01.066	0.957057	0.85947	0.055367	0.978058	0.972742	0.983373	0.521589	-1.0843
0.03	TCMID01.015	TCMID01.066	TCMID01.015-TCMID01.066	0.414069	0.572184	0.618345	0.585642	0.512239	0.659044	0.237945	-0.463003
0.03	TCMID01.016	TCMID01.066	TCMID01.016-TCMID01.066	0.056151	0.376963	0.948287	0.106331	0.058245	0.154416	0.07574	-0.546113
0.03	TCMID01.018	TCMID01.066	TCMID01.018-TCMID01.066	0.290968	0.675771	0.71833	0.450775	0.370149	0.531401	0.179946	-0.965269
0.03	TCMID01.019	TCMID01.066	TCMID01.019-TCMID01.066	0.778891	0.773371	0.227228	0.875704	0.84494	0.906469	0.318449	-0.7612
0.03	TCMID01.020	TCMID01.066	TCMID01.020-TCMID01.066	0.83626	0.756366	0.180345	0.91083	0.887763	0.933896	0.375653	-1.06604
0.03	TCMID01.021	TCMID01.066	TCMID01.021-TCMID01.066	0.56263	0.690789	0.481122	0.720106	0.662459	0.777754	0.300065	-0.645462
0.03	TCMID01.022	TCMID01.066	TCMID01.022-TCMID01.066	0.884343	0.829813	0.132435	0.938622	0.921624	0.95562	0.413598	-0.805237
0.03	TCMID01.023	TCMID01.066	TCMID01.023-TCMID01.066	0.880943	0.92508	0.116452	0.936703	0.918868	0.954538	0.319206	-1.38507
0.03	TCMID01.024	TCMID01.066	TCMID01.024-TCMID01.066	0.552555	0.661738	0.505663	0.711801	0.646787	0.776816	0.310191	-0.664676
0.03	TCMID01.025	TCMID01.066	TCMID01.025-TCMID01.066	0.468946	0.751323	0.626019	0.63848	0.538497	0.738462	0.303473	-0.377644
0.03	TCMID01.026	TCMID01.066	TCMID01.026-TCMID01.066	0.418701	0.61931	0.651775	0.590259	0.520506	0.660012	0.265908	-0.694905
0.03	TCMID01.027	TCMID01.066	TCMID01.027-TCMID01.066	0.800381	0.691304	0.215989	0.889124	0.862379	0.915869	0.355067	-0.685877
0.03	TCMID01.028	TCMID01.066	TCMID01.028-TCMID01.066	0.873686	0.814788	0.130099	0.932585	0.913718	0.951453	0.349671	-1.42178
0.03	TCMID01.029	TCMID01.066	TCMID01.029-TCMID01.066	0.685367	0.741935	0.329947	0.813315	0.763926	0.862703	0.306681	-0.623044
0.03	TCMID01.030	TCMID01.066	TCMID01.030-TCMID01.066	0.773357	0.687461	0.257915	0.872196	0.843864	0.900527	0.375338	-0.745187
0.03	TCMID01.031	TCMID01.066	TCMID01.031-TCMID01.066	0.360764	0.641975	0.664843	0.530238	0.446847	0.613628	0.215118	-0.855021
0.03	TCMID01.032	TCMID01.066	TCMID01.032-TCMID01.066	0.620544	0.806546	0.619231	0.765846	0.712756	0.818937	0.521556	-0.641816
0.03	TCMID01.033	TCMID01.066	TCMID01.033-TCMID01.066	0.876222	0.748737	0.149928	0.934028	0.91787	0.950187	0.441885	-0.879911
0.03	TCMID01.034	TCMID01.066	TCMID01.034-TCMID01.066	0.901805	0.789546	0.131686	0.948367	0.933794	0.962941	0.510687	-0.806477
0.03	TCMID01.036	TCMID01.066	TCMID01.036-TCMID01.066	1	1	-0.00156	1	1	1	1.02273	-0.407487
0.03	TCMID01.037	TCMID01.066	TCMID01.037-TCMID01.066	0.855211	0.808636	0.160315	0.921956	0.903982	0.939929	0.384648	-0.822929
0.03	TCMID01.038	TCMID01.066	TCMID01.038-TCMID01.066	0.685936	0.86921	0.599426	0.813715	0.770915	0.856515	0.651938	-0.598277
0.03	TCMID01.039	TCMID01.066	TCMID01.039-TCMID01.066	0.548141	0.632035	0.46528	0.708128	0.650529	0.765727	0.261258	-0.753412
0.03	TCMID01.040	TCMID01.066	TCMID01.040-TCMID01.066	0.684919	0.673913	0.343834	0.812999	0.770264	0.855735	0.328784	-0.658095
0.03	TCMID01.041	TCMID01.066	TCMID01.041-TCMID01.066	0.896184	0.828663	0.127544	0.94525	0.928576	0.961924	0.457556	-0.700752
0.03	TCMID01.042	TCMID01.066	TCMID01.042-TCMID01.066	0.475283	0.714454	0.584853	0.644327	0.57846	0.710195	0.280991	-1.01769
0.03	TCMID01.043	TCMID01.066	TCMID01.043-TCMID01.066	0.957205	0.914483	0.046997	0.978135	0.96911	0.98716	0.436272	-1.14679
0.03	TCMID01.044	TCMID01.066	TCMID01.044-TCMID01.066	0.681584	0.665414	0.395961	0.810645	0.764104	0.857187	0.39554	-0.69899
0.03	TCMID01.045	TCMID01.066	TCMID01.045-TCMID01.066	0.945372	0.808685	0.074373	0.971919	0.963312	0.980525	0.543212	-0.759371
0.03	TCMID01.046	TCMID01.066	TCMID01.046-TCMID01.066	0.906128	0.793722	0.123755	0.950753	0.936939	0.964566	0.502442	-0.802064
0.03	TCMID01.047	TCMID01.066	TCMID01.047-TCMID01.066	0.436293	0.632597	0.59059	0.607527	0.542197	0.672856	0.24085	-1.03078
0.03	TCMID01.048	TCMID01.066	TCMID01.048-TCMID01.066	0.625398	0.659632	0.394101	0.769532	0.721941	0.817123	0.29336	-0.87783
0.03	TCMID01.049	TCMID01.066	TCMID01.049-TCMID01.066	0.778368	0.816092	0.251791	0.875374	0.830354	0.920393	0.375845	-1.01465
0.03	TCMID01.050	TCMID01.066	TCMID01.050-TCMID01.066	0.754714	0.745403	0.333044	0.860213	0.821207	0.899219	0.466096	-0.977978
0.03	TCMID01.052	TCMID01.066	TCMID01.052-TCMID01.066	0.799163	0.831912	0.210782	0.888372	0.859654	0.91709	0.33705	-0.969379
0.03	TCMID01.053	TCMID01.066	TCMID01.053-TCMID01.066	0.870807	0.783784	0.153712	0.930943	0.913605	0.94828	0.429933	-0.932942
0.03	TCMID01.054	TCMID01.066	TCMID01.054-TCMID01.066	0.56486	0.657343	0.463726	0.72193	0.665933	0.777928	0.284675	-0.747056
0.03	TCMID01.055	TCMID01.066	TCMID01.055-TCMID01.066	0.731317	0.653512	0.291547	0.84481	0.80949	0.88013	0.337909	-0.840928
0.03	TCMID01.056	TCMID01.066	TCMID01.056-TCMID01.066	0.743598	0.721555	0.343935	0.852947	0.812607	0.893287	0.455649	-0.934565
0.03	TCMID01.057	TCMID01.066	TCMID01.057-TCMID01.066	0.323193	0.572831	0.719984	0.488504	0.406013	0.570996	0.213057	-0.593173
0.03	TCMID01.058	TCMID01.066	TCMID01.058-TCMID01.066	0.512518	0.714749	0.557231	0.677702	0.611788	0.743615	0.303616	-0.85276
0.03	TCMID01.059	TCMID01.066	TCMID01.059-TCMID01.066	0.517528	0.672161	0.492549	0.682067	0.606076	0.758059	0.248108	-0.996803
0.03	TCMID01.060	TCMID01.066	TCMID01.060-TCMID01.066	0.74284	0.742699	0.274849	0.852448	0.814969	0.889927	0.332448	-1.21234
0.03	TCMID01.061	TCMID01.066	TCMID01.061-TCMID01.066	0.565587	0.71003	0.452398	0.722524	0.656284	0.788764	0.272333	-0.697453
0.03	TCMID01.062	TCMID01.066	TCMID01.062-TCMID01.066	0.90874	0.795745	0.104665	0.952189	0.936772	0.967605	0.42467	-0.852167
0.03	TCMID01.063	TCMID01.066	TCMID01.063-TCMID01.066	0.720344	0.731044	0.319494	0.837442	0.799308	0.875576	0.362679	-0.829736
0.03	TCMID01.064	TCMID01.066	TCMID01.064-TCMID01.066	0.736171	0.769592	0.325216	0.84804	0.804128	0.891951	0.407412	-1.34187
0.03	TCMID01.065	TCMID01.066	TCMID01.065-TCMID01.066	0.446588	0.646893	0.596194	0.617436	0.544503	0.69037	0.257078	-0.686664
0.03	TCMID01.001	TCMID01.067	TCMID01.001-TCMID01.067	0.853311	0.824844	0.150878	0.92085	0.897526	0.944174	0.604801	-0.751135
0.03	TCMID01.002	TCMID01.067	TCMID01.002-TCMID01.067	0.812153	0.87818	0.186581	0.896341	0.865528	0.927154	0.485911	-0.783133
0.03	TCMID01.003	TCMID01.067	TCMID01.003-TCMID01.067	0.51398	0.720461	0.509891	0.678979	0.619842	0.738115	0.35095	-1.10434
0.03	TCMID01.004	TCMID01.067	TCMID01.004-TCMID01.067	0.655237	0.738208	0.347141	0.791714	0.754468	0.828959	0.422837	-0.823383
0.03	TCMID01.005	TCMID01.067	TCMID01.005-TCMID01.067	0.515975	0.660644	0.486855	0.680717	0.621967	0.739468	0.378852	-0.985803
0.03	TCMID01.006	TCMID01.067	TCMID01.006-TCMID01.067	0.911197	0.851016	0.09068	0.953535	0.937946	0.969125	0.624673	-1.25397
0.03	TCMID01.007	TCMID01.067	TCMID01.007-TCMID01.067	0.155574	0.50795	0.873135	0.269258	0.182463	0.356053	0.197251	-0.962769
0.03	TCMID01.008	TCMID01.067	TCMID01.008-TCMID01.067	0.908994	0.931441	0.090685	0.952328	0.936636	0.96802	0.485801	-1.22764
0.03	TCMID01.009	TCMID01.067	TCMID01.009-TCMID01.067	0.7664	0.842795	0.24887	0.867754	0.829641	0.905867	0.419512	-1.5568
0.03	TCMID01.010	TCMID01.067	TCMID01.010-TCMID01.067	0.8663	0.899183	0.13516	0.928361	0.907498	0.949224	0.469716	-1.30439
0.03	TCMID01.011	TCMID01.067	TCMID01.011-TCMID01.067	0.783777	0.840056	0.216996	0.878784	0.844627	0.912941	0.461194	-0.90428
0.03	TCMID01.012	TCMID01.067	TCMID01.012-TCMID01.067	0.658811	0.775432	0.3443	0.794317	0.754812	0.833823	0.495393	-0.946991
0.03	TCMID01.013	TCMID01.067	TCMID01.013-TCMID01.067	0.624263	0.706693	0.374969	0.768672	0.713133	0.824211	0.454499	-0.648678
0.03	TCMID01.014	TCMID01.067	TCMID01.014-TCMID01.067	0.956052	0.916794	0.043261	0.977532	0.970826	0.984238	0.614737	-1.19482
0.03	TCMID01.015	TCMID01.067	TCMID01.015-TCMID01.067	0.265639	0.565066	0.761514	0.41977	0.33888	0.50066	0.256536	-0.581799
0.03	TCMID01.016	TCMID01.067	TCMID01.016-TCMID01.067	0.382754	0.608889	0.699789	0.553611	0.475788	0.631433	0.285645	-0.932998
0.03	TCMID01.018	TCMID01.067	TCMID01.018-TCMID01.067	0.287507	0.704589	0.781642	0.446611	0.38231	0.510911	0.252808	-1.25423
0.03	TCMID01.019	TCMID01.067	TCMID01.019-TCMID01.067	0.821101	0.820097	0.185307	0.901763	0.873524	0.930002	0.445036	-0.861527
0.03	TCMID01.020	TCMID01.067	TCMID01.020-TCMID01.067	0.781112	0.764706	0.218672	0.877106	0.846357	0.907855	0.467462	-0.992156
0.03	TCMID01.021	TCMID01.067	TCMID01.021-TCMID01.067	0.73698	0.816956	0.264559	0.848577	0.806593	0.890561	0.446938	-0.537287
0.03	TCMID01.022	TCMID01.067	TCMID01.022-TCMID01.067	0.972611	0.939148	0.025267	0.986115	0.979383	0.992848	0.544158	-0.955518
0.03	TCMID01.023	TCMID01.067	TCMID01.023-TCMID01.067	0.947115	0.937635	0.054307	0.972839	0.964259	0.98142	0.463342	-1.28689
0.03	TCMID01.024	TCMID01.067	TCMID01.024-TCMID01.067	0.529708	0.685841	0.471479	0.692561	0.616939	0.768183	0.388643	-0.490546
0.03	TCMID01.025	TCMID01.067	TCMID01.025-TCMID01.067	0.435774	0.861592	0.563408	0.607023	0.453676	0.760371	0.366001	-0.283734
0.03	TCMID01.026	TCMID01.067	TCMID01.026-TCMID01.067	0.692203	0.77673	0.308453	0.818109	0.777578	0.858639	0.440155	-0.847021
0.03	TCMID01.027	TCMID01.067	TCMID01.027-TCMID01.067	0.893219	0.843594	0.106096	0.943598	0.925003	0.962194	0.489748	-0.931403
0.03	TCMID01.028	TCMID01.067	TCMID01.028-TCMID01.067	0.903013	0.889712	0.09773	0.949035	0.930738	0.967333	0.476044	-1.48073
0.03	TCMID01.029	TCMID01.067	TCMID01.029-TCMID01.067	0.777425	0.880926	0.228691	0.874777	0.830573	0.91898	0.439305	-0.652392
0.03	TCMID01.030	TCMID01.067	TCMID01.030-TCMID01.067	0.825467	0.843164	0.17309	0.90439	0.878677	0.930103	0.491943	-0.943705
0.03	TCMID01.031	TCMID01.067	TCMID01.031-TCMID01.067	0.171166	0.531306	0.872192	0.2923	0.207674	0.376926	0.202378	-0.789074
0.03	TCMID01.032	TCMID01.067	TCMID01.032-TCMID01.067	0.158238	0.76565	0.931656	0.273239	0.189837	0.356641	0.294841	-0.771488
0.03	TCMID01.033	TCMID01.067	TCMID01.033-TCMID01.067	0.881717	0.85064	0.116727	0.937141	0.919803	0.954479	0.542556	-1.09598
0.03	TCMID01.034	TCMID01.067	TCMID01.034-TCMID01.067	0.91424	0.833856	0.086267	0.955199	0.941343	0.969056	0.604887	-0.635335
0.03	TCMID01.036	TCMID01.067	TCMID01.036-TCMID01.067	1	1	-0.000842	1	1	1	1.07563	-0.072809
0.03	TCMID01.037	TCMID01.067	TCMID01.037-TCMID01.067	0.802986	0.829032	0.196225	0.890729	0.868332	0.913126	0.477555	-0.715531
0.03	TCMID01.038	TCMID01.067	TCMID01.038-TCMID01.067	0.224561	0.717562	0.944144	0.366761	0.28612	0.447403	0.405059	-0.231965
0.03	TCMID01.039	TCMID01.067	TCMID01.039-TCMID01.067	0.618959	0.68543	0.402392	0.764639	0.709607	0.81967	0.381818	-0.575733
0.03	TCMID01.040	TCMID01.067	TCMID01.040-TCMID01.067	0.728906	0.800333	0.27318	0.843199	0.803956	0.882442	0.442671	-0.924253
0.03	TCMID01.041	TCMID01.067	TCMID01.041-TCMID01.067	0.871664	0.880486	0.127152	0.931432	0.908531	0.954333	0.548082	-0.772795
0.03	TCMID01.042	TCMID01.067	TCMID01.042-TCMID01.067	0.285927	0.61811	0.719804	0.444702	0.372724	0.516679	0.281497	-0.88168
0.03	TCMID01.043	TCMID01.067	TCMID01.043-TCMID01.067	0.965741	0.945919	0.03218	0.982572	0.975774	0.98937	0.547027	-1.29311
0.03	TCMID01.044	TCMID01.067	TCMID01.044-TCMID01.067	0.777131	0.764457	0.222024	0.874591	0.846599	0.902582	0.514445	-0.835884
0.03	TCMID01.045	TCMID01.067	TCMID01.045-TCMID01.067	0.940065	0.863926	0.060506	0.969107	0.959162	0.979052	0.630699	-0.888962
0.03	TCMID01.046	TCMID01.067	TCMID01.046-TCMID01.067	0.930095	0.859725	0.06964	0.963781	0.95199	0.975573	0.601977	-0.904938
0.03	TCMID01.047	TCMID01.067	TCMID01.047-TCMID01.067	0.435415	0.672441	0.588272	0.606674	0.537238	0.676111	0.325926	-1.15942
0.03	TCMID01.048	TCMID01.067	TCMID01.048-TCMID01.067	0.606587	0.727343	0.406146	0.755125	0.704093	0.806156	0.388341	-0.834266
[truncated: 42,254 more rows]

## Sheet: 2.SampleInfo
Tag	AllSampId	KissSrt	Samp.Id	Saliva-Tongue-Drink	Sampling1-4	Replicate(R,L,a,b)	Individual Id	Couple Id	DON'tUSEGender	Donor/Acceptor	Age	Kiss Frq last year	Time since last kiss	Food Type most recently consumed	Time since last food (h)	TotFrq/Samp	[DNA] ng/ml saliva	log(bact/ml saliva) (1bact=3fg)	Tag
TCMID01.083	vifit 1	1	vifit1	v	x	a	v1	x	x	x	x	x	x	x	x	1134	24180	9.93957	TCMID01.083
TCMID02.083	vifit 1	2	vifit1	v	x	b	v1	x	x	x	x	x	x	x	x	1322	24180	9.93957	TCMID02.083
TCMID02.084	vifit 2	3	vifit 2	v	x	a	v2	x	x	x	x	x	x	x	x	1863	26102.8	9.7506	TCMID02.084
.	.	.	.	.	.	.	.	.	.	.	.	.	.	.	.	.	.	.	.
TCMID01.001	S1ai1	4	S1ai1	S	1	a	i01	1	F	D	35	2 or 3/wk	2 to 3 dg	noten	0.5	677	1450.09	8.68427	TCMID01.001
TCMID01.045	S1bi1	5	S1bi1	S	1	b	i01	1	F	D	35	2 or 3/wk	2 to 3 dg	noten	0.5	969	1825.99	8.78438	TCMID01.045
TCMID01.097	S2bi1	6	S2bi1	S	2	b	i01	1	F	D	35	2 or 3/wk	2 to 3 dg	noten	0.5	953	267.895	7.95084	TCMID01.097
TCMID01.103	S3ai1	7	S3ai1	S	3	a	i01	1	F	D	35	2 or 3/wk	2 to 3 dg	noten	0.5	1165	505.603	8.22669	TCMID01.103
TCMID01.125	S3bi1	8	S3bi1	S	3	b	i01	1	F	D	35	2 or 3/wk	2 to 3 dg	noten	0.5	1084	1336.24	8.64876	TCMID01.125
TCMID01.002	S1ai2	15	S1ai2	S	1	a	i02	1	F	A	39	7/wk	2dg	krentebol + water	1	855	1490.47	8.6962	TCMID01.002
TCMID01.046	S1bi2	16	S1bi2	S	1	b	i02	1	F	A	39	7/wk	2dg	krentebol + water	1	941	3141.59	9.02003	TCMID01.046
TCMID01.052	S2ai2	17	S2ai2	S	2	a	i02	1	F	A	39	7/wk	2dg	krentebol + water	1	1022	9161.3	9.48484	TCMID01.052
TCMID01.098	S2bi2	18	S2bi2	S	2	b	i02	1	F	A	39	7/wk	2dg	krentebol + water	1	1567	4326.38	9.159	TCMID01.098
TCMID01.128	S4ai2	19	S4ai2	S	4	a	i02	1	F	A	39	7/wk	2dg	krentebol + water	1	1174	2191.72	8.86366	TCMID01.128
TCMID01.150	S4bi2	20	S4bi2	S	4	b	i02	1	F	A	39	7/wk	2dg	krentebol + water	1	1257	2927.09	8.98932	TCMID01.150
																	saliva	0 if i01->i02
																	saliva	0 if i02 -> i01
TCMID02.045	T1Li1	9	T1Li1	T	1	L	i01	1	F	D	35	2 or 3/wk	2 to 3 dg	noten	0.5	763	[DNA]?	[DNA]?	TCMID02.045
TCMID02.001	T1Ri1	10	T1Ri1	T	1	R	i01	1	F	D	35	2 or 3/wk	2 to 3 dg	noten	0.5	677	1895.12	8.80052	TCMID02.001
TCMID02.097	T2Li1	11	T2Li1	T	2	L	i01	1	F	D	35	2 or 3/wk	2 to 3 dg	noten	0.5	1101	1902.73	8.80226	TCMID02.097
TCMID02.051	T2Ri1	12	T2Ri1	T	2	R	i01	1	F	D	35	2 or 3/wk	2 to 3 dg	noten	0.5	557	7502.28	9.39807	TCMID02.051
TCMID02.125	T3Li1	13	T3Li1	T	3	L	i01	1	F	D	35	2 or 3/wk	2 to 3 dg	noten	0.5	1020	1672.21	8.74617	TCMID02.125
TCMID02.103	T3Ri1	14	T3Ri1	T	3	R	i01	1	F	D	35	2 or 3/wk	2 to 3 dg	noten	0.5	991	1198.51	8.60152	TCMID02.103
TCMID02.046	T1Li2	21	T1Li2	T	1	L	i02	1	F	A	39	7/wk	2dg	krentebol + water	1	1294	5960.23	9.29814	TCMID02.046
TCMID02.002	T1Ri2	22	T1Ri2	T	1	R	i02	1	F	A	39	7/wk	2dg	krentebol + water	1	1038	1238.58	8.6158	TCMID02.002
TCMID02.098	T2Li2	23	T2Li2	T	2	L	i02	1	F	A	39	7/wk	2dg	krentebol + water	1	1484	2240.81	8.87328	TCMID02.098
TCMID02.052	T2Ri2	24	T2Ri2	T	2	R	i02	1	F	A	39	7/wk	2dg	krentebol + water	1	1017	1659.27	8.7428	TCMID02.052
TCMID02.150	T4Li2	25	T4Li2	T	4	L	i02	1	F	A	39	7/wk	2dg	krentebol + water	1	1164	3063.38	9.00908	TCMID02.150
TCMID02.128	T4Ri2	26	T4Ri2	T	4	R	i02	1	F	A	39	7/wk	2dg	krentebol + water	1	1238	2940	8.99123	TCMID02.128
																	tongue	0 if i01->i02
																	tongue	0 if i02 -> i01
.	.	.	.	.	.	.	.	.	.	.	.	.	.	.	.	.	.	.	.
TCMID01.003	S1ai3	27	S1ai3	S	1	a	i03	2	F	D	42	1/wk	2dg	cola, toastjes met kaasjes	0.25	946	2038.55	8.8322	TCMID01.003
TCMID01.047	S1bi3	28	S1bi3	S	1	b	i03	2	F	D	42	1/wk	2dg	cola, toastjes met kaasjes	0.25	828	3097.49	9.01389	TCMID01.047
TCMID01.053	S2ai3	29	S2ai3	S	2	a	i03	2	F	D	42	1/wk	2dg	cola, toastjes met kaasjes	0.25	860	6633.58	9.34463	TCMID01.053
TCMID01.099	S2bi3	30	S2bi3	S	2	b	i03	2	F	D	42	1/wk	2dg	cola, toastjes met kaasjes	0.25	1136	1868.55	8.79438	TCMID01.099
TCMID01.104	S3ai3	31	S3ai3	S	3	a	i03	2	F	D	42	1/wk	2dg	cola, toastjes met kaasjes	0.25	1554	979.958	8.51409	TCMID01.104
TCMID01.126	S3bi3	32	S3bi3	S	3	b	i03	2	F	D	42	1/wk	2dg	cola, toastjes met kaasjes	0.25	1132	1739.29	8.76325	TCMID01.126
TCMID01.004	S1ai4	39	S1ai4	S	1	a	i04	2	M	A	45	1/wk	3dg	schimmelkaasje(brie), pesto, borrelnootjes	<1	1254	7267.52	9.38427	TCMID01.004
TCMID01.048	S1bi4	40	S1bi4	S	1	b	i04	2	M	A	45	1/wk	3dg	schimmelkaasje(brie), pesto, borrelnootjes	<1	849	8417.22	9.44805	TCMID01.048
TCMID01.054	S2ai4	41	S2ai4	S	2	a	i04	2	M	A	45	1/wk	3dg	schimmelkaasje(brie), pesto, borrelnootjes	<1	810	9791.25	9.51372	TCMID01.054
TCMID01.100	S2bi4	42	S2bi4	S	2	b	i04	2	M	A	45	1/wk	3dg	schimmelkaasje(brie), pesto, borrelnootjes	<1	2129	503.543	8.22492	TCMID01.100
TCMID01.129	S4ai4	43	S4ai4	S	4	a	i04	2	M	A	45	1/wk	3dg	schimmelkaasje(brie), pesto, borrelnootjes	<1	583	3523.8	9.06989	TCMID01.129
TCMID01.151	S4bi4	44	S4bi4	S	4	b	i04	2	M	A	45	1/wk	3dg	schimmelkaasje(brie), pesto, borrelnootjes	<1	1741	584.132	8.28939	TCMID01.151
																	saliva	0 if i03->i04
																	saliva	0 if i04 -> i03
TCMID02.047	T1Li3	33	T1Li3	T	1	L	i03	2	F	D	42	1/wk	2dg	cola, toastjes met kaasjes	0.25	868	1875.33	8.79596	TCMID02.047
TCMID02.003	T1Ri3	34	T1Ri3	T	1	R	i03	2	F	D	42	1/wk	2dg	cola, toastjes met kaasjes	0.25	1065	864.051	8.45942	TCMID02.003
TCMID02.099	T2Li3	35	T2Li3	T	2	L	i03	2	F	D	42	1/wk	2dg	cola, toastjes met kaasjes	0.25	1377	896.761	8.47556	TCMID02.099
TCMID02.053	T2Ri3	36	T2Ri3	T	2	R	i03	2	F	D	42	1/wk	2dg	cola, toastjes met kaasjes	0.25	903	1321.14	8.64383	TCMID02.053
TCMID02.126	T3Li3	37	T3Li3	T	3	L	i03	2	F	D	42	1/wk	2dg	cola, toastjes met kaasjes	0.25	858	1039.38	8.53965	TCMID02.126
TCMID02.104	T3Ri3	38	T3Ri3	T	3	R	i03	2	F	D	42	1/wk	2dg	cola, toastjes met kaasjes	0.25	1556	742.389	8.39351	TCMID02.104
TCMID02.048	T1Li4	45	T1Li4	T	1	L	i04	2	M	A	45	1/wk	3dg	schimmelkaasje(brie), pesto, borrelnootjes	<1	852	7275.33	9.38473	TCMID02.048
TCMID02.004	T1Ri4	46	T1Ri4	T	1	R	i04	2	M	A	45	1/wk	3dg	schimmelkaasje(brie), pesto, borrelnootjes	<1	714	6658.88	9.34628	TCMID02.004
TCMID02.100	T2Li4	47	T2Li4	T	2	L	i04	2	M	A	45	1/wk	3dg	schimmelkaasje(brie), pesto, borrelnootjes	<1	1204	3755.43	9.09754	TCMID02.100
TCMID02.054	T2Ri4	48	T2Ri4	T	2	R	i04	2	M	A	45	1/wk	3dg	schimmelkaasje(brie), pesto, borrelnootjes	<1	1027	5692.82	9.27821	TCMID02.054
TCMID02.151	T4Li4	49	T4Li4	T	4	L	i04	2	M	A	45	1/wk	3dg	schimmelkaasje(brie), pesto, borrelnootjes	<1	953	1063.5	8.54962	TCMID02.151
TCMID02.129	T4Ri4	50	T4Ri4	T	4	R	i04	2	M	A	45	1/wk	3dg	schimmelkaasje(brie), pesto, borrelnootjes	<1	1300	2819.08	8.97299	TCMID02.129
																	tongue	0 if i03->i04
																	tongue	0 if i04 -> i03
.	.	.	.	.	.	.	.	.	.	.	.	.	.	.	.	.	.	.	.
TCMID01.005	S1ai5	51	S1ai5	S	1	a	i05	3	M	D	41	3/dg	5 hr	boterham	0.5	831	29830.1	9.99753	TCMID01.005
TCMID01.049	S1bi5	52	S1bi5	S	1	b	i05	3	M	D	41	3/dg	5 hr	boterham	0.5	337	3960.66	9.12065	TCMID01.049
TCMID01.055	S2ai5	53	S2ai5	S	2	a	i05	3	M	D	41	3/dg	5 hr	boterham	0.5	875	7366.27	9.39013	TCMID01.055
TCMID01.101	S2bi5	54	S2bi5	S	2	b	i05	3	M	D	41	3/dg	5 hr	boterham	0.5	1527	881.381	8.46804	TCMID01.101
TCMID01.105	S3ai5	55	S3ai5	S	3	a	i05	3	M	D	41	3/dg	5 hr	boterham	0.5	1402	5202.29	9.23907	TCMID01.105
TCMID01.127	S3bi5	56	S3bi5	S	3	b	i05	3	M	D	41	3/dg	5 hr	boterham	0.5	908	3642.06	9.08423	TCMID01.127
TCMID01.006	S1ai6	63	S1ai6	S	1	a	i06	3	F	A	40	1/dg	6hr	koffie, koekje	2	1330	5251.67	9.24318	TCMID01.006
TCMID01.050	S1bi6	64	S1bi6	S	1	b	i06	3	F	A	40	1/dg	6hr	koffie, koekje	2	794	4691.18	9.19416	TCMID01.050
TCMID01.056	S2ai6	65	S2ai6	S	2	a	i06	3	F	A	40	1/dg	6hr	koffie, koekje	2	795	5866.09	9.29123	TCMID01.056
TCMID01.102	S2bi6	66	S2bi6	S	2	b	i06	3	F	A	40	1/dg	6hr	koffie, koekje	2	489	3968.63	9.12152	TCMID01.102
TCMID01.130	S4ai6	67	S4ai6	S	4	a	i06	3	F	A	40	1/dg	6hr	koffie, koekje	2	1005	2362.52	8.89625	TCMID01.130
TCMID01.152	S4bi6	68	S4bi6	S	4	b	i06	3	F	A	40	1/dg	6hr	koffie, koekje	2	1203	3252.55	9.0351	TCMID01.152
																	saliva	0 if i05->i06
																	saliva	0 if i06 -> i05
TCMID02.049	T1Li5	57	T1Li5	T	1	L	i05	3	M	D	41	3/dg	5 hr	boterham	0.5	722	3254.11	9.03531	TCMID02.049
TCMID02.005	T1Ri5	58	T1Ri5	T	1	R	i05	3	M	D	41	3/dg	5 hr	boterham	0.5	1080	774.459	8.41188	TCMID02.005
TCMID02.101	T2Li5	59	T2Li5	T	2	L	i05	3	M	D	41	3/dg	5 hr	boterham	0.5	1044	1231.74	8.6134	TCMID02.101
TCMID02.055	T2Ri5	60	T2Ri5	T	2	R	i05	3	M	D	41	3/dg	5 hr	boterham	0.5	572	1469.11	8.68993	TCMID02.055
TCMID02.127	T3Li5	61	T3Li5	T	3	L	i05	3	M	D	41	3/dg	5 hr	boterham	0.5	1120	1757.65	8.76781	TCMID02.127
TCMID02.105	T3Ri5	62	T3Ri5	T	3	R	i05	3	M	D	41	3/dg	5 hr	boterham	0.5	1368	1291.94	8.63412	TCMID02.105
TCMID02.050	T1Li6	69	T1Li6	T	1	L	i06	3	F	A	40	1/dg	6hr	koffie, koekje	2	714	6603.55	9.34266	TCMID02.050
TCMID02.006	T1Ri6	70	T1Ri6	T	1	R	i06	3	F	A	40	1/dg	6hr	koffie, koekje	2	1205	1881.77	8.79745	TCMID02.006
TCMID02.102	T2Li6	71	T2Li6	T	2	L	i06	3	F	A	40	1/dg	6hr	koffie, koekje	2	1219	3179.63	9.02526	TCMID02.102
TCMID02.056	T2Ri6	72	T2Ri6	T	2	R	i06	3	F	A	40	1/dg	6hr	koffie, koekje	2	621	9642.54	9.50707	TCMID02.056
TCMID02.152	T4Li6	73	T4Li6	T	4	L	i06	3	F	A	40	1/dg	6hr	koffie, koekje	2	1057	2092.75	8.8436	TCMID02.152
TCMID02.130	T4Ri6	74	T4Ri6	T	4	R	i06	3	F	A	40	1/dg	6hr	koffie, koekje	2	1173	3030.43	9.00438	TCMID02.130
																	tongue	0 if i05->i06
																	tongue	0 if i06 -> i05
.	.	.	.	.	.	.	.	.	.	.	.	.	.	.	.	.	.	.	.
TCMID01.007	S1ai9	75	S1ai9	S	1	a	i09	5	M	D	28	3/dg	1 hr	mangosap, croissantbroodje	2	753	7944.22	9.42293	TCMID01.007
TCMID01.057	S2ai9	76	S2ai9	S	2	a	i09	5	M	D	28	3/dg	1 hr	mangosap, croissantbroodje	2	602	14316.2	9.67871	TCMID01.057
TCMID01.106	S3ai9	77	S3ai9	S	3	a	i09	5	M	D	28	3/dg	1 hr	mangosap, croissantbroodje	2	1766	13943.1	9.66724	TCMID01.106
TCMID01.008	S1ai10	81	S1ai10	S	1	a	i10	5	F	A	25	10/dg	2hr	mangosap, water, druiven, boterham kaas+kalkoen	2	1425	7073.66	9.37252	TCMID01.008
TCMID01.058	S2ai10	82	S2ai10	S	2	a	i10	5	F	A	25	10/dg	2hr	mangosap, water, druiven, boterham kaas+kalkoen	2	614	3051.23	9.00735	TCMID01.058
TCMID01.131	S4ai10	83	S4ai10	S	4	a	i10	5	F	A	25	10/dg	2hr	mangosap, water, druiven, boterham kaas+kalkoen	2	1004	2319.25	8.88823	TCMID01.131
TCMID01.009	S1ai11	87	S1ai11	S	1	a	i11	6	F	D	21	7/dg	0.083hr	twee biscuits	1	703	1134.88	8.57783	TCMID01.009
TCMID01.059	S2ai11	88	S2ai11	S	2	a	i11	6	F	D	21	7/dg	0.083hr	twee biscuits	1	472	1984.54	8.82054	TCMID01.059
TCMID01.107	S3ai11	89	S3ai11	S	3	a	i11	6	F	D	21	7/dg	0.083hr	twee biscuits	1	1816	2501.22	8.92103	TCMID01.107
TCMID01.010	S1ai12	93	S1ai12	S	1	a	i12	6	M	A	20	10/dg	4hr	juice/ biscuits	3	1026	2157.5	8.85683	TCMID01.010
TCMID01.060	S2ai12	94	S2ai12	S	2	a	i12	6	M	A	20	10/dg	4hr	juice/ biscuits	3	647	2015.8	8.82733	TCMID01.060
TCMID01.132	S4ai12	95	S4ai12	S	4	a	i12	6	M	A	20	10/dg	4hr	juice/ biscuits	3	1048	1812.5	8.78116	TCMID01.132
TCMID01.011	S1ai13	99	S1ai13	S	1	a	i13	7	M	D	34	24/dg	1hr	sandwich	1	996	2779.95	8.96692	TCMID01.011
TCMID01.061	S2ai13	100	S2ai13	S	2	a	i13	7	M	D	34	24/dg	1hr	sandwich	1	387	4986.12	9.22064	TCMID01.061
TCMID01.108	S3ai13	101	S3ai13	S	3	a	i13	7	M	D	34	24/dg	1hr	sandwich	1	1648	3373.32	9.05094	TCMID01.108
TCMID01.012	S1ai14	105	S1ai14	S	1	a	i14	7	F	A	28	10/dg	0.5hr	boterham kaas, pepsi	0.5	1642	426.597	8.1529	TCMID01.012
TCMID01.062	S2ai14	106	S2ai14	S	2	a	i14	7	F	A	28	10/dg	0.5hr	boterham kaas, pepsi	0.5	555	7544.17	9.40049	TCMID01.062
TCMID01.133	S4ai14	107	S4ai14	S	4	a	i14	7	F	A	28	10/dg	0.5hr	boterham kaas, pepsi	0.5	1278	4278.09	9.15413	TCMID01.133
TCMID01.013	S1ai15	111	S1ai15	S	1	a	i15	8	F	D	17	2/mth	0	crackers en melk	6	574	8063.48	9.4294	TCMID01.013
TCMID01.063	S2ai15	112	S2ai15	S	2	a	i15	8	F	D	17	2/mth	0	crackers en melk	6	778	11240.2	9.57365	TCMID01.063
TCMID01.109	S3ai15	113	S3ai15	S	3	a	i15	8	F	D	17	2/mth	0	crackers en melk	6	1456	22977.9	9.88419	TCMID01.109
TCMID01.014	S1ai16	117	S1ai16	S	1	a	i16	8	M	A	21	10/mth	1 hr	Brinta	6	1529	1381.19	8.66313	TCMID01.014
TCMID01.064	S2ai16	118	S2ai16	S	2	a	i16	8	M	A	21	10/mth	1 hr	Brinta	6	656	not.reliable	low[DNA]	TCMID01.064
TCMID01.134	S4ai16	119	S4ai16	S	4	a	i16	8	M	A	21	10/mth	1 hr	Brinta	6	817	4231.3	9.14935	TCMID01.134
TCMID01.015	S1ai17	123	S1ai17	S	1	a	i17	9	M	D	18	5/dg	1 hr	boterham	1	703	1553.39	8.71416	TCMID01.015
TCMID01.065	S2ai17	124	S2ai17	S	2	a	i17	9	M	D	18	5/dg	1 hr	boterham	1	796	7621.75	9.40493	TCMID01.065
TCMID01.110	S3ai17	125	S3ai17	S	3	a	i17	9	M	D	18	5/dg	1 hr	boterham	1	1499	8921.04	9.47329	TCMID01.110
TCMID01.016	S1ai18	129	S1ai18	S	1	a	i18	9	F	A	18	4/dg	1 hr	chips, water	1	908	7174.89	9.37869	TCMID01.016
TCMID01.066	S2ai18	130	S2ai18	S	2	a	i18	9	F	A	18	4/dg	1 hr	chips, water	1	620	16139.2	9.73076	TCMID01.066
TCMID01.135	S4ai18	131	S4ai18	S	4	a	i18	9	F	A	18	4/dg	1 hr	chips, water	1	684	3607.88	9.08013	TCMID01.135
TCMID01.067	S2ai19	135	S2ai19	S	2	a	i19	10	F	D	19	10/dg	1 hr	snack	1	442	151.06	7.70203	TCMID01.067
TCMID01.111	S3ai19	136	S3ai19	S	3	a	i19	10	F	D	19	10/dg	1 hr	snack	1	755	5343.23	9.25068	TCMID01.111
TCMID01.018	S1ai20	139	S1ai20	S	1	a	i20	10	M	A	21	20/dg	0.083hr	ei, toast, cocoscake	4	1650	2555.59	8.93037	TCMID01.018
TCMID01.068	S2ai20	140	S2ai20	S	2	a	i20	10	M	A	21	20/dg	0.083hr	ei, toast, cocoscake	4	852	5861.84	9.29091	TCMID01.068
TCMID01.019	S1ai21	144	S1ai21	S	1	a	i21	11	M	D	47	2/dg	1 wk	bier	3	792	14506.8	9.68445	TCMID01.019
TCMID01.069	S2ai21	145	S2ai21	S	2	a	i21	11	M	D	47	2/dg	1 wk	bier	3	650	24690.8	9.91541	TCMID01.069
TCMID01.112	S3ai21	146	S3ai21	S	3	a	i21	11	M	D	47	2/dg	1 wk	bier	3	629	15371.1	9.70958	TCMID01.112
TCMID01.020	S1ai22	150	S1ai22	S	1	a	i22	11	F	A	36	2/dg	1dg	mcdonalds 10:00; bier 14:30	0	833	3211.35	9.02957	TCMID01.020
TCMID01.070	S2ai22	151	S2ai22	S	2	a	i22	11	F	A	36	2/dg	1dg	mcdonalds 10:00; bier 14:30	0	997	8320.22	9.44301	TCMID01.070
TCMID01.137	S4ai22	152	S4ai22	S	4	a	i22	11	F	A	36	2/dg	1dg	mcdonalds 10:00; bier 14:30	0	1404	1766.52	8.77	TCMID01.137
TCMID01.021	S1ai23	156	S1ai23	S	1	a	i23	12	F	D	26	2/wk	48hr	waterijsje	1.5	596	6297.82	9.32207	TCMID01.021
TCMID01.071	S2ai23	157	S2ai23	S	2	a	i23	12	F	D	26	2/wk	48hr	waterijsje	1.5	788	12653.4	9.62509	TCMID01.071
TCMID01.113	S3ai23	158	S3ai23	S	3	a	i23	12	F	D	26	2/wk	48hr	waterijsje	1.5	851	not.reliable	low[DNA]	TCMID01.113
TCMID01.022	S1ai24	162	S1ai24	S	1	a	i24	12	M	A	28	5/yr	?	twister waterijsje	1.5	1037	901.439	8.47782	TCMID01.022
TCMID01.072	S2ai24	163	S2ai24	S	2	a	i24	12	M	A	28	5/yr	?	twister waterijsje	1.5	1346	2931.54	8.98997	TCMID01.072
TCMID01.138	S4ai24	164	S4ai24	S	4	a	i24	12	M	A	28	5/yr	?	twister waterijsje	1.5	1278	3906.02	9.11461	TCMID01.138
TCMID01.023	S1ai25	168	S1ai25	S	1	a	i25	13	M	D	22	8/dg	2hr	cola	0.33333	2797	not.reliable	low[DNA]	TCMID01.023
TCMID01.073	S2ai25	169	S2ai25	S	2	a	i25	13	M	D	22	8/dg	2hr	cola	0.33333	1611	9232.5	9.4882	TCMID01.073
TCMID01.114	S3ai25	170	S3ai25	S	3	a	i25	13	M	D	22	8/dg	2hr	cola	0.33333	1341	33115.6	10.0429	TCMID01.114
TCMID01.024	S1ai26	174	S1ai26	S	1	a	i26	13	F	A	24	3/dg	0.416667	kiwi, cola, water	3.5	462	4866.56	9.2101	TCMID01.024
TCMID01.074	S2ai26	175	S2ai26	S	2	a	i26	13	F	A	24	3/dg	0.416667	kiwi, cola, water	3.5	1067	957.429	8.50399	TCMID01.074
TCMID01.139	S4ai26	176	S4ai26	S	4	a	i26	13	F	A	24	3/dg	0.416667	kiwi, cola, water	3.5	1335	1420.61	8.67535	TCMID01.139
TCMID01.025	S1ai27	180	S1ai27	S	1	a	i27	14	F	D	21	20/dg	0.5hr	water, worstenbroodje	0.25	136	6907.48	9.3622	TCMID01.025
TCMID01.075	S2ai27	181	S2ai27	S	2	a	i27	14	F	D	21	20/dg	0.5hr	water, worstenbroodje	0.25	674	4345.53	9.16092	TCMID01.075
TCMID01.115	S3ai27	182	S3ai27	S	3	a	i27	14	F	D	21	20/dg	0.5hr	water, worstenbroodje	0.25	850	not.reliable	low[DNA]	TCMID01.115
TCMID01.026	S1ai28	186	S1ai28	S	1	a	i28	14	M	A	22	15/dg	2hr	cola, hotdog	3	830	3040.39	9.00581	TCMID01.026
TCMID01.076	S2ai28	187	S2ai28	S	2	a	i28	14	M	A	22	15/dg	2hr	cola, hotdog	3	796	17081.3	9.7554	TCMID01.076
TCMID01.140	S4ai28	188	S4ai28	S	4	a	i28	14	M	A	22	15/dg	2hr	cola, hotdog	3	1128	9513.39	9.50121	TCMID01.140
TCMID01.027	S1ai29	192	S1ai29	S	1	a	i29	15	M	D	18	50/dag	18hr	patat, cola	2,5	760	3079.41	9.01135	TCMID01.027
TCMID01.077	S2ai29	193	S2ai29	S	2	a	i29	15	M	D	18	50/dag	18hr	patat, cola	2,5	672	51071.7	10.2311	TCMID01.077
TCMID01.116	S3ai29	194	S3ai29	S	3	a	i29	15	M	D	18	50/dag	18hr	patat, cola	2,5	1299	9262.11	9.48959	TCMID01.116
TCMID01.028	S1ai30	198	S1ai30	S	1	a	i30	15	F	A	18	8/dag	20hr	hotdog, cola	2	773	4943.77	9.21694	TCMID01.028
TCMID01.078	S2ai30	199	S2ai30	S	2	a	i30	15	F	A	18	8/dag	20hr	hotdog, cola	2	990	1291.07	8.63383	TCMID01.078
TCMID01.141	S4ai30	200	S4ai30	S	4	a	i30	15	F	A	18	8/dag	20hr	hotdog, cola	2	1339	1651.77	8.74083	TCMID01.141
TCMID01.029	S1ai31	204	S1ai31	S	1	a	i31	16	F	D	25	7/wk	6hr	soft ijs	0.0833333	465	772.961	8.41104	TCMID01.029
TCMID01.079	S2ai31	205	S2ai31	S	2	a	i31	16	F	D	25	7/wk	6hr	soft ijs	0.0833333	895	4851.07	9.20872	TCMID01.079
TCMID01.117	S3ai31	206	S3ai31	S	3	a	i31	16	F	D	25	7/wk	6hr	soft ijs	0.0833333	1474	2501.27	8.92104	TCMID01.117
TCMID01.030	S1ai32	210	S1ai32	S	1	a	i32	16	M	A	30	2/dg	2hr	soft ijs, water	10	999	796.581	8.42411	TCMID01.030
TCMID01.080	S2ai32	211	S2ai32	S	2	a	i32	16	M	A	30	2/dg	2hr	soft ijs, water	10	1094	1709.46	8.75574	TCMID01.080
TCMID01.142	S4ai32	212	S4ai32	S	4	a	i32	16	M	A	30	2/dg	2hr	soft ijs, water	10	1362	1196.94	8.60095	TCMID01.142
TCMID01.033	S1ai35	216	S1ai35	S	1	a	i35	18	F	D	19	10/dg	1hr	water	1	964	10552.3	9.54622	TCMID01.033
TCMID01.085	S2ai35	217	S2ai35	S	2	a	i35	18	F	D	19	10/dg	1hr	water	1	466	[DNA]?	[DNA]?	TCMID01.085
TCMID01.119	S3ai35	218	S3ai35	S	3	a	i35	18	F	D	19	10/dg	1hr	water	1	1853	13064.6	9.63897	TCMID01.119
TCMID01.034	S1ai36	222	S1ai36	S	1	a	i36	18	M	A	19	25/dg	0.166 hr	patat, water	3	834	6121.71	9.30975	TCMID01.034
TCMID01.086	S2ai36	223	S2ai36	S	2	a	i36	18	M	A	19	25/dg	0.166 hr	patat, water	3	656	1451.98	8.68484	TCMID01.086
TCMID01.144	S4ai36	224	S4ai36	S	4	a	i36	18	M	A	19	25/dg	0.166 hr	patat, water	3	1352	2267.29	8.87839	TCMID01.144
TCMID01.031	S1ai37	228	S1ai37	S	1	a	i37	19	M	D	18	10/dg	2hr	donut	0.3333	676	2630.38	8.9429	TCMID01.031
TCMID01.081	S2ai37	229	S2ai37	S	2	a	i37	19	M	D	18	10/dg	2hr	donut	0.3333	294	4226.28	9.14884	TCMID01.081
TCMID01.143	S3ai37	230	S3ai37	S	3	a	i37	19	M	D	18	10/dg	2hr	donut	0.3333	1322	27918.8	9.96878	TCMID01.143
TCMID01.032	S1ai38	234	S1ai38	S	1	a	i38	19	F	A	18	8/dg	9hr	donut, smoothie	1	1427	1055.27	8.54624	TCMID01.032
TCMID01.082	S2ai38	235	S2ai38	S	2	a	i38	19	F	A	18	8/dg	9hr	donut, smoothie	1	752	245.578	7.91307	TCMID01.082
TCMID01.118	S4ai38	236	S4ai38	S	4	a	i38	19	F	A	18	8/dg	9hr	donut, smoothie	1	914	2293.12	8.88331	TCMID01.118
TCMID01.037	S1ai39	240	S1ai39	S	1	a	i39	20	F	D	39	1/mth	6dg	patat, groene thee koud	0.5	1418	2869.03	8.98061	TCMID01.037
TCMID01.089	S2ai39	241	S2ai39	S	2	a	i39	20	F	D	39	1/mth	6dg	patat, groene thee koud	0.5	495	not.reliable	low[DNA]	TCMID01.089
TCMID01.121	S3ai39	242	S3ai39	S	3	a	i39	20	F	D	39	1/mth	6dg	patat, groene thee koud	0.5	1669	1467.67	8.68951	TCMID01.121
TCMID01.038	S1ai40	246	S1ai40	S	1	a	i40	20	M	A	39	2/dg	38hr	raket ijs	2	1215	26964.9	9.95368	TCMID01.038
TCMID01.090	S2ai40	247	S2ai40	S	2	a	i40	20	M	A	39	2/dg	38hr	raket ijs	2	1	4676.62	9.19281	TCMID01.090
TCMID01.146	S4ai40	248	S4ai40	S	4	a	i40	20	M	A	39	2/dg	38hr	raket ijs	2	756	18697.6	9.79466	TCMID01.146
TCMID01.039	S1ai41	252	S1ai41	S	1	a	i41	21	M	D	21	8/dg	8hr	water	0.5	766	8738.68	9.46432	TCMID01.039
TCMID01.091	S2ai41	253	S2ai41	S	2	a	i41	21	M	D	21	8/dg	8hr	water	0.5	3	3055.78	9.008	TCMID01.091
TCMID01.122	S3ai41	254	S3ai41	S	3	a	i41	21	M	D	21	8/dg	8hr	water	0.5	965	14227.3	9.676	TCMID01.122
TCMID01.040	S1ai42	258	S1ai42	S	1	a	i42	21	F	A	19	2/dg	8hr	water, broodjeknakworst	5	760	3732.87	9.09492	TCMID01.040
TCMID01.092	S2ai42	259	S2ai42	S	2	a	i42	21	F	A	19	2/dg	8hr	water, broodjeknakworst	5	7	1656.15	8.74198	TCMID01.092
TCMID01.147	S4ai42	260	S4ai42	S	4	a	i42	21	F	A	19	2/dg	8hr	water, broodjeknakworst	5	1380	1535.33	8.70908	TCMID01.147
TCMID01.041	S1ai43	264	S1ai43	S	1	a	i43	22	M	D	31	1/dg	16hr	icetea	0.0833	629	4527.33	9.17872	TCMID01.041
TCMID01.093	S2ai43	265	S2ai43	S	2	a	i43	22	M	D	31	1/dg	16hr	icetea	0.0833	811	597.734	8.29939	TCMID01.093
TCMID01.123	S3ai43	266	S3ai43	S	3	a	i43	22	M	D	31	1/dg	16hr	icetea	0.0833	1477	6260.38	9.31948	TCMID01.123
TCMID01.042	S1ai44	270	S1ai44	S	1	a	i44	22	M	A	28	2/dg	gisteren	tea (0,25hr) boterham+soep (4hr)	0	1082	12723.6	9.62749	TCMID01.042
TCMID01.094	S2ai44	271	S2ai44	S	2	a	i44	22	M	A	28	2/dg	gisteren	tea (0,25hr) boterham+soep (4hr)	0	658	7423.97	9.39352	TCMID01.094
TCMID01.148	S4ai44	272	S4ai44	S	4	a	i44	22	M	A	28	2/dg	gisteren	tea (0,25hr) boterham+soep (4hr)	0	527	3947.38	9.11919	TCMID01.148
TCMID01.043	S1ai45	276	S1ai45	S	1	a	i45	23	M	D	35	4/mth	24hr	cola,saucijzenbroodje	1	1555	896.734	8.47554	TCMID01.043
TCMID01.095	S2ai45	277	S2ai45	S	2	a	i45	23	M	D	35	4/mth	24hr	cola,saucijzenbroodje	1	1063	1571.92	8.71931	TCMID01.095
TCMID01.124	S3ai45	278	S3ai45	S	3	a	i45	23	M	D	35	4/mth	24hr	cola,saucijzenbroodje	1	1333	not.reliable	low[DNA]	TCMID01.124
TCMID01.044	S1ai46	282	S1ai46	S	1	a	i46	23	F	A	34	3/mth	25	cappucino	1	976	18697.8	9.79467	TCMID01.044
TCMID01.096	S2ai46	283	S2ai46	S	2	a	i46	23	F	A	34	3/mth	25	cappucino	1	1510	1758.43	8.768	TCMID01.096
TCMID01.149	S4ai46	284	S4ai46	S	4	a	i46	23	F	A	34	3/mth	25	cappucino	1	1204	1720.19	8.75846	TCMID01.149
TCMID02.007	T1Ri9	78	T1Ri9	T	1	R	i09	5	M	D	28	3/dg	1 hr	mangosap, croissantbroodje	2	483	845.416	8.44995	TCMID02.007
TCMID02.057	T2Ri9	79	T2Ri9	T	2	R	i09	5	M	D	28	3/dg	1 hr	mangosap, croissantbroodje	2	447	1923.36	8.80694	TCMID02.057
TCMID02.106	T3Ri9	80	T3Ri9	T	3	R	i09	5	M	D	28	3/dg	1 hr	mangosap, croissantbroodje	2	1145	1076.54	8.55491	TCMID02.106
TCMID02.008	T1Ri10	84	T1Ri10	T	1	R	i10	5	F	A	25	10/dg	2hr	mangosap, water, druiven, boterham kaas+kalkoen	2	912	1336.9	8.64898	TCMID02.008
TCMID02.058	T2Ri10	85	T2Ri10	T	2	R	i10	5	F	A	25	10/dg	2hr	mangosap, water, druiven, boterham kaas+kalkoen	2	1290	5054.74	9.22658	TCMID02.058
TCMID02.131	T4Ri10	86	T4Ri10	T	4	R	i10	5	F	A	25	10/dg	2hr	mangosap, water, druiven, boterham kaas+kalkoen	2	1324	1868.96	8.79448	TCMID02.131
TCMID02.009	T1Ri11	90	T1Ri11	T	1	R	i11	6	F	D	21	7/dg	0.083hr	twee biscuits	1	666	180.8	7.78008	TCMID02.009
TCMID02.059	T2Ri11	91	T2Ri11	T	2	R	i11	6	F	D	21	7/dg	0.083hr	twee biscuits	1	1	1037.1	8.5387	TCMID02.059
TCMID02.107	T3Ri11	92	T3Ri11	T	3	R	i11	6	F	D	21	7/dg	0.083hr	twee biscuits	1	1382	561.577	8.27229	TCMID02.107
TCMID02.010	T1Ri12	96	T1Ri12	T	1	R	i12	6	M	A	20	10/dg	4hr	juice/ biscuits	3	944	1750.8	8.76612	TCMID02.010
TCMID02.060	T2Ri12	97	T2Ri12	T	2	R	i12	6	M	A	20	10/dg	4hr	juice/ biscuits	3	917	3304.22	9.04195	TCMID02.060
TCMID02.132	T4Ri12	98	T4Ri12	T	4	R	i12	6	M	A	20	10/dg	4hr	juice/ biscuits	3	1076	878.121	8.46643	TCMID02.132
TCMID02.011	T1Ri13	102	T1Ri13	T	1	R	i13	7	M	D	34	24/dg	1hr	sandwich	1	947	711.829	8.37525	TCMID02.011
TCMID02.061	T2Ri13	103	T2Ri13	T	2	R	i13	7	M	D	34	24/dg	1hr	sandwich	1	476	707.087	8.37235	TCMID02.061
TCMID02.108	T3Ri13	104	T3Ri13	T	3	R	i13	7	M	D	34	24/dg	1hr	sandwich	1	1485	857.204	8.45596	TCMID02.108
TCMID02.012	T1Ri14	108	T1Ri14	T	1	R	i14	7	F	A	28	10/dg	0.5hr	boterham kaas, pepsi	0.5	911	497.893	8.22001	TCMID02.012
TCMID02.062	T2Ri14	109	T2Ri14	T	2	R	i14	7	F	A	28	10/dg	0.5hr	boterham kaas, pepsi	0.5	864	1856.48	8.79157	TCMID02.062
TCMID02.133	T4Ri14	110	T4Ri14	T	4	R	i14	7	F	A	28	10/dg	0.5hr	boterham kaas, pepsi	0.5	681	665.011	8.34571	TCMID02.133
TCMID02.013	T1Ri15	114	T1Ri15	T	1	R	i15	8	F	D	17	2/mth	0	crackers en melk	6	864	7998.28	9.42588	TCMID02.013
TCMID02.063	T2Ri15	115	T2Ri15	T	2	R	i15	8	F	D	17	2/mth	0	crackers en melk	6	604	7877.74	9.41928	TCMID02.063
TCMID02.109	T3Ri15	116	T3Ri15	T	3	R	i15	8	F	D	17	2/mth	0	crackers en melk	6	1273	3284.36	9.03933	TCMID02.109
TCMID02.014	T1Ri16	120	T1Ri16	T	1	R	i16	8	M	A	21	10/mth	1 hr	Brinta	6	996	2013.41	8.82681	TCMID02.014
TCMID02.064	T2Ri16	121	T2Ri16	T	2	R	i16	8	M	A	21	10/mth	1 hr	Brinta	6	821	2325.26	8.88935	TCMID02.064
TCMID02.134	T4Ri16	122	T4Ri16	T	4	R	i16	8	M	A	21	10/mth	1 hr	Brinta	6	614	846.661	8.45059	TCMID02.134
TCMID02.015	T1Ri17	126	T1Ri17	T	1	R	i17	9	M	D	18	5/dg	1 hr	boterham	1	955	420.951	8.14711	TCMID02.015
TCMID02.065	T2Ri17	127	T2Ri17	T	2	R	i17	9	M	D	18	5/dg	1 hr	boterham	1	847	501.957	8.22355	TCMID02.065
TCMID02.110	T3Ri17	128	T3Ri17	T	3	R	i17	9	M	D	18	5/dg	1 hr	boterham	1	1309	333.933	8.04654	TCMID02.110
TCMID02.016	T1Ri18	132	T1Ri18	T	1	R	i18	9	F	A	18	4/dg	1 hr	chips, water	1	870	633.56	8.32467	TCMID02.016
TCMID02.066	T2Ri18	133	T2Ri18	T	2	R	i18	9	F	A	18	4/dg	1 hr	chips, water	1	937	1046.88	8.54278	TCMID02.066
TCMID02.135	T4Ri18	134	T4Ri18	T	4	R	i18	9	F	A	18	4/dg	1 hr	chips, water	1	484	993.895	8.52022	TCMID02.135
TCMID02.017	T1Ri19	137	T1Ri19	T	1	R	i19	10	F	D	19	10/dg	1 hr	snack	1	1775	1634.44	8.73625	TCMID02.017
TCMID02.111	T3Ri19	138	T3Ri19	T	3	R	i19	10	F	D	19	10/dg	1 hr	snack	1	1061	249.252	7.91952	TCMID02.111
TCMID02.018	T1Ri20	141	T1Ri20	T	1	R	i20	10	M	A	21	20/dg	0.083hr	ei, toast, cocoscake	4	728	4272.99	9.15361	TCMID02.018
TCMID02.068	T2Ri20	142	T2Ri20	T	2	R	i20	10	M	A	21	20/dg	0.083hr	ei, toast, cocoscake	4	1381	4213.46	9.14752	TCMID02.068
TCMID02.136	T4Ri20	143	T4Ri20	T	4	R	i20	10	M	A	21	20/dg	0.083hr	ei, toast, cocoscake	4	692	3209.76	9.02935	TCMID02.136
TCMID02.019	T1Ri21	147	T1Ri21	T	1	R	i21	11	M	D	47	2/dg	1 wk	bier	3	757	17067.8	9.75506	TCMID02.019
TCMID02.069	T2Ri21	148	T2Ri21	T	2	R	i21	11	M	D	47	2/dg	1 wk	bier	3	605	6803.44	9.35561	TCMID02.069
TCMID02.112	T3Ri21	149	T3Ri21	T	3	R	i21	11	M	D	47	2/dg	1 wk	bier	3	907	2389.11	8.90111	TCMID02.112
TCMID02.020	T1Ri22	153	T1Ri22	T	1	R	i22	11	F	A	36	2/dg	1dg	mcdonalds 10:00; bier 14:30	0	956	3649.24	9.08508	TCMID02.020
TCMID02.070	T2Ri22	154	T2Ri22	T	2	R	i22	11	F	A	36	2/dg	1dg	mcdonalds 10:00; bier 14:30	0	744	7904.85	9.42077	TCMID02.070
TCMID02.137	T4Ri22	155	T4Ri22	T	4	R	i22	11	F	A	36	2/dg	1dg	mcdonalds 10:00; bier 14:30	0	810	1726.05	8.75993	TCMID02.137
TCMID02.021	T1Ri23	159	T1Ri23	T	1	R	i23	12	F	D	26	2/wk	48hr	waterijsje	1.5	938	867.006	8.4609	TCMID02.021
TCMID02.071	T2Ri23	160	T2Ri23	T	2	R	i23	12	F	D	26	2/wk	48hr	waterijsje	1.5	883	1596.93	8.72616	TCMID02.071
TCMID02.113	T3Ri23	161	T3Ri23	T	3	R	i23	12	F	D	26	2/wk	48hr	waterijsje	1.5	1254	1608.75	8.72937	TCMID02.113
TCMID02.022	T1Ri24	165	T1Ri24	T	1	R	i24	12	M	A	28	5/yr	?	twister waterijsje	1.5	337	[DNA]?	[DNA]?	TCMID02.022
TCMID02.072	T2Ri24	166	T2Ri24	T	2	R	i24	12	M	A	28	5/yr	?	twister waterijsje	1.5	1136	1829.61	8.78524	TCMID02.072
TCMID02.138	T4Ri24	167	T4Ri24	T	4	R	i24	12	M	A	28	5/yr	?	twister waterijsje	1.5	796	1328.55	8.64626	TCMID02.138
TCMID02.023	T1Ri25	171	T1Ri25	T	1	R	i25	13	M	D	22	8/dg	2hr	cola	0.33333	1390	198.041	7.81963	TCMID02.023
TCMID02.073	T2Ri25	172	T2Ri25	T	2	R	i25	13	M	D	22	8/dg	2hr	cola	0.33333	547	217.663	7.86066	TCMID02.073
TCMID02.114	T3Ri25	173	T3Ri25	T	3	R	i25	13	M	D	22	8/dg	2hr	cola	0.33333	1485	837.154	8.44568	TCMID02.114
TCMID02.024	T1Ri26	177	T1Ri26	T	1	R	i26	13	F	A	24	3/dg	0.416667	kiwi, cola, water	3.5	970	4839.23	9.20766	TCMID02.024
TCMID02.074	T2Ri26	178	T2Ri26	T	2	R	i26	13	F	A	24	3/dg	0.416667	kiwi, cola, water	3.5	783	7169.21	9.37835	TCMID02.074
TCMID02.139	T4Ri26	179	T4Ri26	T	4	R	i26	13	F	A	24	3/dg	0.416667	kiwi, cola, water	3.5	781	3198.91	9.02788	TCMID02.139
TCMID02.025	T1Ri27	183	T1Ri27	T	1	R	i27	14	F	D	21	20/dg	0.5hr	water, worstenbroodje	0.25	642	2316.44	8.8877	TCMID02.025
TCMID02.075	T2Ri27	184	T2Ri27	T	2	R	i27	14	F	D	21	20/dg	0.5hr	water, worstenbroodje	0.25	990	1933.48	8.80922	TCMID02.075
TCMID02.115	T3Ri27	185	T3Ri27	T	3	R	i27	14	F	D	21	20/dg	0.5hr	water, worstenbroodje	0.25	1249	1037.78	8.53898	TCMID02.115
TCMID02.026	T1Ri28	189	T1Ri28	T	1	R	i28	14	M	A	22	15/dg	2hr	cola, hotdog	3	741	8384.74	9.44637	TCMID02.026
TCMID02.076	T2Ri28	190	T2Ri28	T	2	R	i28	14	M	A	22	15/dg	2hr	cola, hotdog	3	916	6545.29	9.33881	TCMID02.076
TCMID02.140	T4Ri28	191	T4Ri28	T	4	R	i28	14	M	A	22	15/dg	2hr	cola, hotdog	3	881	4025.57	9.12771	TCMID02.140
TCMID02.027	T1Ri29	195	T1Ri29	T	1	R	i29	15	M	D	18	50/dag	18hr	patat, cola	2,5	508	1098.21	8.56357	TCMID02.027
TCMID02.077	T2Ri29	196	T2Ri29	T	2	R	i29	15	M	D	18	50/dag	18hr	patat, cola	2,5	670	1137.47	8.57882	TCMID02.077
TCMID02.116	T3Ri29	197	T3Ri29	T	3	R	i29	15	M	D	18	50/dag	18hr	patat, cola	2,5	1461	1546.33	8.71218	TCMID02.116
TCMID02.028	T1Ri30	201	T1Ri30	T	1	R	i30	15	F	A	18	8/dag	20hr	hotdog, cola	2	833	3665.44	9.087	TCMID02.028
TCMID02.078	T2Ri30	202	T2Ri30	T	2	R	i30	15	F	A	18	8/dag	20hr	hotdog, cola	2	1133	7648.64	9.40646	TCMID02.078
TCMID02.141	T4Ri30	203	T4Ri30	T	4	R	i30	15	F	A	18	8/dag	20hr	hotdog, cola	2	1051	1687.34	8.75008	TCMID02.141
TCMID02.029	T1Ri31	207	T1Ri31	T	1	R	i31	16	F	D	25	7/wk	6hr	soft ijs	0.0833333	939	264.379	7.94511	TCMID02.029
TCMID02.079	T2Ri31	208	T2Ri31	T	2	R	i31	16	F	D	25	7/wk	6hr	soft ijs	0.0833333	1062	139.052	7.66606	TCMID02.079
TCMID02.117	T3Ri31	209	T3Ri31	T	3	R	i31	16	F	D	25	7/wk	6hr	soft ijs	0.0833333	1373	221.805	7.86885	TCMID02.117
TCMID02.030	T1Ri32	213	T1Ri32	T	1	R	i32	16	M	A	30	2/dg	2hr	soft ijs, water	10	840	1149.84	8.58351	TCMID02.030
TCMID02.080	T2Ri32	214	T2Ri32	T	2	R	i32	16	M	A	30	2/dg	2hr	soft ijs, water	10	1115	756.629	8.40176	TCMID02.080
TCMID02.142	T4Ri32	215	T4Ri32	T	4	R	i32	16	M	A	30	2/dg	2hr	soft ijs, water	10	910	938.685	8.4954	TCMID02.142
TCMID02.033	T1Ri35	219	T1Ri35	T	1	R	i35	18	F	D	19	10/dg	1hr	water	1	877	787.225	8.41898	TCMID02.033
TCMID02.085	T2Ri35	220	T2Ri35	T	2	R	i35	18	F	D	19	10/dg	1hr	water	1	1151	615.175	8.31188	TCMID02.085
TCMID02.119	T3Ri35	221	T3Ri35	T	3	R	i35	18	F	D	19	10/dg	1hr	water	1	1547	488.765	8.21198	TCMID02.119
TCMID02.034	T1Ri36	225	T1Ri36	T	1	R	i36	18	M	A	19	25/dg	0.166 hr	patat, water	3	937	2676.34	8.95042	TCMID02.034
TCMID02.086	T2Ri36	226	T2Ri36	T	2	R	i36	18	M	A	19	25/dg	0.166 hr	patat, water	3	950	711.418	8.375	TCMID02.086
TCMID02.144	T4Ri36	227	T4Ri36	T	4	R	i36	18	M	A	19	25/dg	0.166 hr	patat, water	3	842	1132.9	8.57707	TCMID02.144
TCMID02.031	T1Ri37	231	T1Ri37	T	1	R	i37	19	M	D	18	10/dg	2hr	donut	0.3333	887	273.826	7.96035	TCMID02.031
TCMID02.081	T2Ri37	232	T2Ri37	T	2	R	i37	19	M	D	18	10/dg	2hr	donut	0.3333	607	222.822	7.87084	TCMID02.081
TCMID02.118	T3Ri37	233	T3Ri37	T	3	R	i37	19	M	D	18	10/dg	2hr	donut	0.3333	468	729.718	8.38603	TCMID02.118
TCMID02.032	T1Ri38	237	T1Ri38	T	1	R	i38	19	F	A	18	8/dg	9hr	donut, smoothie	1	651	[DNA]?	[DNA]?	TCMID02.032
TCMID02.082	T2Ri38	238	T2Ri38	T	2	R	i38	19	F	A	18	8/dg	9hr	donut, smoothie	1	682	411.25	8.13698	TCMID02.082
TCMID02.143	T4Ri38	239	T4Ri38	T	4	R	i38	19	F	A	18	8/dg	9hr	donut, smoothie	1	655	305.938	8.00851	TCMID02.143
TCMID02.037	T1Ri39	243	T1Ri39	T	1	R	i39	20	F	D	39	1/mth	6dg	patat, groene thee koud	0.5	920	8154.95	9.4343	TCMID02.037
TCMID02.089	T2Ri39	244	T2Ri39	T	2	R	i39	20	F	D	39	1/mth	6dg	patat, groene thee koud	0.5	787	2855.47	8.97856	TCMID02.089
TCMID02.121	T3Ri39	245	T3Ri39	T	3	R	i39	20	F	D	39	1/mth	6dg	patat, groene thee koud	0.5	1412	1755.11	8.76718	TCMID02.121
TCMID02.038	T1Ri40	249	T1Ri40	T	1	R	i40	20	M	A	39	2/dg	38hr	raket ijs	2	1122	803.583	8.42791	TCMID02.038
TCMID02.090	T2Ri40	250	T2Ri40	T	2	R	i40	20	M	A	39	2/dg	38hr	raket ijs	2	636	728.355	8.38522	TCMID02.090
TCMID02.146	T4Ri40	251	T4Ri40	T	4	R	i40	20	M	A	39	2/dg	38hr	raket ijs	2	1167	871.794	8.46329	TCMID02.146
TCMID02.039	T1Ri41	255	T1Ri41	T	1	R	i41	21	M	D	21	8/dg	8hr	water	0.5	573	665.011	8.34571	TCMID02.039
TCMID02.091	T2Ri41	256	T2Ri41	T	2	R	i41	21	M	D	21	8/dg	8hr	water	0.5	620	638.661	8.32815	TCMID02.091
TCMID02.122	T3Ri41	257	T3Ri41	T	3	R	i41	21	M	D	21	8/dg	8hr	water	0.5	935	2006	8.82521	TCMID02.122
TCMID02.040	T1Ri42	261	T1Ri42	T	1	R	i42	21	F	A	19	2/dg	8hr	water, broodjeknakworst	5	1096	1209.31	8.60542	TCMID02.040
TCMID02.092	T2Ri42	262	T2Ri42	T	2	R	i42	21	F	A	19	2/dg	8hr	water, broodjeknakworst	5	630	660.208	8.34256	TCMID02.092
TCMID02.147	T4Ri42	263	T4Ri42	T	4	R	i42	21	F	A	19	2/dg	8hr	water, broodjeknakworst	5	1266	503.736	8.22508	TCMID02.147
TCMID02.041	T1Ri43	267	T1Ri43	T	1	R	i43	22	M	D	31	1/dg	16hr	icetea	0.0833	514	584.935	8.28999	TCMID02.041
TCMID02.093	T2Ri43	268	T2Ri43	T	2	R	i43	22	M	D	31	1/dg	16hr	icetea	0.0833	740	164.319	7.73857	TCMID02.093
TCMID02.123	T3Ri43	269	T3Ri43	T	3	R	i43	22	M	D	31	1/dg	16hr	icetea	0.0833	1040	997.907	8.52197	TCMID02.123
TCMID02.042	T1Ri44	273	T1Ri44	T	1	R	i44	22	M	A	28	2/dg	gisteren	tea (0,25hr) boterham+soep (4hr)	0	843	4315.9	9.15795	TCMID02.042
TCMID02.094	T2Ri44	274	T2Ri44	T	2	R	i44	22	M	A	28	2/dg	gisteren	tea (0,25hr) boterham+soep (4hr)	0	1241	1811.69	8.78096	TCMID02.094
TCMID02.148	T4Ri44	275	T4Ri44	T	4	R	i44	22	M	A	28	2/dg	gisteren	tea (0,25hr) boterham+soep (4hr)	0	1447	2778.82	8.96674	TCMID02.148
TCMID02.043	T1Ri45	279	T1Ri45	T	1	R	i45	23	M	D	35	4/mth	24hr	cola,saucijzenbroodje	1	1242	2464.34	8.91458	TCMID02.043
TCMID02.095	T2Ri45	280	T2Ri45	T	2	R	i45	23	M	D	35	4/mth	24hr	cola,saucijzenbroodje	1	740	654.941	8.33908	TCMID02.095
TCMID02.124	T3Ri45	281	T3Ri45	T	3	R	i45	23	M	D	35	4/mth	24hr	cola,saucijzenbroodje	1	1246	3383.76	9.05228	TCMID02.124
TCMID02.044	T1Ri46	285	T1Ri46	T	1	R	i46	23	F	A	34	3/mth	25	cappucino	1	891	27110.6	9.95602	TCMID02.044
TCMID02.096	T2Ri46	286	T2Ri46	T	2	R	i46	23	F	A	34	3/mth	25	cappucino	1	1554	3204.04	9.02858	TCMID02.096
TCMID02.149	T4Ri46	287	T4Ri46	T	4	R	i46	23	F	A	34	3/mth	25	cappucino	1	820	4224.31	9.14863	TCMID02.149

## Sheet: 3.IndividualInfo
Unique individuals
Individual Id	Couple Id	Gender	Donor/Acceptor	Age	Kiss Frq last year	Time since last kiss	Food Type most recently consumed	Time since last food (h)	TotFrq/Samp	Tag	Kiss Frq last year (per week)	Time since last kiss (day)
i01	1	F	D	35	2 or 3/wk	2 to 3 dg	noten	0.5			2.5	2.5
i02	1	F	A	39	7/wk	2dg	krentebol + water	1			7	2
i03	2	F	D	42	1/wk	2dg	cola, toastjes met kaasjes	0.25			1	2
i04	2	M	A	45	1/wk	3dg	schimmelkaasje(brie), pesto, borrelnootjes	<1			1	3
i05	3	M	D	41	3/dg	5 hr	boterham	0.5			21	0.208333
i06	3	F	A	40	1/dg	6hr	koffie, koekje	2			7	0.25
i09	5	M	D	28	3/dg	1 hr	mangosap, croissantbroodje	2			21	0.0416667
i10	5	F	A	25	10/dg	2hr	mangosap, water, druiven, boterham kaas+kalkoen	2			70	0.0833333
i11	6	F	D	21	7/dg	0.083hr	twee biscuits	1			49	0.00345833
i12	6	M	A	20	10/dg	4hr	juice/ biscuits	3			70	0.166667
i13	7	M	D	34	24/dg	1hr	sandwich	1			168	0.0416667
i14	7	F	A	28	10/dg	0.5hr	boterham kaas, pepsi	0.5			70	0.0208333
i15	8	F	D	17	2/mth	0	crackers en melk	6			0.5	0
i16	8	M	A	21	10/mth	1 hr	Brinta	6			2.5	0.0416667
i17	9	M	D	18	5/dg	1 hr	boterham	1			35	0.0416667
i18	9	F	A	18	4/dg	1 hr	chips, water	1			28	0.0416667
i19	10	F	D	19	10/dg	1 hr	snack	1			70	0.0416667
i20	10	M	A	21	20/dg	0.083hr	ei, toast, cocoscake	4			140	0.00345833
i21	11	M	D	47	2/dg	1 wk	bier	3			14	7
i22	11	F	A	36	2/dg	1dg	mcdonalds 10:00; bier 14:30	0			14	1
i23	12	F	D	26	2/wk	48hr	waterijsje	1.5			2	2
i24	12	M	A	28	5/yr	?	twister waterijsje	1.5			0.416667	NA
i25	13	M	D	22	8/dg	2hr	cola	0.33333			56	0.0833333
i26	13	F	A	24	3/dg	0.416667	kiwi, cola, water	3.5			21	0.0173611
i27	14	F	D	21	20/dg	0.5hr	water, worstenbroodje	0.25			140	0.0208333
i28	14	M	A	22	15/dg	2hr	cola, hotdog	3			105	0.0833333
i29	15	M	D	18	50/dag	18hr	patat, cola	2,5			350	0.75
i30	15	F	A	18	8/dag	20hr	hotdog, cola	2			56	0.833333
i31	16	F	D	25	7/wk	6hr	soft ijs	0.0833333			7	0.25
i32	16	M	A	30	2/dg	2hr	soft ijs, water	10			14	0.0833333
i35	18	F	D	19	10/dg	1hr	water	1			70	0.0416667
i36	18	M	A	19	25/dg	0.166 hr	patat, water	3			175	0.00691667
i37	19	M	D	18	10/dg	2hr	donut	0.3333			70	0.0833333
i38	19	F	A	18	8/dg	9hr	donut, smoothie	1			56	0.375
i39	20	F	D	39	1/mth	6dg	patat, groene thee koud	0.5			0.25	0.25
i40	20	M	A	39	2/dg	38hr	raket ijs	2			14	1.58333
i41	21	M	D	21	8/dg	8hr	water	0.5			56	0.333333
i42	21	F	A	19	2/dg	8hr	water, broodjeknakworst	5			14	0.333333
i43	22	M	D	31	1/dg	16hr	icetea	0.0833			7	0.666667
i44	22	M	A	28	2/dg	gisteren	tea (0,25hr) boterham+soep (4hr)	0			14	1
i45	23	M	D	35	4/mth	24hr	cola,saucijzenbroodje	1			1	1
i46	23	F	A	34	3/mth	25	cappucino	1			0.75	1.04167

## Sheet: 4.Corr_Indiv.(Non)Couple.Sample
Average Correlation Index for sample comparisons within: - Individuals (+/- different sampling moments) - Couples (+/- different sampling moments) - Non-Couples (+/- different sampling moments)					Graph Legends						Identical/Different = 0/1			morisitahorn			Wilcoxon Rank Sum Test (P)		braycurtis				structpearson				thetayc				thetayc_lci				thetayc_hci				speciesprofile				spearman
						Individual	Couple	Sample Type			Individual	Couple	Sample Type	avg	std	n		ttest (P)	avg	std	n	ttest	avg	std	n	ttest	avg	std	n	ttest	avg	std	n	ttest	avg	std	n	ttest	avg	std	n	ttest	avg	std	n	ttest
					Saliva	individiuals	individiuals	s		Saliva	0	0	0	0.367189	0.385632	14			0.525248	0.231526	14		0.656849	0.377392	14		0.433461	0.401609	14		0.402559	0.405735	14		0.464363	0.398562	14		0.318695	0.275686	14		-0.488455	0.206603	14
								ms		Saliva	0	0	1	0.302071	0.331268	115			0.504899	0.208837	115		0.712017	0.32729	115		0.378281	0.343478	115		0.331358	0.348553	115		0.425203	0.343617	115		0.276776	0.232915	115		-0.425823	0.306133	115
						mix	couples	s		Saliva	1	0	0	0.709524	0.264276	57	0.00301773	9.51478e-05	0.730625	0.135152	57	2.21173e-05	0.306531	0.28426	57	0.000124747	0.796414	0.224402	57	1.08417e-05	0.763879	0.248721	57	3.2818e-05	0.828949	0.200967	57	3.27254e-06	0.47123	0.179666	57	0.00666168	-0.628639	0.347326	57	0.0766538
								ms		Saliva	1	0	1	0.663219	0.268887	113		3.89381e-17	0.71794	0.136348	113	2.35683e-17	0.359949	0.289233	113	6.66893e-16	0.760181	0.236176	113	2.53443e-19	0.723204	0.257893	113	6.22768e-19	0.797159	0.215681	113	2.47132e-19	0.447465	0.16044	113	3.68039e-10	-0.611082	0.270312	113	1.19956e-06
						mix	non-couples	s		Saliva	1	1	0	0.732116	0.243629	2344	0.344145	0.245033	0.766067	0.125697	2344	0.0179361	0.280737	0.255038	2344	0.22596	0.81703	0.204307	2344	0.226387	0.783544	0.227952	2344	0.26043	0.850516	0.18652	2344	0.194685	0.47244	0.164192	2344	0.478126	-0.717252	0.304282	2344	0.015252
								ms		Saliva	1	1	1	0.718073	0.245033	4143		0.00962382	0.76187	0.124642	4143	0.000114892	0.295825	0.256496	4143	0.00450728	0.807014	0.205561	4143	0.00868998	0.77269	0.229079	4143	0.0120061	0.841338	0.188068	4143	0.00709091	0.471046	0.165775	4143	0.0677363	-0.711105	0.290578	4143	0.00015096
					Tongue	individiuals	individiuals	s		Tongue	0	0	0	0.132205	0.132661	15			0.360009	0.0985411	15		0.870237	0.134042	15		0.21379	0.181311	15		0.1652	0.17707	15		0.262381	0.18621	15		0.171446	0.0896679	15		-0.199684	0.243721	15
								ms		Tongue	0	0	1	0.153009	0.201055	119			0.36183	0.132213	119		0.851329	0.20171	119		0.226393	0.229149	119		0.18007	0.229031	119		0.272716	0.230847	119		0.18249	0.129461	119		-0.136319	0.266914	119
						mix	couples	s		Tongue	1	0	0	0.386552	0.231722	59	2.99015e-05	5.92573e-05	0.566341	0.153936	59	2.58195e-06	0.624316	0.231398	59	9.3763e-05	0.519884	0.234653	59	6.11064e-06	0.464916	0.244026	59	1.49177e-05	0.574851	0.226471	59	2.5565e-06	0.328147	0.151044	59	0.000132181	-0.244293	0.265388	59	0.278399
								ms		Tongue	1	0	1	0.39728	0.22863	118		2.30961e-16	0.565553	0.149809	118	1.3379e-23	0.613628	0.230026	118	1.43816e-15	0.531167	0.235682	118	1.96399e-20	0.477594	0.243931	118	3.60416e-19	0.584741	0.228602	118	1.48163e-21	0.331046	0.150755	118	1.15014e-14	-0.254761	0.225603	118	0.000140449
						mix	non-couples	s		Tongue	1	1	0	0.549639	0.230847	2411	1.35739e-07	4.52638e-08	0.661776	0.130258	2411	1.72674e-08	0.45758	0.234764	2411	3.82278e-08	0.679345	0.204557	2411	2.1419e-09	0.634317	0.221191	2411	3.80142e-09	0.724373	0.188571	2411	1.22939e-09	0.402895	0.137813	2411	2.0751e-05	-0.315768	0.25812	2411	0.0179159
								ms		Tongue	1	1	1	0.545007	0.227881	4299		2.14327e-12	0.660529	0.1279	4299	1.5016e-15	0.462437	0.231624	4299	1.50921e-12	0.67601	0.202983	4299	1.63856e-14	0.630725	0.218978	4299	4.79286e-14	0.721296	0.187671	4299	5.73835e-15	0.400738	0.134131	4299	1.52143e-08	-0.334759	0.251198	4299	0.000314009
								o Note: Sample type
								o s = 2 samples of same sampling-step were compared (eg. Both before kiss1(1=blue), Both after kiss1(2=red) or Both after kiss2(4=green); Note: Samples After Yoghurt = Before kiss2: were excluded)
								o ms = 2 samples of different sampling-steps were compared were excluded)
Compared samples		Saliva/Tongue			Indiv			Couple			Sampling
A	B	A	B	0 if A=B	A	B	0 if A=B	A	B	0 if A=B	A	B	0 if A=B	morisitahorn					braycurtis				structpearson				thetayc				thetayc_lci				thetayc_hci				speciesprofile				spearman
TCMID01.001	TCMID01.045	S	S	0	i01	i01	0	1	1	0	1	1	0	0.974888					0.835966				0.023903				0.987284				0.981876				0.992692				0.724101				-0.416054
TCMID01.002	TCMID01.046	S	S	0	i02	i02	0	1	1	0	1	1	0	0.957836					0.905345				0.041982				0.978464				0.970865				0.986063				0.592374				-0.656422
TCMID01.003	TCMID01.047	S	S	0	i03	i03	0	2	2	0	1	1	0	0.020134					0.239008				0.98011				0.039473				0.014104				0.064843				0.05844				-0.804228
TCMID01.004	TCMID01.048	S	S	0	i04	i04	0	2	2	0	1	1	0	0.02131					0.302901				0.985414				0.041731				0.002995				0.080468				0.066498				-0.12388
TCMID01.005	TCMID01.049	S	S	0	i05	i05	0	3	3	0	1	1	0	0.031743					0.583904				0.969693				0.061532				0.013283				0.109782				0.090265				-0.732365
TCMID01.006	TCMID01.050	S	S	0	i06	i06	0	3	3	0	1	1	0	0.941186					0.713748				0.057685				0.969702				0.960984				0.97842				0.694947				-0.59595
TCMID01.052	TCMID01.098	S	S	0	i02	i02	0	1	1	0	2	2	0	0.387752					0.608343				0.619201				0.55882				0.498919				0.618721				0.298081				-0.503245
TCMID01.053	TCMID01.099	S	S	0	i03	i03	0	2	2	0	2	2	0	0.332754					0.45491				0.715123				0.499348				0.430162				0.568534				0.285043				-0.570236
TCMID01.054	TCMID01.100	S	S	0	i04	i04	0	2	2	0	2	2	0	0.595587					0.74277				0.567055				0.746542				0.703545				0.789539				0.623578				-0.446587
TCMID01.055	TCMID01.101	S	S	0	i05	i05	0	3	3	0	2	2	0	0.016158					0.391341				0.988711				0.031803				0.008674				0.054931				0.062867				-0.646968
TCMID01.056	TCMID01.102	S	S	0	i06	i06	0	3	3	0	2	2	0	0.006166					0.358255				0.995156				0.012257				-0.002031				0.026545				0.055071				-0.514271
TCMID01.128	TCMID01.150	S	S	0	i02	i02	0	1	1	0	4	4	0	0.213361					0.306458				0.788265				0.351686				0.300189				0.403183				0.218256				-0.120667
TCMID01.129	TCMID01.151	S	S	0	i04	i04	0	2	2	0	4	4	0	0.635313					0.703098				0.469538				0.776992				0.747761				0.806224				0.648309				-0.430431
TCMID01.130	TCMID01.152	S	S	0	i06	i06	0	3	3	0	4	4	0	0.006452					0.207428				0.994052				0.01282				0.004506				0.021134				0.043904				-0.277067
TCMID01.001	TCMID01.097	S	S	0	i01	i01	0	1	1	0	1	2	1	0.973791					0.841718				0.024999				0.986722				0.981221				0.992223				0.722887				-0.387261
TCMID01.045	TCMID01.097	S	S	0	i01	i01	0	1	1	0	1	2	1	0.007674					0.188345				0.992319				0.01523				0.007407				0.023054				0.06384				-0.261166
TCMID01.002	TCMID01.052	S	S	0	i02	i02	0	1	1	0	1	2	1	0.09568					0.295685				0.916425				0.174649				0.10419				0.245109				0.148315				-0.32996
TCMID01.046	TCMID01.052	S	S	0	i02	i02	0	1	1	0	1	2	1	0.953732					0.882832				0.048744				0.976318				0.96974				0.982897				0.559986				-0.707012
TCMID01.002	TCMID01.098	S	S	0	i02	i02	0	1	1	0	1	2	1	0.186547					0.564822				0.812989				0.314437				0.260298				0.368576				0.223054				-0.626424
TCMID01.046	TCMID01.098	S	S	0	i02	i02	0	1	1	0	1	2	1	0.921315					0.851675				0.080044				0.959046				0.948477				0.969616				0.580369				-0.827546
TCMID01.003	TCMID01.053	S	S	0	i03	i03	0	2	2	0	1	2	1	0.556684					0.562569				0.469257				0.715218				0.664668				0.765768				0.372257				-0.644091
TCMID01.047	TCMID01.053	S	S	0	i03	i03	0	2	2	0	1	2	1	0.546772					0.530806				0.475846				0.706985				0.6544				0.75957				0.372128				-0.539871
TCMID01.003	TCMID01.099	S	S	0	i03	i03	0	2	2	0	1	2	1	0.233925					0.429395				0.765438				0.379156				0.308073				0.450239				0.193783				-0.921094
TCMID01.047	TCMID01.099	S	S	0	i03	i03	0	2	2	0	1	2	1	0.185823					0.406314				0.814672				0.313408				0.240812				0.386004				0.175031				-0.731994
TCMID01.004	TCMID01.054	S	S	0	i04	i04	0	2	2	0	1	2	1	0.034749					0.304264				0.968767				0.067165				0.015165				0.119165				0.086107				-0.214873
TCMID01.048	TCMID01.054	S	S	0	i04	i04	0	2	2	0	1	2	1	0.019967					0.20434				0.980437				0.039151				0.004773				0.07353				0.06145				-0.14305
TCMID01.004	TCMID01.100	S	S	0	i04	i04	0	2	2	0	1	2	1	0.702864					0.759976				0.392489				0.825508				0.798495				0.852521				0.686885				-0.369919
TCMID01.048	TCMID01.100	S	S	0	i04	i04	0	2	2	0	1	2	1	0.69284					0.762257				0.439944				0.818553				0.784745				0.852362				0.66954				-0.464878
TCMID01.005	TCMID01.055	S	S	0	i05	i05	0	3	3	0	1	2	1	0.145318					0.358734				0.85524				0.25376				0.195582				0.311938				0.18335				-0.494799
TCMID01.049	TCMID01.055	S	S	0	i05	i05	0	3	3	0	1	2	1	0.137805					0.633663				0.86647				0.24223				0.181316				0.303144				0.183992				-0.638611
TCMID01.005	TCMID01.101	S	S	0	i05	i05	0	3	3	0	1	2	1	0.137254					0.491942				0.863556				0.241378				0.188102				0.294654				0.187311				-0.905117
TCMID01.049	TCMID01.101	S	S	0	i05	i05	0	3	3	0	1	2	1	0.113376					0.752146				0.88635				0.203661				0.148198				0.259124				0.174943				-1.09833
TCMID01.006	TCMID01.056	S	S	0	i06	i06	0	3	3	0	1	2	1	0.962213					0.738353				0.036618				0.980743				0.976093				0.985393				0.696721				-0.786151
TCMID01.050	TCMID01.056	S	S	0	i06	i06	0	3	3	0	1	2	1	0.004007					0.207048				0.996153				0.007982				0.002973				0.012991				0.043631				-0.621045
TCMID01.006	TCMID01.102	S	S	0	i06	i06	0	3	3	0	1	2	1	0.968127					0.827378				0.030662				0.983805				0.979041				0.988569				0.71623				-0.924495
TCMID01.050	TCMID01.102	S	S	0	i06	i06	0	3	3	0	1	2	1	0.006319					0.384256				0.99423				0.012559				0.001031				0.024087				0.056238				-0.560105
TCMID01.007	TCMID01.057	S	S	0	i09	i09	0	5	5	0	1	2	1	0.086565					0.363838				0.913151				0.159337				0.111432				0.207242				0.127428				-0.432863
TCMID01.008	TCMID01.058	S	S	0	i10	i10	0	5	5	0	1	2	1	0.257401					0.520353				0.748467				0.409418				0.353346				0.465489				0.246743				-0.463059
TCMID01.009	TCMID01.059	S	S	0	i11	i11	0	6	6	0	1	2	1	0.028769					0.397447				0.971101				0.05593				0.028094				0.083766				0.064724				-0.915447
TCMID01.010	TCMID01.060	S	S	0	i12	i12	0	6	6	0	1	2	1	0.012041					0.366408				0.988241				0.023796				0.010319				0.037273				0.049136				-0.847522
TCMID01.011	TCMID01.061	S	S	0	i13	i13	0	7	7	0	1	2	1	0.062658					0.534346				0.947427				0.117927				0.031947				0.203908				0.111816				-0.252317
TCMID01.012	TCMID01.062	S	S	0	i14	i14	0	7	7	0	1	2	1	0.729981					0.831589				0.272741				0.843918				0.802056				0.88578				0.518298				-0.400155
TCMID01.013	TCMID01.063	S	S	0	i15	i15	0	8	8	0	1	2	1	0.719578					0.597633				0.280915				0.836924				0.801368				0.87248				0.47271				-0.042296
TCMID01.014	TCMID01.064	S	S	0	i16	i16	0	8	8	0	1	2	1	0.951556					0.798627				0.047396				0.975177				0.967915				0.982439				0.630506				-1.06192
TCMID01.015	TCMID01.065	S	S	0	i17	i17	0	9	9	0	1	2	1	0.115855					0.352902				0.885263				0.207652				0.150129				0.265175				0.149442				-0.275949
TCMID01.016	TCMID01.066	S	S	0	i18	i18	0	9	9	0	1	2	1	0.056151					0.376963				0.948287				0.106331				0.058245				0.154416				0.07574				-0.546113
TCMID01.018	TCMID01.068	S	S	0	i20	i20	0	10	10	0	1	2	1	0.101399					0.472422				0.898681				0.184127				0.130068				0.238186				0.1172				-0.912268
TCMID01.019	TCMID01.069	S	S	0	i21	i21	0	11	11	0	1	2	1	0.068369					0.371706				0.932277				0.127987				0.073392				0.182582				0.105004				-0.5347
TCMID01.020	TCMID01.070	S	S	0	i22	i22	0	11	11	0	1	2	1	0.048025					0.30929				0.95739				0.091648				0.054129				0.129167				0.103195				-0.497798
TCMID01.021	TCMID01.071	S	S	0	i23	i23	0	12	12	0	1	2	1	0.05976					0.319364				0.94554				0.11278				0.062543				0.163018				0.110954				-0.323936
TCMID01.022	TCMID01.072	S	S	0	i24	i24	0	12	12	0	1	2	1	0.017389					0.282417				0.984381				0.034184				0.012558				0.055809				0.073879				-0.094003
TCMID01.023	TCMID01.073	S	S	0	i25	i25	0	13	13	0	1	2	1	0.600482					0.651543				0.491505				0.750376				0.722499				0.778253				0.448898				-0.683492
TCMID01.024	TCMID01.074	S	S	0	i26	i26	0	13	13	0	1	2	1	0.105672					0.514716				0.933212				0.191145				0.101511				0.28078				0.194743				-0.362995
TCMID01.025	TCMID01.075	S	S	0	i27	i27	0	14	14	0	1	2	1	0.252348					0.725926				0.749532				0.403				0.310181				0.495818				0.264974				0.320722
TCMID01.026	TCMID01.076	S	S	0	i28	i28	0	14	14	0	1	2	1	0.365392					0.428044				0.648148				0.535219				0.469585				0.600852				0.272282				-0.274395
TCMID01.027	TCMID01.077	S	S	0	i29	i29	0	15	15	0	1	2	1	0.048535					0.365922				0.952682				0.092577				0.059656				0.125498				0.101379				-0.556205
TCMID01.028	TCMID01.078	S	S	0	i30	i30	0	15	15	0	1	2	1	0.049503					0.396483				0.960349				0.094336				0.045847				0.142825				0.104223				-0.866197
TCMID01.029	TCMID01.079	S	S	0	i31	i31	0	16	16	0	1	2	1	0.483813					0.573529				0.516994				0.652122				0.586285				0.717958				0.312552				0.033683
TCMID01.030	TCMID01.080	S	S	0	i32	i32	0	16	16	0	1	2	1	0.131567					0.367415				0.899741				0.232539				0.153744				0.311334				0.168487				-0.358617
TCMID01.033	TCMID01.085	S	S	0	i35	i35	0	18	18	0	1	2	1	0.110692					0.537063				0.908719				0.19932				0.112732				0.285909				0.180155				-0.623171
TCMID01.034	TCMID01.086	S	S	0	i36	i36	0	18	18	0	1	2	1	0.027443					0.32349				0.972944				0.053419				0.03001				0.076828				0.113869				-0.366064
TCMID01.031	TCMID01.081	S	S	0	i37	i37	0	19	19	0	1	2	1	0.102489					0.620619				0.89809				0.185923				0.118562				0.253284				0.133003				-0.763703
TCMID01.032	TCMID01.082	S	S	0	i38	i38	0	19	19	0	1	2	1	0.062582					0.396971				0.969333				0.117792				0.066116				0.169469				0.197862				-0.114375
TCMID01.037	TCMID01.089	S	S	0	i39	i39	0	20	20	0	1	2	1	0.746214					0.752222				0.252879				0.854665				0.822096				0.887234				0.45485				-0.048678
TCMID01.038	TCMID01.090	S	S	0	i40	i40	0	20	20	0	1	2	1	1					1				-0.00044				1				1				1				1.25445				0.577006
TCMID01.039	TCMID01.091	S	S	0	i41	i41	0	21	21	0	1	2	1	0.740093					0.997399				0.3296				0.850636				0.576092				1.12518				0.552112				-0.307816
TCMID01.040	TCMID01.092	S	S	0	i42	i42	0	21	21	0	1	2	1	0.899325					0.98957				0.108505				0.946995				0.860213				1.03378				0.582396				-0.070596
TCMID01.041	TCMID01.093	S	S	0	i43	i43	0	22	22	0	1	2	1	0.053754					0.326389				0.948246				0.102024				0.064854				0.139193				0.146979				0.049251
TCMID01.042	TCMID01.094	S	S	0	i44	i44	0	22	22	0	1	2	1	0.02004					0.33908				0.986278				0.039294				0.004396				0.074191				0.073689				-0.759629
TCMID01.043	TCMID01.095	S	S	0	i45	i45	0	23	23	0	1	2	1	0.01259					0.336134				0.987869				0.024866				0.015348				0.034384				0.063034				-0.619474
TCMID01.044	TCMID01.096	S	S	0	i46	i46	0	23	23	0	1	2	1	0.016526					0.321802				0.983809				0.032514				0.018277				0.046751				0.076852				-0.178576
TCMID01.002	TCMID01.128	S	S	0	i02	i02	0	1	1	0	1	4	1	0.05938					0.320848				0.941837				0.112104				0.071807				0.152401				0.122762				-0.407383
TCMID01.046	TCMID01.128	S	S	0	i02	i02	0	1	1	0	1	4	1	0.942529					0.883688				0.058771				0.970414				0.96218				0.978649				0.576556				-0.569032
TCMID01.002	TCMID01.150	S	S	0	i02	i02	0	1	1	0	1	4	1	0.243551					0.423295				0.762152				0.391703				0.336894				0.446511				0.240219				-0.318633
TCMID01.046	TCMID01.150	S	S	0	i02	i02	0	1	1	0	1	4	1	0.9567					0.897179				0.044878				0.977871				0.970911				0.984831				0.566818				-0.543735
TCMID01.004	TCMID01.129	S	S	0	i04	i04	0	2	2	0	1	4	1	0.728604					0.780076				0.354975				0.842997				0.815388				0.870606				0.691012				-0.11159
TCMID01.048	TCMID01.129	S	S	0	i04	i04	0	2	2	0	1	4	1	0.714253					0.77933				0.40492				0.833311				0.798826				0.867796				0.671398				-0.249024
TCMID01.004	TCMID01.151	S	S	0	i04	i04	0	2	2	0	1	4	1	0.70574					0.58197				0.292378				0.827488				0.801478				0.853499				0.409803				-0.495588
TCMID01.048	TCMID01.151	S	S	0	i04	i04	0	2	2	0	1	4	1	0.650998					0.625483				0.350566				0.788611				0.753984				0.823239				0.372999				-0.551726
TCMID01.006	TCMID01.130	S	S	0	i06	i06	0	3	3	0	1	4	1	0.92833					0.665953				0.073041				0.962833				0.955004				0.970662				0.628463				-0.62504
TCMID01.050	TCMID01.130	S	S	0	i06	i06	0	3	3	0	1	4	1	0.047802					0.275153				0.976422				0.091242				0.037762				0.144721				0.137597				-0.434721
TCMID01.006	TCMID01.152	S	S	0	i06	i06	0	3	3	0	1	4	1	0.930213					0.670746				0.071714				0.963845				0.956315				0.971375				0.621945				-0.599525
TCMID01.050	TCMID01.152	S	S	0	i06	i06	0	3	3	0	1	4	1	0.0571					0.309965				0.974295				0.108031				0.053392				0.162671				0.148548				-0.505873
TCMID01.008	TCMID01.131	S	S	0	i10	i10	0	5	5	0	1	4	1	0.220379					0.379168				0.780199				0.361164				0.305694				0.416635				0.218974				-0.37444
TCMID01.010	TCMID01.132	S	S	0	i12	i12	0	6	6	0	1	4	1	0.054482					0.293153				0.946399				0.103334				0.06054				0.146129				0.100809				-0.531059
TCMID01.012	TCMID01.133	S	S	0	i14	i14	0	7	7	0	1	4	1	0.019638					0.282877				0.98373				0.038519				0.017385				0.059654				0.088411				-0.301656
TCMID01.014	TCMID01.134	S	S	0	i16	i16	0	8	8	0	1	4	1	0.050379					0.481671				0.972947				0.095926				0.051549				0.140303				0.140418				-0.546734
TCMID01.016	TCMID01.135	S	S	0	i18	i18	0	9	9	0	1	4	1	0.063271					0.320352				0.938219				0.119012				0.064498				0.173525				0.087076				-0.526514
TCMID01.020	TCMID01.137	S	S	0	i22	i22	0	11	11	0	1	4	1	0.048761					0.366115				0.954519				0.092987				0.048572				0.137403				0.105076				-0.3137
TCMID01.022	TCMID01.138	S	S	0	i24	i24	0	12	12	0	1	4	1	0.045195					0.241469				0.961344				0.086481				0.041204				0.131758				0.109229				-0.19585
TCMID01.024	TCMID01.139	S	S	0	i26	i26	0	13	13	0	1	4	1	0.075545					0.572621				0.945125				0.140478				0.074187				0.206768				0.156393				-0.156551
TCMID01.026	TCMID01.140	S	S	0	i28	i28	0	14	14	0	1	4	1	0.139555					0.376915				0.86229				0.244929				0.175058				0.3148				0.178877				-0.308364
TCMID01.028	TCMID01.141	S	S	0	i30	i30	0	15	15	0	1	4	1	0.291574					0.483902				0.712489				0.451501				0.38814				0.514863				0.249205				-0.971066
TCMID01.030	TCMID01.142	S	S	0	i32	i32	0	16	16	0	1	4	1	0.723548					0.629818				0.276967				0.839603				0.809971				0.869235				0.416793				-0.205218
TCMID01.034	TCMID01.144	S	S	0	i36	i36	0	18	18	0	1	4	1	0.056306					0.36871				0.96094				0.106609				0.064224				0.148994				0.151789				-0.585481
TCMID01.032	TCMID01.118	S	S	0	i38	i38	0	19	19	0	1	4	1	0.018253					0.279795				0.995187				0.035851				0.016312				0.055391				0.130878				-0.194233
TCMID01.038	TCMID01.146	S	S	0	i40	i40	0	20	20	0	1	4	1	0.028565					0.348554				0.994485				0.055544				0.026501				0.084588				0.164305				0.434831
TCMID01.040	TCMID01.147	S	S	0	i42	i42	0	21	21	0	1	4	1	0.4625					0.584112				0.539167				0.632478				0.578618				0.686339				0.339696				-0.405375
TCMID01.042	TCMID01.148	S	S	0	i44	i44	0	22	22	0	1	4	1	0.116942					0.501554				0.890441				0.209397				0.158828				0.259966				0.179784				-0.449956
TCMID01.044	TCMID01.149	S	S	0	i46	i46	0	23	23	0	1	4	1	0.011183					0.255963				0.989437				0.022118				0.010687				0.033549				0.065255				0.111064
TCMID01.052	TCMID01.128	S	S	0	i02	i02	0	1	1	0	2	4	1	0.135608					0.367942				0.869327				0.238828				0.17868				0.298977				0.171241				-0.284766
TCMID01.098	TCMID01.128	S	S	0	i02	i02	0	1	1	0	2	4	1	0.163028					0.393652				0.837638				0.28035				0.226657				0.334043				0.203105				-0.316195
TCMID01.052	TCMID01.150	S	S	0	i02	i02	0	1	1	0	2	4	1	0.39734					0.49276				0.601703				0.568709				0.514633				0.622785				0.28146				-0.267554
TCMID01.098	TCMID01.150	S	S	0	i02	i02	0	1	1	0	2	4	1	0.109821					0.345609				0.897065				0.197907				0.139305				0.25651				0.161049				-0.270965
TCMID01.054	TCMID01.129	S	S	0	i04	i04	0	2	2	0	2	4	1	0.615491					0.740129				0.533607				0.761986				0.717946				0.806027				0.626141				-0.233601
TCMID01.100	TCMID01.129	S	S	0	i04	i04	0	2	2	0	2	4	1	0.002601					0.605457				0.997503				0.005188				0.001417				0.008958				0.053361				0.101247
TCMID01.054	TCMID01.151	S	S	0	i04	i04	0	2	2	0	2	4	1	0.61023					0.626813				0.390383				0.757941				0.719754				0.796129				0.36605				-0.49084
TCMID01.100	TCMID01.151	S	S	0	i04	i04	0	2	2	0	2	4	1	0.637088					0.770543				0.471607				0.778318				0.750317				0.806319				0.656973				-0.631645
TCMID01.056	TCMID01.130	S	S	0	i06	i06	0	3	3	0	2	4	1	0.047602					0.297778				0.97284				0.090878				0.039046				0.14271				0.135803				-0.5413
TCMID01.102	TCMID01.130	S	S	0	i06	i06	0	3	3	0	2	4	1	0.06737					0.455154				0.96397				0.126236				0.061942				0.19053				0.166768				-0.459559
TCMID01.056	TCMID01.152	S	S	0	i06	i06	0	3	3	0	2	4	1	0.054217					0.332332				0.972946				0.102858				0.049469				0.156246				0.143121				-0.506635
TCMID01.102	TCMID01.152	S	S	0	i06	i06	0	3	3	0	2	4	1	0.076901					0.51773				0.962401				0.142818				0.077702				0.207935				0.176086				-0.685403
TCMID01.058	TCMID01.131	S	S	0	i10	i10	0	5	5	0	2	4	1	0.044446					0.375773				0.958232				0.085109				0.048687				0.121531				0.105162				-0.342905
TCMID01.060	TCMID01.132	S	S	0	i12	i12	0	6	6	0	2	4	1	0.05341					0.39705				0.948947				0.101404				0.050047				0.152761				0.10117				-0.861361
TCMID01.062	TCMID01.133	S	S	0	i14	i14	0	7	7	0	2	4	1	0.730137					0.778505				0.269496				0.844022				0.802158				0.885886				0.494556				-0.46821
TCMID01.064	TCMID01.134	S	S	0	i16	i16	0	8	8	0	2	4	1	0.912279					0.728445				0.086161				0.954128				0.941186				0.967069				0.550824				-1.10011
TCMID01.066	TCMID01.135	S	S	0	i18	i18	0	9	9	0	2	4	1	0.106986					0.378834				0.904335				0.193292				0.118205				0.268379				0.1083				-0.723988
TCMID01.070	TCMID01.137	S	S	0	i22	i22	0	11	11	0	2	4	1	0.07439					0.390254				0.925614				0.138478				0.104169				0.172788				0.122778				-0.542385
TCMID01.072	TCMID01.138	S	S	0	i24	i24	0	12	12	0	2	4	1	0.057247					0.258384				0.957696				0.108295				0.05533				0.161259				0.127273				-0.159898
TCMID01.074	TCMID01.139	S	S	0	i26	i26	0	13	13	0	2	4	1	0.067004					0.267277				0.936084				0.125593				0.082675				0.168511				0.169017				-0.311689
TCMID01.076	TCMID01.140	S	S	0	i28	i28	0	14	14	0	2	4	1	0.196175					0.454262				0.811346				0.328004				0.26743				0.388579				0.191219				-0.179745
TCMID01.078	TCMID01.141	S	S	0	i30	i30	0	15	15	0	2	4	1	0.296304					0.386861				0.703131				0.457152				0.394327				0.519977				0.26915				-0.63229
TCMID01.080	TCMID01.142	S	S	0	i32	i32	0	16	16	0	2	4	1	0.457428					0.458469				0.545756				0.627719				0.577355				0.678084				0.289707				-0.3955
TCMID01.086	TCMID01.144	S	S	0	i36	i36	0	18	18	0	2	4	1	0.03851					0.427291				0.974039				0.074164				0.029168				0.11916				0.123371				-0.409434
TCMID01.082	TCMID01.118	S	S	0	i38	i38	0	19	19	0	2	4	1	0.128149					0.417767				0.951986				0.227184				0.166277				0.288091				0.316003				-0.122815
TCMID01.090	TCMID01.146	S	S	0	i40	i40	0	20	20	0	2	4	1	1					1				-0.000547				1				1				1				1.17107				0.34325
TCMID01.092	TCMID01.147	S	S	0	i42	i42	0	21	21	0	2	4	1	0.400393					0.989906				0.631585				0.57183				0.2174				0.92626				0.401673				-0.129211
TCMID01.094	TCMID01.148	S	S	0	i44	i44	0	22	22	0	2	4	1	0.121962					0.356962				0.877911				0.217409				0.155614				0.279204				0.19352				-0.345434
TCMID01.096	TCMID01.149	S	S	0	i46	i46	0	23	23	0	2	4	1	0.013437					0.232867				0.988511				0.026518				0.013036				0.039999				0.070611				-0.297071
TCMID01.001	TCMID01.002	S	S	0	i01	i02	1	1	1	0	1	1	0	0.586779					0.669713				0.438509				0.739585				0.690317				0.788854				0.487734				-0.444346
TCMID01.001	TCMID01.046	S	S	0	i01	i02	1	1	1	0	1	1	0	0.991297					0.893696				0.007413				0.995629				0.994011				0.997248				0.707043				-0.553568
TCMID01.045	TCMID01.046	S	S	0	i01	i02	1	1	1	0	1	1	0	0.969965					0.833508				0.028802				0.984753				0.980196				0.98931				0.695553				-0.607641
TCMID01.002	TCMID01.045	S	S	0	i02	i01	1	1	1	0	1	1	0	0.923224					0.817982				0.079749				0.96008				0.949312				0.970847				0.607604				-0.585081
TCMID01.052	TCMID01.097	S	S	0	i02	i01	1	1	1	0	2	2	0	0.92514					0.798481				0.082784				0.961115				0.951643				0.970586				0.578008				-0.387921
TCMID01.097	TCMID01.098	S	S	0	i01	i02	1	1	1	0	2	2	0	0.913978					0.850794				0.089576				0.955056				0.942859				0.967253				0.603072				-0.643862
TCMID01.003	TCMID01.004	S	S	0	i03	i04	1	2	2	0	1	1	0	0.652881					0.555455				0.34989				0.789992				0.755807				0.824176				0.360012				-0.574733
TCMID01.003	TCMID01.048	S	S	0	i03	i04	1	2	2	0	1	1	0	0.587576					0.568802				0.410718				0.740218				0.693511				0.786924				0.319997				-0.804395
TCMID01.047	TCMID01.048	S	S	0	i03	i04	1	2	2	0	1	1	0	0.556093					0.556351				0.441975				0.714729				0.664178				0.765281				0.315157				-0.708826
TCMID01.004	TCMID01.047	S	S	0	i04	i03	1	2	2	0	1	1	0	0.623933					0.567723				0.377889				0.768422				0.731305				0.805539				0.355764				-0.60733
TCMID01.053	TCMID01.054	S	S	0	i03	i04	1	2	2	0	2	2	0	0.835144					0.656287				0.168606				0.910167				0.890347				0.929987				0.469354				-0.246258
TCMID01.054	TCMID01.099	S	S	0	i04	i03	1	2	2	0	2	2	0	0.453647					0.522097				0.548084				0.62415				0.563532				0.684768				0.282063				-0.501741
TCMID01.053	TCMID01.100	S	S	0	i03	i04	1	2	2	0	2	2	0	0.913001					0.892941				0.102336				0.954522				0.939681				0.969364				0.811723				-0.439187
TCMID01.099	TCMID01.100	S	S	0	i03	i04	1	2	2	0	2	2	0	0.569132					0.788668				0.655962				0.72541				0.68571				0.765109				0.600349				-0.51641
TCMID01.005	TCMID01.006	S	S	0	i05	i06	1	3	3	0	1	1	0	0.965453					0.822304				0.035621				0.982423				0.97697				0.987876				0.615533				-0.896541
TCMID01.005	TCMID01.050	S	S	0	i05	i06	1	3	3	0	1	1	0	0.945823					0.806769				0.055612				0.972157				0.963317				0.980998				0.585991				-0.704808
TCMID01.049	TCMID01.050	S	S	0	i05	i06	1	3	3	0	1	1	0	0.964467					0.874447				0.035261				0.981912				0.974837				0.988988				0.603298				-0.818804
TCMID01.006	TCMID01.049	S	S	0	i06	i05	1	3	3	0	1	1	0	0.977654					0.893221				0.022007				0.988701				0.984694				0.992707				0.630611				-1.0118
TCMID01.055	TCMID01.056	S	S	0	i05	i06	1	3	3	0	2	2	0	0.913859					0.748503				0.090393				0.954991				0.943675				0.966307				0.56018				-0.932375
TCMID01.056	TCMID01.101	S	S	0	i06	i05	1	3	3	0	2	2	0	0.90888					0.764858				0.092897				0.952265				0.941456				0.963075				0.578071				-1.14052
TCMID01.055	TCMID01.102	S	S	0	i05	i06	1	3	3	0	2	2	0	0.931833					0.803519				0.072651				0.964714				0.953547				0.975881				0.586203				-0.758145
TCMID01.101	TCMID01.102	S	S	0	i05	i06	1	3	3	0	2	2	0	0.9274					0.850198				0.074872				0.962333				0.951473				0.973193				0.603758				-1.26693
TCMID01.007	TCMID01.008	S	S	0	i09	i10	1	5	5	0	1	1	0	0.732052					0.806244				0.265764				0.8453				0.813898				0.876702				0.378545				-1.04375
TCMID01.057	TCMID01.058	S	S	0	i09	i10	1	5	5	0	2	2	0	0.743484					0.758224				0.258237				0.852872				0.815605				0.890139				0.412046				-0.527012
TCMID01.009	TCMID01.010	S	S	0	i11	i12	1	6	6	0	1	1	0	0.40097					0.506073				0.604076				0.572417				0.508421				0.636414				0.261344				-1.00214
TCMID01.059	TCMID01.060	S	S	0	i11	i12	1	6	6	0	2	2	0	0.401394					0.504915				0.605939				0.57285				0.491346				0.654353				0.26562				-1.1488
TCMID01.011	TCMID01.012	S	S	0	i13	i14	1	7	7	0	1	1	0	0.115243					0.550417				0.929457				0.206669				0.152765				0.260573				0.194987				-0.695078
TCMID01.061	TCMID01.062	S	S	0	i13	i14	1	7	7	0	2	2	0	0.761987					0.749469				0.246008				0.864918				0.825907				0.903928				0.425523				-0.451644
TCMID01.013	TCMID01.014	S	S	0	i15	i16	1	8	8	0	1	1	0	0.914977					0.807893				0.084581				0.955601				0.944029				0.967173				0.614126				-0.407706
TCMID01.063	TCMID01.064	S	S	0	i15	i16	1	8	8	0	2	2	0	0.80892					0.750349				0.191144				0.894368				0.867958				0.920778				0.50568				-0.984415
TCMID01.015	TCMID01.016	S	S	0	i17	i18	1	9	9	0	1	1	0	0.378547					0.535692				0.637799				0.549197				0.483474				0.61492				0.235848				-0.423508
TCMID01.065	TCMID01.066	S	S	0	i17	i18	1	9	9	0	2	2	0	0.446588					0.646893				0.596194				0.617436				0.544503				0.69037				0.257078				-0.686664
TCMID01.067	TCMID01.068	S	S	0	i19	i20	1	10	10	0	2	2	0	0.304363					0.568779				0.752227				0.466685				0.3842				0.54917				0.262934				-1.0419
TCMID01.019	TCMID01.020	S	S	0	i21	i22	1	11	11	0	1	1	0	0.835614					0.700923				0.164584				0.910447				0.89012				0.930773				0.415886				-0.709139
TCMID01.069	TCMID01.070	S	S	0	i21	i22	1	11	11	0	2	2	0	0.791224					0.748634				0.207396				0.883445				0.856574				0.910315				0.373198				-0.927563
TCMID01.021	TCMID01.022	S	S	0	i23	i24	1	12	12	0	1	1	0	0.843183					0.747704				0.155946				0.914921				0.894691				0.93515				0.469577				-0.413182
TCMID01.071	TCMID01.072	S	S	0	i23	i24	1	12	12	0	2	2	0	0.856491					0.757263				0.14759				0.922699				0.90561				0.939788				0.470422				-0.637904
TCMID01.023	TCMID01.024	S	S	0	i25	i26	1	13	13	0	1	1	0	0.789698					0.860693				0.217411				0.882493				0.863924				0.901062				0.395264				-0.820814
TCMID01.073	TCMID01.074	S	S	0	i25	i26	1	13	13	0	2	2	0	0.793332					0.756535				0.20612				0.884758				0.865376				0.90414				0.627689				-0.739655
TCMID01.025	TCMID01.026	S	S	0	i27	i28	1	14	14	0	1	1	0	0.220958					0.766046				0.782497				0.361942				0.260404				0.46348				0.245742				-0.043461
TCMID01.075	TCMID01.076	S	S	0	i27	i28	1	14	14	0	2	2	0	0.481413					0.555102				0.531387				0.649937				0.588317				0.711558				0.316306				-0.287869
TCMID01.027	TCMID01.028	S	S	0	i29	i30	1	15	15	0	1	1	0	0.917453					0.765166				0.079856				0.956949				0.944943				0.968956				0.434214				-0.99917
TCMID01.077	TCMID01.078	S	S	0	i29	i30	1	15	15	0	2	2	0	0.920888					0.77497				0.076869				0.958815				0.946866				0.970763				0.455881				-0.749821
TCMID01.029	TCMID01.030	S	S	0	i31	i32	1	16	16	0	1	1	0	0.82295					0.739071				0.178164				0.902877				0.880157				0.925597				0.432633				-0.507447
TCMID01.079	TCMID01.080	S	S	0	i31	i32	1	16	16	0	2	2	0	0.269346					0.493213				0.739717				0.424385				0.364083				0.484688				0.226364				-0.64659
TCMID01.033	TCMID01.034	S	S	0	i35	i36	1	18	18	0	1	1	0	0.071223					0.363737				0.940508				0.132976				0.096812				0.16914				0.172974				-0.582426
TCMID01.085	TCMID01.086	S	S	0	i35	i36	1	18	18	0	2	2	0	0.206262					0.611408				0.839605				0.341985				0.247593				0.436377				0.266992				-0.612104
TCMID01.031	TCMID01.032	S	S	0	i37	i38	1	19	19	0	1	1	0	0.353071					0.687114				0.85469				0.521881				0.449231				0.59453				0.409382				-0.434011
TCMID01.081	TCMID01.082	S	S	0	i37	i38	1	19	19	0	2	2	0	0.160919					0.707457				0.935341				0.277228				0.164918				0.389537				0.22816				-0.600716
TCMID01.037	TCMID01.038	S	S	0	i39	i40	1	20	20	0	1	1	0	0.847413					0.882264				0.197113				0.917405				0.900738				0.934072				0.770558				-0.175631
TCMID01.089	TCMID01.090	S	S	0	i39	i40	1	20	20	0	2	2	0	1					1				-0.000861				1				1				1				1.07249				0.238148
TCMID01.039	TCMID01.040	S	S	0	i41	i42	1	21	21	0	1	1	0	0.814722					0.782438				0.185292				0.897903				0.872791				0.923015				0.393849				-0.730096
TCMID01.091	TCMID01.092	S	S	0	i41	i42	1	21	21	0	2	2	0	1					1				-0.001122				1				1				1				0.773718				0.912224
TCMID01.041	TCMID01.042	S	S	0	i43	i44	1	22	22	0	1	1	0	0.757575					0.766219				0.246813				0.862069				0.828866				0.895271				0.482872				-0.583911
TCMID01.093	TCMID01.094	S	S	0	i43	i44	1	22	22	0	2	2	0	0.833079					0.786249				0.167962				0.90894				0.887661				0.930219				0.551476				-0.567409
TCMID01.043	TCMID01.044	S	S	0	i45	i46	1	23	23	0	1	1	0	0.935678					0.868036				0.062727				0.96677				0.957486				0.976055				0.56106				-0.647919
TCMID01.095	TCMID01.096	S	S	0	i45	i46	1	23	23	0	2	2	0	0.874686					0.80412				0.123645				0.933155				0.919468				0.946841				0.542583				-1.0021
TCMID01.001	TCMID01.052	S	S	0	i01	i02	1	1	1	0	1	2	1	0.395567					0.584461				0.687307				0.566891				0.502858				0.630925				0.381457				-0.387793
TCMID01.045	TCMID01.052	S	S	0	i01	i02	1	1	1	0	1	2	1	0.928705					0.769965				0.078833				0.963035				0.954094				0.971975				0.580081				-0.419679
TCMID01.001	TCMID01.098	S	S	0	i01	i02	1	1	1	0	1	2	1	0.928517					0.838681				0.074478				0.962934				0.951894				0.973974				0.612963				-0.419717
TCMID01.045	TCMID01.098	S	S	0	i01	i02	1	1	1	0	1	2	1	0.921147					0.841483				0.082029				0.958955				0.947727				0.970183				0.606344				-0.631437
TCMID01.002	TCMID01.097	S	S	0	i02	i01	1	1	1	0	1	2	1	0.917951					0.834071				0.08528				0.95722				0.945699				0.968742				0.604957				-0.536329
TCMID01.046	TCMID01.097	S	S	0	i02	i01	1	1	1	0	1	2	1	0.956657					0.812038				0.042148				0.977849				0.9721				0.983597				0.689935				-0.50921
TCMID01.001	TCMID01.128	S	S	0	i01	i02	1	1	1	0	1	4	1	0.558193					0.634792				0.478259				0.716462				0.670481				0.762444				0.467618				-0.353175
TCMID01.045	TCMID01.128	S	S	0	i01	i02	1	1	1	0	1	4	1	0.924067					0.802147				0.080325				0.960535				0.95055				0.97052				0.597402				-0.342646
TCMID01.001	TCMID01.150	S	S	0	i01	i02	1	1	1	0	1	4	1	0.925038					0.810755				0.082105				0.96106				0.950504				0.971615				0.588877				-0.396741
TCMID01.045	TCMID01.150	S	S	0	i01	i02	1	1	1	0	1	4	1	0.92751					0.809524				0.078941				0.962392				0.952933				0.971851				0.585303				-0.411682
TCMID01.097	TCMID01.128	S	S	0	i01	i02	1	1	1	0	2	4	1	0.916781					0.811942				0.088131				0.956584				0.945783				0.967384				0.594117				-0.379346
TCMID01.097	TCMID01.150	S	S	0	i01	i02	1	1	1	0	2	4	1	0.92248					0.828959				0.084469				0.959677				0.949579				0.969775				0.582765				-0.359971
TCMID01.003	TCMID01.054	S	S	0	i03	i04	1	2	2	0	1	2	1	0.549269					0.538724				0.450234				0.709069				0.658199				0.759939				0.31455				-0.609105
TCMID01.047	TCMID01.054	S	S	0	i03	i04	1	2	2	0	1	2	1	0.50757					0.512821				0.491393				0.673362				0.617417				0.729306				0.305993				-0.491761
TCMID01.003	TCMID01.100	S	S	0	i03	i04	1	2	2	0	1	2	1	0.67393					0.836098				0.485107				0.805207				0.769861				0.840553				0.655737				-0.863933
TCMID01.047	TCMID01.100	S	S	0	i03	i04	1	2	2	0	1	2	1	0.628087					0.833615				0.543175				0.771564				0.730152				0.812976				0.63519				-0.593671
TCMID01.004	TCMID01.053	S	S	0	i04	i03	1	2	2	0	1	2	1	0.877027					0.699149				0.122882				0.934485				0.921467				0.947504				0.497458				-0.254627
TCMID01.048	TCMID01.053	S	S	0	i04	i03	1	2	2	0	1	2	1	0.852099					0.655939				0.152245				0.920144				0.903159				0.93713				0.468797				-0.440541
TCMID01.004	TCMID01.099	S	S	0	i04	i03	1	2	2	0	1	2	1	0.60743					0.508787				0.398256				0.755778				0.717541				0.794015				0.34307				-0.570173
TCMID01.048	TCMID01.099	S	S	0	i04	i03	1	2	2	0	1	2	1	0.529299					0.535516				0.470171				0.692211				0.639132				0.745291				0.299541				-0.585426
TCMID01.003	TCMID01.129	S	S	0	i03	i04	1	2	2	0	1	4	1	0.673048					0.781557				0.481203				0.804577				0.768102				0.841052				0.647087				-0.641726
TCMID01.047	TCMID01.129	S	S	0	i03	i04	1	2	2	0	1	4	1	0.627234					0.760454				0.538679				0.770921				0.728198				0.813643				0.626849				-0.546339
TCMID01.003	TCMID01.151	S	S	0	i03	i04	1	2	2	0	1	4	1	0.571118					0.596576				0.435223				0.727021				0.689139				0.764904				0.341941				-0.914639
TCMID01.047	TCMID01.151	S	S	0	i03	i04	1	2	2	0	1	4	1	0.533283					0.567925				0.471752				0.69561				0.654807				0.736413				0.333903				-0.704899
TCMID01.053	TCMID01.129	S	S	0	i03	i04	1	2	2	0	2	4	1	0.912446					0.901594				0.102177				0.954219				0.939158				0.96928				0.802483				-0.251251
TCMID01.099	TCMID01.129	S	S	0	i03	i04	1	2	2	0	2	4	1	0.566672					0.696335				0.652521				0.723409				0.681819				0.764998				0.591479				-0.381789
TCMID01.053	TCMID01.151	S	S	0	i03	i04	1	2	2	0	2	4	1	0.84306					0.731642				0.156849				0.914848				0.898317				0.931379				0.493067				-0.467995
TCMID01.099	TCMID01.151	S	S	0	i03	i04	1	2	2	0	2	4	1	0.496323					0.495308				0.514836				0.66339				0.621156				0.705624				0.315041				-0.554818
TCMID01.005	TCMID01.056	S	S	0	i05	i06	1	3	3	0	1	2	1	0.940172					0.811808				0.061208				0.969164				0.959594				0.978733				0.577238				-0.880143
TCMID01.049	TCMID01.056	S	S	0	i05	i06	1	3	3	0	1	2	1	0.958943					0.85689				0.040784				0.979041				0.971218				0.986864				0.594635				-0.904238
TCMID01.005	TCMID01.102	S	S	0	i05	i06	1	3	3	0	1	2	1	0.962458					0.85303				0.038466				0.98087				0.972758				0.988982				0.6046				-0.817057
TCMID01.049	TCMID01.102	S	S	0	i05	i06	1	3	3	0	1	2	1	0.973579					0.866828				0.026081				0.986613				0.980467				0.992758				0.619442				-0.669955
TCMID01.006	TCMID01.055	S	S	0	i06	i05	1	3	3	0	1	2	1	0.927244					0.711565				0.078506				0.962249				0.95413				0.970367				0.594694				-0.953549
TCMID01.050	TCMID01.055	S	S	0	i06	i05	1	3	3	0	1	2	1	0.907921					0.725584				0.097465				0.951738				0.939708				0.963769				0.565344				-0.690924
TCMID01.006	TCMID01.101	S	S	0	i06	i05	1	3	3	0	1	2	1	0.928764					0.755688				0.074061				0.963066				0.955506				0.970627				0.613839				-1.13609
TCMID01.050	TCMID01.101	S	S	0	i06	i05	1	3	3	0	1	2	1	0.905045					0.773374				0.097418				0.950156				0.93882				0.961493				0.583594				-1.11859
TCMID01.005	TCMID01.130	S	S	0	i05	i06	1	3	3	0	1	4	1	0.879037					0.772331				0.119698				0.935625				0.919968				0.951282				0.492007				-0.779748
TCMID01.049	TCMID01.130	S	S	0	i05	i06	1	3	3	0	1	4	1	0.91814					0.865872				0.07991				0.957323				0.943028				0.971618				0.515742				-0.787778
TCMID01.005	TCMID01.152	S	S	0	i05	i06	1	3	3	0	1	4	1	0.867366					0.73943				0.130963				0.928973				0.912971				0.944975				0.480117				-0.635051
TCMID01.049	TCMID01.152	S	S	0	i05	i06	1	3	3	0	1	4	1	0.912478					0.876623				0.08539				0.954236				0.939314				0.969158				0.505539				-0.926493
TCMID01.055	TCMID01.130	S	S	0	i05	i06	1	3	3	0	2	4	1	0.822358					0.62234				0.178065				0.902521				0.882377				0.922665				0.466256				-0.680478
TCMID01.101	TCMID01.130	S	S	0	i05	i06	1	3	3	0	2	4	1	0.822273					0.670616				0.176239				0.90247				0.884682				0.920257				0.487179				-0.936436
TCMID01.055	TCMID01.152	S	S	0	i05	i06	1	3	3	0	2	4	1	0.820519					0.632339				0.178979				0.901412				0.881946				0.920878				0.457181				-0.797086
TCMID01.101	TCMID01.152	S	S	0	i05	i06	1	3	3	0	2	4	1	0.822548					0.657143				0.175598				0.902635				0.885737				0.919533				0.47907				-1.03755
TCMID01.007	TCMID01.058	S	S	0	i09	i10	1	5	5	0	1	2	1	0.713016					0.741039				0.289624				0.832468				0.794564				0.870373				0.402302				-0.6507
TCMID01.008	TCMID01.057	S	S	0	i10	i09	1	5	5	0	1	2	1	0.736505					0.827331				0.261221				0.848261				0.814909				0.881614				0.381021				-0.779381
TCMID01.007	TCMID01.131	S	S	0	i09	i10	1	5	5	0	1	4	1	0.547537					0.704041				0.453221				0.707624				0.65797				0.757279				0.337506				-0.830101
TCMID01.057	TCMID01.131	S	S	0	i09	i10	1	5	5	0	2	4	1	0.573769					0.709838				0.426452				0.729166				0.679782				0.778549				0.346632				-0.440428
TCMID01.009	TCMID01.060	S	S	0	i11	i12	1	6	6	0	1	2	1	0.422564					0.571852				0.584595				0.594087				0.516379				0.671796				0.272283				-1.43151
TCMID01.010	TCMID01.059	S	S	0	i12	i11	1	6	6	0	1	2	1	0.381856					0.575434				0.623275				0.552672				0.486078				0.619265				0.255282				-0.883342
TCMID01.009	TCMID01.132	S	S	0	i11	i12	1	6	6	0	1	4	1	0.345895					0.530554				0.656003				0.514				0.44894				0.57906				0.236333				-0.996325
TCMID01.059	TCMID01.132	S	S	0	i11	i12	1	6	6	0	2	4	1	0.317922					0.589474				0.684086				0.48246				0.413677				0.551243				0.226803				-0.741125
TCMID01.011	TCMID01.062	S	S	0	i13	i14	1	7	7	0	1	2	1	0.733946					0.813024				0.266963				0.846561				0.80358				0.889543				0.442568				-0.578273
TCMID01.012	TCMID01.061	S	S	0	i14	i13	1	7	7	0	1	2	1	0.246744					0.79103				0.835745				0.395821				0.293937				0.497705				0.272377				-0.608084
TCMID01.011	TCMID01.133	S	S	0	i13	i14	1	7	7	0	1	4	1	0.123698					0.492524				0.900146				0.220162				0.168324				0.272				0.191639				-0.743639
TCMID01.061	TCMID01.133	S	S	0	i13	i14	1	7	7	0	2	4	1	0.251885					0.742943				0.802759				0.402409				0.301466				0.503351				0.259652				-0.719222
TCMID01.013	TCMID01.064	S	S	0	i15	i16	1	8	8	0	1	2	1	0.075902					0.435772				0.92407				0.141095				0.08703				0.19516				0.163781				-0.865091
TCMID01.014	TCMID01.063	S	S	0	i16	i15	1	8	8	0	1	2	1	0.202693					0.620286				0.828084				0.337065				0.264259				0.409871				0.275665				-0.610161
TCMID01.013	TCMID01.134	S	S	0	i15	i16	1	8	8	0	1	4	1	0.854607					0.69087				0.143941				0.921604				0.902219				0.94099				0.528637				-0.462321
TCMID01.063	TCMID01.134	S	S	0	i15	i16	1	8	8	0	2	4	1	0.091853					0.410658				0.909412				0.168251				0.100821				0.235682				0.163128				-0.509989
TCMID01.015	TCMID01.066	S	S	0	i17	i18	1	9	9	0	1	2	1	0.414069					0.572184				0.618345				0.585642				0.512239				0.659044				0.237945				-0.463003
TCMID01.016	TCMID01.065	S	S	0	i18	i17	1	9	9	0	1	2	1	0.434529					0.610329				0.589109				0.605814				0.544803				0.666825				0.262182				-0.496536
TCMID01.015	TCMID01.135	S	S	0	i17	i18	1	9	9	0	1	4	1	0.335228					0.564528				0.673874				0.502128				0.431115				0.573141				0.227513				-0.534118
TCMID01.065	TCMID01.135	S	S	0	i17	i18	1	9	9	0	2	4	1	0.325425					0.568919				0.692225				0.49105				0.419834				0.562266				0.232185				-0.493169
TCMID01.018	TCMID01.067	S	S	0	i20	i19	1	10	10	0	1	2	1	0.287507					0.704589				0.781642				0.446611				0.38231				0.510911				0.252808				-1.25423
TCMID01.019	TCMID01.070	S	S	0	i21	i22	1	11	11	0	1	2	1	0.786652					0.68474				0.211166				0.880588				0.854874				0.906301				0.37962				-0.974689
TCMID01.020	TCMID01.069	S	S	0	i22	i21	1	11	11	0	1	2	1	0.822925					0.710047				0.179103				0.902862				0.879623				0.926101				0.405507				-0.733952
TCMID01.019	TCMID01.137	S	S	0	i21	i22	1	11	11	0	1	4	1	0.773273					0.747723				0.225192				0.872142				0.847861				0.896423				0.381163				-0.763489
TCMID01.069	TCMID01.137	S	S	0	i21	i22	1	11	11	0	2	4	1	0.76944					0.791626				0.23024				0.869699				0.844056				0.895343				0.372893				-0.872126
TCMID01.021	TCMID01.072	S	S	0	i23	i24	1	12	12	0	1	2	1	0.834778					0.736354				0.16617				0.90995				0.890256				0.929643				0.483879				-0.47988
TCMID01.022	TCMID01.071	S	S	0	i24	i23	1	12	12	0	1	2	1	0.867466					0.785205				0.133777				0.92903				0.911687				0.946373				0.455717				-0.61176
TCMID01.021	TCMID01.138	S	S	0	i23	i24	1	12	12	0	1	4	1	0.728048					0.738527				0.269856				0.842625				0.810659				0.874591				0.409728				-0.443305
TCMID01.071	TCMID01.138	S	S	0	i23	i24	1	12	12	0	2	4	1	0.751507					0.71636				0.247821				0.858126				0.830155				0.886098				0.395822				-0.466721
TCMID01.023	TCMID01.074	S	S	0	i25	i26	1	13	13	0	1	2	1	0.794244					0.837992				0.241865				0.885324				0.867912				0.902736				0.488475				-1.07547
TCMID01.024	TCMID01.073	S	S	0	i26	i25	1	13	13	0	1	2	1	0.816574					0.771346				0.194345				0.899026				0.880637				0.917416				0.567249				-0.473626
TCMID01.023	TCMID01.139	S	S	0	i25	i26	1	13	13	0	1	4	1	0.801868					0.831559				0.222975				0.890041				0.873683				0.906398				0.461226				-0.929944
TCMID01.073	TCMID01.139	S	S	0	i25	i26	1	13	13	0	2	4	1	0.809488					0.770536				0.191582				0.894715				0.876995				0.912435				0.611213				-0.57937
TCMID01.025	TCMID01.076	S	S	0	i27	i28	1	14	14	0	1	2	1	0.6351					0.824034				0.381408				0.776833				0.695933				0.857734				0.38254				-0.10646
TCMID01.026	TCMID01.075	S	S	0	i28	i27	1	14	14	0	1	2	1	0.072919					0.300532				0.927067				0.135926				0.07434				0.197512				0.13521				-0.223656
TCMID01.025	TCMID01.140	S	S	0	i27	i28	1	14	14	0	1	4	1	0.294821					0.822785				0.715056				0.455385				0.352486				0.558283				0.275151				-0.142005
TCMID01.075	TCMID01.140	S	S	0	i27	i28	1	14	14	0	2	4	1	0.211474					0.425083				0.791264				0.349118				0.272498				0.425738				0.222549				-0.146577
TCMID01.027	TCMID01.078	S	S	0	i29	i30	1	15	15	0	1	2	1	0.888693					0.68				0.10899				0.941067				0.926976				0.955157				0.458932				-0.591511
TCMID01.028	TCMID01.077	S	S	0	i30	i29	1	15	15	0	1	2	1	0.922873					0.791003				0.073986				0.95989				0.947431				0.972349				0.423334				-1.1763
TCMID01.027	TCMID01.141	S	S	0	i29	i30	1	15	15	0	1	4	1	0.844819					0.721772				0.152813				0.915883				0.896805				0.93496				0.441342				-0.672489
TCMID01.077	TCMID01.141	S	S	0	i29	i30	1	15	15	0	2	4	1	0.922262					0.808056				0.075204				0.959559				0.94914				0.969978				0.449668				-0.851039
TCMID01.029	TCMID01.080	S	S	0	i31	i32	1	16	16	0	1	2	1	0.714812					0.775497				0.283055				0.833691				0.793346				0.874036				0.349446				-0.772191
TCMID01.030	TCMID01.079	S	S	0	i32	i31	1	16	16	0	1	2	1	0.242333					0.478353				0.761113				0.390126				0.318514				0.461738				0.244581				-0.382269
TCMID01.029	TCMID01.142	S	S	0	i31	i32	1	16	16	0	1	4	1	0.66043					0.790914				0.338022				0.795493				0.747241				0.843745				0.359007				-0.508337
TCMID01.079	TCMID01.142	S	S	0	i31	i32	1	16	16	0	2	4	1	0.669726					0.724413				0.328351				0.802198				0.766805				0.837591				0.379077				-0.40756
TCMID01.033	TCMID01.086	S	S	0	i35	i36	1	18	18	0	1	2	1	0.039746					0.360494				0.968307				0.076454				0.044351				0.108557				0.127052				-0.578836
TCMID01.034	TCMID01.085	S	S	0	i36	i35	1	18	18	0	1	2	1	0.230164					0.664615				0.822525				0.3742				0.285073				0.463328				0.287677				-0.528148
TCMID01.033	TCMID01.144	S	S	0	i35	i36	1	18	18	0	1	4	1	0.06212					0.427461				0.938235				0.116974				0.085102				0.148847				0.145935				-0.718153
TCMID01.085	TCMID01.144	S	S	0	i35	i36	1	18	18	0	2	4	1	0.211114					0.731573				0.800919				0.348628				0.268601				0.428654				0.24413				-0.854895
TCMID01.031	TCMID01.082	S	S	0	i37	i38	1	19	19	0	1	2	1	0.244981					0.596639				0.859687				0.39355				0.31402				0.47308				0.278005				-0.444773
TCMID01.032	TCMID01.081	S	S	0	i38	i37	1	19	19	0	1	2	1	0.294593					0.837304				0.904679				0.455112				0.343796				0.566428				0.37709				-0.878197
TCMID01.031	TCMID01.118	S	S	0	i37	i38	1	19	19	0	1	4	1	0.422812					0.633962				0.855856				0.594333				0.530671				0.657995				0.515433				-0.473198
TCMID01.081	TCMID01.118	S	S	0	i37	i38	1	19	19	0	2	4	1	0.372819					0.751656				0.899067				0.543143				0.444631				0.641656				0.48708				-0.630902
TCMID01.037	TCMID01.090	S	S	0	i39	i40	1	20	20	0	1	2	1	1					1				-0.000937				1				1				1				1.06161				-0.144501
TCMID01.038	TCMID01.089	S	S	0	i40	i39	1	20	20	0	1	2	1	0.712676					0.797661				0.35361				0.832237				0.793155				0.871318				0.718253				0.151219
TCMID01.037	TCMID01.146	S	S	0	i39	i40	1	20	20	0	1	4	1	0.809053					0.839006				0.217938				0.894449				0.873883				0.915016				0.635027				-0.381854
TCMID01.089	TCMID01.146	S	S	0	i39	i40	1	20	20	0	2	4	1	0.602974					0.71223				0.437658				0.752319				0.698696				0.805942				0.560832				-0.114944
TCMID01.039	TCMID01.092	S	S	0	i41	i42	1	21	21	0	1	2	1	0.940338					0.994825				0.068937				0.969252				0.906059				1.03245				0.568626				-0.309946
TCMID01.040	TCMID01.091	S	S	0	i42	i41	1	21	21	0	1	2	1	0.99803					0.997379				0.000546				0.999014				0.996529				1.0015				0.666562				-0.11561
TCMID01.039	TCMID01.147	S	S	0	i41	i42	1	21	21	0	1	4	1	0.75019					0.807083				0.257356				0.857267				0.825101				0.889432				0.402723				-0.600765
TCMID01.091	TCMID01.147	S	S	0	i41	i42	1	21	21	0	2	4	1	0.989743					0.998554				0.009737				0.994845				0.985997				1.00369				0.682753				-0.196488
TCMID01.041	TCMID01.094	S	S	0	i43	i44	1	22	22	0	1	2	1	0.750221					0.7669				0.249787				0.857287				0.822956				0.891619				0.503893				-0.631263
TCMID01.042	TCMID01.093	S	S	0	i44	i43	1	22	22	0	1	2	1	0.83143					0.779186				0.173968				0.907957				0.886822				0.929093				0.527283				-0.671707
TCMID01.041	TCMID01.148	S	S	0	i43	i44	1	22	22	0	1	4	1	0.464642					0.652249				0.536704				0.634478				0.562022				0.706934				0.399727				-0.285347
TCMID01.093	TCMID01.148	S	S	0	i43	i44	1	22	22	0	2	4	1	0.527782					0.701046				0.477172				0.690913				0.627812				0.754013				0.442203				-0.309304
TCMID01.043	TCMID01.096	S	S	0	i45	i46	1	23	23	0	1	2	1	0.87557					0.833605				0.122894				0.933657				0.920399				0.946916				0.534837				-1.00302
TCMID01.044	TCMID01.095	S	S	0	i46	i45	1	23	23	0	1	2	1	0.935293					0.812653				0.063017				0.966565				0.957302				0.975827				0.569115				-0.587613
TCMID01.043	TCMID01.149	S	S	0	i45	i46	1	23	23	0	1	4	1	0.893663					0.861544				0.105486				0.943846				0.931432				0.95626				0.559339				-0.770639
TCMID01.095	TCMID01.149	S	S	0	i45	i46	1	23	23	0	2	4	1	0.890795					0.815615				0.108051				0.942244				0.929408				0.95508				0.56626				-0.726301
TCMID01.001	TCMID01.003	S	S	0	i01	i03	1	1	2	1	1	1	0	0.915265					0.822551				0.098218				0.955758				0.943084				0.968433				0.569469				-0.876625
TCMID01.001	TCMID01.047	S	S	0	i01	i03	1	1	2	1	1	1	0	0.904351					0.815282				0.109691				0.949773				0.935194				0.964353				0.569518				-0.823665
TCMID01.045	TCMID01.047	S	S	0	i01	i03	1	1	2	1	1	1	0	0.923728					0.77852				0.08654				0.960352				0.950442				0.970262				0.571138				-0.744561
TCMID01.001	TCMID01.004	S	S	0	i01	i04	1	1	2	1	1	1	0	0.164925					0.467633				0.912011				0.283152				0.214338				0.351966				0.252818				-0.465725
TCMID01.001	TCMID01.048	S	S	0	i01	i04	1	1	2	1	1	1	0	0.246235					0.499345				0.867827				0.395167				0.313101				0.477232				0.299097				-0.453337
TCMID01.045	TCMID01.048	S	S	0	i01	i04	1	1	2	1	1	1	0	0.92951					0.788779				0.078806				0.963468				0.952629				0.974306				0.576683				-0.617116
TCMID01.002	TCMID01.003	S	S	0	i02	i03	1	1	2	1	1	1	0	0.550562					0.719045				0.460849				0.710145				0.661566				0.758724				0.345148				-0.823617
TCMID01.002	TCMID01.047	S	S	0	i02	i03	1	1	2	1	1	1	0	0.527899					0.729055				0.481495				0.691013				0.638643				0.743382				0.34134				-0.899898
TCMID01.046	TCMID01.047	S	S	0	i02	i03	1	1	2	1	1	1	0	0.474704					0.648389				0.58934				0.643796				0.582451				0.705141				0.389508				-0.875488
TCMID01.002	TCMID01.004	S	S	0	i02	i04	1	1	2	1	1	1	0	0.430695					0.646278				0.569619				0.602078				0.542505				0.661651				0.327879				-0.565861
TCMID01.002	TCMID01.048	S	S	0	i02	i04	1	1	2	1	1	1	0	0.423799					0.61385				0.58531				0.595307				0.532702				0.657913				0.309044				-0.57663
TCMID01.046	TCMID01.048	S	S	0	i02	i04	1	1	2	1	1	1	0	0.933086					0.796648				0.072206				0.965385				0.956798				0.973971				0.550051				-0.532424
TCMID01.052	TCMID01.053	S	S	0	i02	i03	1	1	2	1	2	2	0	0.879401					0.82678				0.122847				0.935831				0.919746				0.951917				0.480425				-0.670591
TCMID01.052	TCMID01.054	S	S	0	i02	i04	1	1	2	1	2	2	0	0.284929					0.545852				0.714103				0.443494				0.380371				0.506617				0.234906				-0.634656
TCMID01.052	TCMID01.099	S	S	0	i02	i03	1	1	2	1	2	2	0	0.679586					0.723818				0.319583				0.809231				0.77618				0.842281				0.343931				-0.728553
TCMID01.097	TCMID01.099	S	S	0	i01	i03	1	1	2	1	2	2	0	0.861543					0.738631				0.163352				0.925622				0.910106				0.941138				0.54348				-0.699946
TCMID01.098	TCMID01.099	S	S	0	i02	i03	1	1	2	1	2	2	0	0.520728					0.665557				0.494919				0.68484				0.637679				0.732002				0.331361				-1.04676
TCMID01.052	TCMID01.100	S	S	0	i02	i04	1	1	2	1	2	2	0	0.889516					0.847033				0.154612				0.941528				0.927551				0.955505				0.761301				-0.516692
TCMID01.097	TCMID01.100	S	S	0	i01	i04	1	1	2	1	2	2	0	0.950638					0.902012				0.05196				0.974694				0.965225				0.984163				0.883092				-0.472514
TCMID01.098	TCMID01.100	S	S	0	i02	i04	1	1	2	1	2	2	0	0.788434					0.86039				0.267138				0.881703				0.861969				0.901438				0.736703				-0.631116
TCMID01.128	TCMID01.129	S	S	0	i02	i04	1	1	2	1	4	4	0	0.733487					0.789414				0.34461				0.846256				0.818534				0.873978				0.695536				-0.116527
TCMID01.128	TCMID01.151	S	S	0	i02	i04	1	1	2	1	4	4	0	0.643049					0.668611				0.355189				0.78275				0.75307				0.812431				0.394605				-0.718545
TCMID01.150	TCMID01.151	S	S	0	i02	i04	1	1	2	1	4	4	0	0.676865					0.693796				0.322267				0.807298				0.779908				0.834688				0.390498				-0.638765
TCMID01.001	TCMID01.005	S	S	0	i01	i05	1	1	3	1	1	1	0	0.206475					0.496021				0.858929				0.342278				0.262094				0.422462				0.284807				-0.645072
TCMID01.001	TCMID01.049	S	S	0	i01	i05	1	1	3	1	1	1	0	0.13804					0.617357				0.914572				0.242593				0.136069				0.349116				0.23708				-0.616878
TCMID01.045	TCMID01.049	S	S	0	i01	i05	1	1	3	1	1	1	0	0.97545					0.908116				0.024251				0.987573				0.982592				0.992553				0.625936				-0.866209
TCMID01.001	TCMID01.006	S	S	0	i01	i06	1	1	3	1	1	1	0	0.979569					0.844544				0.019227				0.989679				0.986095				0.993263				0.729274				-0.757324
TCMID01.001	TCMID01.050	S	S	0	i01	i06	1	1	3	1	1	1	0	0.967897					0.834126				0.030897				0.983687				0.977166				0.990208				0.705027				-0.639113
TCMID01.045	TCMID01.050	S	S	0	i01	i06	1	1	3	1	1	1	0	0.964796					0.785593				0.033975				0.982083				0.976361				0.987804				0.700102				-0.625394
TCMID01.002	TCMID01.005	S	S	0	i02	i05	1	1	3	1	1	1	0	0.608617					0.714116				0.390263				0.756696				0.711414				0.801978				0.393883				-0.772368
TCMID01.002	TCMID01.049	S	S	0	i02	i05	1	1	3	1	1	1	0	0.5982					0.697987				0.400323				0.748593				0.700047				0.797139				0.401318				-0.712144
TCMID01.046	TCMID01.049	S	S	0	i02	i05	1	1	3	1	1	1	0	0.97449					0.924883				0.024617				0.98708				0.978405				0.995756				0.598945				-0.734739
TCMID01.002	TCMID01.006	S	S	0	i02	i06	1	1	3	1	1	1	0	0.875527					0.782151				0.13083				0.933633				0.91985				0.947415				0.595464				-1.05769
TCMID01.002	TCMID01.050	S	S	0	i02	i06	1	1	3	1	1	1	0	0.853844					0.793814				0.151058				0.92116				0.901068				0.941253				0.566311				-0.762953
TCMID01.046	TCMID01.050	S	S	0	i02	i06	1	1	3	1	1	1	0	0.957599					0.823631				0.041061				0.97834				0.972304				0.984377				0.674075				-0.588673
TCMID01.052	TCMID01.055	S	S	0	i02	i05	1	1	3	1	2	2	0	0.177721					0.491829				0.823609				0.301804				0.237059				0.36655				0.191491				-0.74406
TCMID01.052	TCMID01.056	S	S	0	i02	i06	1	1	3	1	2	2	0	0.894109					0.790864				0.114503				0.944095				0.929923				0.958267				0.542697				-0.928447
TCMID01.052	TCMID01.101	S	S	0	i02	i05	1	1	3	1	2	2	0	0.205311					0.549627				0.805324				0.340677				0.277012				0.404343				0.217596				-1.17069
TCMID01.097	TCMID01.101	S	S	0	i01	i05	1	1	3	1	2	2	0	0.947059					0.825806				0.054352				0.97281				0.966228				0.979391				0.615021				-0.996388
TCMID01.098	TCMID01.101	S	S	0	i02	i05	1	1	3	1	2	2	0	0.609793					0.623788				0.388689				0.757604				0.722303				0.792906				0.403816				-1.01076
TCMID01.052	TCMID01.102	S	S	0	i02	i06	1	1	3	1	2	2	0	0.908849					0.839841				0.100655				0.952248				0.936919				0.967577				0.567849				-0.711936
TCMID01.097	TCMID01.102	S	S	0	i01	i06	1	1	3	1	2	2	0	0.969483					0.809986				0.029283				0.984505				0.980142				0.988868				0.712456				-0.580815
TCMID01.098	TCMID01.102	S	S	0	i02	i06	1	1	3	1	2	2	0	0.654544					0.753891				0.363633				0.791208				0.751001				0.831415				0.506274				-0.915566
TCMID01.128	TCMID01.130	S	S	0	i02	i06	1	1	3	1	4	4	0	0.7225					0.691602				0.277912				0.838897				0.809087				0.868707				0.445147				-0.601244
TCMID01.128	TCMID01.152	S	S	0	i02	i06	1	1	3	1	4	4	0	0.728591					0.683635				0.270739				0.842988				0.81584				0.870136				0.439109				-0.756283
TCMID01.150	TCMID01.152	S	S	0	i02	i06	1	1	3	1	4	4	0	0.318471					0.526016				0.690417				0.483092				0.420313				0.54587				0.280911				-0.604283
TCMID01.001	TCMID01.007	S	S	0	i01	i09	1	1	5	1	1	1	0	0.624238					0.718881				0.429865				0.768653				0.719155				0.818152				0.477189				-0.694311
TCMID01.001	TCMID01.008	S	S	0	i01	i10	1	1	5	1	1	1	0	0.973709					0.887726				0.027532				0.986679				0.982404				0.990955				0.603719				-0.753637
TCMID01.002	TCMID01.007	S	S	0	i02	i09	1	1	5	1	1	1	0	0.537128					0.702736				0.468917				0.698872				0.645424				0.75232				0.349056				-0.712377
TCMID01.002	TCMID01.008	S	S	0	i02	i10	1	1	5	1	1	1	0	0.652559					0.7				0.348642				0.789756				0.757167				0.822344				0.392743				-0.877122
TCMID01.052	TCMID01.057	S	S	0	i02	i09	1	1	5	1	2	2	0	0.689979					0.775862				0.307612				0.816553				0.777392				0.855715				0.362689				-0.573153
TCMID01.052	TCMID01.058	S	S	0	i02	i10	1	1	5	1	2	2	0	0.746238					0.779951				0.255064				0.854681				0.820255				0.889106				0.414341				-0.5711
TCMID01.128	TCMID01.131	S	S	0	i02	i10	1	1	5	1	4	4	0	0.580149					0.67034				0.418301				0.734296				0.692365				0.776227				0.369235				-0.385925
TCMID01.001	TCMID01.009	S	S	0	i01	i11	1	1	6	1	1	1	0	0.948667					0.785507				0.060711				0.973658				0.965544				0.981771				0.571528				-1.07551
TCMID01.001	TCMID01.010	S	S	0	i01	i12	1	1	6	1	1	1	0	0.962754					0.808573				0.04027				0.981024				0.975479				0.986568				0.596334				-0.782685
TCMID01.002	TCMID01.009	S	S	0	i02	i11	1	1	6	1	1	1	0	0.64208					0.7638				0.372649				0.782033				0.732994				0.831071				0.364018				-1.1621
TCMID01.002	TCMID01.010	S	S	0	i02	i12	1	1	6	1	1	1	0	0.4527					0.631047				0.552774				0.623253				0.567128				0.679379				0.323678				-0.819286
TCMID01.052	TCMID01.059	S	S	0	i02	i11	1	1	6	1	2	2	0	0.700139					0.771084				0.29995				0.823625				0.777367				0.869884				0.344126				-0.86322
TCMID01.052	TCMID01.060	S	S	0	i02	i12	1	1	6	1	2	2	0	0.587372					0.695626				0.410883				0.740056				0.692755				0.787357				0.341869				-1.03099
TCMID01.128	TCMID01.132	S	S	0	i02	i12	1	1	6	1	4	4	0	0.389169					0.553555				0.61656				0.56029				0.505847				0.614734				0.285123				-0.53102
TCMID01.001	TCMID01.011	S	S	0	i01	i13	1	1	7	1	1	1	0	0.94539					0.821877				0.058027				0.971929				0.962221				0.981637				0.604138				-0.560789
TCMID01.001	TCMID01.012	S	S	0	i01	i14	1	1	7	1	1	1	0	0.924536					0.860285				0.074696				0.960789				0.949285				0.972292				0.671142				-0.675504
TCMID01.002	TCMID01.011	S	S	0	i02	i13	1	1	7	1	1	1	0	0.319831					0.625068				0.681392				0.484655				0.427601				0.541708				0.281703				-0.709675
TCMID01.002	TCMID01.012	S	S	0	i02	i14	1	1	7	1	1	1	0	0.284267					0.720465				0.735728				0.442692				0.381737				0.503646				0.315089				-0.559089
TCMID01.052	TCMID01.061	S	S	0	i02	i13	1	1	7	1	2	2	0	0.549504					0.760114				0.449305				0.709265				0.651961				0.766569				0.315656				-0.568964
TCMID01.052	TCMID01.062	S	S	0	i02	i14	1	1	7	1	2	2	0	0.855287					0.879518				0.146233				0.922				0.897609				0.94639				0.46116				-0.740467
TCMID01.128	TCMID01.133	S	S	0	i02	i14	1	1	7	1	4	4	0	0.251042					0.530995				0.764945				0.401333				0.34507				0.457597				0.275605				-0.72136
TCMID01.001	TCMID01.013	S	S	0	i01	i15	1	1	8	1	1	1	0	0.912263					0.777778				0.088533				0.954119				0.939999				0.968239				0.637569				-0.270885
TCMID01.001	TCMID01.014	S	S	0	i01	i16	1	1	8	1	1	1	0	0.041977					0.561197				0.960033				0.080572				0.060797				0.100348				0.14631				-0.590666
TCMID01.002	TCMID01.013	S	S	0	i02	i15	1	1	8	1	1	1	0	0.812428					0.812456				0.18742				0.896508				0.868144				0.924872				0.499939				-0.375056
TCMID01.002	TCMID01.014	S	S	0	i02	i16	1	1	8	1	1	1	0	0.532149					0.69547				0.486579				0.694644				0.642871				0.746417				0.444936				-0.778525
TCMID01.052	TCMID01.063	S	S	0	i02	i15	1	1	8	1	2	2	0	0.17271					0.457778				0.839639				0.294549				0.238207				0.350891				0.200516				-0.534902
TCMID01.052	TCMID01.064	S	S	0	i02	i16	1	1	8	1	2	2	0	0.844418					0.79261				0.161108				0.915647				0.892934				0.93836				0.48247				-1.07812
TCMID01.128	TCMID01.134	S	S	0	i02	i16	1	1	8	1	4	4	0	0.387051					0.575088				0.616547				0.558092				0.4934				0.622784				0.325152				-0.587065
TCMID01.001	TCMID01.015	S	S	0	i01	i17	1	1	9	1	1	1	0	0.887845					0.798551				0.127625				0.940591				0.922888				0.958294				0.56726				-0.42621
TCMID01.001	TCMID01.016	S	S	0	i01	i18	1	1	9	1	1	1	0	0.909597					0.772871				0.117676				0.952658				0.938813				0.966504				0.546096				-0.609206
TCMID01.002	TCMID01.015	S	S	0	i02	i17	1	1	9	1	1	1	0	0.722928					0.815148				0.280131				0.839185				0.801888				0.876483				0.402851				-0.595063
TCMID01.002	TCMID01.016	S	S	0	i02	i18	1	1	9	1	1	1	0	0.823819					0.846852				0.189959				0.9034				0.879232				0.927567				0.395545				-0.849215
TCMID01.052	TCMID01.065	S	S	0	i02	i17	1	1	9	1	2	2	0	0.803043					0.832783				0.194331				0.890764				0.865046				0.916483				0.398934				-0.672161
TCMID01.052	TCMID01.066	S	S	0	i02	i18	1	1	9	1	2	2	0	0.799163					0.831912				0.210782				0.888372				0.859654				0.91709				0.33705				-0.969379
TCMID01.128	TCMID01.135	S	S	0	i02	i18	1	1	9	1	4	4	0	0.600817					0.688913				0.417306				0.750638				0.706169				0.795106				0.332233				-0.716151
TCMID01.001	TCMID01.018	S	S	0	i01	i20	1	1	10	1	1	1	0	0.882426					0.846154				0.146686				0.937541				0.920531				0.954552				0.54531				-1.02024
TCMID01.002	TCMID01.018	S	S	0	i02	i20	1	1	10	1	1	1	0	0.715999					0.813972				0.300007				0.834498				0.805586				0.86341				0.377507				-1.23582
TCMID01.052	TCMID01.067	S	S	0	i02	i19	1	1	10	1	2	2	0	0.832493					0.871585				0.170323				0.908591				0.883071				0.934111				0.459082				-0.837384
TCMID01.052	TCMID01.068	S	S	0	i02	i20	1	1	10	1	2	2	0	0.622813					0.727855				0.379389				0.767572				0.724553				0.810591				0.321857				-1.00021
TCMID01.001	TCMID01.019	S	S	0	i01	i21	1	1	11	1	1	1	0	0.954975					0.837985				0.050897				0.976969				0.969801				0.984137				0.582985				-0.63844
TCMID01.001	TCMID01.020	S	S	0	i01	i22	1	1	11	1	1	1	0	0.117535					0.439735				0.953036				0.210347				0.138052				0.282642				0.215316				-0.748209
TCMID01.002	TCMID01.019	S	S	0	i02	i21	1	1	11	1	1	1	0	0.631148					0.763206				0.376829				0.77387				0.728015				0.819725				0.37089				-0.74232
TCMID01.002	TCMID01.020	S	S	0	i02	i22	1	1	11	1	1	1	0	0.481942					0.671801				0.517277				0.65042				0.590254				0.710586				0.351593				-0.805876
TCMID01.052	TCMID01.069	S	S	0	i02	i21	1	1	11	1	2	2	0	0.618104					0.753589				0.38186				0.763985				0.71764				0.810331				0.327217				-0.732643
TCMID01.052	TCMID01.070	S	S	0	i02	i22	1	1	11	1	2	2	0	0.246166					0.576028				0.753069				0.395077				0.330389				0.459765				0.219178				-1.04992
TCMID01.128	TCMID01.137	S	S	0	i02	i22	1	1	11	1	4	4	0	0.461114					0.60512				0.538966				0.631182				0.581813				0.680551				0.321191				-0.844243
TCMID01.001	TCMID01.021	S	S	0	i01	i23	1	1	12	1	1	1	0	0.952043					0.838178				0.050756				0.975432				0.967393				0.983472				0.605997				-0.361042
TCMID01.001	TCMID01.022	S	S	0	i01	i24	1	1	12	1	1	1	0	0.982824					0.912485				0.016347				0.991338				0.987227				0.995448				0.641821				-0.711711
TCMID01.002	TCMID01.021	S	S	0	i02	i23	1	1	12	1	1	1	0	0.5331					0.706409				0.466945				0.695453				0.636553				0.754354				0.363448				-0.39826
TCMID01.002	TCMID01.022	S	S	0	i02	i24	1	1	12	1	1	1	0	0.96966					0.904863				0.028069				0.984597				0.979422				0.989771				0.522166				-0.637338
TCMID01.052	TCMID01.071	S	S	0	i02	i23	1	1	12	1	2	2	0	0.576722					0.640884				0.421334				0.731545				0.685228				0.777863				0.329386				-0.448665
TCMID01.052	TCMID01.072	S	S	0	i02	i24	1	1	12	1	2	2	0	0.946478					0.811655				0.053057				0.972503				0.966154				0.978852				0.498542				-0.58943
TCMID01.128	TCMID01.138	S	S	0	i02	i24	1	1	12	1	4	4	0	0.91884					0.817292				0.078572				0.957704				0.948547				0.966861				0.466253				-0.379909
TCMID01.001	TCMID01.023	S	S	0	i01	i25	1	1	13	1	1	1	0	0.795142					0.847438				0.252458				0.885882				0.867855				0.90391				0.52099				-1.06132
TCMID01.001	TCMID01.024	S	S	0	i01	i26	1	1	13	1	1	1	0	0.907642					0.76295				0.097353				0.951585				0.93762				0.96555				0.602415				-0.382483
TCMID01.002	TCMID01.023	S	S	0	i02	i25	1	1	13	1	1	1	0	0.726701					0.793538				0.28553				0.841722				0.821528				0.861915				0.384477				-1.00871
TCMID01.002	TCMID01.024	S	S	0	i02	i26	1	1	13	1	1	1	0	0.3451					0.685649				0.654168				0.513122				0.446922				0.579322				0.300628				-0.41958
TCMID01.052	TCMID01.073	S	S	0	i02	i25	1	1	13	1	2	2	0	0.887369					0.79567				0.125719				0.940324				0.928297				0.952351				0.566823				-0.782924
TCMID01.052	TCMID01.074	S	S	0	i02	i26	1	1	13	1	2	2	0	0.497547					0.701292				0.550439				0.664483				0.611668				0.717298				0.403303				-0.666462
TCMID01.128	TCMID01.139	S	S	0	i02	i26	1	1	13	1	4	4	0	0.252492					0.528099				0.769428				0.403183				0.349259				0.457107				0.282319				-0.465965
TCMID01.001	TCMID01.025	S	S	0	i01	i27	1	1	14	1	1	1	0	0.899646					0.845018				0.1033				0.947172				0.927928				0.966416				0.616221				-0.019647
TCMID01.001	TCMID01.026	S	S	0	i01	i28	1	1	14	1	1	1	0	0.938831					0.80491				0.064347				0.968451				0.959153				0.977748				0.608634				-0.511543
TCMID01.002	TCMID01.025	S	S	0	i02	i27	1	1	14	1	1	1	0	0.913741					0.897074				0.084256				0.954927				0.936508				0.973345				0.509541				-0.100096
TCMID01.002	TCMID01.026	S	S	0	i02	i28	1	1	14	1	1	1	0	0.635197					0.734125				0.363475				0.776906				0.734397				0.819414				0.403742				-0.722879
TCMID01.052	TCMID01.075	S	S	0	i02	i27	1	1	14	1	2	2	0	0.621851					0.668632				0.380128				0.766841				0.722663				0.81102				0.373218				-0.237842
TCMID01.052	TCMID01.076	S	S	0	i02	i28	1	1	14	1	2	2	0	0.667855					0.732673				0.331016				0.800855				0.76176				0.83995				0.343018				-0.605728
TCMID01.128	TCMID01.140	S	S	0	i02	i28	1	1	14	1	4	4	0	0.481773					0.621199				0.517756				0.650265				0.605016				0.695514				0.330296				-0.31397
TCMID01.001	TCMID01.027	S	S	0	i01	i29	1	1	15	1	1	1	0	0.957712					0.819068				0.044727				0.978399				0.970288				0.986511				0.605812				-0.484444
TCMID01.001	TCMID01.028	S	S	0	i01	i30	1	1	15	1	1	1	0	0.234249					0.576552				0.876198				0.379582				0.299124				0.46004				0.292664				-1.02834
TCMID01.002	TCMID01.027	S	S	0	i02	i29	1	1	15	1	1	1	0	0.853265					0.817957				0.145008				0.920823				0.898669				0.942978				0.457471				-0.650528
TCMID01.002	TCMID01.028	S	S	0	i02	i30	1	1	15	1	1	1	0	0.347134					0.594595				0.66208				0.515367				0.441505				0.589229				0.281145				-1.14841
TCMID01.052	TCMID01.077	S	S	0	i02	i29	1	1	15	1	2	2	0	0.882325					0.864227				0.114694				0.937484				0.917884				0.957085				0.416274				-0.751778
TCMID01.052	TCMID01.078	S	S	0	i02	i30	1	1	15	1	2	2	0	0.245665					0.517893				0.760301				0.394432				0.324533				0.464332				0.233341				-0.84758
TCMID01.128	TCMID01.141	S	S	0	i02	i30	1	1	15	1	4	4	0	0.267543					0.466773				0.731716				0.422144				0.358457				0.485831				0.252915				-0.691828
TCMID01.001	TCMID01.029	S	S	0	i01	i31	1	1	16	1	1	1	0	0.947327					0.842382				0.058733				0.972951				0.96408				0.981823				0.586354				-0.427791
TCMID01.001	TCMID01.030	S	S	0	i01	i32	1	1	16	1	1	1	0	0.969672					0.807876				0.030477				0.984602				0.980084				0.989121				0.628883				-0.40783
TCMID01.002	TCMID01.029	S	S	0	i02	i31	1	1	16	1	1	1	0	0.944079					0.85303				0.054094				0.971235				0.962206				0.980265				0.460871				-0.329702
TCMID01.002	TCMID01.030	S	S	0	i02	i32	1	1	16	1	1	1	0	0.850566					0.803668				0.147334				0.919249				0.899111				0.939388				0.479149				-0.599512
TCMID01.052	TCMID01.079	S	S	0	i02	i31	1	1	16	1	2	2	0	0.936593					0.824726				0.060528				0.967259				0.958743				0.975774				0.440137				-0.503014
TCMID01.052	TCMID01.080	S	S	0	i02	i32	1	1	16	1	2	2	0	0.782804					0.763705				0.215184				0.878172				0.852987				0.903356				0.370919				-0.8372
TCMID01.128	TCMID01.142	S	S	0	i02	i32	1	1	16	1	4	4	0	0.659409					0.679811				0.339513				0.794751				0.763795				0.825708				0.384298				-0.528713
TCMID01.001	TCMID01.033	S	S	0	i01	i35	1	1	18	1	1	1	0	0.9725					0.830591				0.026656				0.986059				0.981507				0.990611				0.660461				-0.54131
TCMID01.001	TCMID01.034	S	S	0	i01	i36	1	1	18	1	1	1	0	0.989206					0.87955				0.009526				0.994574				0.992577				0.996571				0.71368				-0.522367
TCMID01.002	TCMID01.033	S	S	0	i02	i35	1	1	18	1	1	1	0	0.813986					0.737218				0.186075				0.897455				0.876107				0.918804				0.502815				-0.68339
TCMID01.002	TCMID01.034	S	S	0	i02	i36	1	1	18	1	1	1	0	0.961279					0.913558				0.038692				0.980257				0.972609				0.987905				0.601961				-0.625921
TCMID01.052	TCMID01.085	S	S	0	i02	i35	1	1	18	1	2	2	0	0.857939					0.817204				0.139997				0.923539				0.903276				0.943801				0.426994				-0.74603
TCMID01.052	TCMID01.086	S	S	0	i02	i36	1	1	18	1	2	2	0	0.952416					0.862932				0.050022				0.975628				0.96738				0.983876				0.556732				-0.631107
TCMID01.128	TCMID01.144	S	S	0	i02	i36	1	1	18	1	4	4	0	0.915714					0.834521				0.083231				0.956003				0.946461				0.965545				0.511784				-0.604792
TCMID01.001	TCMID01.031	S	S	0	i01	i37	1	1	19	1	1	1	0	0.868428					0.76201				0.153914				0.929581				0.909599				0.949563				0.554434				-0.608163
TCMID01.001	TCMID01.032	S	S	0	i01	i38	1	1	19	1	1	1	0	0.846642					0.857414				0.155096				0.916953				0.89335				0.940556				0.749812				-0.522521
TCMID01.002	TCMID01.031	S	S	0	i02	i37	1	1	19	1	1	1	0	0.744766					0.830176				0.260468				0.853714				0.81768				0.889749				0.401108				-0.779794
TCMID01.002	TCMID01.032	S	S	0	i02	i38	1	1	19	1	1	1	0	0.804254					0.7844				0.223706				0.891508				0.869355				0.913662				0.650483				-0.537453
TCMID01.052	TCMID01.081	S	S	0	i02	i37	1	1	19	1	2	2	0	0.697317					0.844985				0.30033				0.82167				0.769998				0.873342				0.360608				-0.966445
TCMID01.052	TCMID01.082	S	S	0	i02	i38	1	1	19	1	2	2	0	0.724471					0.737317				0.301502				0.840224				0.807706				0.872742				0.48848				-0.409885
TCMID01.001	TCMID01.037	S	S	0	i01	i39	1	1	20	1	1	1	0	0.959488					0.846301				0.041761				0.979325				0.973555				0.985095				0.618505				-0.465993
TCMID01.001	TCMID01.038	S	S	0	i01	i40	1	1	20	1	1	1	0	0.772952					0.821353				0.242462				0.871938				0.845651				0.898226				0.808328				-0.233575
TCMID01.002	TCMID01.037	S	S	0	i02	i39	1	1	20	1	1	1	0	0.889384					0.801144				0.108372				0.941454				0.929129				0.953778				0.481573				-0.458002
TCMID01.002	TCMID01.038	S	S	0	i02	i40	1	1	20	1	1	1	0	0.887522					0.859903				0.142648				0.940409				0.924302				0.956517				0.792347				-0.202429
TCMID01.052	TCMID01.089	S	S	0	i02	i39	1	1	20	1	2	2	0	0.43195					0.659855				0.581111				0.603303				0.546067				0.660539				0.326239				-0.368591
TCMID01.052	TCMID01.090	S	S	0	i02	i40	1	1	20	1	2	2	0	1					1				-0.001077				1				1				1				1.04698				-0.134262
TCMID01.128	TCMID01.146	S	S	0	i02	i40	1	1	20	1	4	4	0	0.64899					0.703627				0.407638				0.787136				0.751874				0.822399				0.564766				-0.339069
TCMID01.001	TCMID01.039	S	S	0	i01	i41	1	1	21	1	1	1	0	0.941713					0.804574				0.067776				0.969982				0.960724				0.979239				0.574288				-0.640454
TCMID01.001	TCMID01.040	S	S	0	i01	i42	1	1	21	1	1	1	0	0.94303					0.755045				0.060887				0.97068				0.962153				0.979207				0.601395				-0.367312
TCMID01.002	TCMID01.039	S	S	0	i02	i41	1	1	21	1	1	1	0	0.921108					0.885256				0.078714				0.958934				0.944975				0.972893				0.442186				-0.834216
TCMID01.002	TCMID01.040	S	S	0	i02	i42	1	1	21	1	1	1	0	0.577373					0.67678				0.422746				0.732069				0.683603				0.780536				0.376552				-0.490513
TCMID01.052	TCMID01.091	S	S	0	i02	i41	1	1	21	1	2	2	0	0.983294					0.998049				0.018217				0.991576				0.97716				1.00599				0.64987				-0.135214
TCMID01.052	TCMID01.092	S	S	0	i02	i42	1	1	21	1	2	2	0	0.483377					0.988338				0.583847				0.651726				0.560423				0.743028				0.418009				-0.091047
TCMID01.128	TCMID01.147	S	S	0	i02	i42	1	1	21	1	4	4	0	0.252046					0.415035				0.749056				0.402614				0.338773				0.466455				0.254863				-0.439321
TCMID01.001	TCMID01.041	S	S	0	i01	i43	1	1	22	1	1	1	0	0.083628					0.465544				0.932033				0.154348				0.097284				0.211411				0.195987				-0.349251
TCMID01.001	TCMID01.042	S	S	0	i01	i44	1	1	22	1	1	1	0	0.879184					0.815804				0.129423				0.935708				0.918037				0.953379				0.586927				-0.718969
TCMID01.002	TCMID01.041	S	S	0	i02	i43	1	1	22	1	1	1	0	0.441768					0.636119				0.565356				0.612814				0.547337				0.678292				0.376787				-0.425654
TCMID01.002	TCMID01.042	S	S	0	i02	i44	1	1	22	1	1	1	0	0.407931					0.620031				0.591847				0.579476				0.524856				0.634097				0.321815				-0.776097
TCMID01.052	TCMID01.093	S	S	0	i02	i43	1	1	22	1	2	2	0	0.304069					0.535188				0.75206				0.466338				0.397308				0.535369				0.30723				-0.414017
TCMID01.052	TCMID01.094	S	S	0	i02	i44	1	1	22	1	2	2	0	0.527273					0.661905				0.48334				0.690477				0.64173				0.739224				0.360872				-0.830185
TCMID01.128	TCMID01.148	S	S	0	i02	i44	1	1	22	1	4	4	0	0.167975					0.492063				0.838879				0.287634				0.221042				0.354226				0.215438				-0.445764
TCMID01.001	TCMID01.043	S	S	0	i01	i45	1	1	23	1	1	1	0	0.978713					0.913082				0.020573				0.989242				0.984033				0.994451				0.644596				-0.909486
TCMID01.001	TCMID01.044	S	S	0	i01	i46	1	1	23	1	1	1	0	0.954568					0.833031				0.044883				0.976756				0.969018				0.984494				0.659209				-0.481441
TCMID01.002	TCMID01.043	S	S	0	i02	i45	1	1	23	1	1	1	0	0.961857					0.917012				0.035981				0.980558				0.973777				0.987338				0.525038				-1.07577
TCMID01.002	TCMID01.044	S	S	0	i02	i46	1	1	23	1	1	1	0	0.966311					0.887493				0.032054				0.982867				0.977013				0.988721				0.55372				-0.693255
TCMID01.052	TCMID01.095	S	S	0	i02	i45	1	1	23	1	2	2	0	0.953334					0.873381				0.045751				0.97611				0.969005				0.983215				0.496818				-0.912657
TCMID01.052	TCMID01.096	S	S	0	i02	i46	1	1	23	1	2	2	0	0.959879					0.849131				0.03942				0.979529				0.974139				0.984919				0.509095				-0.740808
TCMID01.128	TCMID01.149	S	S	0	i02	i46	1	1	23	1	4	4	0	0.884495					0.735913				0.117175				0.938708				0.925985				0.95143				0.529753				-0.279177
TCMID01.003	TCMID01.045	S	S	0	i03	i01	1	2	1	1	1	1	0	0.934902					0.809922				0.074499				0.966356				0.95798				0.974732				0.571042				-0.97469
TCMID01.003	TCMID01.046	S	S	0	i03	i02	1	2	1	1	1	1	0	0.431231					0.630101				0.64599				0.602601				0.541017				0.664185				0.368717				-0.954844
TCMID01.004	TCMID01.045	S	S	0	i04	i01	1	2	1	1	1	1	0	0.944047					0.812865				0.059083				0.971218				0.963817				0.97862				0.600544				-0.433317
TCMID01.004	TCMID01.046	S	S	0	i04	i02	1	2	1	1	1	1	0	0.940457					0.809567				0.061296				0.969315				0.962216				0.976414				0.572492				-0.435127
TCMID01.053	TCMID01.097	S	S	0	i03	i01	1	2	1	1	2	2	0	0.838794					0.756205				0.164279				0.912331				0.892095				0.932566				0.601433				-0.555959
TCMID01.054	TCMID01.097	S	S	0	i04	i01	1	2	1	1	2	2	0	0.920031					0.762904				0.088304				0.95835				0.947422				0.969278				0.57746				-0.519354
TCMID01.053	TCMID01.098	S	S	0	i03	i02	1	2	1	1	2	2	0	0.881951					0.878863				0.11681				0.937273				0.919936				0.95461				0.513744				-0.961791
TCMID01.054	TCMID01.098	S	S	0	i04	i02	1	2	1	1	2	2	0	0.652394					0.708877				0.349909				0.789635				0.74919				0.83008				0.387754				-0.728967
TCMID01.129	TCMID01.150	S	S	0	i04	i02	1	2	1	1	4	4	0	0.79473					0.848913				0.278675				0.885626				0.862995				0.908257				0.714676				-0.291963
TCMID01.003	TCMID01.005	S	S	0	i03	i05	1	2	3	1	1	1	0	0.737791					0.710748				0.264592				0.849114				0.815906				0.882322				0.387788				-1.14267
TCMID01.003	TCMID01.049	S	S	0	i03	i05	1	2	3	1	1	1	0	0.816753					0.867498				0.186332				0.899135				0.86386				0.934409				0.422103				-1.01059
TCMID01.047	TCMID01.049	S	S	0	i03	i05	1	2	3	1	1	1	0	0.789984					0.84721				0.212796				0.882671				0.842345				0.922998				0.419235				-0.934694
TCMID01.003	TCMID01.006	S	S	0	i03	i06	1	2	3	1	1	1	0	0.908855					0.762742				0.105771				0.952252				0.942162				0.962341				0.567136				-1.17449
TCMID01.003	TCMID01.050	S	S	0	i03	i06	1	2	3	1	1	1	0	0.874167					0.772414				0.14244				0.932859				0.916385				0.949333				0.532618				-0.996989
TCMID01.047	TCMID01.050	S	S	0	i03	i06	1	2	3	1	1	1	0	0.867853					0.74476				0.147892				0.929252				0.912234				0.94627				0.534225				-0.833059
TCMID01.004	TCMID01.005	S	S	0	i04	i05	1	2	3	1	1	1	0	0.136334					0.526139				0.863499				0.239953				0.19261				0.287297				0.179774				-0.815278
TCMID01.004	TCMID01.049	S	S	0	i04	i05	1	2	3	1	1	1	0	0.120813					0.752357				0.881571				0.215581				0.164068				0.267094				0.17427				-0.710641
TCMID01.048	TCMID01.049	S	S	0	i04	i05	1	2	3	1	1	1	0	0.162587					0.664418				0.853096				0.279699				0.212333				0.347064				0.192169				-0.807147
TCMID01.004	TCMID01.006	S	S	0	i04	i06	1	2	3	1	1	1	0	0.939619					0.760062				0.064176				0.96887				0.962613				0.975126				0.603122				-0.900152
TCMID01.004	TCMID01.050	S	S	0	i04	i06	1	2	3	1	1	1	0	0.91712					0.759766				0.086747				0.956769				0.947016				0.966521				0.572799				-0.605697
TCMID01.048	TCMID01.050	S	S	0	i04	i06	1	2	3	1	1	1	0	0.909082					0.728545				0.099849				0.952376				0.941079				0.963673				0.55062				-0.533322
TCMID01.053	TCMID01.055	S	S	0	i03	i05	1	2	3	1	2	2	0	0.909289					0.805187				0.090406				0.952489				0.940909				0.96407				0.501363				-0.82326
TCMID01.054	TCMID01.055	S	S	0	i04	i05	1	2	3	1	2	2	0	0.097377					0.445697				0.904003				0.177472				0.114561				0.240384				0.142197				-0.614184
TCMID01.053	TCMID01.056	S	S	0	i03	i06	1	2	3	1	2	2	0	0.933743					0.810272				0.065627				0.965736				0.955208				0.976265				0.610772				-0.717488
TCMID01.054	TCMID01.056	S	S	0	i04	i06	1	2	3	1	2	2	0	0.902557					0.71838				0.104902				0.948783				0.93639				0.961176				0.546344				-0.616728
TCMID01.053	TCMID01.101	S	S	0	i03	i05	1	2	3	1	2	2	0	0.908347					0.806452				0.090144				0.951972				0.941332				0.962613				0.522653				-1.22636
TCMID01.054	TCMID01.101	S	S	0	i04	i05	1	2	3	1	2	2	0	0.090607					0.479675				0.920962				0.166159				0.102464				0.229855				0.144965				-0.910301
TCMID01.099	TCMID01.101	S	S	0	i03	i05	1	2	3	1	2	2	0	0.654767					0.584679				0.356119				0.79137				0.759635				0.823106				0.372861				-1.22985
TCMID01.100	TCMID01.101	S	S	0	i04	i05	1	2	3	1	2	2	0	0.722356					0.778993				0.349777				0.8388				0.815575				0.862024				0.705908				-1.02496
TCMID01.053	TCMID01.102	S	S	0	i03	i06	1	2	3	1	2	2	0	0.91563					0.830986				0.084968				0.955957				0.939657				0.972258				0.623744				-0.679097
TCMID01.054	TCMID01.102	S	S	0	i04	i06	1	2	3	1	2	2	0	0.924751					0.78291				0.082476				0.960904				0.949175				0.972633				0.573857				-0.492155
TCMID01.099	TCMID01.102	S	S	0	i03	i06	1	2	3	1	2	2	0	0.886524					0.824				0.132546				0.939849				0.922248				0.95745				0.546186				-0.933808
TCMID01.100	TCMID01.102	S	S	0	i04	i06	1	2	3	1	2	2	0	0.951292					0.927426				0.051478				0.975038				0.961716				0.98836				0.879978				-0.639045
TCMID01.129	TCMID01.130	S	S	0	i04	i06	1	2	3	1	4	4	0	0.848101					0.871537				0.181762				0.917808				0.897744				0.937872				0.767018				-0.407003
TCMID01.129	TCMID01.152	S	S	0	i04	i06	1	2	3	1	4	4	0	0.837776					0.863382				0.197769				0.911728				0.892416				0.93104				0.757029				-0.58184
TCMID01.151	TCMID01.152	S	S	0	i04	i06	1	2	3	1	4	4	0	0.806374					0.720109				0.192294				0.89281				0.874411				0.911209				0.463715				-0.944825
TCMID01.003	TCMID01.007	S	S	0	i03	i09	1	2	5	1	1	1	0	0.40312					0.616245				0.59641				0.574606				0.513453				0.635758				0.266171				-1.21372
TCMID01.003	TCMID01.008	S	S	0	i03	i10	1	2	5	1	1	1	0	0.612679					0.694644				0.387388				0.759828				0.721275				0.798381				0.336927				-1.16054
TCMID01.004	TCMID01.007	S	S	0	i04	i09	1	2	5	1	1	1	0	0.378143					0.583458				0.624388				0.548772				0.480297				0.617247				0.281113				-0.817977
TCMID01.004	TCMID01.008	S	S	0	i04	i10	1	2	5	1	1	1	0	0.76221					0.723031				0.235893				0.865062				0.842323				0.8878				0.408113				-0.76661
TCMID01.053	TCMID01.057	S	S	0	i03	i09	1	2	5	1	2	2	0	0.858402					0.827633				0.145036				0.923806				0.903467				0.944146				0.473116				-0.735413
TCMID01.054	TCMID01.057	S	S	0	i04	i09	1	2	5	1	2	2	0	0.475314					0.577904				0.523095				0.644356				0.582719				0.705993				0.302066				-0.414367
TCMID01.053	TCMID01.058	S	S	0	i03	i10	1	2	5	1	2	2	0	0.870072					0.807327				0.128747				0.930522				0.912624				0.94842				0.511049				-0.446139
TCMID01.054	TCMID01.058	S	S	0	i04	i10	1	2	5	1	2	2	0	0.782885					0.761236				0.217577				0.878222				0.849761				0.906684				0.425606				-0.523122
TCMID01.129	TCMID01.131	S	S	0	i04	i10	1	2	5	1	4	4	0	0.810084					0.831128				0.248656				0.895079				0.871599				0.918559				0.728105				-0.128847
TCMID01.003	TCMID01.009	S	S	0	i03	i11	1	2	6	1	1	1	0	0.611275					0.69436				0.386899				0.758747				0.708636				0.808858				0.308095				-1.27313
TCMID01.003	TCMID01.010	S	S	0	i03	i12	1	2	6	1	1	1	0	0.75605					0.742394				0.241996				0.86108				0.832861				0.889299				0.369249				-1.1582
TCMID01.004	TCMID01.009	S	S	0	i04	i11	1	2	6	1	1	1	0	0.816909					0.744507				0.185162				0.89923				0.877175				0.921284				0.392432				-0.985218
TCMID01.004	TCMID01.010	S	S	0	i04	i12	1	2	6	1	1	1	0	0.874249					0.786842				0.123464				0.932906				0.918921				0.946891				0.432105				-0.854126
TCMID01.053	TCMID01.059	S	S	0	i03	i11	1	2	6	1	2	2	0	0.911098					0.786787				0.093831				0.953481				0.940948				0.966015				0.466888				-0.798362
TCMID01.054	TCMID01.059	S	S	0	i04	i11	1	2	6	1	2	2	0	0.750743					0.712949				0.248919				0.857628				0.819942				0.895314				0.35773				-0.658472
TCMID01.053	TCMID01.060	S	S	0	i03	i12	1	2	6	1	2	2	0	0.921177					0.843397				0.07877				0.958972				0.945103				0.97284				0.497877				-1.06172
TCMID01.054	TCMID01.060	S	S	0	i04	i12	1	2	6	1	2	2	0	0.850108					0.794097				0.147105				0.918982				0.897465				0.9405				0.412642				-1.09552
TCMID01.129	TCMID01.132	S	S	0	i04	i12	1	2	6	1	4	4	0	0.751435					0.8271				0.355966				0.858079				0.829629				0.886529				0.687124				-0.470526
TCMID01.003	TCMID01.011	S	S	0	i03	i13	1	2	7	1	1	1	0	0.444503					0.619979				0.561373				0.615441				0.555524				0.675358				0.295941				-0.853514
TCMID01.003	TCMID01.012	S	S	0	i03	i14	1	2	7	1	1	1	0	0.439272					0.679289				0.625618				0.610409				0.552654				0.668163				0.361905				-0.929467
TCMID01.004	TCMID01.011	S	S	0	i04	i13	1	2	7	1	1	1	0	0.740922					0.722667				0.256932				0.851184				0.823524				0.878843				0.413048				-0.66032
TCMID01.004	TCMID01.012	S	S	0	i04	i14	1	2	7	1	1	1	0	0.72317					0.72721				0.288791				0.839349				0.812				0.866698				0.489547				-0.732773
TCMID01.053	TCMID01.061	S	S	0	i03	i13	1	2	7	1	2	2	0	0.891448					0.849238				0.112218				0.942609				0.926536				0.958682				0.473439				-0.64982
TCMID01.054	TCMID01.061	S	S	0	i04	i13	1	2	7	1	2	2	0	0.733498					0.769424				0.264423				0.846264				0.807816				0.884711				0.366016				-0.460584
TCMID01.053	TCMID01.062	S	S	0	i03	i14	1	2	7	1	2	2	0	0.969516					0.908127				0.028479				0.984522				0.978765				0.990279				0.555921				-0.620971
TCMID01.054	TCMID01.062	S	S	0	i04	i14	1	2	7	1	2	2	0	0.931461					0.846154				0.067716				0.964514				0.952879				0.97615				0.482531				-0.607723
TCMID01.129	TCMID01.133	S	S	0	i04	i14	1	2	7	1	4	4	0	0.681042					0.736701				0.366335				0.810261				0.780557				0.839966				0.701219				-0.414516
TCMID01.003	TCMID01.013	S	S	0	i03	i15	1	2	8	1	1	1	0	0.698185					0.682895				0.321117				0.822272				0.782411				0.862132				0.423229				-0.644718
TCMID01.003	TCMID01.014	S	S	0	i03	i16	1	2	8	1	1	1	0	0.916773					0.789091				0.093046				0.95658				0.947996				0.965163				0.542418				-1.00106
TCMID01.004	TCMID01.013	S	S	0	i04	i15	1	2	8	1	1	1	0	0.790103					0.726477				0.212398				0.882746				0.856925				0.908567				0.4785				-0.304521
TCMID01.004	TCMID01.014	S	S	0	i04	i16	1	2	8	1	1	1	0	0.158456					0.501976				0.896726				0.273564				0.215755				0.331373				0.236894				-0.49165
TCMID01.053	TCMID01.063	S	S	0	i03	i15	1	2	8	1	2	2	0	0.870835					0.800977				0.127861				0.930959				0.914112				0.947806				0.5136				-0.594626
TCMID01.054	TCMID01.063	S	S	0	i04	i15	1	2	8	1	2	2	0	0.122537					0.429471				0.889702				0.218321				0.153899				0.282744				0.169374				-0.406976
TCMID01.053	TCMID01.064	S	S	0	i03	i16	1	2	8	1	2	2	0	0.950604					0.832454				0.047595				0.974676				0.96679				0.982562				0.573323				-0.894146
TCMID01.054	TCMID01.064	S	S	0	i04	i16	1	2	8	1	2	2	0	0.889195					0.766712				0.113785				0.941348				0.925547				0.95715				0.496279				-0.947354
TCMID01.129	TCMID01.134	S	S	0	i04	i16	1	2	8	1	4	4	0	0.861944					0.871429				0.165424				0.925854				0.905261				0.946446				0.772632				-0.571041
TCMID01.003	TCMID01.015	S	S	0	i03	i17	1	2	9	1	1	1	0	0.482176					0.645846				0.516533				0.650633				0.593744				0.707522				0.289153				-0.884847
TCMID01.003	TCMID01.016	S	S	0	i03	i18	1	2	9	1	1	1	0	0.506238					0.627832				0.500584				0.672189				0.619882				0.724495				0.265103				-1.14682
TCMID01.004	TCMID01.015	S	S	0	i04	i17	1	2	9	1	1	1	0	0.677041					0.690342				0.32318				0.807423				0.772827				0.84202				0.37403				-0.546423
TCMID01.004	TCMID01.016	S	S	0	i04	i18	1	2	9	1	1	1	0	0.670272					0.661425				0.348969				0.80259				0.768371				0.836809				0.339598				-0.649628
TCMID01.053	TCMID01.065	S	S	0	i03	i17	1	2	9	1	2	2	0	0.902801					0.871981				0.097813				0.948918				0.93325				0.964586				0.492156				-0.748584
TCMID01.054	TCMID01.065	S	S	0	i04	i17	1	2	9	1	2	2	0	0.525116					0.666252				0.473246				0.688624				0.631629				0.745619				0.323667				-0.539945
TCMID01.053	TCMID01.066	S	S	0	i03	i18	1	2	9	1	2	2	0	0.870807					0.783784				0.153712				0.930943				0.913605				0.94828				0.429933				-0.932942
TCMID01.054	TCMID01.066	S	S	0	i04	i18	1	2	9	1	2	2	0	0.56486					0.657343				0.463726				0.72193				0.665933				0.777928				0.284675				-0.747056
TCMID01.129	TCMID01.135	S	S	0	i04	i18	1	2	9	1	4	4	0	0.561938					0.760063				0.713185				0.71954				0.66609				0.772989				0.582173				-0.584302
TCMID01.003	TCMID01.018	S	S	0	i03	i20	1	2	10	1	1	1	0	0.453206					0.673344				0.548555				0.623733				0.570313				0.677152				0.258944				-1.53676
TCMID01.004	TCMID01.018	S	S	0	i04	i20	1	2	10	1	1	1	0	0.65955					0.693526				0.352112				0.794854				0.760381				0.829326				0.345687				-1.28592
TCMID01.053	TCMID01.067	S	S	0	i03	i19	1	2	10	1	2	2	0	0.895218					0.890937				0.102975				0.944712				0.926962				0.962463				0.537962				-0.914965
TCMID01.054	TCMID01.067	S	S	0	i04	i19	1	2	10	1	2	2	0	0.476934					0.653355				0.536769				0.645844				0.58117				0.710518				0.348382				-0.724652
TCMID01.053	TCMID01.068	S	S	0	i03	i20	1	2	10	1	2	2	0	0.852222					0.843458				0.159203				0.920216				0.899514				0.940917				0.448889				-1.09518
TCMID01.054	TCMID01.068	S	S	0	i04	i20	1	2	10	1	2	2	0	0.507624					0.637786				0.497055				0.67341				0.614763				0.732056				0.291722				-0.929478
TCMID01.003	TCMID01.019	S	S	0	i03	i21	1	2	11	1	1	1	0	0.55165					0.655926				0.446157				0.71105				0.660848				0.761251				0.303397				-1.13469
TCMID01.003	TCMID01.020	S	S	0	i03	i22	1	2	11	1	1	1	0	0.789271					0.729061				0.212275				0.882226				0.855943				0.90851				0.402646				-1.06609
TCMID01.004	TCMID01.019	S	S	0	i04	i21	1	2	11	1	1	1	0	0.78292					0.684262				0.217217				0.878244				0.855341				0.901147				0.395801				-0.735851
TCMID01.004	TCMID01.020	S	S	0	i04	i22	1	2	11	1	1	1	0	0.051597					0.42597				0.948657				0.09813				0.064641				0.131619				0.110965				-0.66525
TCMID01.053	TCMID01.069	S	S	0	i03	i21	1	2	11	1	2	2	0	0.333524					0.630464				0.715706				0.500215				0.419739				0.580691				0.284885				-0.72123
TCMID01.054	TCMID01.069	S	S	0	i04	i21	1	2	11	1	2	2	0	0.67372					0.69863				0.325957				0.805057				0.764009				0.846105				0.342918				-0.533988
TCMID01.053	TCMID01.070	S	S	0	i03	i22	1	2	11	1	2	2	0	0.902665					0.769521				0.098294				0.948843				0.93625				0.961436				0.48933				-0.947598
TCMID01.054	TCMID01.070	S	S	0	i04	i22	1	2	11	1	2	2	0	0.18092					0.467626				0.818487				0.306406				0.23642				0.376391				0.188534				-0.712779
TCMID01.129	TCMID01.137	S	S	0	i04	i22	1	2	11	1	4	4	0	0.796322					0.838953				0.276084				0.886614				0.865085				0.908143				0.715649				-0.537936
TCMID01.003	TCMID01.021	S	S	0	i03	i23	1	2	12	1	1	1	0	0.501825					0.622568				0.502967				0.668287				0.611359				0.725216				0.314178				-0.792455
TCMID01.003	TCMID01.022	S	S	0	i03	i24	1	2	12	1	1	1	0	0.903069					0.79526				0.098311				0.949066				0.937406				0.960727				0.455846				-0.893797
TCMID01.004	TCMID01.021	S	S	0	i04	i23	1	2	12	1	1	1	0	0.721425					0.687568				0.276486				0.838172				0.809149				0.867195				0.40728				-0.343624
TCMID01.004	TCMID01.022	S	S	0	i04	i24	1	2	12	1	1	1	0	0.899205					0.773025				0.099233				0.946928				0.935929				0.957927				0.486611				-0.633773
TCMID01.053	TCMID01.071	S	S	0	i03	i23	1	2	12	1	2	2	0	0.858276					0.790049				0.145702				0.923734				0.90593				0.941538				0.470786				-0.5907
TCMID01.054	TCMID01.071	S	S	0	i04	i23	1	2	12	1	2	2	0	0.642564					0.664581				0.35532				0.782391				0.740577				0.824206				0.348896				-0.446081
TCMID01.053	TCMID01.072	S	S	0	i03	i24	1	2	12	1	2	2	0	0.916959					0.780598				0.0812				0.956681				0.946865				0.966497				0.552344				-0.598577
TCMID01.054	TCMID01.072	S	S	0	i04	i24	1	2	12	1	2	2	0	0.867935					0.756957				0.134562				0.929299				0.914275				0.944323				0.478605				-0.519402
TCMID01.129	TCMID01.138	S	S	0	i04	i24	1	2	12	1	4	4	0	0.899738					0.895755				0.130059				0.947223				0.933435				0.961012				0.768272				-0.259489
TCMID01.003	TCMID01.023	S	S	0	i03	i25	1	2	13	1	1	1	0	0.857447					0.873364				0.139293				0.923254				0.908624				0.937884				0.361403				-1.36563
TCMID01.003	TCMID01.024	S	S	0	i03	i26	1	2	13	1	1	1	0	0.408377					0.636364				0.604681				0.579926				0.516426				0.643425				0.293402				-0.816079
TCMID01.004	TCMID01.023	S	S	0	i04	i25	1	2	13	1	1	1	0	0.721176					0.804493				0.285269				0.838004				0.816546				0.859461				0.365816				-0.944493
TCMID01.004	TCMID01.024	S	S	0	i04	i26	1	2	13	1	1	1	0	0.71304					0.775058				0.28537				0.832485				0.800575				0.864395				0.417138				-0.52432
TCMID01.053	TCMID01.073	S	S	0	i03	i25	1	2	13	1	2	2	0	0.974187					0.914205				0.024982				0.986925				0.983034				0.990816				0.648865				-0.791939
TCMID01.054	TCMID01.073	S	S	0	i04	i25	1	2	13	1	2	2	0	0.945684					0.878563				0.059364				0.972084				0.965228				0.978939				0.586215				-0.755617
TCMID01.053	TCMID01.074	S	S	0	i03	i26	1	2	13	1	2	2	0	0.893115					0.861962				0.106804				0.94354				0.926545				0.960536				0.595473				-0.77016
TCMID01.054	TCMID01.074	S	S	0	i04	i26	1	2	13	1	2	2	0	0.741777					0.753863				0.281014				0.851747				0.818467				0.885028				0.493429				-0.603747
TCMID01.129	TCMID01.139	S	S	0	i04	i26	1	2	13	1	4	4	0	0.59339					0.68196				0.45956				0.744815				0.709979				0.779651				0.660452				-0.172249
TCMID01.003	TCMID01.025	S	S	0	i03	i27	1	2	14	1	1	1	0	0.661416					0.889094				0.351986				0.796208				0.728108				0.864308				0.392613				-0.526355
TCMID01.003	TCMID01.026	S	S	0	i03	i28	1	2	14	1	1	1	0	0.524895					0.586712				0.482807				0.688435				0.638128				0.738741				0.328459				-1.04289
TCMID01.004	TCMID01.025	S	S	0	i04	i27	1	2	14	1	1	1	0	0.741795					0.906475				0.258538				0.851759				0.805312				0.898207				0.444443				-0.135806
TCMID01.004	TCMID01.026	S	S	0	i04	i28	1	2	14	1	1	1	0	0.717363					0.652591				0.280751				0.835424				0.807599				0.863249				0.413866				-0.565953
TCMID01.053	TCMID01.075	S	S	0	i03	i27	1	2	14	1	2	2	0	0.87027					0.756193				0.128865				0.930636				0.914528				0.946743				0.505918				-0.29532
TCMID01.054	TCMID01.075	S	S	0	i04	i27	1	2	14	1	2	2	0	0.678246					0.649596				0.322696				0.808279				0.769611				0.846948				0.390918				-0.281763
TCMID01.053	TCMID01.076	S	S	0	i03	i28	1	2	14	1	2	2	0	0.852231					0.801932				0.155356				0.920221				0.901826				0.938616				0.458145				-0.723861
TCMID01.054	TCMID01.076	S	S	0	i04	i28	1	2	14	1	2	2	0	0.574212					0.630137				0.42571				0.729523				0.679866				0.779181				0.319249				-0.487836
TCMID01.129	TCMID01.140	S	S	0	i04	i28	1	2	14	1	4	4	0	0.56027					0.691409				0.592473				0.718171				0.676606				0.759736				0.601549				-0.213557
TCMID01.003	TCMID01.027	S	S	0	i03	i29	1	2	15	1	1	1	0	0.801644					0.716295				0.197812				0.889903				0.865324				0.914482				0.394542				-0.971746
TCMID01.003	TCMID01.028	S	S	0	i03	i30	1	2	15	1	1	1	0	0.818395					0.780105				0.178875				0.900129				0.874714				0.925544				0.380181				-1.34335
TCMID01.004	TCMID01.027	S	S	0	i04	i29	1	2	15	1	1	1	0	0.849317					0.705065				0.148213				0.91852				0.901661				0.935378				0.439483				-0.557998
TCMID01.004	TCMID01.028	S	S	0	i04	i30	1	2	15	1	1	1	0	0.16382					0.606315				0.840279				0.281521				0.228329				0.334713				0.185409				-0.95561
TCMID01.053	TCMID01.077	S	S	0	i03	i29	1	2	15	1	2	2	0	0.916375					0.793734				0.083961				0.956363				0.942962				0.969763				0.494187				-0.671012
TCMID01.054	TCMID01.077	S	S	0	i04	i29	1	2	15	1	2	2	0	0.893959					0.762483				0.103027				0.944011				0.929148				0.958873				0.420412				-0.487296
TCMID01.053	TCMID01.078	S	S	0	i03	i30	1	2	15	1	2	2	0	0.92718					0.764324				0.071402				0.962214				0.9524				0.972029				0.520099				-0.86169
TCMID01.054	TCMID01.078	S	S	0	i04	i30	1	2	15	1	2	2	0	0.209073					0.525556				0.796631				0.34584				0.273221				0.418459				0.215901				-0.739236
TCMID01.129	TCMID01.141	S	S	0	i04	i30	1	2	15	1	4	4	0	0.438342					0.600416				0.72972				0.60951				0.562995				0.656025				0.537264				-0.540025
TCMID01.003	TCMID01.029	S	S	0	i03	i31	1	2	16	1	1	1	0	0.722725					0.720765				0.274833				0.839049				0.801547				0.876551				0.354511				-0.688148
TCMID01.003	TCMID01.030	S	S	0	i03	i32	1	2	16	1	1	1	0	0.768304					0.661697				0.236584				0.868973				0.843468				0.894478				0.410034				-0.81593
TCMID01.004	TCMID01.029	S	S	0	i04	i31	1	2	16	1	1	1	0	0.79589					0.776614				0.202989				0.886346				0.860923				0.911769				0.406018				-0.349118
TCMID01.004	TCMID01.030	S	S	0	i04	i32	1	2	16	1	1	1	0	0.848219					0.679538				0.150022				0.917877				0.902383				0.933371				0.46239				-0.525859
TCMID01.053	TCMID01.079	S	S	0	i03	i31	1	2	16	1	2	2	0	0.886249					0.794872				0.113946				0.939695				0.924763				0.954627				0.495425				-0.424685
TCMID01.054	TCMID01.079	S	S	0	i04	i31	1	2	16	1	2	2	0	0.817483					0.743109				0.180254				0.899577				0.877836				0.921317				0.412507				-0.259227
TCMID01.053	TCMID01.080	S	S	0	i03	i32	1	2	16	1	2	2	0	0.852327					0.764585				0.155396				0.920277				0.902481				0.938072				0.457776				-0.774776
TCMID01.054	TCMID01.080	S	S	0	i04	i32	1	2	16	1	2	2	0	0.682429					0.658613				0.316628				0.811242				0.775814				0.846671				0.347618				-0.697152
TCMID01.129	TCMID01.142	S	S	0	i04	i32	1	2	16	1	4	4	0	0.668019					0.757326				0.450533				0.800973				0.77011				0.831837				0.655588				-0.340442
TCMID01.003	TCMID01.033	S	S	0	i03	i35	1	2	18	1	1	1	0	0.346416					0.615707				0.700772				0.514575				0.444123				0.585028				0.29983				-1.05526
TCMID01.003	TCMID01.034	S	S	0	i03	i36	1	2	18	1	1	1	0	0.43774					0.634831				0.645555				0.608928				0.548608				0.669248				0.377682				-0.938418
TCMID01.004	TCMID01.033	S	S	0	i04	i35	1	2	18	1	1	1	0	0.900854					0.752029				0.099278				0.947842				0.936811				0.958872				0.513535				-0.682567
TCMID01.004	TCMID01.034	S	S	0	i04	i36	1	2	18	1	1	1	0	0.933097					0.809387				0.069716				0.965391				0.957283				0.973498				0.578854				-0.512327
TCMID01.053	TCMID01.085	S	S	0	i03	i35	1	2	18	1	2	2	0	0.673582					0.669683				0.330045				0.804958				0.764571				0.845346				0.436317				-0.627234
TCMID01.054	TCMID01.085	S	S	0	i04	i35	1	2	18	1	2	2	0	0.739125					0.774295				0.259581				0.849996				0.808885				0.891107				0.397553				-0.615672
TCMID01.053	TCMID01.086	S	S	0	i03	i36	1	2	18	1	2	2	0	0.596762					0.635884				0.407446				0.747465				0.699306				0.795623				0.485849				-0.556958
TCMID01.054	TCMID01.086	S	S	0	i04	i36	1	2	18	1	2	2	0	0.920956					0.770805				0.084356				0.958852				0.947319				0.970384				0.548567				-0.476701
TCMID01.129	TCMID01.144	S	S	0	i04	i36	1	2	18	1	4	4	0	0.975704					0.954522				0.027563				0.987702				0.982107				0.993298				0.829646				-0.518987
TCMID01.003	TCMID01.031	S	S	0	i03	i37	1	2	19	1	1	1	0	0.468863					0.686806				0.529235				0.638403				0.578603				0.698202				0.278087				-1.05984
TCMID01.003	TCMID01.032	S	S	0	i03	i38	1	2	19	1	1	1	0	0.579848					0.688158				0.553662				0.734056				0.689424				0.778687				0.524825				-0.943424
TCMID01.004	TCMID01.031	S	S	0	i04	i37	1	2	19	1	1	1	0	0.666274					0.734715				0.336375				0.799718				0.763094				0.836341				0.363366				-0.845439
TCMID01.004	TCMID01.032	S	S	0	i04	i38	1	2	19	1	1	1	0	0.696883					0.742633				0.360363				0.821368				0.791107				0.85163				0.595143				-0.55644
TCMID01.053	TCMID01.081	S	S	0	i03	i37	1	2	19	1	2	2	0	0.876815					0.859619				0.126609				0.934365				0.913262				0.955468				0.474329				-0.957035
TCMID01.054	TCMID01.081	S	S	0	i04	i37	1	2	19	1	2	2	0	0.4461					0.701087				0.552718				0.61697				0.547852				0.686087				0.289444				-0.833015
TCMID01.053	TCMID01.082	S	S	0	i03	i38	1	2	19	1	2	2	0	0.875323					0.851117				0.124985				0.933517				0.914996				0.952038				0.591328				-0.374721
TCMID01.054	TCMID01.082	S	S	0	i04	i38	1	2	19	1	2	2	0	0.494327					0.674776				0.553643				0.661605				0.602616				0.720593				0.404305				-0.5138
TCMID01.003	TCMID01.037	S	S	0	i03	i39	1	2	20	1	1	1	0	0.365348					0.603215				0.648272				0.535173				0.476339				0.594006				0.27677				-0.820174
TCMID01.003	TCMID01.038	S	S	0	i03	i40	1	2	20	1	1	1	0	0.687117					0.849144				0.471102				0.814546				0.78018				0.848912				0.671527				-0.52613
TCMID01.004	TCMID01.037	S	S	0	i04	i39	1	2	20	1	1	1	0	0.876282					0.77021				0.121435				0.934062				0.921547				0.946577				0.461356				-0.590186
TCMID01.004	TCMID01.038	S	S	0	i04	i40	1	2	20	1	1	1	0	0.696569					0.794249				0.40516				0.82115				0.793259				0.849041				0.693037				-0.221658
TCMID01.053	TCMID01.089	S	S	0	i03	i39	1	2	20	1	2	2	0	0.917248					0.886347				0.080921				0.956838				0.939214				0.974462				0.538814				-0.407476
TCMID01.054	TCMID01.089	S	S	0	i04	i39	1	2	20	1	2	2	0	0.228509					0.592337				0.78906				0.372011				0.298904				0.445117				0.237919				-0.369491
TCMID01.053	TCMID01.090	S	S	0	i03	i40	1	2	20	1	2	2	0	1					1				-0.000818				1				1				1				1.07995				-0.02146
TCMID01.054	TCMID01.090	S	S	0	i04	i40	1	2	20	1	2	2	0	1					1				-0.00107				1				1				1				1.04761				-0.093351
TCMID01.129	TCMID01.146	S	S	0	i04	i40	1	2	20	1	4	4	0	0.044523					0.311426				0.972161				0.085251				0.053288				0.117214				0.201385				0.081748
TCMID01.003	TCMID01.039	S	S	0	i03	i41	1	2	21	1	1	1	0	0.689473					0.73715				0.307764				0.816199				0.780769				0.851629				0.333367				-1.08734
TCMID01.003	TCMID01.040	S	S	0	i03	i42	1	2	21	1	1	1	0	0.777346					0.759672				0.222521				0.874727				0.846349				0.903105				0.388828				-0.943636
TCMID01.004	TCMID01.039	S	S	0	i04	i41	1	2	21	1	1	1	0	0.80571					0.79505				0.195175				0.892403				0.870622				0.914183				0.395785				-0.722467
TCMID01.004	TCMID01.040	S	S	0	i04	i42	1	2	21	1	1	1	0	0.851901					0.784508				0.145621				0.920029				0.902212				0.937845				0.440453				-0.534334
TCMID01.053	TCMID01.091	S	S	0	i03	i41	1	2	21	1	2	2	0	0.33593					0.995365				0.704263				0.502916				-0.26578				1.27161				0.40968				0.000488
TCMID01.054	TCMID01.091	S	S	0	i04	i41	1	2	21	1	2	2	0	0.986627					0.99508				0.014162				0.993269				0.983339				1.0032				0.651969				-0.072742
TCMID01.053	TCMID01.092	S	S	0	i03	i42	1	2	21	1	2	2	0	0.973828					0.997693				0.025344				0.98674				0.959128				1.01435				0.648304				-0.045478
TCMID01.054	TCMID01.092	S	S	0	i04	i42	1	2	21	1	2	2	0	0.32039					0.98776				0.766264				0.485296				0.238567				0.732024				0.340935				-0.072522
TCMID01.129	TCMID01.147	S	S	0	i04	i42	1	2	21	1	4	4	0	0.38995					0.555782				0.757866				0.5611				0.513364				0.608835				0.513857				-0.164424
TCMID01.003	TCMID01.041	S	S	0	i03	i43	1	2	22	1	1	1	0	0.812738					0.777778				0.201129				0.896696				0.870941				0.922452				0.468682				-0.73944
TCMID01.003	TCMID01.042	S	S	0	i03	i44	1	2	22	1	1	1	0	0.323472					0.57002				0.687398				0.488824				0.426673				0.550974				0.256118				-0.996979
TCMID01.004	TCMID01.041	S	S	0	i04	i43	1	2	22	1	1	1	0	0.127364					0.54222				0.897926				0.22595				0.172241				0.279659				0.196611				-0.399928
TCMID01.004	TCMID01.042	S	S	0	i04	i44	1	2	22	1	1	1	0	0.618674					0.653253				0.379636				0.764421				0.7276				0.801242				0.382126				-0.795079
TCMID01.053	TCMID01.093	S	S	0	i03	i43	1	2	22	1	2	2	0	0.913131					0.773788				0.085955				0.954593				0.941886				0.9673				0.589475				-0.426767
TCMID01.054	TCMID01.093	S	S	0	i04	i43	1	2	22	1	2	2	0	0.241853					0.524985				0.81739				0.389504				0.31276				0.466248				0.274583				-0.391662
TCMID01.053	TCMID01.094	S	S	0	i03	i44	1	2	22	1	2	2	0	0.850501					0.849802				0.147884				0.919212				0.899188				0.939235				0.51932				-0.931864
TCMID01.054	TCMID01.094	S	S	0	i04	i44	1	2	22	1	2	2	0	0.538055					0.629428				0.471557				0.699656				0.646196				0.753117				0.365514				-0.744178
TCMID01.129	TCMID01.148	S	S	0	i04	i44	1	2	22	1	4	4	0	0.450547					0.699099				0.658089				0.62121				0.55274				0.68968				0.559876				-0.026349
TCMID01.003	TCMID01.043	S	S	0	i03	i45	1	2	23	1	1	1	0	0.872335					0.847261				0.131191				0.931815				0.916262				0.947368				0.453256				-1.00668
TCMID01.003	TCMID01.044	S	S	0	i03	i46	1	2	23	1	1	1	0	0.866291					0.753382				0.142205				0.928355				0.911608				0.945103				0.48022				-0.791768
TCMID01.004	TCMID01.043	S	S	0	i04	i45	1	2	23	1	1	1	0	0.882073					0.836953				0.116851				0.937342				0.923658				0.951025				0.486876				-0.656072
TCMID01.004	TCMID01.044	S	S	0	i04	i46	1	2	23	1	1	1	0	0.8985					0.778475				0.102151				0.946537				0.934685				0.958389				0.518696				-0.620588
TCMID01.053	TCMID01.095	S	S	0	i03	i45	1	2	23	1	2	2	0	0.83591					0.764951				0.162402				0.910622				0.890699				0.930545				0.524437				-0.676309
TCMID01.054	TCMID01.095	S	S	0	i04	i45	1	2	23	1	2	2	0	0.827103					0.788574				0.176438				0.905371				0.883339				0.927403				0.463934				-0.690491
TCMID01.053	TCMID01.096	S	S	0	i03	i46	1	2	23	1	2	2	0	0.921886					0.840506				0.076323				0.959355				0.949877				0.968834				0.55996				-0.90207
TCMID01.054	TCMID01.096	S	S	0	i04	i46	1	2	23	1	2	2	0	0.853716					0.740517				0.150284				0.921086				0.90583				0.936342				0.481287				-0.650342
TCMID01.129	TCMID01.149	S	S	0	i04	i46	1	2	23	1	4	4	0	0.756497					0.798545				0.274275				0.86137				0.83653				0.886211				0.746537				-0.229704
TCMID01.005	TCMID01.045	S	S	0	i05	i01	1	3	1	1	1	1	0	0.964366					0.854444				0.036644				0.98186				0.975471				0.988249				0.611172				-0.77655
TCMID01.005	TCMID01.046	S	S	0	i05	i02	1	3	1	1	1	1	0	0.957183					0.849887				0.043219				0.978123				0.969993				0.986253				0.581941				-0.72989
TCMID01.006	TCMID01.045	S	S	0	i06	i01	1	3	1	1	1	1	0	0.929593					0.771205				0.069256				0.963512				0.954043				0.97298				0.706804				-0.886113
TCMID01.006	TCMID01.046	S	S	0	i06	i02	1	3	1	1	1	1	0	0.970264					0.865258				0.028535				0.984908				0.980035				0.98978				0.699211				-0.929542
TCMID01.055	TCMID01.097	S	S	0	i05	i01	1	3	1	1	2	2	0	0.946457					0.787746				0.056953				0.972492				0.965092				0.979892				0.595838				-0.611662
TCMID01.056	TCMID01.097	S	S	0	i06	i01	1	3	1	1	2	2	0	0.966363					0.783753				0.032408				0.982894				0.978237				0.98755				0.693846				-0.666982
TCMID01.055	TCMID01.098	S	S	0	i05	i02	1	3	1	1	2	2	0	0.58861					0.714169				0.411598				0.741038				0.69162				0.790455				0.378295				-0.845515
TCMID01.056	TCMID01.098	S	S	0	i06	i02	1	3	1	1	2	2	0	0.622094					0.681626				0.391795				0.767026				0.72814				0.805912				0.477295				-0.824248
TCMID01.130	TCMID01.150	S	S	0	i06	i02	1	3	1	1	4	4	0	0.313177					0.525199				0.699959				0.476976				0.411832				0.54212				0.283923				-0.447031
TCMID01.005	TCMID01.047	S	S	0	i05	i03	1	3	2	1	1	1	0	0.706247					0.696203				0.295527				0.827836				0.790363				0.86531				0.383423				-0.911403
TCMID01.005	TCMID01.048	S	S	0	i05	i04	1	3	2	1	1	1	0	0.157546					0.485714				0.850248				0.272207				0.217742				0.326672				0.183105				-0.78699
TCMID01.006	TCMID01.047	S	S	0	i06	i03	1	3	2	1	1	1	0	0.902947					0.745134				0.111287				0.948998				0.938286				0.95971				0.568743				-1.05238
TCMID01.006	TCMID01.048	S	S	0	i06	i04	1	3	2	1	1	1	0	0.93381					0.745755				0.074243				0.965772				0.958622				0.972922				0.582123				-0.89706
TCMID01.055	TCMID01.099	S	S	0	i05	i03	1	3	2	1	2	2	0	0.651334					0.623073				0.351601				0.788858				0.748512				0.829204				0.349968				-0.88342
TCMID01.056	TCMID01.099	S	S	0	i06	i03	1	3	2	1	2	2	0	0.866613					0.75246				0.151911				0.928541				0.912049				0.945033				0.519244				-1.02188
TCMID01.055	TCMID01.100	S	S	0	i05	i04	1	3	2	1	2	2	0	0.760038					0.801598				0.322078				0.863661				0.836601				0.890721				0.711225				-0.691909
TCMID01.056	TCMID01.100	S	S	0	i06	i04	1	3	2	1	2	2	0	0.915582					0.902873				0.091655				0.955931				0.941162				0.9707				0.849733				-0.766174
TCMID01.130	TCMID01.151	S	S	0	i06	i04	1	3	2	1	4	4	0	0.805043					0.717407				0.194333				0.891993				0.872503				0.911483				0.471617				-0.753893
TCMID01.005	TCMID01.007	S	S	0	i05	i09	1	3	5	1	1	1	0	0.343251					0.55303				0.661416				0.511075				0.438212				0.583937				0.271208				-0.780193
TCMID01.005	TCMID01.008	S	S	0	i05	i10	1	3	5	1	1	1	0	0.954302					0.875887				0.042996				0.976617				0.970382				0.982852				0.462163				-0.999994
TCMID01.006	TCMID01.007	S	S	0	i06	i09	1	3	5	1	1	1	0	0.914092					0.763802				0.096617				0.955118				0.945664				0.964572				0.577113				-0.9895
TCMID01.006	TCMID01.008	S	S	0	i06	i10	1	3	5	1	1	1	0	0.934891					0.794555				0.071109				0.96635				0.959075				0.973625				0.591231				-1.29854
TCMID01.055	TCMID01.057	S	S	0	i05	i09	1	3	5	1	2	2	0	0.612277					0.631686				0.386866				0.759519				0.712809				0.806228				0.353963				-0.727065
TCMID01.056	TCMID01.057	S	S	0	i06	i09	1	3	5	1	2	2	0	0.86554					0.72942				0.146539				0.927924				0.910229				0.94562				0.532577				-0.662411
TCMID01.055	TCMID01.058	S	S	0	i05	i10	1	3	5	1	2	2	0	0.83745					0.770316				0.161024				0.911535				0.888264				0.934806				0.452074				-0.850896
TCMID01.056	TCMID01.058	S	S	0	i06	i10	1	3	5	1	2	2	0	0.53418					0.66643				0.482933				0.696372				0.632263				0.760481				0.442836				-0.748424
TCMID01.130	TCMID01.131	S	S	0	i06	i10	1	3	5	1	4	4	0	0.446535					0.545047				0.55836				0.617386				0.559081				0.67569				0.346669				-0.611047
TCMID01.005	TCMID01.009	S	S	0	i05	i11	1	3	6	1	1	1	0	0.874858					0.765319				0.126171				0.933252				0.913459				0.953045				0.411787				-1.18767
TCMID01.005	TCMID01.010	S	S	0	i05	i12	1	3	6	1	1	1	0	0.897201					0.817986				0.100643				0.945815				0.930684				0.960946				0.443144				-0.912044
TCMID01.006	TCMID01.009	S	S	0	i06	i11	1	3	6	1	1	1	0	0.931835					0.769798				0.08136				0.964715				0.956139				0.973291				0.56609				-1.36575
TCMID01.006	TCMID01.010	S	S	0	i06	i12	1	3	6	1	1	1	0	0.947373					0.770798				0.057724				0.972975				0.966561				0.97939				0.591215				-1.13467
TCMID01.055	TCMID01.059	S	S	0	i05	i11	1	3	6	1	2	2	0	0.753218					0.697105				0.249262				0.85924				0.823253				0.895228				0.37139				-0.930854
TCMID01.056	TCMID01.059	S	S	0	i06	i11	1	3	6	1	2	2	0	0.248487					0.606946				0.882052				0.398061				0.291553				0.50457				0.275836				-1.04506
TCMID01.055	TCMID01.060	S	S	0	i05	i12	1	3	6	1	2	2	0	0.800484					0.729304				0.197121				0.889187				0.862519				0.915855				0.412881				-1.10507
TCMID01.056	TCMID01.060	S	S	0	i06	i12	1	3	6	1	2	2	0	0.493563					0.650485				0.548644				0.66092				0.591549				0.730291				0.40725				-1.21658
TCMID01.130	TCMID01.132	S	S	0	i06	i12	1	3	6	1	4	4	0	0.378502					0.563566				0.644336				0.549149				0.485346				0.612953				0.303296				-0.778978
TCMID01.005	TCMID01.011	S	S	0	i05	i13	1	3	7	1	1	1	0	0.91918					0.805145				0.078244				0.957888				0.946286				0.96949				0.46533				-0.800546
TCMID01.005	TCMID01.012	S	S	0	i05	i14	1	3	7	1	1	1	0	0.86741					0.789729				0.136353				0.928998				0.914433				0.943563				0.540425				-0.85251
TCMID01.006	TCMID01.011	S	S	0	i06	i13	1	3	7	1	1	1	0	0.871659					0.761823				0.138884				0.931429				0.91666				0.946198				0.579786				-0.964743
TCMID01.006	TCMID01.012	S	S	0	i06	i14	1	3	7	1	1	1	0	0.853125					0.83782				0.146672				0.920742				0.90461				0.936875				0.644425				-1.19417
TCMID01.055	TCMID01.061	S	S	0	i05	i13	1	3	7	1	2	2	0	0.696592					0.759113				0.303537				0.821166				0.778434				0.863898				0.368847				-0.875245
TCMID01.056	TCMID01.061	S	S	0	i06	i13	1	3	7	1	2	2	0	0.440633					0.697124				0.631187				0.611722				0.517321				0.706123				0.37455				-0.74842
TCMID01.055	TCMID01.062	S	S	0	i05	i14	1	3	7	1	2	2	0	0.896833					0.822378				0.102228				0.945611				0.928726				0.962496				0.485322				-0.936468
TCMID01.056	TCMID01.062	S	S	0	i06	i14	1	3	7	1	2	2	0	0.851771					0.808889				0.150092				0.919953				0.893104				0.946802				0.573177				-0.78369
TCMID01.130	TCMID01.133	S	S	0	i06	i14	1	3	7	1	4	4	0	0.498481					0.618046				0.502315				0.665315				0.614522				0.716108				0.409687				-0.883621
TCMID01.005	TCMID01.013	S	S	0	i05	i15	1	3	8	1	1	1	0	0.795237					0.760854				0.206298				0.885941				0.856176				0.915706				0.484427				-0.576239
TCMID01.005	TCMID01.014	S	S	0	i05	i16	1	3	8	1	1	1	0	0.246782					0.673729				0.796368				0.395871				0.325531				0.466211				0.297842				-0.832675
TCMID01.006	TCMID01.013	S	S	0	i06	i15	1	3	8	1	1	1	0	0.943628					0.795168				0.056324				0.970997				0.963249				0.978744				0.648131				-0.569001
TCMID01.006	TCMID01.014	S	S	0	i06	i16	1	3	8	1	1	1	0	0.971331					0.823715				0.027454				0.985457				0.981299				0.989616				0.703515				-0.954414
TCMID01.055	TCMID01.063	S	S	0	i05	i15	1	3	8	1	2	2	0	0.045573					0.357532				0.959871				0.087174				0.049642				0.124706				0.10605				-0.823875
TCMID01.056	TCMID01.063	S	S	0	i06	i15	1	3	8	1	2	2	0	0.864703					0.762238				0.138563				0.927443				0.908942				0.945944				0.565518				-0.674986
TCMID01.055	TCMID01.064	S	S	0	i05	i16	1	3	8	1	2	2	0	0.880944					0.772698				0.120546				0.936704				0.919394				0.954014				0.505136				-1.29576
TCMID01.056	TCMID01.064	S	S	0	i06	i16	1	3	8	1	2	2	0	0.030278					0.416954				0.978024				0.058777				0.023809				0.093745				0.111787				-1.20116
TCMID01.130	TCMID01.134	S	S	0	i06	i16	1	3	8	1	4	4	0	0.878024					0.687157				0.120068				0.935051				0.920559				0.949543				0.51943				-0.53908
TCMID01.005	TCMID01.015	S	S	0	i05	i17	1	3	9	1	1	1	0	0.604371					0.638853				0.397869				0.753405				0.70388				0.802931				0.357896				-0.700179
TCMID01.005	TCMID01.016	S	S	0	i05	i18	1	3	9	1	1	1	0	0.671316					0.659574				0.350742				0.803338				0.761975				0.844702				0.345063				-0.702802
TCMID01.006	TCMID01.015	S	S	0	i06	i17	1	3	9	1	1	1	0	0.931635					0.793409				0.076931				0.964608				0.956573				0.972643				0.580745				-0.881221
TCMID01.006	TCMID01.016	S	S	0	i06	i18	1	3	9	1	1	1	0	0.946863					0.805183				0.068013				0.972706				0.965956				0.979457				0.556814				-0.997045
TCMID01.055	TCMID01.065	S	S	0	i05	i17	1	3	9	1	2	2	0	0.684188					0.679234				0.313889				0.812484				0.773397				0.851571				0.380997				-0.649004
TCMID01.056	TCMID01.065	S	S	0	i06	i17	1	3	9	1	2	2	0	0.890904					0.787555				0.116668				0.942305				0.926812				0.957798				0.5465				-0.803226
TCMID01.055	TCMID01.066	S	S	0	i05	i18	1	3	9	1	2	2	0	0.731317					0.653512				0.291547				0.84481				0.80949				0.88013				0.337909				-0.840928
TCMID01.056	TCMID01.066	S	S	0	i06	i18	1	3	9	1	2	2	0	0.743598					0.721555				0.343935				0.852947				0.812607				0.893287				0.455649				-0.934565
TCMID01.130	TCMID01.135	S	S	0	i06	i18	1	3	9	1	4	4	0	0.763536					0.687389				0.257574				0.865915				0.838342				0.893488				0.407847				-0.680115
TCMID01.005	TCMID01.018	S	S	0	i05	i20	1	3	10	1	1	1	0	0.609541					0.738009				0.407112				0.75741				0.711379				0.80344				0.337154				-1.14508
TCMID01.006	TCMID01.018	S	S	0	i06	i20	1	3	10	1	1	1	0	0.934784					0.799329				0.080205				0.966293				0.959245				0.97334				0.560905				-1.39139
TCMID01.055	TCMID01.067	S	S	0	i05	i19	1	3	10	1	2	2	0	0.68441					0.722096				0.31884				0.812641				0.77142				0.853862				0.427593				-1.01372
TCMID01.056	TCMID01.067	S	S	0	i06	i19	1	3	10	1	2	2	0	0.873758					0.773646				0.127206				0.932626				0.914286				0.950966				0.583913				-0.906345
TCMID01.055	TCMID01.068	S	S	0	i05	i20	1	3	10	1	2	2	0	0.603291					0.581934				0.404628				0.752566				0.704139				0.800993				0.329817				-0.983712
TCMID01.056	TCMID01.068	S	S	0	i06	i20	1	3	10	1	2	2	0	0.568714					0.633273				0.510425				0.725071				0.670478				0.779663				0.415376				-1.06874
TCMID01.005	TCMID01.019	S	S	0	i05	i21	1	3	11	1	1	1	0	0.914088					0.834874				0.084321				0.955116				0.941468				0.968764				0.433307				-0.816711
TCMID01.005	TCMID01.020	S	S	0	i05	i22	1	3	11	1	1	1	0	0.155962					0.534856				0.843628				0.26984				0.208116				0.331564				0.195056				-1.08072
TCMID01.006	TCMID01.019	S	S	0	i06	i21	1	3	11	1	1	1	0	0.905748					0.6918				0.108911				0.950544				0.93961				0.961477				0.567426				-0.821657
TCMID01.006	TCMID01.020	S	S	0	i06	i22	1	3	11	1	1	1	0	0.949315					0.775312				0.052998				0.973998				0.967535				0.980462				0.611599				-1.05969
TCMID01.055	TCMID01.069	S	S	0	i05	i21	1	3	11	1	2	2	0	0.709692					0.656393				0.292413				0.830198				0.792722				0.867675				0.364497				-0.757844
TCMID01.056	TCMID01.069	S	S	0	i06	i21	1	3	11	1	2	2	0	0.880077					0.741176				0.136693				0.936214				0.919726				0.952701				0.522559				-0.650517
TCMID01.055	TCMID01.070	S	S	0	i05	i22	1	3	11	1	2	2	0	0.095232					0.46047				0.905767				0.173903				0.132913				0.214893				0.141124				-0.879386
TCMID01.056	TCMID01.070	S	S	0	i06	i22	1	3	11	1	2	2	0	0.946094					0.77567				0.056876				0.9723				0.965185				0.979415				0.56062				-0.97506
TCMID01.130	TCMID01.137	S	S	0	i06	i22	1	3	11	1	4	4	0	0.867743					0.744292				0.132592				0.929189				0.915494				0.942884				0.473033				-0.791464
TCMID01.005	TCMID01.021	S	S	0	i05	i23	1	3	12	1	1	1	0	0.892006					0.86405				0.105507				0.942921				0.924329				0.961513				0.458074				-0.726849
TCMID01.005	TCMID01.022	S	S	0	i05	i24	1	3	12	1	1	1	0	0.961106					0.859743				0.03668				0.980167				0.974006				0.986328				0.508124				-0.745475
[truncated: 43,512 more rows]

## Sheet: 5.CorrIx BefAft Ind_(non)Couple
Average Correlation Index for sample comparisons within: - Individuals (before kiss1, after kiss1, before+after kiss1) - Couples (before kiss1, after kiss1, before+after kiss1) - Non-Couples (before kiss1, after kiss1, before+after kiss1)				use filter =1 to hide b&a kiss1	Graph Legends						Identical/Different = 0/1			morisitahorn			- indiv-coup coup-ncoup	Wilcoxon Rank Sum Test	bef/aft kiss	braycurtis			x indi-coup coup-ncoup	structpearson			x indi-coup coup-ncoup	thetayc			x indi-coup coup-ncoup	thetayc_lci			x indi-coup coup-ncoup	thetayc_hci			x indi-coup coup-ncoup	speciesprofile			x indi-coup coup-ncoup	spearman			x indi-coup coup-ncoup
[truncated: 44,274 more rows]
