# Supplementary material for: Shaping the oral microbiota through intimate kissing
Source: Microbiome. 2014 Nov 17;2:41. doi: 10.1186/2049-2618-2-41 (PMC4233210; doi:10.1186/2049-2618-2-41)
Supplement: Additional file 3 — Reported kiss history analysis. Correlations between self-reported intimate kiss frequency or time past since last kiss and microbiota similarity indices. [file 2049-2618-2-41-S3.xlsx]

## Sheet: 1.All CorrIndexes
label	comparison		concat	morisitahorn	braycurtis	structpearson	thetayc	thetayc_lci	thetayc_hci	speciesprofile	spearman
0.03	TCMID01.001	TCMID01.002	TCMID01.001-TCMID01.002	0.586779	0.669713	0.438509	0.739585	0.690317	0.788854	0.487734	-0.444346
0.03	TCMID01.001	TCMID01.003	TCMID01.001-TCMID01.003	0.915265	0.822551	0.098218	0.955758	0.943084	0.968433	0.569469	-0.876625
0.03	TCMID01.002	TCMID01.003	TCMID01.002-TCMID01.003	0.550562	0.719045	0.460849	0.710145	0.661566	0.758724	0.345148	-0.823617
0.03	TCMID01.001	TCMID01.004	TCMID01.001-TCMID01.004	0.164925	0.467633	0.912011	0.283152	0.214338	0.351966	0.252818	-0.465725
0.03	TCMID01.002	TCMID01.004	TCMID01.002-TCMID01.004	0.430695	0.646278	0.569619	0.602078	0.542505	0.661651	0.327879	-0.565861
0.03	TCMID01.003	TCMID01.004	TCMID01.003-TCMID01.004	0.652881	0.555455	0.34989	0.789992	0.755807	0.824176	0.360012	-0.574733
0.03	TCMID01.001	TCMID01.005	TCMID01.001-TCMID01.005	0.206475	0.496021	0.858929	0.342278	0.262094	0.422462	0.284807	-0.645072
0.03	TCMID01.002	TCMID01.005	TCMID01.002-TCMID01.005	0.608617	0.714116	0.390263	0.756696	0.711414	0.801978	0.393883	-0.772368
0.03	TCMID01.003	TCMID01.005	TCMID01.003-TCMID01.005	0.737791	0.710748	0.264592	0.849114	0.815906	0.882322	0.387788	-1.14267
0.03	TCMID01.004	TCMID01.005	TCMID01.004-TCMID01.005	0.136334	0.526139	0.863499	0.239953	0.19261	0.287297	0.179774	-0.815278
0.03	TCMID01.001	TCMID01.006	TCMID01.001-TCMID01.006	0.979569	0.844544	0.019227	0.989679	0.986095	0.993263	0.729274	-0.757324
0.03	TCMID01.002	TCMID01.006	TCMID01.002-TCMID01.006	0.875527	0.782151	0.13083	0.933633	0.91985	0.947415	0.595464	-1.05769
0.03	TCMID01.003	TCMID01.006	TCMID01.003-TCMID01.006	0.908855	0.762742	0.105771	0.952252	0.942162	0.962341	0.567136	-1.17449
0.03	TCMID01.004	TCMID01.006	TCMID01.004-TCMID01.006	0.939619	0.760062	0.064176	0.96887	0.962613	0.975126	0.603122	-0.900152
0.03	TCMID01.005	TCMID01.006	TCMID01.005-TCMID01.006	0.965453	0.822304	0.035621	0.982423	0.97697	0.987876	0.615533	-0.896541
0.03	TCMID01.001	TCMID01.007	TCMID01.001-TCMID01.007	0.624238	0.718881	0.429865	0.768653	0.719155	0.818152	0.477189	-0.694311
0.03	TCMID01.002	TCMID01.007	TCMID01.002-TCMID01.007	0.537128	0.702736	0.468917	0.698872	0.645424	0.75232	0.349056	-0.712377
0.03	TCMID01.003	TCMID01.007	TCMID01.003-TCMID01.007	0.40312	0.616245	0.59641	0.574606	0.513453	0.635758	0.266171	-1.21372
0.03	TCMID01.004	TCMID01.007	TCMID01.004-TCMID01.007	0.378143	0.583458	0.624388	0.548772	0.480297	0.617247	0.281113	-0.817977
0.03	TCMID01.005	TCMID01.007	TCMID01.005-TCMID01.007	0.343251	0.55303	0.661416	0.511075	0.438212	0.583937	0.271208	-0.780193
0.03	TCMID01.006	TCMID01.007	TCMID01.006-TCMID01.007	0.914092	0.763802	0.096617	0.955118	0.945664	0.964572	0.577113	-0.9895
0.03	TCMID01.001	TCMID01.008	TCMID01.001-TCMID01.008	0.973709	0.887726	0.027532	0.986679	0.982404	0.990955	0.603719	-0.753637
0.03	TCMID01.002	TCMID01.008	TCMID01.002-TCMID01.008	0.652559	0.7	0.348642	0.789756	0.757167	0.822344	0.392743	-0.877122
0.03	TCMID01.003	TCMID01.008	TCMID01.003-TCMID01.008	0.612679	0.694644	0.387388	0.759828	0.721275	0.798381	0.336927	-1.16054
0.03	TCMID01.004	TCMID01.008	TCMID01.004-TCMID01.008	0.76221	0.723031	0.235893	0.865062	0.842323	0.8878	0.408113	-0.76661
0.03	TCMID01.005	TCMID01.008	TCMID01.005-TCMID01.008	0.954302	0.875887	0.042996	0.976617	0.970382	0.982852	0.462163	-0.999994
0.03	TCMID01.006	TCMID01.008	TCMID01.006-TCMID01.008	0.934891	0.794555	0.071109	0.96635	0.959075	0.973625	0.591231	-1.29854
0.03	TCMID01.007	TCMID01.008	TCMID01.007-TCMID01.008	0.732052	0.806244	0.265764	0.8453	0.813898	0.876702	0.378545	-1.04375
0.03	TCMID01.001	TCMID01.009	TCMID01.001-TCMID01.009	0.948667	0.785507	0.060711	0.973658	0.965544	0.981771	0.571528	-1.07551
0.03	TCMID01.002	TCMID01.009	TCMID01.002-TCMID01.009	0.64208	0.7638	0.372649	0.782033	0.732994	0.831071	0.364018	-1.1621
0.03	TCMID01.003	TCMID01.009	TCMID01.003-TCMID01.009	0.611275	0.69436	0.386899	0.758747	0.708636	0.808858	0.308095	-1.27313
0.03	TCMID01.004	TCMID01.009	TCMID01.004-TCMID01.009	0.816909	0.744507	0.185162	0.89923	0.877175	0.921284	0.392432	-0.985218
0.03	TCMID01.005	TCMID01.009	TCMID01.005-TCMID01.009	0.874858	0.765319	0.126171	0.933252	0.913459	0.953045	0.411787	-1.18767
0.03	TCMID01.006	TCMID01.009	TCMID01.006-TCMID01.009	0.931835	0.769798	0.08136	0.964715	0.956139	0.973291	0.56609	-1.36575
0.03	TCMID01.007	TCMID01.009	TCMID01.007-TCMID01.009	0.646592	0.682692	0.353522	0.78537	0.737971	0.83277	0.32737	-1.21864
0.03	TCMID01.008	TCMID01.009	TCMID01.008-TCMID01.009	0.649218	0.717105	0.35356	0.787304	0.750167	0.824442	0.33734	-1.23497
0.03	TCMID01.001	TCMID01.010	TCMID01.001-TCMID01.010	0.962754	0.808573	0.04027	0.981024	0.975479	0.986568	0.596334	-0.782685
0.03	TCMID01.002	TCMID01.010	TCMID01.002-TCMID01.010	0.4527	0.631047	0.552774	0.623253	0.567128	0.679379	0.323678	-0.819286
0.03	TCMID01.003	TCMID01.010	TCMID01.003-TCMID01.010	0.75605	0.742394	0.241996	0.86108	0.832861	0.889299	0.369249	-1.1582
0.03	TCMID01.004	TCMID01.010	TCMID01.004-TCMID01.010	0.874249	0.786842	0.123464	0.932906	0.918921	0.946891	0.432105	-0.854126
0.03	TCMID01.005	TCMID01.010	TCMID01.005-TCMID01.010	0.897201	0.817986	0.100643	0.945815	0.930684	0.960946	0.443144	-0.912044
0.03	TCMID01.006	TCMID01.010	TCMID01.006-TCMID01.010	0.947373	0.770798	0.057724	0.972975	0.966561	0.97939	0.591215	-1.13467
0.03	TCMID01.007	TCMID01.010	TCMID01.007-TCMID01.010	0.796103	0.777403	0.201164	0.886478	0.861252	0.911705	0.389739	-0.991219
0.03	TCMID01.008	TCMID01.010	TCMID01.008-TCMID01.010	0.761532	0.669523	0.235997	0.864625	0.841493	0.887757	0.390594	-0.807466
0.03	TCMID01.009	TCMID01.010	TCMID01.009-TCMID01.010	0.40097	0.506073	0.604076	0.572417	0.508421	0.636414	0.261344	-1.00214
0.03	TCMID01.001	TCMID01.011	TCMID01.001-TCMID01.011	0.94539	0.821877	0.058027	0.971929	0.962221	0.981637	0.604138	-0.560789
0.03	TCMID01.002	TCMID01.011	TCMID01.002-TCMID01.011	0.319831	0.625068	0.681392	0.484655	0.427601	0.541708	0.281703	-0.709675
0.03	TCMID01.003	TCMID01.011	TCMID01.003-TCMID01.011	0.444503	0.619979	0.561373	0.615441	0.555524	0.675358	0.295941	-0.853514
0.03	TCMID01.004	TCMID01.011	TCMID01.004-TCMID01.011	0.740922	0.722667	0.256932	0.851184	0.823524	0.878843	0.413048	-0.66032
0.03	TCMID01.005	TCMID01.011	TCMID01.005-TCMID01.011	0.91918	0.805145	0.078244	0.957888	0.946286	0.96949	0.46533	-0.800546
0.03	TCMID01.006	TCMID01.011	TCMID01.006-TCMID01.011	0.871659	0.761823	0.138884	0.931429	0.91666	0.946198	0.579786	-0.964743
0.03	TCMID01.007	TCMID01.011	TCMID01.007-TCMID01.011	0.561451	0.678674	0.439071	0.71914	0.665001	0.773279	0.341317	-0.651064
0.03	TCMID01.008	TCMID01.011	TCMID01.008-TCMID01.011	0.505454	0.634036	0.493717	0.671497	0.625536	0.717459	0.331209	-0.688102
0.03	TCMID01.009	TCMID01.011	TCMID01.009-TCMID01.011	0.275539	0.539729	0.742339	0.432035	0.345277	0.518793	0.227013	-0.973149
0.03	TCMID01.010	TCMID01.011	TCMID01.010-TCMID01.011	0.49513	0.590504	0.504885	0.662323	0.607683	0.716963	0.324052	-0.629429
0.03	TCMID01.001	TCMID01.012	TCMID01.001-TCMID01.012	0.924536	0.860285	0.074696	0.960789	0.949285	0.972292	0.671142	-0.675504
0.03	TCMID01.002	TCMID01.012	TCMID01.002-TCMID01.012	0.284267	0.720465	0.735728	0.442692	0.381737	0.503646	0.315089	-0.559089
0.03	TCMID01.003	TCMID01.012	TCMID01.003-TCMID01.012	0.439272	0.679289	0.625618	0.610409	0.552654	0.668163	0.361905	-0.929467
0.03	TCMID01.004	TCMID01.012	TCMID01.004-TCMID01.012	0.72317	0.72721	0.288791	0.839349	0.812	0.866698	0.489547	-0.732773
0.03	TCMID01.005	TCMID01.012	TCMID01.005-TCMID01.012	0.86741	0.789729	0.136353	0.928998	0.914433	0.943563	0.540425	-0.85251
0.03	TCMID01.006	TCMID01.012	TCMID01.006-TCMID01.012	0.853125	0.83782	0.146672	0.920742	0.90461	0.936875	0.644425	-1.19417
0.03	TCMID01.007	TCMID01.012	TCMID01.007-TCMID01.012	0.517963	0.704384	0.524103	0.682445	0.629528	0.735362	0.399821	-0.877991
0.03	TCMID01.008	TCMID01.012	TCMID01.008-TCMID01.012	0.634981	0.754157	0.389108	0.776744	0.742767	0.810722	0.449475	-0.867501
0.03	TCMID01.009	TCMID01.012	TCMID01.009-TCMID01.012	0.409319	0.671642	0.679597	0.580875	0.513514	0.648236	0.343441	-1.08575
0.03	TCMID01.010	TCMID01.012	TCMID01.010-TCMID01.012	0.566407	0.677661	0.466827	0.723193	0.679075	0.767311	0.421199	-0.962162
0.03	TCMID01.011	TCMID01.012	TCMID01.011-TCMID01.012	0.115243	0.550417	0.929457	0.206669	0.152765	0.260573	0.194987	-0.695078
0.03	TCMID01.001	TCMID01.013	TCMID01.001-TCMID01.013	0.912263	0.777778	0.088533	0.954119	0.939999	0.968239	0.637569	-0.270885
0.03	TCMID01.002	TCMID01.013	TCMID01.002-TCMID01.013	0.812428	0.812456	0.18742	0.896508	0.868144	0.924872	0.499939	-0.375056
0.03	TCMID01.003	TCMID01.013	TCMID01.003-TCMID01.013	0.698185	0.682895	0.321117	0.822272	0.782411	0.862132	0.423229	-0.644718
0.03	TCMID01.004	TCMID01.013	TCMID01.004-TCMID01.013	0.790103	0.726477	0.212398	0.882746	0.856925	0.908567	0.4785	-0.304521
0.03	TCMID01.005	TCMID01.013	TCMID01.005-TCMID01.013	0.795237	0.760854	0.206298	0.885941	0.856176	0.915706	0.484427	-0.576239
0.03	TCMID01.006	TCMID01.013	TCMID01.006-TCMID01.013	0.943628	0.795168	0.056324	0.970997	0.963249	0.978744	0.648131	-0.569001
0.03	TCMID01.007	TCMID01.013	TCMID01.007-TCMID01.013	0.651245	0.701583	0.364295	0.788793	0.739397	0.838188	0.417005	-0.555096
0.03	TCMID01.008	TCMID01.013	TCMID01.008-TCMID01.013	0.794445	0.796898	0.21079	0.88545	0.862798	0.908101	0.468729	-0.702284
0.03	TCMID01.009	TCMID01.013	TCMID01.009-TCMID01.013	0.205574	0.511355	0.871184	0.341039	0.260337	0.421742	0.225134	-0.784695
0.03	TCMID01.010	TCMID01.013	TCMID01.010-TCMID01.013	0.458741	0.595	0.562859	0.628955	0.572398	0.685511	0.352984	-0.581292
0.03	TCMID01.011	TCMID01.013	TCMID01.011-TCMID01.013	0.45424	0.614013	0.556759	0.624711	0.560531	0.688891	0.361881	-0.425765
0.03	TCMID01.012	TCMID01.013	TCMID01.012-TCMID01.013	0.50339	0.616426	0.49861	0.669674	0.61776	0.721587	0.442761	-0.408598
0.03	TCMID01.001	TCMID01.014	TCMID01.001-TCMID01.014	0.041977	0.561197	0.960033	0.080572	0.060797	0.100348	0.14631	-0.590666
0.03	TCMID01.002	TCMID01.014	TCMID01.002-TCMID01.014	0.532149	0.69547	0.486579	0.694644	0.642871	0.746417	0.444936	-0.778525
0.03	TCMID01.003	TCMID01.014	TCMID01.003-TCMID01.014	0.916773	0.789091	0.093046	0.95658	0.947996	0.965163	0.542418	-1.00106
0.03	TCMID01.004	TCMID01.014	TCMID01.004-TCMID01.014	0.158456	0.501976	0.896726	0.273564	0.215755	0.331373	0.236894	-0.49165
0.03	TCMID01.005	TCMID01.014	TCMID01.005-TCMID01.014	0.246782	0.673729	0.796368	0.395871	0.325531	0.466211	0.297842	-0.832675
0.03	TCMID01.006	TCMID01.014	TCMID01.006-TCMID01.014	0.971331	0.823715	0.027454	0.985457	0.981299	0.989616	0.703515	-0.954414
0.03	TCMID01.007	TCMID01.014	TCMID01.007-TCMID01.014	0.68559	0.794917	0.348391	0.813472	0.771665	0.855279	0.476652	-1.03683
0.03	TCMID01.008	TCMID01.014	TCMID01.008-TCMID01.014	0.95471	0.834123	0.047344	0.97683	0.971854	0.981807	0.570514	-0.832284
0.03	TCMID01.009	TCMID01.014	TCMID01.009-TCMID01.014	0.953802	0.822581	0.052212	0.976355	0.970575	0.982134	0.544576	-1.18796
0.03	TCMID01.010	TCMID01.014	TCMID01.010-TCMID01.014	0.888182	0.74638	0.121222	0.94078	0.929283	0.952277	0.546271	-0.667514
0.03	TCMID01.011	TCMID01.014	TCMID01.011-TCMID01.014	0.914069	0.818614	0.089956	0.955106	0.944631	0.96558	0.567775	-0.744014
0.03	TCMID01.012	TCMID01.014	TCMID01.012-TCMID01.014	0.908025	0.857458	0.090753	0.951796	0.941261	0.962331	0.641925	-0.951596
0.03	TCMID01.013	TCMID01.014	TCMID01.013-TCMID01.014	0.914977	0.807893	0.084581	0.955601	0.944029	0.967173	0.614126	-0.407706
0.03	TCMID01.001	TCMID01.015	TCMID01.001-TCMID01.015	0.887845	0.798551	0.127625	0.940591	0.922888	0.958294	0.56726	-0.42621
0.03	TCMID01.002	TCMID01.015	TCMID01.002-TCMID01.015	0.722928	0.815148	0.280131	0.839185	0.801888	0.876483	0.402851	-0.595063
0.03	TCMID01.003	TCMID01.015	TCMID01.003-TCMID01.015	0.482176	0.645846	0.516533	0.650633	0.593744	0.707522	0.289153	-0.884847
0.03	TCMID01.004	TCMID01.015	TCMID01.004-TCMID01.015	0.677041	0.690342	0.32318	0.807423	0.772827	0.84202	0.37403	-0.546423
0.03	TCMID01.005	TCMID01.015	TCMID01.005-TCMID01.015	0.604371	0.638853	0.397869	0.753405	0.70388	0.802931	0.357896	-0.700179
0.03	TCMID01.006	TCMID01.015	TCMID01.006-TCMID01.015	0.931635	0.793409	0.076931	0.964608	0.956573	0.972643	0.580745	-0.881221
0.03	TCMID01.007	TCMID01.015	TCMID01.007-TCMID01.015	0.281507	0.538462	0.717527	0.439338	0.372361	0.506314	0.227505	-0.637394
0.03	TCMID01.008	TCMID01.015	TCMID01.008-TCMID01.015	0.785612	0.81485	0.212074	0.879936	0.854001	0.905871	0.38979	-0.71827
0.03	TCMID01.009	TCMID01.015	TCMID01.009-TCMID01.015	0.646457	0.694168	0.353089	0.785271	0.737141	0.8334	0.32501	-0.914427
0.03	TCMID01.010	TCMID01.015	TCMID01.010-TCMID01.015	0.774614	0.775593	0.222788	0.872994	0.845313	0.900676	0.382071	-0.756989
0.03	TCMID01.011	TCMID01.015	TCMID01.011-TCMID01.015	0.646925	0.733961	0.353333	0.785616	0.739208	0.832024	0.3643	-0.509649
0.03	TCMID01.012	TCMID01.015	TCMID01.012-TCMID01.015	0.594135	0.731343	0.443183	0.745401	0.699264	0.791537	0.42658	-0.621895
0.03	TCMID01.013	TCMID01.015	TCMID01.013-TCMID01.015	0.609008	0.6852	0.410341	0.756998	0.703009	0.810986	0.40148	-0.375988
0.03	TCMID01.014	TCMID01.015	TCMID01.014-TCMID01.015	0.956283	0.849462	0.04676	0.977653	0.971894	0.983411	0.560943	-0.716606
0.03	TCMID01.001	TCMID01.016	TCMID01.001-TCMID01.016	0.909597	0.772871	0.117676	0.952658	0.938813	0.966504	0.546096	-0.609206
0.03	TCMID01.002	TCMID01.016	TCMID01.002-TCMID01.016	0.823819	0.846852	0.189959	0.9034	0.879232	0.927567	0.395545	-0.849215
0.03	TCMID01.003	TCMID01.016	TCMID01.003-TCMID01.016	0.506238	0.627832	0.500584	0.672189	0.619882	0.724495	0.265103	-1.14682
0.03	TCMID01.004	TCMID01.016	TCMID01.004-TCMID01.016	0.670272	0.661425	0.348969	0.80259	0.768371	0.836809	0.339598	-0.649628
0.03	TCMID01.005	TCMID01.016	TCMID01.005-TCMID01.016	0.671316	0.659574	0.350742	0.803338	0.761975	0.844702	0.345063	-0.702802
0.03	TCMID01.006	TCMID01.016	TCMID01.006-TCMID01.016	0.946863	0.805183	0.068013	0.972706	0.965956	0.979457	0.556814	-0.997045
0.03	TCMID01.007	TCMID01.016	TCMID01.007-TCMID01.016	0.289543	0.526791	0.732107	0.449063	0.381299	0.516826	0.207907	-0.707635
0.03	TCMID01.008	TCMID01.016	TCMID01.008-TCMID01.016	0.374001	0.652808	0.653239	0.544397	0.483088	0.605706	0.243724	-0.84953
0.03	TCMID01.009	TCMID01.016	TCMID01.009-TCMID01.016	0.608726	0.689634	0.391349	0.75678	0.706844	0.806716	0.280037	-1.13141
0.03	TCMID01.010	TCMID01.016	TCMID01.010-TCMID01.016	0.783085	0.748707	0.221803	0.878349	0.852375	0.904323	0.347133	-0.84407
0.03	TCMID01.011	TCMID01.016	TCMID01.011-TCMID01.016	0.645057	0.653361	0.375109	0.784237	0.743164	0.825309	0.331707	-0.592264
0.03	TCMID01.012	TCMID01.016	TCMID01.012-TCMID01.016	0.727329	0.757647	0.334855	0.842143	0.8126	0.871686	0.444544	-0.861815
0.03	TCMID01.013	TCMID01.016	TCMID01.013-TCMID01.016	0.632686	0.678812	0.425809	0.775025	0.727439	0.82261	0.381548	-0.520096
0.03	TCMID01.014	TCMID01.016	TCMID01.014-TCMID01.016	0.95239	0.833402	0.057915	0.975614	0.969305	0.981924	0.529574	-0.799681
0.03	TCMID01.015	TCMID01.016	TCMID01.015-TCMID01.016	0.378547	0.535692	0.637799	0.549197	0.483474	0.61492	0.235848	-0.423508
0.03	TCMID01.001	TCMID01.018	TCMID01.001-TCMID01.018	0.882426	0.846154	0.146686	0.937541	0.920531	0.954552	0.54531	-1.02024
0.03	TCMID01.002	TCMID01.018	TCMID01.002-TCMID01.018	0.715999	0.813972	0.300007	0.834498	0.805586	0.86341	0.377507	-1.23582
0.03	TCMID01.003	TCMID01.018	TCMID01.003-TCMID01.018	0.453206	0.673344	0.548555	0.623733	0.570313	0.677152	0.258944	-1.53676
0.03	TCMID01.004	TCMID01.018	TCMID01.004-TCMID01.018	0.65955	0.693526	0.352112	0.794854	0.760381	0.829326	0.345687	-1.28592
0.03	TCMID01.005	TCMID01.018	TCMID01.005-TCMID01.018	0.609541	0.738009	0.407112	0.75741	0.711379	0.80344	0.337154	-1.14508
0.03	TCMID01.006	TCMID01.018	TCMID01.006-TCMID01.018	0.934784	0.799329	0.080205	0.966293	0.959245	0.97334	0.560905	-1.39139
0.03	TCMID01.007	TCMID01.018	TCMID01.007-TCMID01.018	0.252653	0.602164	0.758142	0.403389	0.35341	0.453368	0.200058	-1.1689
0.03	TCMID01.008	TCMID01.018	TCMID01.008-TCMID01.018	0.799833	0.805528	0.202076	0.888786	0.869871	0.907701	0.366513	-1.36974
0.03	TCMID01.009	TCMID01.018	TCMID01.009-TCMID01.018	0.336367	0.675308	0.662946	0.503406	0.436604	0.570207	0.215412	-1.63732
0.03	TCMID01.010	TCMID01.018	TCMID01.010-TCMID01.018	0.566405	0.673393	0.440118	0.723191	0.680137	0.766244	0.303852	-1.28519
0.03	TCMID01.011	TCMID01.018	TCMID01.011-TCMID01.018	0.492025	0.626606	0.526307	0.65954	0.609269	0.709811	0.297347	-1.00627
0.03	TCMID01.012	TCMID01.018	TCMID01.012-TCMID01.018	0.519094	0.571689	0.568255	0.683426	0.64272	0.724131	0.381807	-1.17123
0.03	TCMID01.013	TCMID01.018	TCMID01.013-TCMID01.018	0.311554	0.603417	0.772247	0.475092	0.398295	0.551888	0.273002	-1.12156
0.03	TCMID01.014	TCMID01.018	TCMID01.014-TCMID01.018	0.922621	0.808745	0.091784	0.959753	0.95208	0.967426	0.529245	-1.28627
0.03	TCMID01.015	TCMID01.018	TCMID01.015-TCMID01.018	0.281777	0.635359	0.726827	0.439666	0.378722	0.500611	0.209703	-0.829013
0.03	TCMID01.016	TCMID01.018	TCMID01.016-TCMID01.018	0.298855	0.588741	0.701499	0.460182	0.394001	0.526362	0.190548	-0.707424
0.03	TCMID01.001	TCMID01.019	TCMID01.001-TCMID01.019	0.954975	0.837985	0.050897	0.976969	0.969801	0.984137	0.582985	-0.63844
0.03	TCMID01.002	TCMID01.019	TCMID01.002-TCMID01.019	0.631148	0.763206	0.376829	0.77387	0.728015	0.819725	0.37089	-0.74232
0.03	TCMID01.003	TCMID01.019	TCMID01.003-TCMID01.019	0.55165	0.655926	0.446157	0.71105	0.660848	0.761251	0.303397	-1.13469
0.03	TCMID01.004	TCMID01.019	TCMID01.004-TCMID01.019	0.78292	0.684262	0.217217	0.878244	0.855341	0.901147	0.395801	-0.735851
0.03	TCMID01.005	TCMID01.019	TCMID01.005-TCMID01.019	0.914088	0.834874	0.084321	0.955116	0.941468	0.968764	0.433307	-0.816711
0.03	TCMID01.006	TCMID01.019	TCMID01.006-TCMID01.019	0.905748	0.6918	0.108911	0.950544	0.93961	0.961477	0.567426	-0.821657
0.03	TCMID01.007	TCMID01.019	TCMID01.007-TCMID01.019	0.724525	0.744984	0.273087	0.84026	0.804736	0.875785	0.358435	-0.884468
0.03	TCMID01.008	TCMID01.019	TCMID01.008-TCMID01.019	0.760408	0.763645	0.238037	0.8639	0.836973	0.890826	0.37695	-1.01292
0.03	TCMID01.009	TCMID01.019	TCMID01.009-TCMID01.019	0.759302	0.723077	0.238112	0.863185	0.828911	0.89746	0.345118	-1.22782
0.03	TCMID01.010	TCMID01.019	TCMID01.010-TCMID01.019	0.811058	0.745875	0.186475	0.895673	0.871933	0.919414	0.384115	-1.06929
0.03	TCMID01.011	TCMID01.019	TCMID01.011-TCMID01.019	0.581219	0.717002	0.421751	0.735153	0.681421	0.788885	0.339758	-0.749725
0.03	TCMID01.012	TCMID01.019	TCMID01.012-TCMID01.019	0.594908	0.801972	0.449391	0.746009	0.695877	0.796141	0.422278	-0.864055
0.03	TCMID01.013	TCMID01.019	TCMID01.013-TCMID01.019	0.801276	0.732064	0.20979	0.889676	0.86275	0.916603	0.454791	-0.456187
0.03	TCMID01.014	TCMID01.019	TCMID01.014-TCMID01.019	0.89257	0.747523	0.120255	0.943236	0.932285	0.954187	0.536523	-0.67696
0.03	TCMID01.015	TCMID01.019	TCMID01.015-TCMID01.019	0.753261	0.755184	0.244029	0.859269	0.826948	0.89159	0.363047	-0.652015
0.03	TCMID01.016	TCMID01.019	TCMID01.016-TCMID01.019	0.746775	0.714118	0.254844	0.855033	0.824601	0.885465	0.323806	-0.667407
0.03	TCMID01.018	TCMID01.019	TCMID01.018-TCMID01.019	0.644702	0.687142	0.355289	0.783974	0.747046	0.820903	0.310484	-1.08879
0.03	TCMID01.001	TCMID01.020	TCMID01.001-TCMID01.020	0.117535	0.439735	0.953036	0.210347	0.138052	0.282642	0.215316	-0.748209
0.03	TCMID01.002	TCMID01.020	TCMID01.002-TCMID01.020	0.481942	0.671801	0.517277	0.65042	0.590254	0.710586	0.351593	-0.805876
0.03	TCMID01.003	TCMID01.020	TCMID01.003-TCMID01.020	0.789271	0.729061	0.212275	0.882226	0.855943	0.90851	0.402646	-1.06609
0.03	TCMID01.004	TCMID01.020	TCMID01.004-TCMID01.020	0.051597	0.42597	0.948657	0.09813	0.064641	0.131619	0.110965	-0.66525
0.03	TCMID01.005	TCMID01.020	TCMID01.005-TCMID01.020	0.155962	0.534856	0.843628	0.26984	0.208116	0.331564	0.195056	-1.08072
0.03	TCMID01.006	TCMID01.020	TCMID01.006-TCMID01.020	0.949315	0.775312	0.052998	0.973998	0.967535	0.980462	0.611599	-1.05969
0.03	TCMID01.007	TCMID01.020	TCMID01.007-TCMID01.020	0.484806	0.656999	0.518642	0.653023	0.586936	0.71911	0.323506	-0.989909
0.03	TCMID01.008	TCMID01.020	TCMID01.008-TCMID01.020	0.904106	0.812223	0.093588	0.949638	0.937514	0.961763	0.451435	-0.99073
0.03	TCMID01.009	TCMID01.020	TCMID01.009-TCMID01.020	0.862294	0.746094	0.139452	0.926056	0.907213	0.944899	0.41049	-1.16962
0.03	TCMID01.010	TCMID01.020	TCMID01.010-TCMID01.020	0.903991	0.778375	0.093879	0.949575	0.93718	0.961971	0.446427	-1.02479
0.03	TCMID01.011	TCMID01.020	TCMID01.011-TCMID01.020	0.816224	0.767086	0.181589	0.898814	0.872985	0.924643	0.439969	-0.793196
0.03	TCMID01.012	TCMID01.020	TCMID01.012-TCMID01.020	0.792033	0.793131	0.214663	0.883949	0.857352	0.910546	0.517625	-0.957499
0.03	TCMID01.013	TCMID01.020	TCMID01.013-TCMID01.020	0.847154	0.710021	0.153243	0.917253	0.896862	0.937644	0.501332	-0.518683
0.03	TCMID01.014	TCMID01.020	TCMID01.014-TCMID01.020	0.103546	0.552075	0.946187	0.18766	0.127925	0.247395	0.193353	-0.850229
0.03	TCMID01.015	TCMID01.020	TCMID01.015-TCMID01.020	0.803423	0.738281	0.196293	0.890998	0.864262	0.917733	0.414187	-0.717572
0.03	TCMID01.016	TCMID01.020	TCMID01.016-TCMID01.020	0.817529	0.736933	0.193408	0.899605	0.875626	0.923583	0.38249	-0.845384
0.03	TCMID01.018	TCMID01.020	TCMID01.018-TCMID01.020	0.757509	0.759968	0.25193	0.862025	0.831567	0.892484	0.37745	-1.29107
0.03	TCMID01.019	TCMID01.020	TCMID01.019-TCMID01.020	0.835614	0.700923	0.164584	0.910447	0.89012	0.930773	0.415886	-0.709139
0.03	TCMID01.001	TCMID01.021	TCMID01.001-TCMID01.021	0.952043	0.838178	0.050756	0.975432	0.967393	0.983472	0.605997	-0.361042
0.03	TCMID01.002	TCMID01.021	TCMID01.002-TCMID01.021	0.5331	0.706409	0.466945	0.695453	0.636553	0.754354	0.363448	-0.39826
0.03	TCMID01.003	TCMID01.021	TCMID01.003-TCMID01.021	0.501825	0.622568	0.502967	0.668287	0.611359	0.725216	0.314178	-0.792455
0.03	TCMID01.004	TCMID01.021	TCMID01.004-TCMID01.021	0.721425	0.687568	0.276486	0.838172	0.809149	0.867195	0.40728	-0.343624
0.03	TCMID01.005	TCMID01.021	TCMID01.005-TCMID01.021	0.892006	0.86405	0.105507	0.942921	0.924329	0.961513	0.458074	-0.726849
0.03	TCMID01.006	TCMID01.021	TCMID01.006-TCMID01.021	0.350526	0.642783	0.710954	0.519095	0.437869	0.600322	0.367507	-0.987547
0.03	TCMID01.007	TCMID01.021	TCMID01.007-TCMID01.021	0.582728	0.696071	0.417546	0.736359	0.683808	0.788909	0.347444	-0.662475
0.03	TCMID01.008	TCMID01.021	TCMID01.008-TCMID01.021	0.403652	0.661554	0.595934	0.575145	0.510219	0.640072	0.295753	-0.717296
0.03	TCMID01.009	TCMID01.021	TCMID01.009-TCMID01.021	0.692474	0.707467	0.312896	0.818298	0.775439	0.861157	0.35956	-1.04379
0.03	TCMID01.010	TCMID01.021	TCMID01.010-TCMID01.021	0.782399	0.736128	0.215779	0.877917	0.850252	0.905581	0.40703	-0.865211
0.03	TCMID01.011	TCMID01.021	TCMID01.011-TCMID01.021	0.424134	0.664573	0.574625	0.595638	0.524253	0.667023	0.311273	-0.468937
0.03	TCMID01.012	TCMID01.021	TCMID01.012-TCMID01.021	0.465173	0.816801	0.56126	0.634973	0.565873	0.704073	0.391548	-0.667335
0.03	TCMID01.013	TCMID01.021	TCMID01.013-TCMID01.021	0.818646	0.769231	0.183481	0.900281	0.873941	0.926621	0.485534	-0.289234
0.03	TCMID01.014	TCMID01.021	TCMID01.014-TCMID01.021	0.939741	0.849412	0.062508	0.968935	0.961517	0.976352	0.575419	-0.667225
0.03	TCMID01.015	TCMID01.021	TCMID01.015-TCMID01.021	0.650452	0.719784	0.349709	0.788211	0.742477	0.833944	0.364993	-0.35057
0.03	TCMID01.016	TCMID01.021	TCMID01.016-TCMID01.021	0.554554	0.630319	0.471577	0.713457	0.659245	0.76767	0.307257	-0.38489
0.03	TCMID01.018	TCMID01.021	TCMID01.018-TCMID01.021	0.699305	0.801425	0.309837	0.823048	0.785505	0.860592	0.354159	-0.991755
0.03	TCMID01.019	TCMID01.021	TCMID01.019-TCMID01.021	0.682729	0.645533	0.31862	0.811454	0.770738	0.852171	0.367923	-0.427441
0.03	TCMID01.020	TCMID01.021	TCMID01.020-TCMID01.021	0.849508	0.750875	0.148194	0.918631	0.898542	0.938721	0.448533	-0.532733
0.03	TCMID01.001	TCMID01.022	TCMID01.001-TCMID01.022	0.982824	0.912485	0.016347	0.991338	0.987227	0.995448	0.641821	-0.711711
0.03	TCMID01.002	TCMID01.022	TCMID01.002-TCMID01.022	0.96966	0.904863	0.028069	0.984597	0.979422	0.989771	0.522166	-0.637338
0.03	TCMID01.003	TCMID01.022	TCMID01.003-TCMID01.022	0.903069	0.79526	0.098311	0.949066	0.937406	0.960727	0.455846	-0.893797
0.03	TCMID01.004	TCMID01.022	TCMID01.004-TCMID01.022	0.899205	0.773025	0.099233	0.946928	0.935929	0.957927	0.486611	-0.633773
0.03	TCMID01.005	TCMID01.022	TCMID01.005-TCMID01.022	0.961106	0.859743	0.03668	0.980167	0.974006	0.986328	0.508124	-0.745475
0.03	TCMID01.006	TCMID01.022	TCMID01.006-TCMID01.022	0.936824	0.8327	0.064579	0.967381	0.958421	0.976342	0.626308	-1.01931
0.03	TCMID01.007	TCMID01.022	TCMID01.007-TCMID01.022	0.934052	0.868156	0.065044	0.965902	0.956322	0.975481	0.474022	-0.736505
0.03	TCMID01.008	TCMID01.022	TCMID01.008-TCMID01.022	0.795155	0.691308	0.206073	0.88589	0.863656	0.908125	0.445946	-0.701663
0.03	TCMID01.009	TCMID01.022	TCMID01.009-TCMID01.022	0.951413	0.824138	0.048608	0.975102	0.967348	0.982856	0.45761	-0.791184
0.03	TCMID01.010	TCMID01.022	TCMID01.010-TCMID01.022	0.955335	0.814833	0.042959	0.977158	0.971609	0.982706	0.483946	-0.78035
0.03	TCMID01.011	TCMID01.022	TCMID01.011-TCMID01.022	0.941157	0.8121	0.056899	0.969687	0.962131	0.977243	0.496426	-0.534994
0.03	TCMID01.012	TCMID01.022	TCMID01.012-TCMID01.022	0.972812	0.900709	0.025859	0.986219	0.982614	0.989824	0.594231	-0.756687
0.03	TCMID01.013	TCMID01.022	TCMID01.013-TCMID01.022	0.939621	0.857232	0.058626	0.968871	0.959221	0.97852	0.549514	-0.530176
0.03	TCMID01.014	TCMID01.022	TCMID01.014-TCMID01.022	0.953808	0.83788	0.045834	0.976358	0.97058	0.982136	0.606567	-0.762861
0.03	TCMID01.015	TCMID01.022	TCMID01.015-TCMID01.022	0.948083	0.87931	0.050723	0.97335	0.965359	0.98134	0.475234	-0.503459
0.03	TCMID01.016	TCMID01.022	TCMID01.016-TCMID01.022	0.860432	0.786118	0.153094	0.924981	0.90744	0.942522	0.418593	-0.629204
0.03	TCMID01.018	TCMID01.022	TCMID01.018-TCMID01.022	0.941206	0.866766	0.060563	0.969713	0.961776	0.977649	0.447499	-1.07023
0.03	TCMID01.019	TCMID01.022	TCMID01.019-TCMID01.022	0.693037	0.729907	0.317074	0.818691	0.777682	0.8597	0.4007	-0.720769
0.03	TCMID01.020	TCMID01.022	TCMID01.020-TCMID01.022	0.940675	0.832086	0.057239	0.969431	0.960576	0.978285	0.504176	-0.892307
0.03	TCMID01.021	TCMID01.022	TCMID01.021-TCMID01.022	0.843183	0.747704	0.155946	0.914921	0.894691	0.93515	0.469577	-0.413182
0.03	TCMID01.001	TCMID01.023	TCMID01.001-TCMID01.023	0.795142	0.847438	0.252458	0.885882	0.867855	0.90391	0.52099	-1.06132
0.03	TCMID01.002	TCMID01.023	TCMID01.002-TCMID01.023	0.726701	0.793538	0.28553	0.841722	0.821528	0.861915	0.384477	-1.00871
0.03	TCMID01.003	TCMID01.023	TCMID01.003-TCMID01.023	0.857447	0.873364	0.139293	0.923254	0.908624	0.937884	0.361403	-1.36563
0.03	TCMID01.004	TCMID01.023	TCMID01.004-TCMID01.023	0.721176	0.804493	0.285269	0.838004	0.816546	0.859461	0.365816	-0.944493
0.03	TCMID01.005	TCMID01.023	TCMID01.005-TCMID01.023	0.794266	0.838479	0.210825	0.885338	0.86726	0.903416	0.389356	-1.13041
0.03	TCMID01.006	TCMID01.023	TCMID01.006-TCMID01.023	0.964419	0.884662	0.041819	0.981887	0.977783	0.985991	0.57342	-1.43631
0.03	TCMID01.007	TCMID01.023	TCMID01.007-TCMID01.023	0.803626	0.832113	0.195116	0.891123	0.872128	0.910117	0.361692	-1.06899
0.03	TCMID01.008	TCMID01.023	TCMID01.008-TCMID01.023	0.892177	0.848887	0.106337	0.943016	0.932571	0.953461	0.392104	-1.26214
0.03	TCMID01.009	TCMID01.023	TCMID01.009-TCMID01.023	0.869427	0.886286	0.126509	0.930153	0.914169	0.946137	0.351772	-1.51578
0.03	TCMID01.010	TCMID01.023	TCMID01.010-TCMID01.023	0.90612	0.883338	0.091558	0.950748	0.940047	0.961449	0.389444	-1.25646
0.03	TCMID01.011	TCMID01.023	TCMID01.011-TCMID01.023	0.738001	0.82705	0.267381	0.849252	0.827189	0.871315	0.368574	-1.03814
0.03	TCMID01.012	TCMID01.023	TCMID01.012-TCMID01.023	0.798574	0.860779	0.232402	0.888008	0.871163	0.904852	0.47724	-1.08827
0.03	TCMID01.013	TCMID01.023	TCMID01.013-TCMID01.023	0.937963	0.915752	0.06583	0.967989	0.95879	0.977188	0.478001	-0.67244
0.03	TCMID01.014	TCMID01.023	TCMID01.014-TCMID01.023	0.785713	0.844198	0.254269	0.879999	0.862112	0.897886	0.49191	-1.28014
0.03	TCMID01.015	TCMID01.023	TCMID01.015-TCMID01.023	0.909178	0.904571	0.087795	0.952429	0.941101	0.963757	0.381929	-0.918193
0.03	TCMID01.016	TCMID01.023	TCMID01.016-TCMID01.023	0.900834	0.893657	0.094923	0.94783	0.935438	0.960223	0.33673	-1.16363
0.03	TCMID01.018	TCMID01.023	TCMID01.018-TCMID01.023	0.841607	0.851136	0.154298	0.913992	0.899924	0.92806	0.337061	-1.55032
0.03	TCMID01.019	TCMID01.023	TCMID01.019-TCMID01.023	0.875647	0.887991	0.121089	0.933701	0.919174	0.948229	0.367105	-1.16298
0.03	TCMID01.020	TCMID01.023	TCMID01.020-TCMID01.023	0.691405	0.786226	0.31864	0.817551	0.79207	0.843033	0.364777	-1.21137
0.03	TCMID01.021	TCMID01.023	TCMID01.021-TCMID01.023	0.851993	0.889773	0.149358	0.920082	0.90394	0.936224	0.395657	-0.979699
0.03	TCMID01.022	TCMID01.023	TCMID01.022-TCMID01.023	0.981258	0.936881	0.016845	0.99054	0.987742	0.993339	0.461597	-1.14748
0.03	TCMID01.001	TCMID01.024	TCMID01.001-TCMID01.024	0.907642	0.76295	0.097353	0.951585	0.93762	0.96555	0.602415	-0.382483
0.03	TCMID01.002	TCMID01.024	TCMID01.002-TCMID01.024	0.3451	0.685649	0.654168	0.513122	0.446922	0.579322	0.300628	-0.41958
0.03	TCMID01.003	TCMID01.024	TCMID01.003-TCMID01.024	0.408377	0.636364	0.604681	0.579926	0.516426	0.643425	0.293402	-0.816079
0.03	TCMID01.004	TCMID01.024	TCMID01.004-TCMID01.024	0.71304	0.775058	0.28537	0.832485	0.800575	0.864395	0.417138	-0.52432
0.03	TCMID01.005	TCMID01.024	TCMID01.005-TCMID01.024	0.794141	0.767981	0.20381	0.885261	0.852728	0.917793	0.444981	-0.611868
0.03	TCMID01.006	TCMID01.024	TCMID01.006-TCMID01.024	0.87033	0.768973	0.137366	0.93067	0.916032	0.945308	0.589593	-0.897233
0.03	TCMID01.007	TCMID01.024	TCMID01.007-TCMID01.024	0.398388	0.647737	0.608134	0.569782	0.490706	0.648857	0.296896	-0.527368
0.03	TCMID01.008	TCMID01.024	TCMID01.008-TCMID01.024	0.638304	0.731849	0.362079	0.779225	0.745103	0.813348	0.383821	-0.789316
0.03	TCMID01.009	TCMID01.024	TCMID01.009-TCMID01.024	0.260863	0.558798	0.76842	0.413785	0.316442	0.511128	0.228869	-0.95469
0.03	TCMID01.010	TCMID01.024	TCMID01.010-TCMID01.024	0.489744	0.638441	0.513525	0.657488	0.600309	0.714666	0.33258	-0.795169
0.03	TCMID01.011	TCMID01.024	TCMID01.011-TCMID01.024	0.111636	0.596708	0.889498	0.20085	0.148062	0.253638	0.16455	-0.424864
0.03	TCMID01.012	TCMID01.024	TCMID01.012-TCMID01.024	0.084908	0.660646	0.946131	0.156526	0.079676	0.233377	0.170825	-0.616696
0.03	TCMID01.013	TCMID01.024	TCMID01.013-TCMID01.024	0.36251	0.544402	0.644155	0.532121	0.439278	0.624964	0.330912	-0.154081
0.03	TCMID01.014	TCMID01.024	TCMID01.014-TCMID01.024	0.926978	0.877449	0.074804	0.962105	0.952958	0.971252	0.582822	-0.800579
0.03	TCMID01.015	TCMID01.024	TCMID01.015-TCMID01.024	0.472572	0.642918	0.533881	0.641832	0.569827	0.713837	0.321639	-0.324814
0.03	TCMID01.016	TCMID01.024	TCMID01.016-TCMID01.024	0.594516	0.705109	0.438383	0.745701	0.691183	0.800218	0.331048	-0.602982
0.03	TCMID01.018	TCMID01.024	TCMID01.018-TCMID01.024	0.341483	0.69697	0.695317	0.509113	0.424546	0.593679	0.25703	-0.953874
0.03	TCMID01.019	TCMID01.024	TCMID01.019-TCMID01.024	0.617701	0.727273	0.388818	0.763678	0.714318	0.813038	0.362194	-0.583214
0.03	TCMID01.020	TCMID01.024	TCMID01.020-TCMID01.024	0.786572	0.735907	0.211381	0.880538	0.852217	0.908858	0.444262	-0.687434
0.03	TCMID01.021	TCMID01.024	TCMID01.021-TCMID01.024	0.489572	0.657845	0.509947	0.657332	0.591083	0.723581	0.344353	-0.268118
0.03	TCMID01.022	TCMID01.024	TCMID01.022-TCMID01.024	0.977038	0.91461	0.020644	0.988386	0.984157	0.992614	0.518926	-0.505424
0.03	TCMID01.023	TCMID01.024	TCMID01.023-TCMID01.024	0.789698	0.860693	0.217411	0.882493	0.863924	0.901062	0.395264	-0.820814
0.03	TCMID01.001	TCMID01.025	TCMID01.001-TCMID01.025	0.899646	0.845018	0.1033	0.947172	0.927928	0.966416	0.616221	-0.019647
0.03	TCMID01.002	TCMID01.025	TCMID01.002-TCMID01.025	0.913741	0.897074	0.084256	0.954927	0.936508	0.973345	0.509541	-0.100096
0.03	TCMID01.003	TCMID01.025	TCMID01.003-TCMID01.025	0.661416	0.889094	0.351986	0.796208	0.728108	0.864308	0.392613	-0.526355
0.03	TCMID01.004	TCMID01.025	TCMID01.004-TCMID01.025	0.741795	0.906475	0.258538	0.851759	0.805312	0.898207	0.444443	-0.135806
0.03	TCMID01.005	TCMID01.025	TCMID01.005-TCMID01.025	0.663129	0.844881	0.337207	0.797448	0.727502	0.867393	0.424383	-0.259432
0.03	TCMID01.006	TCMID01.025	TCMID01.006-TCMID01.025	0.967484	0.914052	0.032345	0.983474	0.977802	0.989145	0.638715	-0.578726
0.03	TCMID01.007	TCMID01.025	TCMID01.007-TCMID01.025	0.498915	0.858268	0.514238	0.665702	0.54451	0.786894	0.348559	-0.311494
0.03	TCMID01.008	TCMID01.025	TCMID01.008-TCMID01.025	0.732309	0.866752	0.270649	0.845472	0.790953	0.89999	0.43048	-0.320039
0.03	TCMID01.009	TCMID01.025	TCMID01.009-TCMID01.025	0.310412	0.75447	0.735067	0.473762	0.376229	0.571295	0.263132	-0.678521
0.03	TCMID01.010	TCMID01.025	TCMID01.010-TCMID01.025	0.533446	0.810671	0.476045	0.695748	0.634109	0.757388	0.363802	-0.371435
0.03	TCMID01.011	TCMID01.025	TCMID01.011-TCMID01.025	0.597421	0.798587	0.404853	0.747982	0.69817	0.797795	0.39774	-0.075051
0.03	TCMID01.012	TCMID01.025	TCMID01.012-TCMID01.025	0.651065	0.885264	0.353407	0.78866	0.75768	0.819641	0.488104	-0.207884
0.03	TCMID01.013	TCMID01.025	TCMID01.013-TCMID01.025	0.097084	0.723944	0.905105	0.176986	0.058633	0.295339	0.177445	0.116753
0.03	TCMID01.014	TCMID01.025	TCMID01.014-TCMID01.025	0.944127	0.927928	0.055697	0.971261	0.959243	0.983279	0.605787	-0.334168
0.03	TCMID01.015	TCMID01.025	TCMID01.015-TCMID01.025	0.480518	0.799762	0.534864	0.649122	0.537369	0.760874	0.34042	0.055252
0.03	TCMID01.016	TCMID01.025	TCMID01.016-TCMID01.025	0.452886	0.775862	0.613657	0.623429	0.519679	0.72718	0.305882	-0.164873
0.03	TCMID01.018	TCMID01.025	TCMID01.018-TCMID01.025	0.247013	0.886898	0.819087	0.396168	0.291922	0.500414	0.230836	-0.707534
0.03	TCMID01.019	TCMID01.025	TCMID01.019-TCMID01.025	0.858898	0.883621	0.14456	0.924094	0.891075	0.957112	0.448914	-0.257701
0.03	TCMID01.020	TCMID01.025	TCMID01.020-TCMID01.025	0.851298	0.867905	0.147379	0.919677	0.892361	0.946993	0.482241	-0.33945
0.03	TCMID01.021	TCMID01.025	TCMID01.021-TCMID01.025	0.782427	0.825137	0.217673	0.877935	0.83034	0.925529	0.45489	0.157645
0.03	TCMID01.022	TCMID01.025	TCMID01.022-TCMID01.025	0.907163	0.921569	0.090807	0.951322	0.930641	0.972002	0.519822	-0.134715
0.03	TCMID01.023	TCMID01.025	TCMID01.023-TCMID01.025	0.978763	0.975452	0.019641	0.989268	0.983967	0.994568	0.464135	-0.549686
0.03	TCMID01.024	TCMID01.025	TCMID01.024-TCMID01.025	0.470373	0.715719	0.530202	0.639801	0.561279	0.718323	0.361981	0.133336
0.03	TCMID01.001	TCMID01.026	TCMID01.001-TCMID01.026	0.938831	0.80491	0.064347	0.968451	0.959153	0.977748	0.608634	-0.511543
0.03	TCMID01.002	TCMID01.026	TCMID01.002-TCMID01.026	0.635197	0.734125	0.363475	0.776906	0.734397	0.819414	0.403742	-0.722879
0.03	TCMID01.003	TCMID01.026	TCMID01.003-TCMID01.026	0.524895	0.586712	0.482807	0.688435	0.638128	0.738741	0.328459	-1.04289
0.03	TCMID01.004	TCMID01.026	TCMID01.004-TCMID01.026	0.717363	0.652591	0.280751	0.835424	0.807599	0.863249	0.413866	-0.565953
0.03	TCMID01.005	TCMID01.026	TCMID01.005-TCMID01.026	0.852198	0.776039	0.145472	0.920202	0.899441	0.940962	0.456071	-0.728595
0.03	TCMID01.006	TCMID01.026	TCMID01.006-TCMID01.026	0.917119	0.736111	0.087808	0.956768	0.946867	0.966669	0.601235	-0.840898
0.03	TCMID01.007	TCMID01.026	TCMID01.007-TCMID01.026	0.560465	0.647505	0.442051	0.71833	0.668878	0.767783	0.347936	-0.666934
0.03	TCMID01.008	TCMID01.026	TCMID01.008-TCMID01.026	0.392944	0.563636	0.608363	0.564192	0.509315	0.619069	0.297696	-0.806139
0.03	TCMID01.009	TCMID01.026	TCMID01.009-TCMID01.026	0.209637	0.500326	0.817287	0.346611	0.280155	0.413067	0.202465	-1.05085
0.03	TCMID01.010	TCMID01.026	TCMID01.010-TCMID01.026	0.474124	0.538793	0.527916	0.643262	0.59033	0.696193	0.323399	-0.736942
0.03	TCMID01.011	TCMID01.026	TCMID01.011-TCMID01.026	0.255966	0.480832	0.743793	0.4076	0.330788	0.484412	0.246448	-0.395567
0.03	TCMID01.012	TCMID01.026	TCMID01.012-TCMID01.026	0.394962	0.604369	0.62835	0.566269	0.504685	0.627853	0.365597	-0.798609
0.03	TCMID01.013	TCMID01.026	TCMID01.013-TCMID01.026	0.21492	0.413105	0.796505	0.353802	0.281807	0.425797	0.252567	-0.43575
0.03	TCMID01.014	TCMID01.026	TCMID01.014-TCMID01.026	0.941492	0.814328	0.05992	0.969864	0.963283	0.976445	0.583135	-0.73166
0.03	TCMID01.015	TCMID01.026	TCMID01.015-TCMID01.026	0.576043	0.68167	0.427043	0.730999	0.681907	0.780091	0.350817	-0.544367
0.03	TCMID01.016	TCMID01.026	TCMID01.016-TCMID01.026	0.437274	0.576525	0.604973	0.608477	0.549157	0.667797	0.279833	-0.644298
0.03	TCMID01.018	TCMID01.026	TCMID01.018-TCMID01.026	0.38756	0.608065	0.642084	0.558621	0.501784	0.615457	0.270073	-1.1318
0.03	TCMID01.019	TCMID01.026	TCMID01.019-TCMID01.026	0.748334	0.690506	0.253742	0.856054	0.825478	0.88663	0.393688	-0.607991
0.03	TCMID01.020	TCMID01.026	TCMID01.020-TCMID01.026	0.857155	0.741431	0.140513	0.923084	0.905309	0.940859	0.458879	-0.826789
0.03	TCMID01.021	TCMID01.026	TCMID01.021-TCMID01.026	0.458546	0.532959	0.540539	0.628771	0.567569	0.689973	0.329624	-0.366819
0.03	TCMID01.022	TCMID01.026	TCMID01.022-TCMID01.026	0.857057	0.761114	0.141412	0.923027	0.905521	0.940533	0.481359	-0.563497
0.03	TCMID01.023	TCMID01.026	TCMID01.023-TCMID01.026	0.891119	0.88751	0.110102	0.942425	0.93022	0.95463	0.414259	-1.14171
0.03	TCMID01.024	TCMID01.026	TCMID01.024-TCMID01.026	0.295464	0.540248	0.703905	0.456151	0.376429	0.535874	0.272353	-0.523719
0.03	TCMID01.025	TCMID01.026	TCMID01.025-TCMID01.026	0.220958	0.766046	0.782497	0.361942	0.260404	0.46348	0.245742	-0.043461
0.03	TCMID01.001	TCMID01.027	TCMID01.001-TCMID01.027	0.957712	0.819068	0.044727	0.978399	0.970288	0.986511	0.605812	-0.484444
0.03	TCMID01.002	TCMID01.027	TCMID01.002-TCMID01.027	0.853265	0.817957	0.145008	0.920823	0.898669	0.942978	0.457471	-0.650528
0.03	TCMID01.003	TCMID01.027	TCMID01.003-TCMID01.027	0.801644	0.716295	0.197812	0.889903	0.865324	0.914482	0.394542	-0.971746
0.03	TCMID01.004	TCMID01.027	TCMID01.004-TCMID01.027	0.849317	0.705065	0.148213	0.91852	0.901661	0.935378	0.439483	-0.557998
0.03	TCMID01.005	TCMID01.027	TCMID01.005-TCMID01.027	0.932002	0.822753	0.065377	0.964805	0.95368	0.975929	0.465719	-0.767198
0.03	TCMID01.006	TCMID01.027	TCMID01.006-TCMID01.027	0.923583	0.742584	0.082344	0.960273	0.949979	0.970567	0.594594	-0.821896
0.03	TCMID01.007	TCMID01.027	TCMID01.007-TCMID01.027	0.830266	0.73959	0.167707	0.907262	0.884838	0.929687	0.412198	-0.622533
0.03	TCMID01.008	TCMID01.027	TCMID01.008-TCMID01.027	0.766827	0.760183	0.23098	0.868027	0.838931	0.897123	0.405263	-0.828345
0.03	TCMID01.009	TCMID01.027	TCMID01.009-TCMID01.027	0.893663	0.775803	0.105487	0.943846	0.928271	0.959421	0.405704	-1.1646
0.03	TCMID01.010	TCMID01.027	TCMID01.010-TCMID01.027	0.922244	0.796193	0.074973	0.959549	0.948496	0.970603	0.439277	-0.870231
0.03	TCMID01.011	TCMID01.027	TCMID01.011-TCMID01.027	0.818884	0.733485	0.178707	0.900425	0.874219	0.92663	0.430125	-0.66026
0.03	TCMID01.012	TCMID01.027	TCMID01.012-TCMID01.027	0.84404	0.860949	0.162714	0.915425	0.891424	0.939426	0.525406	-0.842563
0.03	TCMID01.013	TCMID01.027	TCMID01.013-TCMID01.027	0.90259	0.745127	0.097669	0.948801	0.934958	0.962644	0.507587	-0.369131
0.03	TCMID01.014	TCMID01.027	TCMID01.014-TCMID01.027	0.93635	0.78768	0.066391	0.967129	0.958524	0.975734	0.572325	-0.687846
0.03	TCMID01.015	TCMID01.027	TCMID01.015-TCMID01.027	0.873189	0.773069	0.124588	0.932302	0.914144	0.95046	0.420287	-0.609299
0.03	TCMID01.016	TCMID01.027	TCMID01.016-TCMID01.027	0.791933	0.693046	0.217175	0.883887	0.857542	0.910231	0.364451	-0.575914
0.03	TCMID01.018	TCMID01.027	TCMID01.018-TCMID01.027	0.854927	0.812448	0.146989	0.92179	0.902632	0.940948	0.388831	-1.01941
0.03	TCMID01.019	TCMID01.027	TCMID01.019-TCMID01.027	0.731766	0.626289	0.268377	0.84511	0.812031	0.878189	0.378482	-0.670307
0.03	TCMID01.020	TCMID01.027	TCMID01.020-TCMID01.027	0.903663	0.737602	0.093867	0.949394	0.93666	0.962128	0.460144	-0.738471
0.03	TCMID01.021	TCMID01.027	TCMID01.021-TCMID01.027	0.778028	0.685841	0.21968	0.875158	0.847157	0.90316	0.418947	-0.449486
0.03	TCMID01.022	TCMID01.027	TCMID01.022-TCMID01.027	0.566223	0.644964	0.436556	0.723043	0.667548	0.778538	0.382948	-0.62926
0.03	TCMID01.023	TCMID01.027	TCMID01.023-TCMID01.027	0.946847	0.926905	0.051047	0.972698	0.965099	0.980297	0.414234	-1.25087
0.03	TCMID01.024	TCMID01.027	TCMID01.024-TCMID01.027	0.852901	0.833061	0.145071	0.920611	0.8974	0.943822	0.452144	-0.543839
0.03	TCMID01.025	TCMID01.027	TCMID01.025-TCMID01.027	0.884986	0.872768	0.114025	0.938984	0.915696	0.962273	0.481478	-0.17491
0.03	TCMID01.026	TCMID01.027	TCMID01.026-TCMID01.027	0.803381	0.71195	0.194558	0.890972	0.866393	0.91555	0.433979	-0.585497
0.03	TCMID01.001	TCMID01.028	TCMID01.001-TCMID01.028	0.234249	0.576552	0.876198	0.379582	0.299124	0.46004	0.292664	-1.02834
0.03	TCMID01.002	TCMID01.028	TCMID01.002-TCMID01.028	0.347134	0.594595	0.66208	0.515367	0.441505	0.589229	0.281145	-1.14841
0.03	TCMID01.003	TCMID01.028	TCMID01.003-TCMID01.028	0.818395	0.780105	0.178875	0.900129	0.874714	0.925544	0.380181	-1.34335
0.03	TCMID01.004	TCMID01.028	TCMID01.004-TCMID01.028	0.16382	0.606315	0.840279	0.281521	0.228329	0.334713	0.185409	-0.95561
0.03	TCMID01.005	TCMID01.028	TCMID01.005-TCMID01.028	0.250457	0.566085	0.754864	0.400585	0.335836	0.465335	0.232133	-1.27135
0.03	TCMID01.006	TCMID01.028	TCMID01.006-TCMID01.028	0.958118	0.830718	0.045926	0.978611	0.97278	0.984442	0.591548	-1.56569
0.03	TCMID01.007	TCMID01.028	TCMID01.007-TCMID01.028	0.591935	0.724771	0.405953	0.743667	0.689998	0.797336	0.332769	-1.17496
0.03	TCMID01.008	TCMID01.028	TCMID01.008-TCMID01.028	0.862253	0.798908	0.134945	0.926032	0.908125	0.943939	0.411738	-1.34342
0.03	TCMID01.009	TCMID01.028	TCMID01.009-TCMID01.028	0.867352	0.766938	0.130244	0.928964	0.908104	0.949825	0.380146	-1.53065
0.03	TCMID01.010	TCMID01.028	TCMID01.010-TCMID01.028	0.639915	0.702057	0.357919	0.780425	0.733303	0.827547	0.350213	-1.26704
0.03	TCMID01.011	TCMID01.028	TCMID01.011-TCMID01.028	0.768079	0.78632	0.230573	0.868829	0.833822	0.903835	0.400044	-1.07232
0.03	TCMID01.012	TCMID01.028	TCMID01.012-TCMID01.028	0.78313	0.872464	0.234073	0.878377	0.845875	0.910879	0.492312	-1.28679
0.03	TCMID01.013	TCMID01.028	TCMID01.013-TCMID01.028	0.901834	0.809948	0.10052	0.948383	0.933295	0.963472	0.491512	-1.03523
0.03	TCMID01.014	TCMID01.028	TCMID01.014-TCMID01.028	0.171338	0.57689	0.920026	0.29255	0.215822	0.369278	0.238595	-1.08986
0.03	TCMID01.015	TCMID01.028	TCMID01.015-TCMID01.028	0.881554	0.819783	0.11527	0.937049	0.918199	0.955899	0.403542	-1.10944
0.03	TCMID01.016	TCMID01.028	TCMID01.016-TCMID01.028	0.8768	0.785842	0.123293	0.934357	0.916968	0.951745	0.362842	-1.08915
0.03	TCMID01.018	TCMID01.028	TCMID01.018-TCMID01.028	0.847452	0.82501	0.15148	0.917428	0.897026	0.93783	0.367395	-1.45635
0.03	TCMID01.019	TCMID01.028	TCMID01.019-TCMID01.028	0.83278	0.759744	0.164341	0.908762	0.885267	0.932256	0.385216	-1.09831
0.03	TCMID01.020	TCMID01.028	TCMID01.020-TCMID01.028	0.133724	0.539228	0.873658	0.235903	0.176628	0.295177	0.170244	-1.25067
0.03	TCMID01.021	TCMID01.028	TCMID01.021-TCMID01.028	0.841295	0.796932	0.156738	0.913808	0.889803	0.937813	0.418341	-0.903382
0.03	TCMID01.022	TCMID01.028	TCMID01.022-TCMID01.028	0.954084	0.850829	0.044383	0.976503	0.969941	0.983064	0.479938	-1.11284
0.03	TCMID01.023	TCMID01.028	TCMID01.023-TCMID01.028	0.713903	0.831933	0.286373	0.833073	0.809219	0.856927	0.341808	-1.73181
0.03	TCMID01.024	TCMID01.028	TCMID01.024-TCMID01.028	0.787788	0.833198	0.212387	0.881299	0.849059	0.913539	0.418314	-1.10341
0.03	TCMID01.025	TCMID01.028	TCMID01.025-TCMID01.028	0.936632	0.90319	0.062505	0.967279	0.953091	0.981467	0.478428	-0.694504
0.03	TCMID01.026	TCMID01.028	TCMID01.026-TCMID01.028	0.869136	0.785402	0.129346	0.929987	0.911314	0.948661	0.434147	-1.15503
0.03	TCMID01.027	TCMID01.028	TCMID01.027-TCMID01.028	0.917453	0.765166	0.079856	0.956949	0.944943	0.968956	0.434214	-0.99917
0.03	TCMID01.001	TCMID01.029	TCMID01.001-TCMID01.029	0.947327	0.842382	0.058733	0.972951	0.96408	0.981823	0.586354	-0.427791
0.03	TCMID01.002	TCMID01.029	TCMID01.002-TCMID01.029	0.944079	0.85303	0.054094	0.971235	0.962206	0.980265	0.460871	-0.329702
0.03	TCMID01.003	TCMID01.029	TCMID01.003-TCMID01.029	0.722725	0.720765	0.274833	0.839049	0.801547	0.876551	0.354511	-0.688148
0.03	TCMID01.004	TCMID01.029	TCMID01.004-TCMID01.029	0.79589	0.776614	0.202989	0.886346	0.860923	0.911769	0.406018	-0.349118
0.03	TCMID01.005	TCMID01.029	TCMID01.005-TCMID01.029	0.8448	0.802469	0.154087	0.915871	0.890198	0.941545	0.423631	-0.6108
0.03	TCMID01.006	TCMID01.029	TCMID01.006-TCMID01.029	0.965119	0.840669	0.038159	0.98225	0.977584	0.986916	0.591493	-0.919943
0.03	TCMID01.007	TCMID01.029	TCMID01.007-TCMID01.029	0.711393	0.765189	0.286039	0.831362	0.785863	0.87686	0.362146	-0.577915
0.03	TCMID01.008	TCMID01.029	TCMID01.008-TCMID01.029	0.72383	0.801058	0.274149	0.839793	0.797529	0.882057	0.374628	-0.540012
0.03	TCMID01.009	TCMID01.029	TCMID01.009-TCMID01.029	0.879836	0.784247	0.117336	0.936077	0.917281	0.954873	0.379738	-0.822693
0.03	TCMID01.010	TCMID01.029	TCMID01.010-TCMID01.029	0.930534	0.820255	0.06621	0.964017	0.953792	0.974243	0.419312	-0.554484
0.03	TCMID01.011	TCMID01.029	TCMID01.011-TCMID01.029	0.870707	0.727584	0.127275	0.930885	0.914385	0.947386	0.423147	-0.466086
0.03	TCMID01.012	TCMID01.029	TCMID01.012-TCMID01.029	0.886223	0.839582	0.122385	0.93968	0.925384	0.953976	0.521412	-0.401916
0.03	TCMID01.013	TCMID01.029	TCMID01.013-TCMID01.029	0.866281	0.819057	0.138472	0.92835	0.906401	0.950299	0.479278	-0.311117
0.03	TCMID01.014	TCMID01.029	TCMID01.014-TCMID01.029	0.950089	0.850552	0.053645	0.974406	0.967374	0.981438	0.559544	-0.578369
0.03	TCMID01.015	TCMID01.029	TCMID01.015-TCMID01.029	0.765	0.789384	0.232188	0.866856	0.8268	0.906911	0.373145	-0.351673
0.03	TCMID01.016	TCMID01.029	TCMID01.016-TCMID01.029	0.659634	0.75965	0.347432	0.794915	0.744143	0.845687	0.311856	-0.561779
0.03	TCMID01.018	TCMID01.029	TCMID01.018-TCMID01.029	0.726924	0.850591	0.273785	0.841872	0.798974	0.884769	0.337353	-0.943049
0.03	TCMID01.019	TCMID01.029	TCMID01.019-TCMID01.029	0.871253	0.823389	0.125526	0.931197	0.911011	0.951384	0.390999	-0.607625
0.03	TCMID01.020	TCMID01.029	TCMID01.020-TCMID01.029	0.868853	0.775039	0.129856	0.929825	0.91071	0.948939	0.431221	-0.691539
0.03	TCMID01.021	TCMID01.029	TCMID01.021-TCMID01.029	0.752754	0.747408	0.246328	0.858938	0.821624	0.896253	0.393123	-0.266251
0.03	TCMID01.022	TCMID01.029	TCMID01.022-TCMID01.029	0.758798	0.711052	0.246033	0.86286	0.833815	0.891905	0.425596	-0.431473
0.03	TCMID01.023	TCMID01.029	TCMID01.023-TCMID01.029	0.968593	0.940527	0.02763	0.984046	0.979087	0.989004	0.394819	-0.760665
0.03	TCMID01.024	TCMID01.029	TCMID01.024-TCMID01.029	0.874956	0.8274	0.124157	0.933308	0.910882	0.955734	0.438146	-0.355708
0.03	TCMID01.025	TCMID01.029	TCMID01.025-TCMID01.029	0.766142	0.753744	0.239053	0.867588	0.818199	0.916977	0.430289	0.200286
0.03	TCMID01.026	TCMID01.029	TCMID01.026-TCMID01.029	0.728517	0.749807	0.272214	0.842939	0.803908	0.88197	0.39498	-0.39099
0.03	TCMID01.027	TCMID01.029	TCMID01.027-TCMID01.029	0.275582	0.595102	0.72718	0.432089	0.346286	0.517891	0.236401	-0.385806
0.03	TCMID01.028	TCMID01.029	TCMID01.028-TCMID01.029	0.958844	0.869144	0.037696	0.97899	0.971518	0.986461	0.421424	-0.972112
0.03	TCMID01.001	TCMID01.030	TCMID01.001-TCMID01.030	0.969672	0.807876	0.030477	0.984602	0.980084	0.989121	0.628883	-0.40783
0.03	TCMID01.002	TCMID01.030	TCMID01.002-TCMID01.030	0.850566	0.803668	0.147334	0.919249	0.899111	0.939388	0.479149	-0.599512
0.03	TCMID01.003	TCMID01.030	TCMID01.003-TCMID01.030	0.768304	0.661697	0.236584	0.868973	0.843468	0.894478	0.410034	-0.81593
0.03	TCMID01.004	TCMID01.030	TCMID01.004-TCMID01.030	0.848219	0.679538	0.150022	0.917877	0.902383	0.933371	0.46239	-0.525859
0.03	TCMID01.005	TCMID01.030	TCMID01.005-TCMID01.030	0.919517	0.812022	0.078229	0.958071	0.946185	0.969957	0.486472	-0.73891
0.03	TCMID01.006	TCMID01.030	TCMID01.006-TCMID01.030	0.112433	0.493345	0.940759	0.202139	0.143059	0.261218	0.214033	-0.764173
0.03	TCMID01.007	TCMID01.030	TCMID01.007-TCMID01.030	0.784583	0.719178	0.217017	0.87929	0.854397	0.904183	0.424144	-0.74013
0.03	TCMID01.008	TCMID01.030	TCMID01.008-TCMID01.030	0.749393	0.730198	0.251011	0.856747	0.828725	0.884768	0.423057	-0.669146
0.03	TCMID01.009	TCMID01.030	TCMID01.009-TCMID01.030	0.875413	0.726204	0.127887	0.933568	0.917359	0.949778	0.427566	-1.00177
0.03	TCMID01.010	TCMID01.030	TCMID01.010-TCMID01.030	0.91622	0.762963	0.082289	0.956279	0.945716	0.966842	0.462913	-0.767132
0.03	TCMID01.011	TCMID01.030	TCMID01.011-TCMID01.030	0.780174	0.693233	0.218578	0.876514	0.850076	0.902953	0.442146	-0.516789
0.03	TCMID01.012	TCMID01.030	TCMID01.012-TCMID01.030	0.804399	0.810678	0.199228	0.891598	0.867537	0.915658	0.531897	-0.806901
0.03	TCMID01.013	TCMID01.030	TCMID01.013-TCMID01.030	0.892475	0.753338	0.106396	0.943183	0.929116	0.95725	0.526076	-0.399855
0.03	TCMID01.014	TCMID01.030	TCMID01.014-TCMID01.030	0.956965	0.782437	0.042962	0.978009	0.973148	0.982871	0.598629	-0.548016
0.03	TCMID01.015	TCMID01.030	TCMID01.015-TCMID01.030	0.827484	0.750881	0.173613	0.905599	0.884379	0.92682	0.433351	-0.571603
0.03	TCMID01.016	TCMID01.030	TCMID01.016-TCMID01.030	0.76903	0.669638	0.251217	0.869437	0.842342	0.896532	0.384629	-0.677787
0.03	TCMID01.018	TCMID01.030	TCMID01.018-TCMID01.030	0.834145	0.799924	0.174303	0.909574	0.889697	0.929451	0.409971	-1.1032
0.03	TCMID01.019	TCMID01.030	TCMID01.019-TCMID01.030	0.864314	0.752094	0.136949	0.927219	0.910168	0.94427	0.436464	-0.666349
0.03	TCMID01.020	TCMID01.030	TCMID01.020-TCMID01.030	0.913984	0.732533	0.083771	0.955059	0.944465	0.965652	0.486498	-0.8602
0.03	TCMID01.021	TCMID01.030	TCMID01.021-TCMID01.030	0.176482	0.505956	0.826302	0.300017	0.210281	0.389752	0.21015	-0.510387
0.03	TCMID01.022	TCMID01.030	TCMID01.022-TCMID01.030	0.904691	0.777014	0.093251	0.949961	0.938158	0.961764	0.506568	-0.619876
0.03	TCMID01.023	TCMID01.030	TCMID01.023-TCMID01.030	0.94862	0.91412	0.051053	0.973633	0.966822	0.980443	0.441921	-1.20554
0.03	TCMID01.024	TCMID01.030	TCMID01.024-TCMID01.030	0.812318	0.78371	0.185714	0.896441	0.872731	0.920151	0.46339	-0.555517
0.03	TCMID01.025	TCMID01.030	TCMID01.025-TCMID01.030	0.852485	0.860793	0.145708	0.920369	0.893361	0.947377	0.494288	-0.134891
0.03	TCMID01.026	TCMID01.030	TCMID01.026-TCMID01.030	0.741303	0.640241	0.257125	0.851435	0.822896	0.879974	0.438244	-0.53153
0.03	TCMID01.027	TCMID01.030	TCMID01.027-TCMID01.030	0.85736	0.705514	0.14103	0.923203	0.905326	0.94108	0.460857	-0.592824
0.03	TCMID01.028	TCMID01.030	TCMID01.028-TCMID01.030	0.936883	0.790068	0.061444	0.967413	0.958485	0.976341	0.464359	-1.1117
0.03	TCMID01.029	TCMID01.030	TCMID01.029-TCMID01.030	0.82295	0.739071	0.178164	0.902877	0.880157	0.925597	0.432633	-0.507447
0.03	TCMID01.001	TCMID01.031	TCMID01.001-TCMID01.031	0.868428	0.76201	0.153914	0.929581	0.909599	0.949563	0.554434	-0.608163
0.03	TCMID01.002	TCMID01.031	TCMID01.002-TCMID01.031	0.744766	0.830176	0.260468	0.853714	0.81768	0.889749	0.401108	-0.779794
0.03	TCMID01.003	TCMID01.031	TCMID01.003-TCMID01.031	0.468863	0.686806	0.529235	0.638403	0.578603	0.698202	0.278087	-1.05984
0.03	TCMID01.004	TCMID01.031	TCMID01.004-TCMID01.031	0.666274	0.734715	0.336375	0.799718	0.763094	0.836341	0.363366	-0.845439
0.03	TCMID01.005	TCMID01.031	TCMID01.005-TCMID01.031	0.563598	0.640345	0.442765	0.720899	0.666052	0.775746	0.338641	-0.605013
0.03	TCMID01.006	TCMID01.031	TCMID01.006-TCMID01.031	0.935571	0.799601	0.074196	0.966713	0.958853	0.974573	0.575127	-1.02877
0.03	TCMID01.007	TCMID01.031	TCMID01.007-TCMID01.031	0.184026	0.515745	0.816837	0.310848	0.251883	0.369812	0.17966	-0.786734
0.03	TCMID01.008	TCMID01.031	TCMID01.008-TCMID01.031	0.836731	0.800095	0.161228	0.911109	0.891481	0.930737	0.393371	-0.850355
0.03	TCMID01.009	TCMID01.031	TCMID01.009-TCMID01.031	0.468479	0.628716	0.530536	0.638046	0.563726	0.712366	0.269415	-0.955185
0.03	TCMID01.010	TCMID01.031	TCMID01.010-TCMID01.031	0.673203	0.709753	0.325497	0.804688	0.764526	0.84485	0.348094	-0.835139
0.03	TCMID01.011	TCMID01.031	TCMID01.011-TCMID01.031	0.602131	0.723684	0.401237	0.751663	0.69916	0.804166	0.344135	-0.612968
0.03	TCMID01.012	TCMID01.031	TCMID01.012-TCMID01.031	0.544263	0.667817	0.50849	0.704884	0.655523	0.754244	0.402604	-0.78688
0.03	TCMID01.013	TCMID01.031	TCMID01.013-TCMID01.031	0.419096	0.576	0.621104	0.590652	0.510976	0.670327	0.327681	-0.420785
0.03	TCMID01.014	TCMID01.031	TCMID01.014-TCMID01.031	0.950113	0.85941	0.054872	0.974419	0.968	0.980837	0.551892	-0.953876
0.03	TCMID01.015	TCMID01.031	TCMID01.015-TCMID01.031	0.231308	0.530094	0.768725	0.37571	0.305892	0.445529	0.20007	-0.640131
0.03	TCMID01.016	TCMID01.031	TCMID01.016-TCMID01.031	0.345284	0.550505	0.665091	0.513325	0.445517	0.581133	0.218664	-0.640709
0.03	TCMID01.018	TCMID01.031	TCMID01.018-TCMID01.031	0.11746	0.622528	0.88796	0.210227	0.161079	0.259375	0.131671	-1.03846
0.03	TCMID01.019	TCMID01.031	TCMID01.019-TCMID01.031	0.777184	0.780654	0.219707	0.874624	0.843179	0.906069	0.359738	-0.793929
0.03	TCMID01.020	TCMID01.031	TCMID01.020-TCMID01.031	0.762694	0.715043	0.239562	0.865373	0.833655	0.897092	0.395473	-0.903591
0.03	TCMID01.021	TCMID01.031	TCMID01.021-TCMID01.031	0.711507	0.783019	0.289913	0.831439	0.789443	0.873435	0.373768	-0.558008
0.03	TCMID01.022	TCMID01.031	TCMID01.022-TCMID01.031	0.952439	0.889083	0.046719	0.97564	0.966101	0.98518	0.467786	-0.69272
0.03	TCMID01.023	TCMID01.031	TCMID01.023-TCMID01.031	0.897159	0.866974	0.099234	0.945792	0.933483	0.958101	0.369253	-0.973481
0.03	TCMID01.024	TCMID01.031	TCMID01.024-TCMID01.031	0.350755	0.530756	0.664197	0.519347	0.423627	0.615067	0.271691	-0.353394
0.03	TCMID01.025	TCMID01.031	TCMID01.025-TCMID01.031	0.300828	0.768473	0.730493	0.462518	0.325697	0.599339	0.264583	-0.205609
0.03	TCMID01.026	TCMID01.031	TCMID01.026-TCMID01.031	0.48905	0.656042	0.5197	0.656862	0.596209	0.717514	0.316776	-0.729069
0.03	TCMID01.027	TCMID01.031	TCMID01.027-TCMID01.031	0.879477	0.810585	0.118858	0.935874	0.916784	0.954964	0.412879	-0.732025
0.03	TCMID01.028	TCMID01.031	TCMID01.028-TCMID01.031	0.886087	0.84265	0.110794	0.939603	0.920231	0.958976	0.3952	-1.33099
0.03	TCMID01.029	TCMID01.031	TCMID01.029-TCMID01.031	0.732733	0.80894	0.264797	0.845754	0.799208	0.8923	0.356598	-0.598996
0.03	TCMID01.030	TCMID01.031	TCMID01.030-TCMID01.031	0.840266	0.774328	0.162206	0.9132	0.892263	0.934138	0.428464	-0.74339
0.03	TCMID01.001	TCMID01.032	TCMID01.001-TCMID01.032	0.846642	0.857414	0.155096	0.916953	0.89335	0.940556	0.749812	-0.522521
0.03	TCMID01.002	TCMID01.032	TCMID01.002-TCMID01.032	0.804254	0.7844	0.223706	0.891508	0.869355	0.913662	0.650483	-0.537453
0.03	TCMID01.003	TCMID01.032	TCMID01.003-TCMID01.032	0.579848	0.688158	0.553662	0.734056	0.689424	0.778687	0.524825	-0.943424
0.03	TCMID01.004	TCMID01.032	TCMID01.004-TCMID01.032	0.696883	0.742633	0.360363	0.821368	0.791107	0.85163	0.595143	-0.55644
0.03	TCMID01.005	TCMID01.032	TCMID01.005-TCMID01.032	0.587886	0.769708	0.484643	0.740464	0.692867	0.78806	0.549469	-0.671246
0.03	TCMID01.006	TCMID01.032	TCMID01.006-TCMID01.032	0.9408	0.80341	0.059251	0.969497	0.961669	0.977325	0.790158	-0.98419
0.03	TCMID01.007	TCMID01.032	TCMID01.007-TCMID01.032	0.372292	0.69633	0.797218	0.542584	0.47536	0.609808	0.425138	-0.705017
0.03	TCMID01.008	TCMID01.032	TCMID01.008-TCMID01.032	0.915573	0.78331	0.102676	0.955926	0.946205	0.965647	0.673223	-0.737392
0.03	TCMID01.009	TCMID01.032	TCMID01.009-TCMID01.032	0.805215	0.771831	0.267008	0.892099	0.864181	0.920016	0.611919	-0.989232
0.03	TCMID01.010	TCMID01.032	TCMID01.010-TCMID01.032	0.874005	0.7766	0.156317	0.932767	0.91614	0.949395	0.654469	-0.767785
0.03	TCMID01.011	TCMID01.032	TCMID01.011-TCMID01.032	0.804098	0.781263	0.233166	0.891413	0.870132	0.912693	0.638352	-0.634452
0.03	TCMID01.012	TCMID01.032	TCMID01.012-TCMID01.032	0.628875	0.701531	0.387222	0.772159	0.742187	0.80213	0.6183	-0.549092
0.03	TCMID01.013	TCMID01.032	TCMID01.013-TCMID01.032	0.642225	0.802099	0.387055	0.78214	0.732776	0.831504	0.603065	-0.342026
0.03	TCMID01.014	TCMID01.032	TCMID01.014-TCMID01.032	0.957366	0.882273	0.042925	0.978219	0.971636	0.984802	0.777031	-0.900726
0.03	TCMID01.015	TCMID01.032	TCMID01.015-TCMID01.032	0.380509	0.670423	0.793044	0.551259	0.482211	0.620306	0.428764	-0.450082
0.03	TCMID01.016	TCMID01.032	TCMID01.016-TCMID01.032	0.593309	0.749893	0.614165	0.744751	0.69842	0.791082	0.515886	-0.575591
0.03	TCMID01.018	TCMID01.032	TCMID01.018-TCMID01.032	0.467282	0.675658	0.761742	0.636936	0.593974	0.679897	0.462461	-1.1857
0.03	TCMID01.019	TCMID01.032	TCMID01.019-TCMID01.032	0.854814	0.795403	0.188943	0.921725	0.901579	0.94187	0.638283	-0.685501
0.03	TCMID01.020	TCMID01.032	TCMID01.020-TCMID01.032	0.82771	0.834513	0.201033	0.905735	0.881506	0.929963	0.652988	-0.861667
0.03	TCMID01.021	TCMID01.032	TCMID01.021-TCMID01.032	0.770584	0.774592	0.273545	0.870429	0.838372	0.902486	0.624701	-0.428265
0.03	TCMID01.022	TCMID01.032	TCMID01.022-TCMID01.032	0.957296	0.885552	0.046606	0.978182	0.970705	0.98566	0.718878	-0.579983
0.03	TCMID01.023	TCMID01.032	TCMID01.023-TCMID01.032	0.962185	0.872633	0.050962	0.980728	0.976562	0.984894	0.666778	-0.992078
0.03	TCMID01.024	TCMID01.032	TCMID01.024-TCMID01.032	0.580932	0.712017	0.48574	0.734924	0.677255	0.792593	0.549906	-0.383184
0.03	TCMID01.025	TCMID01.032	TCMID01.025-TCMID01.032	0.493055	0.929623	0.565827	0.660464	0.526447	0.794482	0.517326	-0.020448
0.03	TCMID01.026	TCMID01.032	TCMID01.026-TCMID01.032	0.71856	0.735933	0.329267	0.836235	0.802788	0.869682	0.608487	-0.599714
0.03	TCMID01.027	TCMID01.032	TCMID01.027-TCMID01.032	0.91355	0.829904	0.102724	0.954822	0.940042	0.969602	0.678494	-0.640266
0.03	TCMID01.028	TCMID01.032	TCMID01.028-TCMID01.032	0.919788	0.875455	0.100065	0.958218	0.943963	0.972474	0.668834	-1.2364
0.03	TCMID01.029	TCMID01.032	TCMID01.029-TCMID01.032	0.816345	0.884778	0.233464	0.898888	0.863605	0.93417	0.62834	-0.406836
0.03	TCMID01.030	TCMID01.032	TCMID01.030-TCMID01.032	0.867453	0.822754	0.150343	0.929022	0.910965	0.94708	0.677132	-0.607877
0.03	TCMID01.031	TCMID01.032	TCMID01.031-TCMID01.032	0.353071	0.687114	0.85469	0.521881	0.449231	0.59453	0.409382	-0.434011
0.03	TCMID01.001	TCMID01.033	TCMID01.001-TCMID01.033	0.9725	0.830591	0.026656	0.986059	0.981507	0.990611	0.660461	-0.54131
0.03	TCMID01.002	TCMID01.033	TCMID01.002-TCMID01.033	0.813986	0.737218	0.186075	0.897455	0.876107	0.918804	0.502815	-0.68339
0.03	TCMID01.003	TCMID01.033	TCMID01.003-TCMID01.033	0.346416	0.615707	0.700772	0.514575	0.444123	0.585028	0.29983	-1.05526
0.03	TCMID01.004	TCMID01.033	TCMID01.004-TCMID01.033	0.900854	0.752029	0.099278	0.947842	0.936811	0.958872	0.513535	-0.682567
0.03	TCMID01.005	TCMID01.033	TCMID01.005-TCMID01.033	0.916067	0.826184	0.083354	0.956195	0.943864	0.968526	0.522525	-0.822057
0.03	TCMID01.006	TCMID01.033	TCMID01.006-TCMID01.033	0.95592	0.801221	0.043638	0.977463	0.970529	0.984398	0.6545	-0.813178
0.03	TCMID01.007	TCMID01.033	TCMID01.007-TCMID01.033	0.874991	0.807804	0.129254	0.933328	0.917097	0.94956	0.486028	-0.760867
0.03	TCMID01.008	TCMID01.033	TCMID01.008-TCMID01.033	0.852892	0.779824	0.150499	0.920606	0.903833	0.937379	0.488253	-0.821572
0.03	TCMID01.009	TCMID01.033	TCMID01.009-TCMID01.033	0.892945	0.785243	0.115259	0.943446	0.926483	0.960408	0.472016	-1.19739
0.03	TCMID01.010	TCMID01.033	TCMID01.010-TCMID01.033	0.801687	0.717588	0.205118	0.889929	0.866079	0.913779	0.469163	-0.833203
0.03	TCMID01.011	TCMID01.033	TCMID01.011-TCMID01.033	0.881129	0.8	0.119647	0.936809	0.920132	0.953485	0.506591	-0.692804
0.03	TCMID01.012	TCMID01.033	TCMID01.012-TCMID01.033	0.870457	0.860322	0.128689	0.930743	0.913031	0.948454	0.584429	-0.876615
0.03	TCMID01.013	TCMID01.033	TCMID01.013-TCMID01.033	0.902225	0.760728	0.09606	0.9486	0.935548	0.961652	0.562568	-0.467488
0.03	TCMID01.014	TCMID01.033	TCMID01.014-TCMID01.033	0.93101	0.730445	0.068246	0.964273	0.956876	0.971669	0.6217	-0.762378
0.03	TCMID01.015	TCMID01.033	TCMID01.015-TCMID01.033	0.894126	0.79844	0.109493	0.944104	0.92949	0.958718	0.489173	-0.684429
0.03	TCMID01.016	TCMID01.033	TCMID01.016-TCMID01.033	0.864074	0.730769	0.156156	0.927081	0.911057	0.943105	0.448747	-0.766273
0.03	TCMID01.018	TCMID01.033	TCMID01.018-TCMID01.033	0.874996	0.814078	0.138219	0.933331	0.918022	0.94864	0.460328	-1.23287
0.03	TCMID01.019	TCMID01.033	TCMID01.019-TCMID01.033	0.87926	0.735763	0.126784	0.935751	0.921234	0.950268	0.479128	-0.900722
0.03	TCMID01.020	TCMID01.033	TCMID01.020-TCMID01.033	0.929006	0.762938	0.07008	0.963196	0.953689	0.972703	0.5276	-0.898333
0.03	TCMID01.021	TCMID01.033	TCMID01.021-TCMID01.033	0.889188	0.780769	0.11141	0.941344	0.927407	0.95528	0.50861	-0.722372
0.03	TCMID01.022	TCMID01.033	TCMID01.022-TCMID01.033	0.955184	0.831084	0.043026	0.977079	0.970954	0.983203	0.556588	-0.754418
0.03	TCMID01.023	TCMID01.033	TCMID01.023-TCMID01.033	0.965904	0.936187	0.034974	0.982657	0.977816	0.987498	0.488002	-1.24362
0.03	TCMID01.024	TCMID01.033	TCMID01.024-TCMID01.033	0.876185	0.834502	0.123488	0.934007	0.91695	0.951063	0.516968	-0.70708
0.03	TCMID01.025	TCMID01.033	TCMID01.025-TCMID01.033	0.905937	0.881818	0.092518	0.950647	0.933161	0.968134	0.544512	-0.244799
0.03	TCMID01.026	TCMID01.033	TCMID01.026-TCMID01.033	0.908433	0.774805	0.091037	0.95202	0.940766	0.963273	0.521836	-0.724811
0.03	TCMID01.027	TCMID01.033	TCMID01.027-TCMID01.033	0.929067	0.730858	0.070625	0.963229	0.954494	0.971964	0.517636	-0.702026
0.03	TCMID01.028	TCMID01.033	TCMID01.028-TCMID01.033	0.877356	0.708693	0.126586	0.934672	0.919657	0.949686	0.487462	-1.16625
0.03	TCMID01.029	TCMID01.033	TCMID01.029-TCMID01.033	0.938263	0.869839	0.062697	0.968148	0.955733	0.980563	0.501564	-0.637376
0.03	TCMID01.030	TCMID01.033	TCMID01.030-TCMID01.033	0.932991	0.762608	0.065576	0.965334	0.956201	0.974468	0.540442	-0.64581
0.03	TCMID01.031	TCMID01.033	TCMID01.031-TCMID01.033	0.892768	0.837805	0.112747	0.943346	0.927868	0.958824	0.481009	-0.985383
0.03	TCMID01.032	TCMID01.033	TCMID01.032-TCMID01.033	0.893752	0.853618	0.113683	0.943896	0.928174	0.959617	0.713279	-0.741011
0.03	TCMID01.001	TCMID01.034	TCMID01.001-TCMID01.034	0.989206	0.87955	0.009526	0.994574	0.992577	0.996571	0.71368	-0.522367
0.03	TCMID01.002	TCMID01.034	TCMID01.002-TCMID01.034	0.961279	0.913558	0.038692	0.980257	0.972609	0.987905	0.601961	-0.625921
0.03	TCMID01.003	TCMID01.034	TCMID01.003-TCMID01.034	0.43774	0.634831	0.645555	0.608928	0.548608	0.669248	0.377682	-0.938418
0.03	TCMID01.004	TCMID01.034	TCMID01.004-TCMID01.034	0.933097	0.809387	0.069716	0.965391	0.957283	0.973498	0.578854	-0.512327
0.03	TCMID01.005	TCMID01.034	TCMID01.005-TCMID01.034	0.951384	0.846246	0.049756	0.975086	0.966405	0.983768	0.588801	-0.582591
0.03	TCMID01.006	TCMID01.034	TCMID01.006-TCMID01.034	0.968097	0.867837	0.030693	0.98379	0.978531	0.989049	0.705737	-0.95851
0.03	TCMID01.007	TCMID01.034	TCMID01.007-TCMID01.034	0.908377	0.824827	0.100422	0.951989	0.939375	0.964603	0.55273	-0.742474
0.03	TCMID01.008	TCMID01.034	TCMID01.008-TCMID01.034	0.937169	0.874281	0.066812	0.967566	0.95858	0.976551	0.569326	-0.776151
0.03	TCMID01.009	TCMID01.034	TCMID01.009-TCMID01.034	0.944231	0.862069	0.063945	0.971316	0.958956	0.983676	0.546122	-1.16921
0.03	TCMID01.010	TCMID01.034	TCMID01.010-TCMID01.034	0.964198	0.887097	0.037517	0.981773	0.975427	0.988118	0.573334	-0.834984
0.03	TCMID01.011	TCMID01.034	TCMID01.011-TCMID01.034	0.934342	0.843716	0.068533	0.966057	0.956116	0.975997	0.57804	-0.590373
0.03	TCMID01.012	TCMID01.034	TCMID01.012-TCMID01.034	0.950899	0.911955	0.047805	0.974832	0.965618	0.984046	0.660468	-0.832272
0.03	TCMID01.013	TCMID01.034	TCMID01.013-TCMID01.034	0.939896	0.816761	0.059428	0.969017	0.959558	0.978476	0.626149	-0.298542
0.03	TCMID01.014	TCMID01.034	TCMID01.014-TCMID01.034	0.950965	0.828185	0.047719	0.974866	0.968959	0.980774	0.676679	-0.720777
0.03	TCMID01.015	TCMID01.034	TCMID01.015-TCMID01.034	0.957204	0.868575	0.045973	0.978134	0.970922	0.985346	0.565407	-0.426879
0.03	TCMID01.016	TCMID01.034	TCMID01.016-TCMID01.034	0.893804	0.771527	0.133634	0.943924	0.930574	0.957275	0.51731	-0.592119
0.03	TCMID01.018	TCMID01.034	TCMID01.018-TCMID01.034	0.925821	0.819646	0.088437	0.961482	0.952776	0.970187	0.534455	-1.11525
0.03	TCMID01.019	TCMID01.034	TCMID01.019-TCMID01.034	0.851649	0.741697	0.16782	0.919882	0.901966	0.937797	0.528076	-0.702752
0.03	TCMID01.020	TCMID01.034	TCMID01.020-TCMID01.034	0.945206	0.829634	0.056213	0.971831	0.963697	0.979965	0.588162	-0.618587
0.03	TCMID01.021	TCMID01.034	TCMID01.021-TCMID01.034	0.953894	0.875524	0.047552	0.976403	0.968967	0.983838	0.583783	-0.405104
0.03	TCMID01.022	TCMID01.034	TCMID01.022-TCMID01.034	0.954451	0.841796	0.045304	0.976695	0.97004	0.98335	0.610642	-0.599023
0.03	TCMID01.023	TCMID01.034	TCMID01.023-TCMID01.034	0.988382	0.958138	0.011436	0.994157	0.991788	0.996526	0.556121	-1.08999
0.03	TCMID01.024	TCMID01.034	TCMID01.024-TCMID01.034	0.960949	0.895062	0.039262	0.980086	0.972195	0.987977	0.597389	-0.342059
0.03	TCMID01.025	TCMID01.034	TCMID01.025-TCMID01.034	0.950098	0.931959	0.049696	0.97441	0.961323	0.987498	0.611546	-0.08703
0.03	TCMID01.026	TCMID01.034	TCMID01.026-TCMID01.034	0.955649	0.871394	0.045124	0.977322	0.970763	0.98388	0.591505	-0.707189
0.03	TCMID01.027	TCMID01.034	TCMID01.027-TCMID01.034	0.931255	0.76788	0.072168	0.964404	0.955159	0.973649	0.574779	-0.481508
0.03	TCMID01.028	TCMID01.034	TCMID01.028-TCMID01.034	0.952967	0.851898	0.05037	0.975917	0.969054	0.98278	0.566861	-1.1567
0.03	TCMID01.029	TCMID01.034	TCMID01.029-TCMID01.034	0.953497	0.91378	0.050091	0.976195	0.965347	0.987043	0.56473	-0.559817
0.03	TCMID01.030	TCMID01.034	TCMID01.030-TCMID01.034	0.956743	0.847245	0.04334	0.977893	0.971095	0.984692	0.602492	-0.649176
0.03	TCMID01.031	TCMID01.034	TCMID01.031-TCMID01.034	0.968243	0.887417	0.034271	0.983865	0.977971	0.98976	0.561406	-0.656858
0.03	TCMID01.032	TCMID01.034	TCMID01.032-TCMID01.034	0.978568	0.927466	0.020992	0.989168	0.983266	0.995069	0.788657	-0.526091
0.03	TCMID01.033	TCMID01.034	TCMID01.033-TCMID01.034	0.071223	0.363737	0.940508	0.132976	0.096812	0.16914	0.172974	-0.582426
0.03	TCMID01.001	TCMID01.036	TCMID01.001-TCMID01.036	1	1	-0.00064	1	1	1	1.12769	-0.031764
0.03	TCMID01.002	TCMID01.036	TCMID01.002-TCMID01.036	1	1	-0.000913	1	1	1	1.06477	-0.000843
0.03	TCMID01.003	TCMID01.036	TCMID01.003-TCMID01.036	1	1	-0.001162	1	1	1	1.0405	-0.467528
0.03	TCMID01.004	TCMID01.036	TCMID01.004-TCMID01.036	1	1	-0.000981	1	1	1	1.05635	-0.124106
0.03	TCMID01.005	TCMID01.036	TCMID01.005-TCMID01.036	1	1	-0.000959	1	1	1	1.05886	-0.357334
0.03	TCMID01.006	TCMID01.036	TCMID01.006-TCMID01.036	1	1	-0.000641	1	1	1	1.1275	-0.714981
0.03	TCMID01.007	TCMID01.036	TCMID01.007-TCMID01.036	1	1	-0.001095	1	1	1	1.04552	-0.296827
0.03	TCMID01.008	TCMID01.036	TCMID01.008-TCMID01.036	1	1	-0.001042	1	1	1	1.05007	-0.417558
0.03	TCMID01.009	TCMID01.036	TCMID01.009-TCMID01.036	0.997348	0.997159	0.004051	0.998672	0.996081	1.00126	1.03431	-0.663984
0.03	TCMID01.010	TCMID01.036	TCMID01.010-TCMID01.036	1	1	-0.001068	1	1	1	1.04771	-0.447669
0.03	TCMID01.011	TCMID01.036	TCMID01.011-TCMID01.036	1	1	-0.000987	1	1	1	1.05565	-0.175133
0.03	TCMID01.012	TCMID01.036	TCMID01.012-TCMID01.036	1	1	-0.000719	1	1	1	1.10251	-0.195491
0.03	TCMID01.013	TCMID01.036	TCMID01.013-TCMID01.036	1	1	-0.0008	1	1	1	1.08347	0.081862
0.03	TCMID01.014	TCMID01.036	TCMID01.014-TCMID01.036	1	1	-0.000683	1	1	1	1.11278	-0.407634
0.03	TCMID01.015	TCMID01.036	TCMID01.015-TCMID01.036	1	1	-0.001109	1	1	1	1.04439	-0.000867
0.03	TCMID01.016	TCMID01.036	TCMID01.016-TCMID01.036	1	1	-0.001411	1	1	1	1.02771	-0.306965
0.03	TCMID01.018	TCMID01.036	TCMID01.018-TCMID01.036	1	1	-0.001308	1	1	1	1.03214	-0.734754
0.03	TCMID01.019	TCMID01.036	TCMID01.019-TCMID01.036	1	1	-0.001151	1	1	1	1.04126	-0.28674
0.03	TCMID01.020	TCMID01.036	TCMID01.020-TCMID01.036	1	1	-0.000953	1	1	1	1.05961	-0.367436
0.03	TCMID01.021	TCMID01.036	TCMID01.021-TCMID01.036	1	1	-0.000989	1	1	1	1.05549	0.144192
0.03	TCMID01.022	TCMID01.036	TCMID01.022-TCMID01.036	1	1	-0.000869	1	1	1	1.07119	-0.144509
0.03	TCMID01.023	TCMID01.036	TCMID01.023-TCMID01.036	1	1	-0.001266	1	1	1	1.03426	-0.596856
0.03	TCMID01.024	TCMID01.036	TCMID01.024-TCMID01.036	1	1	-0.000932	1	1	1	1.06215	0.206775
0.03	TCMID01.025	TCMID01.036	TCMID01.025-TCMID01.036	1	1	-0.000861	1	1	1	1.07257	0.695197
0.03	TCMID01.026	TCMID01.036	TCMID01.026-TCMID01.036	1	1	-0.000952	1	1	1	1.05967	-0.164888
0.03	TCMID01.027	TCMID01.036	TCMID01.027-TCMID01.036	1	1	-0.001	1	1	1	1.05429	-0.205647
0.03	TCMID01.028	TCMID01.036	TCMID01.028-TCMID01.036	1	1	-0.00109	1	1	1	1.04593	-0.695204
0.03	TCMID01.029	TCMID01.036	TCMID01.029-TCMID01.036	0.996059	0.995708	0.006028	0.998025	0.99417	1.00188	1.04257	0.228489
0.03	TCMID01.030	TCMID01.036	TCMID01.030-TCMID01.036	1	1	-0.000905	1	1	1	1.06592	-0.296883
0.03	TCMID01.031	TCMID01.036	TCMID01.031-TCMID01.036	1	1	-0.001165	1	1	1	1.04033	-0.236107
0.03	TCMID01.032	TCMID01.036	TCMID01.032-TCMID01.036	1	1	-0.000532	1	1	1	1.17999	-0.031721
0.03	TCMID01.033	TCMID01.036	TCMID01.033-TCMID01.036	1	1	-0.000793	1	1	1	1.08483	-0.31696
0.03	TCMID01.034	TCMID01.036	TCMID01.034-TCMID01.036	1	1	-0.000676	1	1	1	1.115	-0.031744
0.03	TCMID01.001	TCMID01.037	TCMID01.001-TCMID01.037	0.959488	0.846301	0.041761	0.979325	0.973555	0.985095	0.618505	-0.465993
0.03	TCMID01.002	TCMID01.037	TCMID01.002-TCMID01.037	0.889384	0.801144	0.108372	0.941454	0.929129	0.953778	0.481573	-0.458002
0.03	TCMID01.003	TCMID01.037	TCMID01.003-TCMID01.037	0.365348	0.603215	0.648272	0.535173	0.476339	0.594006	0.27677	-0.820174
0.03	TCMID01.004	TCMID01.037	TCMID01.004-TCMID01.037	0.876282	0.77021	0.121435	0.934062	0.921547	0.946577	0.461356	-0.590186
0.03	TCMID01.005	TCMID01.037	TCMID01.005-TCMID01.037	0.864413	0.768786	0.133297	0.927276	0.91139	0.943162	0.463198	-0.695898
0.03	TCMID01.006	TCMID01.037	TCMID01.006-TCMID01.037	0.974447	0.856623	0.025668	0.987058	0.983697	0.990419	0.62298	-0.908734
0.03	TCMID01.007	TCMID01.037	TCMID01.007-TCMID01.037	0.813916	0.812989	0.185845	0.897413	0.877164	0.917662	0.423281	-0.775113
0.03	TCMID01.008	TCMID01.037	TCMID01.008-TCMID01.037	0.933244	0.832571	0.064406	0.965469	0.957985	0.972954	0.462963	-0.740969
0.03	TCMID01.009	TCMID01.037	TCMID01.009-TCMID01.037	0.895217	0.844413	0.105811	0.944712	0.928595	0.960829	0.422784	-1.07373
0.03	TCMID01.010	TCMID01.037	TCMID01.010-TCMID01.037	0.809946	0.774141	0.189273	0.894995	0.87516	0.91483	0.426628	-0.68991
0.03	TCMID01.011	TCMID01.037	TCMID01.011-TCMID01.037	0.940596	0.816901	0.056877	0.969389	0.962266	0.976512	0.476522	-0.506375
0.03	TCMID01.012	TCMID01.037	TCMID01.012-TCMID01.037	0.906942	0.763399	0.09451	0.951201	0.942258	0.960144	0.557378	-0.599187
0.03	TCMID01.013	TCMID01.037	TCMID01.013-TCMID01.037	0.885091	0.798193	0.114346	0.939044	0.924597	0.95349	0.516098	-0.461821
0.03	TCMID01.014	TCMID01.037	TCMID01.014-TCMID01.037	0.94045	0.784866	0.060727	0.969311	0.963628	0.974994	0.586136	-0.649341
0.03	TCMID01.015	TCMID01.037	TCMID01.015-TCMID01.037	0.83354	0.794437	0.166236	0.909214	0.89003	0.928398	0.426063	-0.459147
0.03	TCMID01.016	TCMID01.037	TCMID01.016-TCMID01.037	0.835788	0.772141	0.174864	0.91055	0.893136	0.927963	0.391311	-0.687919
0.03	TCMID01.018	TCMID01.037	TCMID01.018-TCMID01.037	0.780631	0.728814	0.228842	0.876803	0.855705	0.897901	0.38748	-1.06299
0.03	TCMID01.019	TCMID01.037	TCMID01.019-TCMID01.037	0.827508	0.784615	0.173495	0.905613	0.887741	0.923486	0.418099	-0.716732
0.03	TCMID01.020	TCMID01.037	TCMID01.020-TCMID01.037	0.896195	0.790315	0.101422	0.945256	0.932858	0.957655	0.473141	-0.85103
0.03	TCMID01.021	TCMID01.037	TCMID01.021-TCMID01.037	0.9209	0.851043	0.076658	0.958822	0.948334	0.969309	0.47118	-0.48088
0.03	TCMID01.022	TCMID01.037	TCMID01.022-TCMID01.037	0.83139	0.745825	0.167052	0.907933	0.889909	0.925957	0.477705	-0.503981
0.03	TCMID01.023	TCMID01.037	TCMID01.023-TCMID01.037	0.978802	0.934045	0.018686	0.989288	0.986525	0.99205	0.438793	-1.03573
0.03	TCMID01.024	TCMID01.037	TCMID01.024-TCMID01.037	0.901455	0.864894	0.096185	0.948174	0.934201	0.962147	0.479618	-0.502346
0.03	TCMID01.025	TCMID01.037	TCMID01.025-TCMID01.037	0.857428	0.916345	0.141011	0.923242	0.898301	0.948184	0.487731	-0.111176
0.03	TCMID01.026	TCMID01.037	TCMID01.026-TCMID01.037	0.914531	0.810498	0.083035	0.955357	0.945167	0.965548	0.478078	-0.544723
0.03	TCMID01.027	TCMID01.037	TCMID01.027-TCMID01.037	0.932873	0.808999	0.06465	0.965271	0.956994	0.973548	0.47175	-0.499421
0.03	TCMID01.028	TCMID01.037	TCMID01.028-TCMID01.037	0.903333	0.786399	0.095009	0.949212	0.937485	0.960939	0.446801	-1.15065
0.03	TCMID01.029	TCMID01.037	TCMID01.029-TCMID01.037	0.655891	0.744025	0.346818	0.792191	0.750226	0.834156	0.378373	-0.279531
0.03	TCMID01.030	TCMID01.037	TCMID01.030-TCMID01.037	0.933847	0.822094	0.063821	0.965792	0.957619	0.973965	0.495782	-0.619633
0.03	TCMID01.031	TCMID01.037	TCMID01.031-TCMID01.037	0.795829	0.794651	0.206428	0.886308	0.86393	0.908687	0.408144	-0.689002
0.03	TCMID01.032	TCMID01.037	TCMID01.032-TCMID01.037	0.830744	0.83761	0.195737	0.907548	0.888618	0.926478	0.656882	-0.512485
0.03	TCMID01.033	TCMID01.037	TCMID01.033-TCMID01.037	0.174976	0.445004	0.836011	0.297837	0.247087	0.348587	0.230594	-0.656453
0.03	TCMID01.034	TCMID01.037	TCMID01.034-TCMID01.037	0.236971	0.49556	0.803339	0.383147	0.330889	0.435405	0.296205	-0.574724
0.03	TCMID01.036	TCMID01.037	TCMID01.036-TCMID01.037	1	1	-0.000937	1	1	1	1.06161	-0.144501
0.03	TCMID01.001	TCMID01.038	TCMID01.001-TCMID01.038	0.772952	0.821353	0.242462	0.871938	0.845651	0.898226	0.808328	-0.233575
0.03	TCMID01.002	TCMID01.038	TCMID01.002-TCMID01.038	0.887522	0.859903	0.142648	0.940409	0.924302	0.956517	0.792347	-0.202429
0.03	TCMID01.003	TCMID01.038	TCMID01.003-TCMID01.038	0.687117	0.849144	0.471102	0.814546	0.78018	0.848912	0.671527	-0.52613
0.03	TCMID01.004	TCMID01.038	TCMID01.004-TCMID01.038	0.696569	0.794249	0.40516	0.82115	0.793259	0.849041	0.693037	-0.221658
0.03	TCMID01.005	TCMID01.038	TCMID01.005-TCMID01.038	0.573929	0.72825	0.561094	0.729294	0.685636	0.772952	0.631492	-0.455084
0.03	TCMID01.006	TCMID01.038	TCMID01.006-TCMID01.038	0.966404	0.946562	0.035167	0.982915	0.976394	0.989435	0.903614	-0.803233
0.03	TCMID01.007	TCMID01.038	TCMID01.007-TCMID01.038	0.442047	0.654472	0.805102	0.613082	0.556309	0.669856	0.542896	-0.46074
0.03	TCMID01.008	TCMID01.038	TCMID01.008-TCMID01.038	0.971725	0.966667	0.038102	0.98566	0.97922	0.992099	0.810658	-0.607815
0.03	TCMID01.009	TCMID01.038	TCMID01.009-TCMID01.038	0.872329	0.918665	0.200989	0.931811	0.90989	0.953732	0.750852	-0.836099
0.03	TCMID01.010	TCMID01.038	TCMID01.010-TCMID01.038	0.9261	0.942883	0.103583	0.961632	0.948574	0.974691	0.788499	-0.595658
0.03	TCMID01.011	TCMID01.038	TCMID01.011-TCMID01.038	0.919798	0.940299	0.106594	0.958224	0.944583	0.971864	0.795522	-0.382245
0.03	TCMID01.012	TCMID01.038	TCMID01.012-TCMID01.038	0.775241	0.826391	0.251545	0.873393	0.853872	0.892913	0.782174	-0.294145
0.03	TCMID01.013	TCMID01.038	TCMID01.013-TCMID01.038	0.688297	0.860257	0.368271	0.815375	0.773164	0.857585	0.717317	-0.073691
0.03	TCMID01.014	TCMID01.038	TCMID01.014-TCMID01.038	0.888984	0.89723	0.121119	0.94123	0.929088	0.953371	0.849585	-0.573418
0.03	TCMID01.015	TCMID01.038	TCMID01.015-TCMID01.038	0.492164	0.798749	0.739485	0.659665	0.604053	0.715276	0.571836	-0.249037
0.03	TCMID01.016	TCMID01.038	TCMID01.016-TCMID01.038	0.65159	0.804051	0.611296	0.789046	0.751167	0.826925	0.640619	-0.450164
0.03	TCMID01.018	TCMID01.038	TCMID01.018-TCMID01.038	0.549918	0.706108	0.743287	0.70961	0.675253	0.743966	0.592767	-0.867423
0.03	TCMID01.019	TCMID01.038	TCMID01.019-TCMID01.038	0.922837	0.946188	0.114217	0.95987	0.94453	0.975211	0.779169	-0.43024
0.03	TCMID01.020	TCMID01.038	TCMID01.020-TCMID01.038	0.793572	0.818359	0.270047	0.884907	0.861127	0.908687	0.743408	-0.534277
0.03	TCMID01.021	TCMID01.038	TCMID01.021-TCMID01.038	0.859793	0.940364	0.187504	0.924612	0.899697	0.949527	0.768948	-0.100791
0.03	TCMID01.022	TCMID01.038	TCMID01.022-TCMID01.038	0.980252	0.957371	0.023368	0.990028	0.984631	0.995425	0.840752	-0.284701
0.03	TCMID01.023	TCMID01.038	TCMID01.023-TCMID01.038	0.975022	0.906281	0.038622	0.987353	0.984308	0.990398	0.792	-0.722717
0.03	TCMID01.024	TCMID01.038	TCMID01.024-TCMID01.038	0.707892	0.873584	0.377411	0.828966	0.783919	0.874012	0.704841	0.009206
0.03	TCMID01.025	TCMID01.038	TCMID01.025-TCMID01.038	0.531424	0.934863	0.577185	0.694026	0.577197	0.810855	0.620308	0.398101
0.03	TCMID01.026	TCMID01.038	TCMID01.026-TCMID01.038	0.795632	0.895355	0.267251	0.886186	0.859428	0.912944	0.74444	-0.285679
0.03	TCMID01.027	TCMID01.038	TCMID01.027-TCMID01.038	0.947476	0.952405	0.069945	0.97303	0.960833	0.985227	0.805727	-0.39054
0.03	TCMID01.028	TCMID01.038	TCMID01.028-TCMID01.038	0.898482	0.881288	0.144821	0.946527	0.932279	0.960774	0.774494	-0.936753
0.03	TCMID01.029	TCMID01.038	TCMID01.029-TCMID01.038	0.839351	0.920238	0.232467	0.91266	0.882334	0.942986	0.747051	-0.013234
0.03	TCMID01.030	TCMID01.038	TCMID01.030-TCMID01.038	0.901461	0.933153	0.124121	0.948177	0.932942	0.963413	0.79993	-0.550855
0.03	TCMID01.031	TCMID01.038	TCMID01.031-TCMID01.038	0.439236	0.73982	0.846896	0.610374	0.549987	0.67076	0.536761	-0.356078
0.03	TCMID01.032	TCMID01.038	TCMID01.032-TCMID01.038	0.042569	0.299773	0.974739	0.081662	0.062088	0.101236	0.202788	-0.08241
0.03	TCMID01.033	TCMID01.038	TCMID01.033-TCMID01.038	0.916362	0.942175	0.097608	0.956356	0.942591	0.97012	0.829303	-0.506132
0.03	TCMID01.034	TCMID01.038	TCMID01.034-TCMID01.038	0.983178	0.960957	0.017518	0.991518	0.986085	0.996951	0.896174	-0.213053
0.03	TCMID01.036	TCMID01.038	TCMID01.036-TCMID01.038	1	1	-0.00044	1	1	1	1.25445	0.577006
0.03	TCMID01.037	TCMID01.038	TCMID01.037-TCMID01.038	0.847413	0.882264	0.197113	0.917405	0.900738	0.934072	0.770558	-0.175631
0.03	TCMID01.001	TCMID01.039	TCMID01.001-TCMID01.039	0.941713	0.804574	0.067776	0.969982	0.960724	0.979239	0.574288	-0.640454
0.03	TCMID01.002	TCMID01.039	TCMID01.002-TCMID01.039	0.921108	0.885256	0.078714	0.958934	0.944975	0.972893	0.442186	-0.834216
0.03	TCMID01.003	TCMID01.039	TCMID01.003-TCMID01.039	0.689473	0.73715	0.307764	0.816199	0.780769	0.851629	0.333367	-1.08734
0.03	TCMID01.004	TCMID01.039	TCMID01.004-TCMID01.039	0.80571	0.79505	0.195175	0.892403	0.870622	0.914183	0.395785	-0.722467
0.03	TCMID01.005	TCMID01.039	TCMID01.005-TCMID01.039	0.81879	0.785848	0.182709	0.900368	0.875396	0.92534	0.404392	-0.756739
0.03	TCMID01.006	TCMID01.039	TCMID01.006-TCMID01.039	0.944586	0.834924	0.064292	0.971503	0.962656	0.98035	0.574819	-0.9616
0.03	TCMID01.007	TCMID01.039	TCMID01.007-TCMID01.039	0.60348	0.712969	0.395604	0.752713	0.704009	0.801416	0.321848	-0.729196
0.03	TCMID01.008	TCMID01.039	TCMID01.008-TCMID01.039	0.906893	0.862163	0.090568	0.951174	0.938284	0.964063	0.405359	-1.10565
0.03	TCMID01.009	TCMID01.039	TCMID01.009-TCMID01.039	0.770408	0.783526	0.226354	0.870317	0.837192	0.903442	0.341285	-1.30374
0.03	TCMID01.010	TCMID01.039	TCMID01.010-TCMID01.039	0.844429	0.827009	0.153279	0.915654	0.894412	0.936896	0.385774	-1.07503
0.03	TCMID01.011	TCMID01.039	TCMID01.011-TCMID01.039	0.782004	0.757094	0.219126	0.877668	0.850634	0.904703	0.388426	-0.706328
0.03	TCMID01.012	TCMID01.039	TCMID01.012-TCMID01.039	0.842933	0.817276	0.175446	0.914773	0.89547	0.934077	0.497873	-0.889665
0.03	TCMID01.013	TCMID01.039	TCMID01.013-TCMID01.039	0.712921	0.707463	0.30815	0.832404	0.794575	0.870233	0.424242	-0.633121
0.03	TCMID01.014	TCMID01.039	TCMID01.014-TCMID01.039	0.931512	0.858824	0.077087	0.964542	0.956021	0.973063	0.543258	-1.04847
0.03	TCMID01.015	TCMID01.039	TCMID01.015-TCMID01.039	0.690989	0.705922	0.307086	0.81726	0.77749	0.85703	0.342031	-0.472592
0.03	TCMID01.016	TCMID01.039	TCMID01.016-TCMID01.039	0.557046	0.612903	0.446437	0.715516	0.664844	0.766189	0.273952	-0.602886
0.03	TCMID01.018	TCMID01.039	TCMID01.018-TCMID01.039	0.549616	0.690397	0.449751	0.709358	0.658566	0.76015	0.281181	-0.820315
0.03	TCMID01.019	TCMID01.039	TCMID01.019-TCMID01.039	0.382565	0.607189	0.616239	0.553414	0.48617	0.620657	0.249535	-0.825046
0.03	TCMID01.020	TCMID01.039	TCMID01.020-TCMID01.039	0.871672	0.753596	0.128594	0.931437	0.914448	0.948426	0.4189	-0.958644
0.03	TCMID01.021	TCMID01.039	TCMID01.021-TCMID01.039	0.872396	0.816446	0.126763	0.93185	0.91331	0.950389	0.409905	-0.606742
0.03	TCMID01.022	TCMID01.039	TCMID01.022-TCMID01.039	0.945199	0.882418	0.054622	0.971828	0.963571	0.980084	0.462186	-0.8975
0.03	TCMID01.023	TCMID01.039	TCMID01.023-TCMID01.039	0.965237	0.947235	0.030457	0.982311	0.976118	0.988504	0.378253	-1.30289
0.03	TCMID01.024	TCMID01.039	TCMID01.024-TCMID01.039	0.784249	0.736156	0.219677	0.87908	0.849289	0.908872	0.402621	-0.540604
0.03	TCMID01.025	TCMID01.039	TCMID01.025-TCMID01.039	0.67935	0.78714	0.335736	0.809063	0.760785	0.857342	0.394386	-0.321988
0.03	TCMID01.026	TCMID01.039	TCMID01.026-TCMID01.039	0.743235	0.758145	0.260738	0.852708	0.820937	0.884478	0.386931	-0.766062
0.03	TCMID01.027	TCMID01.039	TCMID01.027-TCMID01.039	0.867104	0.785059	0.13186	0.928822	0.910281	0.947363	0.40598	-0.698311
0.03	TCMID01.028	TCMID01.039	TCMID01.028-TCMID01.039	0.909523	0.85705	0.087301	0.952618	0.938181	0.967055	0.396111	-1.33632
0.03	TCMID01.029	TCMID01.039	TCMID01.029-TCMID01.039	0.88029	0.852153	0.116569	0.936334	0.91748	0.955189	0.386613	-0.7638
0.03	TCMID01.030	TCMID01.039	TCMID01.030-TCMID01.039	0.893281	0.790368	0.107924	0.943633	0.929351	0.957915	0.437967	-0.755102
0.03	TCMID01.031	TCMID01.039	TCMID01.031-TCMID01.039	0.684549	0.725381	0.312688	0.812739	0.770481	0.854996	0.331814	-0.732595
0.03	TCMID01.032	TCMID01.039	TCMID01.032-TCMID01.039	0.811815	0.885089	0.251146	0.896135	0.867528	0.924741	0.618307	-0.760532
0.03	TCMID01.033	TCMID01.039	TCMID01.033-TCMID01.039	0.915547	0.810405	0.08895	0.955912	0.944916	0.966907	0.483571	-0.865469
0.03	TCMID01.034	TCMID01.039	TCMID01.034-TCMID01.039	0.779974	0.66625	0.254412	0.876388	0.850248	0.902528	0.500967	-0.59595
0.03	TCMID01.036	TCMID01.039	TCMID01.036-TCMID01.039	1	1	-0.001192	1	1	1	1.03853	-0.306924
0.03	TCMID01.037	TCMID01.039	TCMID01.037-TCMID01.039	0.83819	0.779304	0.163732	0.911973	0.895355	0.928591	0.415097	-0.828413
0.03	TCMID01.038	TCMID01.039	TCMID01.038-TCMID01.039	0.835763	0.90207	0.251349	0.910535	0.886151	0.934919	0.738294	-0.431328
0.03	TCMID01.001	TCMID01.040	TCMID01.001-TCMID01.040	0.94303	0.755045	0.060887	0.97068	0.962153	0.979207	0.601395	-0.367312
0.03	TCMID01.002	TCMID01.040	TCMID01.002-TCMID01.040	0.577373	0.67678	0.422746	0.732069	0.683603	0.780536	0.376552	-0.490513
0.03	TCMID01.003	TCMID01.040	TCMID01.003-TCMID01.040	0.777346	0.759672	0.222521	0.874727	0.846349	0.903105	0.388828	-0.943636
0.03	TCMID01.004	TCMID01.040	TCMID01.004-TCMID01.040	0.851901	0.784508	0.145621	0.920029	0.902212	0.937845	0.440453	-0.534334
0.03	TCMID01.005	TCMID01.040	TCMID01.005-TCMID01.040	0.817548	0.77247	0.180252	0.899616	0.874534	0.924698	0.436478	-0.687933
0.03	TCMID01.006	TCMID01.040	TCMID01.006-TCMID01.040	0.960867	0.801914	0.041208	0.980043	0.975335	0.984751	0.606724	-0.827281
0.03	TCMID01.007	TCMID01.040	TCMID01.007-TCMID01.040	0.734335	0.76735	0.264384	0.84682	0.810992	0.882648	0.387949	-0.762385
0.03	TCMID01.008	TCMID01.040	TCMID01.008-TCMID01.040	0.805746	0.762014	0.19192	0.892424	0.870972	0.913877	0.415722	-0.515159
0.03	TCMID01.009	TCMID01.040	TCMID01.009-TCMID01.040	0.434984	0.542037	0.576708	0.606256	0.536663	0.675848	0.283286	-0.798048
0.03	TCMID01.010	TCMID01.040	TCMID01.010-TCMID01.040	0.063348	0.37514	0.938607	0.119147	0.079977	0.158318	0.115214	-0.540936
0.03	TCMID01.011	TCMID01.040	TCMID01.011-TCMID01.040	0.633327	0.646925	0.364824	0.775505	0.731173	0.819837	0.378527	-0.473703
0.03	TCMID01.012	TCMID01.040	TCMID01.012-TCMID01.040	0.673627	0.708576	0.342711	0.804991	0.770259	0.839723	0.469602	-0.612759
0.03	TCMID01.013	TCMID01.040	TCMID01.013-TCMID01.040	0.394291	0.526237	0.619648	0.56558	0.495594	0.635565	0.335668	-0.33873
0.03	TCMID01.014	TCMID01.040	TCMID01.014-TCMID01.040	0.893986	0.764963	0.111889	0.944026	0.932672	0.955379	0.559477	-0.613709
0.03	TCMID01.015	TCMID01.040	TCMID01.015-TCMID01.040	0.704162	0.732057	0.295128	0.826403	0.787555	0.86525	0.377714	-0.338783
0.03	TCMID01.016	TCMID01.040	TCMID01.016-TCMID01.040	0.691488	0.67506	0.324215	0.817609	0.77956	0.855658	0.340871	-0.458724
0.03	TCMID01.018	TCMID01.040	TCMID01.018-TCMID01.040	0.482117	0.692946	0.534999	0.650579	0.591867	0.70929	0.29225	-0.920647
0.03	TCMID01.019	TCMID01.040	TCMID01.019-TCMID01.040	0.880137	0.775773	0.118047	0.936248	0.919964	0.952531	0.415412	-0.622296
0.03	TCMID01.020	TCMID01.040	TCMID01.020-TCMID01.040	0.89512	0.753923	0.102441	0.944658	0.930831	0.958484	0.458268	-0.75337
0.03	TCMID01.021	TCMID01.040	TCMID01.021-TCMID01.040	0.851474	0.740413	0.146013	0.919779	0.899572	0.939987	0.438578	-0.29555
0.03	TCMID01.022	TCMID01.040	TCMID01.022-TCMID01.040	0.960551	0.826377	0.037329	0.979879	0.973867	0.98589	0.499076	-0.469644
0.03	TCMID01.023	TCMID01.040	TCMID01.023-TCMID01.040	0.952924	0.928592	0.044798	0.975895	0.968972	0.982817	0.415918	-0.9801
0.03	TCMID01.024	TCMID01.040	TCMID01.024-TCMID01.040	0.561435	0.626841	0.438019	0.719127	0.661126	0.777128	0.367079	-0.447393
0.03	TCMID01.025	TCMID01.040	TCMID01.025-TCMID01.040	0.430262	0.785714	0.574923	0.601655	0.532756	0.670553	0.335917	-0.059422
0.03	TCMID01.026	TCMID01.040	TCMID01.026-TCMID01.040	0.482186	0.545912	0.517017	0.650641	0.592117	0.709166	0.336437	-0.399011
0.03	TCMID01.027	TCMID01.040	TCMID01.027-TCMID01.040	0.93141	0.757895	0.065802	0.964487	0.954989	0.973986	0.456141	-0.462871
0.03	TCMID01.028	TCMID01.040	TCMID01.028-TCMID01.040	0.683709	0.7182	0.315269	0.812146	0.769135	0.855157	0.375126	-1.01119
0.03	TCMID01.029	TCMID01.040	TCMID01.029-TCMID01.040	0.878511	0.799184	0.119215	0.935327	0.916375	0.954279	0.422406	-0.339947
0.03	TCMID01.030	TCMID01.040	TCMID01.030-TCMID01.040	0.924384	0.774872	0.073482	0.960706	0.950911	0.970501	0.478833	-0.499594
0.03	TCMID01.031	TCMID01.040	TCMID01.031-TCMID01.040	0.563676	0.623955	0.43954	0.720963	0.665299	0.776627	0.330807	-0.562569
0.03	TCMID01.032	TCMID01.040	TCMID01.032-TCMID01.040	0.758693	0.8107	0.289364	0.862792	0.830038	0.895546	0.618511	-0.500169
0.03	TCMID01.033	TCMID01.040	TCMID01.033-TCMID01.040	0.80112	0.699536	0.202245	0.88958	0.865611	0.913549	0.480933	-0.516787
0.03	TCMID01.034	TCMID01.040	TCMID01.034-TCMID01.040	0.970079	0.860728	0.030252	0.984812	0.979438	0.990186	0.586895	-0.436035
0.03	TCMID01.036	TCMID01.040	TCMID01.036-TCMID01.040	1	1	-0.000998	1	1	1	1.05444	-0.11381
0.03	TCMID01.037	TCMID01.040	TCMID01.037-TCMID01.040	0.772637	0.719008	0.225659	0.871737	0.848942	0.894533	0.429608	-0.486169
0.03	TCMID01.038	TCMID01.040	TCMID01.038-TCMID01.040	0.801623	0.903797	0.267588	0.88989	0.862323	0.917457	0.741289	-0.31817
0.03	TCMID01.039	TCMID01.040	TCMID01.039-TCMID01.040	0.814722	0.782438	0.185292	0.897903	0.872791	0.923015	0.393849	-0.730096
0.03	TCMID01.001	TCMID01.041	TCMID01.001-TCMID01.041	0.083628	0.465544	0.932033	0.154348	0.097284	0.211411	0.195987	-0.349251
0.03	TCMID01.002	TCMID01.041	TCMID01.002-TCMID01.041	0.441768	0.636119	0.565356	0.612814	0.547337	0.678292	0.376787	-0.425654
0.03	TCMID01.003	TCMID01.041	TCMID01.003-TCMID01.041	0.812738	0.777778	0.201129	0.896696	0.870941	0.922452	0.468682	-0.73944
0.03	TCMID01.004	TCMID01.041	TCMID01.004-TCMID01.041	0.127364	0.54222	0.897926	0.22595	0.172241	0.279659	0.196611	-0.399928
0.03	TCMID01.005	TCMID01.041	TCMID01.005-TCMID01.041	0.224775	0.571233	0.793406	0.367048	0.299522	0.434573	0.263465	-0.712706
0.03	TCMID01.006	TCMID01.041	TCMID01.006-TCMID01.041	0.947199	0.802961	0.052301	0.972884	0.966184	0.979583	0.659287	-0.849268
0.03	TCMID01.007	TCMID01.041	TCMID01.007-TCMID01.041	0.588094	0.714906	0.436096	0.740629	0.686849	0.794409	0.406324	-0.629655
0.03	TCMID01.008	TCMID01.041	TCMID01.008-TCMID01.041	0.863833	0.803311	0.140359	0.926942	0.909177	0.944707	0.500748	-0.753244
0.03	TCMID01.009	TCMID01.041	TCMID01.009-TCMID01.041	0.880981	0.768769	0.130228	0.936725	0.91831	0.955139	0.47885	-0.923649
0.03	TCMID01.010	TCMID01.041	TCMID01.010-TCMID01.041	0.912587	0.805438	0.089879	0.954296	0.941316	0.967276	0.510281	-0.720735
0.03	TCMID01.011	TCMID01.041	TCMID01.011-TCMID01.041	0.790372	0.800615	0.214305	0.882914	0.850567	0.91526	0.488579	-0.434108
0.03	TCMID01.012	TCMID01.041	TCMID01.012-TCMID01.041	0.762119	0.865258	0.237189	0.865003	0.830144	0.899862	0.554303	-0.569301
0.03	TCMID01.013	TCMID01.041	TCMID01.013-TCMID01.041	0.89137	0.783874	0.107061	0.942565	0.926288	0.958842	0.567688	-0.232249
0.03	TCMID01.014	TCMID01.041	TCMID01.014-TCMID01.041	0.077724	0.60241	0.928766	0.144237	0.097738	0.190737	0.181945	-0.63538
0.03	TCMID01.015	TCMID01.041	TCMID01.015-TCMID01.041	0.849602	0.786787	0.158301	0.918686	0.896324	0.941049	0.486333	-0.427974
0.03	TCMID01.016	TCMID01.041	TCMID01.016-TCMID01.041	0.888949	0.819128	0.129106	0.94121	0.924485	0.957935	0.465554	-0.549689
0.03	TCMID01.018	TCMID01.041	TCMID01.018-TCMID01.041	0.86144	0.856077	0.155829	0.925563	0.905424	0.945701	0.466789	-0.984823
0.03	TCMID01.019	TCMID01.041	TCMID01.019-TCMID01.041	0.837079	0.748065	0.174012	0.911315	0.888599	0.934032	0.477034	-0.593616
0.03	TCMID01.020	TCMID01.041	TCMID01.020-TCMID01.041	0.092231	0.437756	0.928152	0.168886	0.120976	0.216795	0.1692	-0.631389
0.03	TCMID01.021	TCMID01.041	TCMID01.021-TCMID01.041	0.823922	0.722449	0.179704	0.903462	0.878493	0.928431	0.498564	-0.231336
0.03	TCMID01.022	TCMID01.041	TCMID01.022-TCMID01.041	0.938445	0.84994	0.060119	0.968245	0.958105	0.978386	0.56077	-0.424762
0.03	TCMID01.023	TCMID01.041	TCMID01.023-TCMID01.041	0.722364	0.790426	0.31049	0.838805	0.816084	0.861527	0.431134	-0.922752
0.03	TCMID01.024	TCMID01.041	TCMID01.024-TCMID01.041	0.776827	0.785518	0.225584	0.874398	0.841354	0.907442	0.49529	-0.344332
0.03	TCMID01.025	TCMID01.041	TCMID01.025-TCMID01.041	0.920118	0.861438	0.078544	0.958397	0.941324	0.975471	0.557709	0.0804
0.03	TCMID01.026	TCMID01.041	TCMID01.026-TCMID01.041	0.863814	0.776559	0.137359	0.926932	0.908133	0.94573	0.517916	-0.469391
0.03	TCMID01.027	TCMID01.041	TCMID01.027-TCMID01.041	0.910625	0.769618	0.090326	0.953222	0.940552	0.965892	0.521949	-0.419701
0.03	TCMID01.028	TCMID01.041	TCMID01.028-TCMID01.041	0.168502	0.490728	0.881535	0.288407	0.218403	0.35841	0.217831	-0.766949
0.03	TCMID01.029	TCMID01.041	TCMID01.029-TCMID01.041	0.943974	0.833638	0.057313	0.97118	0.961597	0.980763	0.513088	-0.188006
0.03	TCMID01.030	TCMID01.041	TCMID01.030-TCMID01.041	0.938254	0.810811	0.060583	0.968143	0.959417	0.97687	0.551203	-0.608888
0.03	TCMID01.031	TCMID01.041	TCMID01.031-TCMID01.041	0.858016	0.819157	0.151972	0.923583	0.901135	0.946031	0.481249	-0.636572
0.03	TCMID01.032	TCMID01.041	TCMID01.032-TCMID01.041	0.859534	0.843385	0.149099	0.924462	0.902507	0.946416	0.706074	-0.439604
0.03	TCMID01.033	TCMID01.041	TCMID01.033-TCMID01.041	0.920884	0.795355	0.077463	0.958813	0.947302	0.970323	0.579363	-0.584842
0.03	TCMID01.034	TCMID01.041	TCMID01.034-TCMID01.041	0.956924	0.874231	0.041945	0.977988	0.96942	0.986555	0.642101	-0.437801
0.03	TCMID01.036	TCMID01.041	TCMID01.036-TCMID01.041	1	1	-0.00077	1	1	1	1.08979	0.092215
0.03	TCMID01.037	TCMID01.041	TCMID01.037-TCMID01.041	0.937638	0.867123	0.061529	0.967815	0.95841	0.97722	0.543171	-0.532787
0.03	TCMID01.038	TCMID01.041	TCMID01.038-TCMID01.041	0.832034	0.857918	0.194089	0.908317	0.886382	0.930252	0.795871	-0.108475
0.03	TCMID01.039	TCMID01.041	TCMID01.039-TCMID01.041	0.924848	0.858065	0.079884	0.960957	0.948769	0.973145	0.496158	-0.752909
0.03	TCMID01.040	TCMID01.041	TCMID01.040-TCMID01.041	0.929815	0.822894	0.070413	0.963631	0.953219	0.974043	0.527695	-0.393147
0.03	TCMID01.001	TCMID01.042	TCMID01.001-TCMID01.042	0.879184	0.815804	0.129423	0.935708	0.918037	0.953379	0.586927	-0.718969
0.03	TCMID01.002	TCMID01.042	TCMID01.002-TCMID01.042	0.407931	0.620031	0.591847	0.579476	0.524856	0.634097	0.321815	-0.776097
0.03	TCMID01.003	TCMID01.042	TCMID01.003-TCMID01.042	0.323472	0.57002	0.687398	0.488824	0.426673	0.550974	0.256118	-0.996979
0.03	TCMID01.004	TCMID01.042	TCMID01.004-TCMID01.042	0.618674	0.653253	0.379636	0.764421	0.7276	0.801242	0.382126	-0.795079
0.03	TCMID01.005	TCMID01.042	TCMID01.005-TCMID01.042	0.654413	0.70413	0.343777	0.791112	0.750239	0.831986	0.397401	-0.94348
0.03	TCMID01.006	TCMID01.042	TCMID01.006-TCMID01.042	0.86502	0.738806	0.144769	0.927625	0.913796	0.941455	0.581869	-1.07662
0.03	TCMID01.007	TCMID01.042	TCMID01.007-TCMID01.042	0.219546	0.546594	0.786152	0.360045	0.294401	0.42569	0.216375	-0.901196
0.03	TCMID01.008	TCMID01.042	TCMID01.008-TCMID01.042	0.690404	0.731153	0.308483	0.816851	0.786881	0.846821	0.392191	-1.12196
0.03	TCMID01.009	TCMID01.042	TCMID01.009-TCMID01.042	0.569776	0.735574	0.441969	0.725933	0.6701	0.781766	0.331432	-1.31614
0.03	TCMID01.010	TCMID01.042	TCMID01.010-TCMID01.042	0.706244	0.773245	0.293159	0.827835	0.794693	0.860976	0.392237	-1.11721
0.03	TCMID01.011	TCMID01.042	TCMID01.011-TCMID01.042	0.336766	0.569779	0.662475	0.503851	0.444625	0.563078	0.28104	-0.722897
0.03	TCMID01.012	TCMID01.042	TCMID01.012-TCMID01.042	0.238762	0.542584	0.793606	0.385484	0.323586	0.447383	0.283098	-0.728379
0.03	TCMID01.013	TCMID01.042	TCMID01.013-TCMID01.042	0.623447	0.708937	0.381599	0.768054	0.717113	0.818994	0.428171	-0.498518
0.03	TCMID01.014	TCMID01.042	TCMID01.014-TCMID01.042	0.912584	0.82229	0.090809	0.954294	0.94497	0.963618	0.571925	-1.04796
0.03	TCMID01.015	TCMID01.042	TCMID01.015-TCMID01.042	0.337899	0.632493	0.667584	0.505119	0.439148	0.57109	0.266953	-0.775215
0.03	TCMID01.016	TCMID01.042	TCMID01.016-TCMID01.042	0.482028	0.643216	0.554186	0.650497	0.596019	0.704976	0.291541	-0.794506
0.03	TCMID01.018	TCMID01.042	TCMID01.018-TCMID01.042	0.325967	0.573206	0.704599	0.491667	0.438448	0.544885	0.24587	-1.22798
0.03	TCMID01.019	TCMID01.042	TCMID01.019-TCMID01.042	0.524765	0.641409	0.481059	0.688322	0.634124	0.74252	0.327481	-0.757405
0.03	TCMID01.020	TCMID01.042	TCMID01.020-TCMID01.042	0.738503	0.705483	0.25948	0.849585	0.817419	0.881751	0.423547	-0.957811
0.03	TCMID01.021	TCMID01.042	TCMID01.021-TCMID01.042	0.476288	0.691299	0.52253	0.645251	0.581936	0.708565	0.333986	-0.699983
0.03	TCMID01.022	TCMID01.042	TCMID01.022-TCMID01.042	0.686132	0.743275	0.313801	0.813853	0.778709	0.848998	0.428499	-0.864821
0.03	TCMID01.023	TCMID01.042	TCMID01.023-TCMID01.042	0.807017	0.810776	0.197288	0.893203	0.87655	0.909856	0.391403	-1.08095
0.03	TCMID01.024	TCMID01.042	TCMID01.024-TCMID01.042	0.204089	0.639896	0.795778	0.338994	0.265248	0.41274	0.225113	-0.59731
0.03	TCMID01.025	TCMID01.042	TCMID01.025-TCMID01.042	0.590837	0.873563	0.410291	0.7428	0.651816	0.833785	0.399819	-0.415457
0.03	TCMID01.026	TCMID01.042	TCMID01.026-TCMID01.042	0.528005	0.665272	0.470573	0.691104	0.639812	0.742396	0.358227	-0.828199
0.03	TCMID01.027	TCMID01.042	TCMID01.027-TCMID01.042	0.709098	0.655809	0.289056	0.829792	0.795184	0.864401	0.405323	-0.777806
0.03	TCMID01.028	TCMID01.042	TCMID01.028-TCMID01.042	0.787104	0.808086	0.212038	0.880871	0.850742	0.911	0.410525	-1.42295
0.03	TCMID01.029	TCMID01.042	TCMID01.029-TCMID01.042	0.790054	0.800905	0.209424	0.882715	0.849113	0.916318	0.408676	-0.552501
0.03	TCMID01.030	TCMID01.042	TCMID01.030-TCMID01.042	0.778631	0.734743	0.219772	0.875539	0.849995	0.901084	0.446754	-0.879821
0.03	TCMID01.031	TCMID01.042	TCMID01.031-TCMID01.042	0.276804	0.598407	0.735337	0.433589	0.365196	0.501983	0.236719	-0.776603
0.03	TCMID01.032	TCMID01.042	TCMID01.032-TCMID01.042	0.368661	0.591869	0.74496	0.538717	0.481663	0.595771	0.434682	-0.811704
0.03	TCMID01.033	TCMID01.042	TCMID01.033-TCMID01.042	0.843421	0.789834	0.157595	0.915061	0.89602	0.934102	0.500507	-0.992964
0.03	TCMID01.034	TCMID01.042	TCMID01.034-TCMID01.042	0.931723	0.852818	0.070763	0.964655	0.95507	0.97424	0.581857	-0.743762
0.03	TCMID01.036	TCMID01.042	TCMID01.036-TCMID01.042	0.9967	0.998153	0.004378	0.998347	0.996065	1.00063	1.05662	-0.465302
0.03	TCMID01.037	TCMID01.042	TCMID01.037-TCMID01.042	0.827898	0.7536	0.169929	0.905847	0.88794	0.923755	0.452363	-0.694907
0.03	TCMID01.038	TCMID01.042	TCMID01.038-TCMID01.042	0.506207	0.716152	0.652306	0.672161	0.6282	0.716122	0.592624	-0.529112
0.03	TCMID01.039	TCMID01.042	TCMID01.039-TCMID01.042	0.736708	0.747835	0.266765	0.848396	0.815539	0.881253	0.382592	-0.761564
0.03	TCMID01.040	TCMID01.042	TCMID01.040-TCMID01.042	0.723495	0.779587	0.274596	0.839567	0.804189	0.874945	0.409692	-0.833849
0.03	TCMID01.041	TCMID01.042	TCMID01.041-TCMID01.042	0.757575	0.766219	0.246813	0.862069	0.828866	0.895271	0.482872	-0.583911
0.03	TCMID01.001	TCMID01.043	TCMID01.001-TCMID01.043	0.978713	0.913082	0.020573	0.989242	0.984033	0.994451	0.644596	-0.909486
0.03	TCMID01.002	TCMID01.043	TCMID01.002-TCMID01.043	0.961857	0.917012	0.035981	0.980558	0.973777	0.987338	0.525038	-1.07577
0.03	TCMID01.003	TCMID01.043	TCMID01.003-TCMID01.043	0.872335	0.847261	0.131191	0.931815	0.916262	0.947368	0.453256	-1.00668
0.03	TCMID01.004	TCMID01.043	TCMID01.004-TCMID01.043	0.882073	0.836953	0.116851	0.937342	0.923658	0.951025	0.486876	-0.656072
0.03	TCMID01.005	TCMID01.043	TCMID01.005-TCMID01.043	0.952265	0.888516	0.045721	0.975549	0.967703	0.983395	0.510847	-1.00113
0.03	TCMID01.006	TCMID01.043	TCMID01.006-TCMID01.043	0.936989	0.858579	0.064092	0.96747	0.958975	0.975964	0.630394	-1.2672
0.03	TCMID01.007	TCMID01.043	TCMID01.007-TCMID01.043	0.955557	0.919411	0.043146	0.977273	0.970023	0.984524	0.484807	-1.09551
0.03	TCMID01.008	TCMID01.043	TCMID01.008-TCMID01.043	0.935253	0.861074	0.063547	0.966543	0.958592	0.974494	0.488839	-0.997555
0.03	TCMID01.009	TCMID01.043	TCMID01.009-TCMID01.043	0.952863	0.866253	0.047433	0.975863	0.967861	0.983864	0.46355	-1.17653
0.03	TCMID01.010	TCMID01.043	TCMID01.010-TCMID01.043	0.962972	0.88919	0.035331	0.981137	0.974853	0.987421	0.491206	-1.16141
0.03	TCMID01.011	TCMID01.043	TCMID01.011-TCMID01.043	0.937311	0.901215	0.060983	0.967641	0.958025	0.977258	0.5005	-0.931376
0.03	TCMID01.012	TCMID01.043	TCMID01.012-TCMID01.043	0.948756	0.91492	0.050259	0.973704	0.966508	0.9809	0.591193	-0.98258
0.03	TCMID01.013	TCMID01.043	TCMID01.013-TCMID01.043	0.861989	0.880695	0.136534	0.92588	0.905402	0.946357	0.530734	-0.76399
0.03	TCMID01.014	TCMID01.043	TCMID01.014-TCMID01.043	0.897376	0.817121	0.103601	0.945913	0.935006	0.956819	0.592459	-0.813674
0.03	TCMID01.015	TCMID01.043	TCMID01.015-TCMID01.043	0.949377	0.889283	0.049669	0.974031	0.967048	0.981014	0.480925	-0.833819
0.03	TCMID01.016	TCMID01.043	TCMID01.016-TCMID01.043	0.941118	0.901746	0.06307	0.969666	0.959609	0.979722	0.443554	-1.03393
0.03	TCMID01.018	TCMID01.043	TCMID01.018-TCMID01.043	0.896169	0.901404	0.110426	0.945242	0.933052	0.957432	0.442176	-1.59839
0.03	TCMID01.019	TCMID01.043	TCMID01.019-TCMID01.043	0.614431	0.792927	0.401117	0.761173	0.714893	0.807454	0.38167	-0.88597
0.03	TCMID01.020	TCMID01.043	TCMID01.020-TCMID01.043	0.90742	0.855109	0.090927	0.951463	0.937628	0.965298	0.500114	-1.11986
0.03	TCMID01.021	TCMID01.043	TCMID01.021-TCMID01.043	0.939889	0.923756	0.058381	0.969013	0.957053	0.980973	0.500874	-0.874487
0.03	TCMID01.022	TCMID01.043	TCMID01.022-TCMID01.043	0.164264	0.570988	0.835506	0.282177	0.236462	0.327892	0.222109	-0.856078
0.03	TCMID01.023	TCMID01.043	TCMID01.023-TCMID01.043	0.982104	0.952665	0.016121	0.990971	0.988144	0.993799	0.467511	-1.44265
0.03	TCMID01.024	TCMID01.043	TCMID01.024-TCMID01.043	0.965476	0.934556	0.032354	0.982435	0.976003	0.988867	0.520882	-0.918715
0.03	TCMID01.025	TCMID01.043	TCMID01.025-TCMID01.043	0.883437	0.943229	0.114621	0.938111	0.903699	0.972523	0.517615	-0.428109
0.03	TCMID01.026	TCMID01.043	TCMID01.026-TCMID01.043	0.935939	0.88847	0.062163	0.966909	0.95676	0.977059	0.508029	-0.834324
0.03	TCMID01.027	TCMID01.043	TCMID01.027-TCMID01.043	0.586899	0.775378	0.416766	0.73968	0.688242	0.791118	0.393926	-0.900155
0.03	TCMID01.028	TCMID01.043	TCMID01.028-TCMID01.043	0.91768	0.847938	0.082222	0.957073	0.944002	0.970145	0.475935	-1.23982
0.03	TCMID01.029	TCMID01.043	TCMID01.029-TCMID01.043	0.923519	0.915842	0.07644	0.960239	0.943879	0.976599	0.474812	-0.827259
0.03	TCMID01.030	TCMID01.043	TCMID01.030-TCMID01.043	0.919359	0.837901	0.078647	0.957985	0.947204	0.968767	0.515502	-0.734002
0.03	TCMID01.031	TCMID01.043	TCMID01.031-TCMID01.043	0.950403	0.906768	0.049175	0.974571	0.965044	0.984098	0.472752	-1.02667
0.03	TCMID01.032	TCMID01.043	TCMID01.032-TCMID01.043	0.949329	0.907445	0.055127	0.974006	0.966397	0.981615	0.719457	-0.86474
0.03	TCMID01.033	TCMID01.043	TCMID01.033-TCMID01.043	0.867883	0.835649	0.130707	0.929269	0.913527	0.945011	0.534948	-0.971145
0.03	TCMID01.034	TCMID01.043	TCMID01.034-TCMID01.043	0.864957	0.845123	0.137215	0.927589	0.911382	0.943796	0.585318	-0.83816
0.03	TCMID01.036	TCMID01.043	TCMID01.036-TCMID01.043	1	1	-0.000854	1	1	1	1.07371	-0.497556
0.03	TCMID01.037	TCMID01.043	TCMID01.037-TCMID01.043	0.91502	0.894383	0.083153	0.955624	0.945138	0.966111	0.506068	-1.03684
0.03	TCMID01.038	TCMID01.043	TCMID01.038-TCMID01.043	0.973324	0.971119	0.031641	0.986482	0.980756	0.992208	0.840911	-0.669424
0.03	TCMID01.039	TCMID01.043	TCMID01.039-TCMID01.043	0.890385	0.900905	0.113068	0.942015	0.925421	0.958608	0.453919	-1.2155
0.03	TCMID01.040	TCMID01.043	TCMID01.040-TCMID01.043	0.971807	0.916199	0.026056	0.985702	0.979701	0.991702	0.507199	-0.847414
0.03	TCMID01.041	TCMID01.043	TCMID01.041-TCMID01.043	0.933023	0.877289	0.065491	0.965351	0.953505	0.977197	0.563641	-0.727322
0.03	TCMID01.042	TCMID01.043	TCMID01.042-TCMID01.043	0.688173	0.827835	0.312406	0.815287	0.782211	0.848363	0.43345	-1.28215
0.03	TCMID01.001	TCMID01.044	TCMID01.001-TCMID01.044	0.954568	0.833031	0.044883	0.976756	0.969018	0.984494	0.659209	-0.481441
0.03	TCMID01.002	TCMID01.044	TCMID01.002-TCMID01.044	0.966311	0.887493	0.032054	0.982867	0.977013	0.988721	0.55372	-0.693255
0.03	TCMID01.003	TCMID01.044	TCMID01.003-TCMID01.044	0.866291	0.753382	0.142205	0.928355	0.911608	0.945103	0.48022	-0.791768
0.03	TCMID01.004	TCMID01.044	TCMID01.004-TCMID01.044	0.8985	0.778475	0.102151	0.946537	0.934685	0.958389	0.518696	-0.620588
0.03	TCMID01.005	TCMID01.044	TCMID01.005-TCMID01.044	0.874027	0.747648	0.126752	0.93278	0.916379	0.94918	0.516096	-0.607884
0.03	TCMID01.006	TCMID01.044	TCMID01.006-TCMID01.044	0.980576	0.835212	0.01833	0.990193	0.987317	0.993068	0.667821	-0.789704
0.03	TCMID01.007	TCMID01.044	TCMID01.007-TCMID01.044	0.805027	0.731637	0.204314	0.891983	0.868015	0.915952	0.471937	-0.572986
0.03	TCMID01.008	TCMID01.044	TCMID01.008-TCMID01.044	0.830546	0.820908	0.174677	0.90743	0.887539	0.92732	0.487551	-0.956645
0.03	TCMID01.009	TCMID01.044	TCMID01.009-TCMID01.044	0.265751	0.652174	0.814262	0.419911	0.336806	0.503015	0.260935	-1.06207
0.03	TCMID01.010	TCMID01.044	TCMID01.010-TCMID01.044	0.504911	0.709291	0.518779	0.671017	0.616479	0.725556	0.376843	-0.794987
0.03	TCMID01.011	TCMID01.044	TCMID01.011-TCMID01.044	0.588805	0.662272	0.421443	0.741192	0.693804	0.78858	0.418851	-0.543655
0.03	TCMID01.012	TCMID01.044	TCMID01.012-TCMID01.044	0.692259	0.68602	0.307574	0.818148	0.791463	0.844833	0.525614	-0.553342
0.03	TCMID01.013	TCMID01.044	TCMID01.013-TCMID01.044	0.071128	0.48129	0.929079	0.132809	0.088804	0.176815	0.159457	-0.407659
0.03	TCMID01.014	TCMID01.044	TCMID01.014-TCMID01.044	0.96985	0.869062	0.028859	0.984694	0.980606	0.988783	0.639632	-0.796313
0.03	TCMID01.015	TCMID01.044	TCMID01.015-TCMID01.044	0.743947	0.711733	0.270257	0.853176	0.819654	0.886698	0.451752	-0.490408
0.03	TCMID01.016	TCMID01.044	TCMID01.016-TCMID01.044	0.697392	0.675159	0.355289	0.821722	0.784255	0.859189	0.408899	-0.679428
0.03	TCMID01.018	TCMID01.044	TCMID01.018-TCMID01.044	0.448448	0.643564	0.625961	0.619212	0.565037	0.673386	0.334074	-1.05258
0.03	TCMID01.019	TCMID01.044	TCMID01.019-TCMID01.044	0.930877	0.820136	0.071961	0.964201	0.954814	0.973589	0.499273	-0.667069
0.03	TCMID01.020	TCMID01.044	TCMID01.020-TCMID01.044	0.926834	0.779989	0.072595	0.962028	0.95214	0.971915	0.532839	-0.841325
0.03	TCMID01.021	TCMID01.044	TCMID01.021-TCMID01.044	0.922737	0.834606	0.07734	0.959816	0.949119	0.970513	0.524045	-0.515264
0.03	TCMID01.022	TCMID01.044	TCMID01.022-TCMID01.044	0.907716	0.780427	0.090998	0.951626	0.940962	0.96229	0.548154	-0.71552
0.03	TCMID01.023	TCMID01.044	TCMID01.023-TCMID01.044	0.97519	0.924728	0.024912	0.987439	0.983774	0.991105	0.496956	-0.951486
0.03	TCMID01.024	TCMID01.044	TCMID01.024-TCMID01.044	0.538894	0.730181	0.467427	0.700365	0.627664	0.773067	0.409858	-0.4475
0.03	TCMID01.025	TCMID01.044	TCMID01.025-TCMID01.044	0.151327	0.791367	0.852598	0.262875	0.11115	0.414599	0.22481	-0.014454
0.03	TCMID01.026	TCMID01.044	TCMID01.026-TCMID01.044	0.274481	0.547065	0.739624	0.430734	0.358977	0.50249	0.290029	-0.510097
0.03	TCMID01.027	TCMID01.044	TCMID01.027-TCMID01.044	0.946303	0.786866	0.05317	0.972411	0.965509	0.979312	0.528445	-0.583616
0.03	TCMID01.028	TCMID01.044	TCMID01.028-TCMID01.044	0.968708	0.862779	0.030606	0.984105	0.97918	0.989031	0.518505	-1.16743
0.03	TCMID01.029	TCMID01.044	TCMID01.029-TCMID01.044	0.834737	0.741846	0.173356	0.909925	0.889287	0.930564	0.478956	-0.425594
0.03	TCMID01.030	TCMID01.044	TCMID01.030-TCMID01.044	0.942238	0.788354	0.056418	0.97026	0.962884	0.977637	0.548891	-0.63009
0.03	TCMID01.031	TCMID01.044	TCMID01.031-TCMID01.044	0.563663	0.684019	0.470584	0.720952	0.663568	0.778336	0.387109	-0.482874
0.03	TCMID01.032	TCMID01.044	TCMID01.032-TCMID01.044	0.801967	0.839367	0.211532	0.890102	0.865261	0.914942	0.679624	-0.486357
0.03	TCMID01.033	TCMID01.044	TCMID01.033-TCMID01.044	0.954564	0.821649	0.043674	0.976754	0.970569	0.982939	0.586561	-0.653434
0.03	TCMID01.034	TCMID01.044	TCMID01.034-TCMID01.044	0.961917	0.857459	0.036942	0.980589	0.97524	0.985937	0.640727	-0.657753
0.03	TCMID01.036	TCMID01.044	TCMID01.036-TCMID01.044	1	1	-0.000779	1	1	1	1.08792	-0.113871
0.03	TCMID01.037	TCMID01.044	TCMID01.037-TCMID01.044	0.852868	0.735171	0.147778	0.920592	0.904727	0.936457	0.514675	-0.688778
0.03	TCMID01.038	TCMID01.044	TCMID01.038-TCMID01.044	0.813491	0.860338	0.216839	0.897155	0.874754	0.919555	0.784847	-0.231835
0.03	TCMID01.039	TCMID01.044	TCMID01.039-TCMID01.044	0.742115	0.714122	0.279537	0.85197	0.817195	0.886745	0.441037	-0.575441
0.03	TCMID01.040	TCMID01.044	TCMID01.040-TCMID01.044	0.433629	0.673963	0.582907	0.604939	0.535993	0.673886	0.35791	-0.527012
0.03	TCMID01.041	TCMID01.044	TCMID01.041-TCMID01.044	0.948481	0.85296	0.049815	0.97356	0.96606	0.981059	0.593357	-0.484562
0.03	TCMID01.042	TCMID01.044	TCMID01.042-TCMID01.044	0.839752	0.740525	0.161988	0.912897	0.893119	0.932675	0.505015	-0.707032
0.03	TCMID01.043	TCMID01.044	TCMID01.043-TCMID01.044	0.935678	0.868036	0.062727	0.96677	0.957486	0.976055	0.56106	-0.647919
0.03	TCMID01.001	TCMID01.045	TCMID01.001-TCMID01.045	0.974888	0.835966	0.023903	0.987284	0.981876	0.992692	0.724101	-0.416054
0.03	TCMID01.002	TCMID01.045	TCMID01.002-TCMID01.045	0.923224	0.817982	0.079749	0.96008	0.949312	0.970847	0.607604	-0.585081
0.03	TCMID01.003	TCMID01.045	TCMID01.003-TCMID01.045	0.934902	0.809922	0.074499	0.966356	0.95798	0.974732	0.571042	-0.97469
0.03	TCMID01.004	TCMID01.045	TCMID01.004-TCMID01.045	0.944047	0.812865	0.059083	0.971218	0.963817	0.97862	0.600544	-0.433317
0.03	TCMID01.005	TCMID01.045	TCMID01.005-TCMID01.045	0.964366	0.854444	0.036644	0.98186	0.975471	0.988249	0.611172	-0.77655
0.03	TCMID01.006	TCMID01.045	TCMID01.006-TCMID01.045	0.929593	0.771205	0.069256	0.963512	0.954043	0.97298	0.706804	-0.886113
0.03	TCMID01.007	TCMID01.045	TCMID01.007-TCMID01.045	0.934858	0.840883	0.072391	0.966332	0.957301	0.975363	0.579529	-0.77728
0.03	TCMID01.008	TCMID01.045	TCMID01.008-TCMID01.045	0.952553	0.849624	0.051032	0.9757	0.969438	0.981962	0.592703	-0.810217
0.03	TCMID01.009	TCMID01.045	TCMID01.009-TCMID01.045	0.952364	0.799043	0.0558	0.975601	0.968006	0.983196	0.568029	-0.967434
0.03	TCMID01.010	TCMID01.045	TCMID01.010-TCMID01.045	0.964958	0.818546	0.037555	0.982166	0.977445	0.986887	0.592536	-0.911917
0.03	TCMID01.011	TCMID01.045	TCMID01.011-TCMID01.045	0.925406	0.791349	0.079598	0.961258	0.950583	0.971934	0.593427	-0.663223
0.03	TCMID01.012	TCMID01.045	TCMID01.012-TCMID01.045	0.924467	0.893527	0.074667	0.960751	0.949101	0.972401	0.667302	-0.646642
0.03	TCMID01.013	TCMID01.045	TCMID01.013-TCMID01.045	0.956685	0.837978	0.042817	0.977863	0.970662	0.985064	0.648848	-0.369996
0.03	TCMID01.014	TCMID01.045	TCMID01.014-TCMID01.045	0.97746	0.848679	0.021279	0.988601	0.984543	0.99266	0.702187	-0.648433
0.03	TCMID01.015	TCMID01.045	TCMID01.015-TCMID01.045	0.946333	0.833732	0.059623	0.972427	0.964434	0.98042	0.581167	-0.545862
0.03	TCMID01.016	TCMID01.045	TCMID01.016-TCMID01.045	0.941046	0.796484	0.075245	0.969627	0.961098	0.978157	0.550758	-0.498481
0.03	TCMID01.018	TCMID01.045	TCMID01.018-TCMID01.045	0.941523	0.834288	0.071206	0.969881	0.96211	0.977653	0.558639	-0.823412
0.03	TCMID01.019	TCMID01.045	TCMID01.019-TCMID01.045	0.685495	0.687677	0.366735	0.813405	0.772843	0.853967	0.49008	-0.669685
0.03	TCMID01.020	TCMID01.045	TCMID01.020-TCMID01.045	0.9585	0.813541	0.042886	0.97881	0.971588	0.986032	0.610557	-0.741237
0.03	TCMID01.021	TCMID01.045	TCMID01.021-TCMID01.045	0.935121	0.808307	0.069021	0.966473	0.955437	0.977509	0.596272	-0.454443
0.03	TCMID01.022	TCMID01.045	TCMID01.022-TCMID01.045	0.146643	0.522433	0.890709	0.255778	0.198692	0.312863	0.246278	-0.525291
0.03	TCMID01.023	TCMID01.045	TCMID01.023-TCMID01.045	0.983444	0.944769	0.018021	0.991653	0.988797	0.994509	0.574697	-1.17086
0.03	TCMID01.024	TCMID01.045	TCMID01.024-TCMID01.045	0.932349	0.868623	0.070549	0.96499	0.954624	0.975357	0.606327	-0.63414
0.03	TCMID01.025	TCMID01.045	TCMID01.025-TCMID01.045	0.960762	0.907692	0.039248	0.979989	0.972384	0.987593	0.632628	-0.152161
0.03	TCMID01.026	TCMID01.045	TCMID01.026-TCMID01.045	0.951972	0.822123	0.049914	0.975395	0.968865	0.981925	0.608574	-0.54479
0.03	TCMID01.027	TCMID01.045	TCMID01.027-TCMID01.045	0.603496	0.650665	0.433572	0.752725	0.701645	0.803806	0.477425	-0.539279
0.03	TCMID01.028	TCMID01.045	TCMID01.028-TCMID01.045	0.974109	0.846154	0.027437	0.986885	0.982751	0.991019	0.592282	-1.11212
0.03	TCMID01.029	TCMID01.045	TCMID01.029-TCMID01.045	0.950311	0.83682	0.054974	0.974522	0.967116	0.981929	0.582791	-0.370081
0.03	TCMID01.030	TCMID01.045	TCMID01.030-TCMID01.045	0.969297	0.816057	0.030748	0.984409	0.979531	0.989288	0.624489	-0.551145
0.03	TCMID01.031	TCMID01.045	TCMID01.031-TCMID01.045	0.940065	0.856535	0.068486	0.969107	0.958684	0.979529	0.57233	-0.757116
0.03	TCMID01.032	TCMID01.045	TCMID01.032-TCMID01.045	0.919299	0.869783	0.08128	0.957953	0.946397	0.969509	0.778068	-0.642701
0.03	TCMID01.033	TCMID01.045	TCMID01.033-TCMID01.045	0.974787	0.819969	0.024243	0.987232	0.98375	0.990715	0.657153	-0.747818
0.03	TCMID01.034	TCMID01.045	TCMID01.034-TCMID01.045	0.970591	0.844703	0.028165	0.985076	0.98033	0.989823	0.703132	-0.598689
0.03	TCMID01.036	TCMID01.045	TCMID01.036-TCMID01.045	1	1	-0.000647	1	1	1	1.12523	-0.205619
0.03	TCMID01.037	TCMID01.045	TCMID01.037-TCMID01.045	0.970858	0.850021	0.029403	0.985213	0.981365	0.989062	0.617834	-0.54054
0.03	TCMID01.038	TCMID01.045	TCMID01.038-TCMID01.045	0.956595	0.956044	0.045834	0.977816	0.968755	0.986877	0.896297	-0.411987
0.03	TCMID01.039	TCMID01.045	TCMID01.039-TCMID01.045	0.926606	0.824784	0.085417	0.961905	0.952244	0.971566	0.565153	-0.765624
0.03	TCMID01.040	TCMID01.045	TCMID01.040-TCMID01.045	0.963883	0.795257	0.037711	0.98161	0.975938	0.987281	0.603614	-0.404092
0.03	TCMID01.041	TCMID01.045	TCMID01.041-TCMID01.045	0.946772	0.793492	0.052632	0.972658	0.963407	0.98191	0.655462	-0.355214
0.03	TCMID01.042	TCMID01.045	TCMID01.042-TCMID01.045	0.656722	0.736714	0.369663	0.792797	0.755053	0.83054	0.503677	-0.801973
0.03	TCMID01.043	TCMID01.045	TCMID01.043-TCMID01.045	0.223062	0.506339	0.806724	0.36476	0.312464	0.417056	0.305724	-0.812611
0.03	TCMID01.044	TCMID01.045	TCMID01.044-TCMID01.045	0.978463	0.870437	0.020433	0.989114	0.985306	0.992922	0.663348	-0.538335
0.03	TCMID01.001	TCMID01.046	TCMID01.001-TCMID01.046	0.991297	0.893696	0.007413	0.995629	0.994011	0.997248	0.707043	-0.553568
0.03	TCMID01.002	TCMID01.046	TCMID01.002-TCMID01.046	0.957836	0.905345	0.041982	0.978464	0.970865	0.986063	0.592374	-0.656422
0.03	TCMID01.003	TCMID01.046	TCMID01.003-TCMID01.046	0.431231	0.630101	0.64599	0.602601	0.541017	0.664185	0.368717	-0.954844
0.03	TCMID01.004	TCMID01.046	TCMID01.004-TCMID01.046	0.940457	0.809567	0.061296	0.969315	0.962216	0.976414	0.572492	-0.435127
0.03	TCMID01.005	TCMID01.046	TCMID01.005-TCMID01.046	0.957183	0.849887	0.043219	0.978123	0.969993	0.986253	0.581941	-0.72989
0.03	TCMID01.006	TCMID01.046	TCMID01.006-TCMID01.046	0.970264	0.865258	0.028535	0.984908	0.980035	0.98978	0.699211	-0.929542
0.03	TCMID01.007	TCMID01.046	TCMID01.007-TCMID01.046	0.924662	0.825266	0.081312	0.960857	0.950182	0.971532	0.548806	-0.801012
0.03	TCMID01.008	TCMID01.046	TCMID01.008-TCMID01.046	0.91918	0.852916	0.085721	0.957888	0.947253	0.968523	0.555129	-0.985543
0.03	TCMID01.009	TCMID01.046	TCMID01.009-TCMID01.046	0.94127	0.867397	0.066595	0.969747	0.957046	0.982447	0.536039	-1.25273
0.03	TCMID01.010	TCMID01.046	TCMID01.010-TCMID01.046	0.962272	0.877987	0.039218	0.980773	0.974287	0.987259	0.563787	-0.825328
0.03	TCMID01.011	TCMID01.046	TCMID01.011-TCMID01.046	0.935295	0.849251	0.066925	0.966566	0.957088	0.976044	0.569701	-0.642539
0.03	TCMID01.012	TCMID01.046	TCMID01.012-TCMID01.046	0.952302	0.914828	0.046313	0.975568	0.96674	0.984396	0.653275	-0.868895
0.03	TCMID01.013	TCMID01.046	TCMID01.013-TCMID01.046	0.948293	0.817822	0.050682	0.97346	0.965167	0.981753	0.620898	-0.261034
0.03	TCMID01.014	TCMID01.046	TCMID01.014-TCMID01.046	0.958163	0.838866	0.040481	0.978635	0.97364	0.983629	0.671719	-0.672684
0.03	TCMID01.015	TCMID01.046	TCMID01.015-TCMID01.046	0.963772	0.884428	0.038118	0.981552	0.975398	0.987705	0.558269	-0.458158
0.03	TCMID01.016	TCMID01.046	TCMID01.016-TCMID01.046	0.896063	0.76636	0.128844	0.945183	0.932483	0.957883	0.508713	-0.711398
0.03	TCMID01.018	TCMID01.046	TCMID01.018-TCMID01.046	0.936219	0.820919	0.074625	0.967059	0.959717	0.974401	0.528136	-1.21485
0.03	TCMID01.019	TCMID01.046	TCMID01.019-TCMID01.046	0.843656	0.711483	0.175044	0.915199	0.897302	0.933096	0.517017	-0.69415
0.03	TCMID01.020	TCMID01.046	TCMID01.020-TCMID01.046	0.952824	0.847802	0.047732	0.975842	0.96852	0.983165	0.581914	-0.762324
0.03	TCMID01.021	TCMID01.046	TCMID01.021-TCMID01.046	0.951561	0.855563	0.049609	0.975179	0.967968	0.98239	0.574356	-0.475874
0.03	TCMID01.022	TCMID01.046	TCMID01.022-TCMID01.046	0.961315	0.85541	0.037965	0.980276	0.974692	0.98586	0.604464	-0.701255
0.03	TCMID01.023	TCMID01.046	TCMID01.023-TCMID01.046	0.989023	0.957196	0.010446	0.994481	0.992166	0.996796	0.546799	-1.10616
0.03	TCMID01.024	TCMID01.046	TCMID01.024-TCMID01.046	0.964181	0.907341	0.035563	0.981764	0.974342	0.989187	0.589793	-0.433484
0.03	TCMID01.025	TCMID01.046	TCMID01.025-TCMID01.046	0.961199	0.94429	0.038014	0.980216	0.969697	0.990734	0.606771	-0.197622
0.03	TCMID01.026	TCMID01.046	TCMID01.026-TCMID01.046	0.95759	0.85432	0.042704	0.978336	0.972232	0.98444	0.583472	-0.632964
0.03	TCMID01.027	TCMID01.046	TCMID01.027-TCMID01.046	0.939073	0.781305	0.063159	0.968579	0.960569	0.976589	0.568499	-0.515169
0.03	TCMID01.028	TCMID01.046	TCMID01.028-TCMID01.046	0.955885	0.84014	0.046586	0.977445	0.97126	0.98363	0.558734	-1.11451
0.03	TCMID01.029	TCMID01.046	TCMID01.029-TCMID01.046	0.956406	0.908962	0.046284	0.977717	0.967238	0.988196	0.556557	-0.65497
0.03	TCMID01.030	TCMID01.046	TCMID01.030-TCMID01.046	0.961852	0.862887	0.037723	0.980555	0.974349	0.986762	0.595601	-0.663149
0.03	TCMID01.031	TCMID01.046	TCMID01.031-TCMID01.046	0.978265	0.902288	0.022387	0.989013	0.984702	0.993324	0.555042	-0.841722
0.03	TCMID01.032	TCMID01.046	TCMID01.032-TCMID01.046	0.984115	0.930743	0.015345	0.991994	0.98758	0.996408	0.784267	-0.688999
0.03	TCMID01.033	TCMID01.046	TCMID01.033-TCMID01.046	0.063566	0.386877	0.945161	0.119534	0.085685	0.153382	0.161337	-0.659122
0.03	TCMID01.034	TCMID01.046	TCMID01.034-TCMID01.046	0.004626	0.192113	0.995615	0.009209	0.002494	0.015925	0.046917	-0.30747
0.03	TCMID01.036	TCMID01.046	TCMID01.036-TCMID01.046	1	1	-0.000692	1	1	1	1.11024	-0.225908
0.03	TCMID01.037	TCMID01.046	TCMID01.037-TCMID01.046	0.225366	0.489614	0.810055	0.367835	0.314931	0.42074	0.284697	-0.716382
0.03	TCMID01.038	TCMID01.046	TCMID01.038-TCMID01.046	0.991074	0.974026	0.008947	0.995517	0.991614	0.99942	0.893909	-0.434259
0.03	TCMID01.039	TCMID01.046	TCMID01.039-TCMID01.046	0.794784	0.674282	0.234406	0.88566	0.861962	0.909358	0.497303	-0.650004
0.03	TCMID01.040	TCMID01.046	TCMID01.040-TCMID01.046	0.965935	0.858907	0.034383	0.982672	0.97696	0.988384	0.576834	-0.51088
0.03	TCMID01.041	TCMID01.046	TCMID01.041-TCMID01.046	0.957008	0.86879	0.041712	0.978032	0.96958	0.986483	0.634182	-0.486144
0.03	TCMID01.042	TCMID01.046	TCMID01.042-TCMID01.046	0.940787	0.857637	0.060608	0.96949	0.960978	0.978002	0.576091	-0.784043
0.03	TCMID01.043	TCMID01.046	TCMID01.043-TCMID01.046	0.884726	0.854167	0.116266	0.938838	0.924872	0.952804	0.583996	-0.794124
0.03	TCMID01.044	TCMID01.046	TCMID01.044-TCMID01.046	0.966874	0.869588	0.031798	0.983158	0.978187	0.988129	0.634349	-0.60384
0.03	TCMID01.045	TCMID01.046	TCMID01.045-TCMID01.046	0.969965	0.833508	0.028802	0.984753	0.980196	0.98931	0.695553	-0.607641
0.03	TCMID01.001	TCMID01.047	TCMID01.001-TCMID01.047	0.904351	0.815282	0.109691	0.949773	0.935194	0.964353	0.569518	-0.823665
0.03	TCMID01.002	TCMID01.047	TCMID01.002-TCMID01.047	0.527899	0.729055	0.481495	0.691013	0.638643	0.743382	0.34134	-0.899898
0.03	TCMID01.003	TCMID01.047	TCMID01.003-TCMID01.047	0.020134	0.239008	0.98011	0.039473	0.014104	0.064843	0.05844	-0.804228
0.03	TCMID01.004	TCMID01.047	TCMID01.004-TCMID01.047	0.623933	0.567723	0.377889	0.768422	0.731305	0.805539	0.355764	-0.60733
0.03	TCMID01.005	TCMID01.047	TCMID01.005-TCMID01.047	0.706247	0.696203	0.295527	0.827836	0.790363	0.86531	0.383423	-0.911403
0.03	TCMID01.006	TCMID01.047	TCMID01.006-TCMID01.047	0.902947	0.745134	0.111287	0.948998	0.938286	0.95971	0.568743	-1.05238
0.03	TCMID01.007	TCMID01.047	TCMID01.007-TCMID01.047	0.326913	0.574953	0.672264	0.492742	0.425727	0.559756	0.242635	-1.02653
0.03	TCMID01.008	TCMID01.047	TCMID01.008-TCMID01.047	0.593742	0.692854	0.405559	0.745092	0.703559	0.786624	0.335539	-1.01641
0.03	TCMID01.009	TCMID01.047	TCMID01.009-TCMID01.047	0.603074	0.691705	0.39601	0.752397	0.700826	0.803968	0.310265	-1.3309
0.03	TCMID01.010	TCMID01.047	TCMID01.010-TCMID01.047	0.745779	0.740022	0.251947	0.85438	0.824919	0.88384	0.371116	-1.20921
0.03	TCMID01.011	TCMID01.047	TCMID01.011-TCMID01.047	0.421124	0.60307	0.582939	0.592663	0.528486	0.656841	0.291207	-0.824648
0.03	TCMID01.012	TCMID01.047	TCMID01.012-TCMID01.047	0.406235	0.68664	0.655258	0.577763	0.514637	0.640888	0.350552	-1.02865
0.03	TCMID01.013	TCMID01.047	TCMID01.013-TCMID01.047	0.680487	0.666191	0.337139	0.809869	0.766786	0.852952	0.421348	-0.638008
0.03	TCMID01.014	TCMID01.047	TCMID01.014-TCMID01.047	0.909104	0.789563	0.10063	0.952388	0.942591	0.962186	0.543782	-1.0088
0.03	TCMID01.015	TCMID01.047	TCMID01.015-TCMID01.047	0.419609	0.621163	0.578943	0.591162	0.528138	0.654185	0.273094	-0.830976
0.03	TCMID01.016	TCMID01.047	TCMID01.016-TCMID01.047	0.436406	0.578341	0.575143	0.607636	0.548454	0.666819	0.249956	-0.895322
0.03	TCMID01.018	TCMID01.047	TCMID01.018-TCMID01.047	0.393776	0.642454	0.610764	0.565049	0.507503	0.622596	0.244882	-1.30069
0.03	TCMID01.019	TCMID01.047	TCMID01.019-TCMID01.047	0.513773	0.616049	0.484282	0.678798	0.623482	0.734114	0.296577	-0.985021
0.03	TCMID01.020	TCMID01.047	TCMID01.020-TCMID01.047	0.765269	0.712222	0.23577	0.867028	0.837949	0.896107	0.400641	-1.13936
0.03	TCMID01.021	TCMID01.047	TCMID01.021-TCMID01.047	0.473007	0.599719	0.530283	0.642233	0.5809	0.703566	0.308368	-0.69801
0.03	TCMID01.022	TCMID01.047	TCMID01.022-TCMID01.047	0.897683	0.805898	0.103273	0.946083	0.933212	0.958955	0.458749	-0.881628
0.03	TCMID01.023	TCMID01.047	TCMID01.023-TCMID01.047	0.849551	0.877517	0.147729	0.918657	0.903217	0.934097	0.364821	-1.37564
0.03	TCMID01.024	TCMID01.047	TCMID01.024-TCMID01.047	0.372808	0.631008	0.6379	0.543132	0.474109	0.612156	0.283203	-0.851284
0.03	TCMID01.025	TCMID01.047	TCMID01.025-TCMID01.047	0.623599	0.854772	0.388865	0.768168	0.688902	0.847435	0.384755	-0.385967
0.03	TCMID01.026	TCMID01.047	TCMID01.026-TCMID01.047	0.497095	0.562123	0.508875	0.66408	0.61013	0.718029	0.322998	-0.876121
0.03	TCMID01.027	TCMID01.047	TCMID01.027-TCMID01.047	0.775942	0.68136	0.223169	0.873837	0.846154	0.90152	0.392477	-0.781171
0.03	TCMID01.028	TCMID01.047	TCMID01.028-TCMID01.047	0.804447	0.772642	0.192723	0.891627	0.864464	0.91879	0.381528	-1.27695
0.03	TCMID01.029	TCMID01.047	TCMID01.029-TCMID01.047	0.699109	0.718484	0.298352	0.822913	0.781603	0.864222	0.352992	-0.696406
0.03	TCMID01.030	TCMID01.047	TCMID01.030-TCMID01.047	0.752424	0.640941	0.251551	0.858723	0.831456	0.885991	0.409776	-0.801821
0.03	TCMID01.031	TCMID01.047	TCMID01.031-TCMID01.047	0.409036	0.652926	0.589575	0.58059	0.514827	0.646352	0.263133	-0.900901
0.03	TCMID01.032	TCMID01.047	TCMID01.032-TCMID01.047	0.527479	0.678049	0.612673	0.690653	0.638662	0.742644	0.502845	-0.760102
0.03	TCMID01.033	TCMID01.047	TCMID01.033-TCMID01.047	0.396754	0.611607	0.640773	0.568109	0.498017	0.6382	0.323547	-0.973072
0.03	TCMID01.034	TCMID01.047	TCMID01.034-TCMID01.047	0.478355	0.637786	0.591372	0.647145	0.58685	0.70744	0.397434	-0.885874
0.03	TCMID01.036	TCMID01.047	TCMID01.036-TCMID01.047	1	1	-0.001133	1	1	1	1.04258	-0.437437
0.03	TCMID01.037	TCMID01.047	TCMID01.037-TCMID01.047	0.404642	0.617097	0.604845	0.576149	0.515821	0.636477	0.294271	-0.680653
0.03	TCMID01.038	TCMID01.047	TCMID01.038-TCMID01.047	0.63897	0.837494	0.533559	0.779722	0.739297	0.820146	0.649709	-0.520086
0.03	TCMID01.039	TCMID01.047	TCMID01.039-TCMID01.047	0.654725	0.697616	0.343077	0.79134	0.751082	0.831598	0.3292	-0.903176
0.03	TCMID01.040	TCMID01.047	TCMID01.040-TCMID01.047	0.762818	0.756927	0.236486	0.865453	0.834822	0.896084	0.389449	-0.911648
0.03	TCMID01.041	TCMID01.047	TCMID01.041-TCMID01.047	0.801806	0.763898	0.211001	0.890002	0.862555	0.91745	0.469239	-0.640877
0.03	TCMID01.042	TCMID01.047	TCMID01.042-TCMID01.047	0.264973	0.557068	0.743831	0.418939	0.353626	0.484252	0.234271	-1.02893
0.03	TCMID01.043	TCMID01.047	TCMID01.043-TCMID01.047	0.86957	0.852287	0.133158	0.930235	0.913791	0.94668	0.456686	-1.036
0.03	TCMID01.044	TCMID01.047	TCMID01.044-TCMID01.047	0.857515	0.727273	0.150323	0.923293	0.905509	0.941077	0.481658	-0.760236
0.03	TCMID01.045	TCMID01.047	TCMID01.045-TCMID01.047	0.923728	0.77852	0.08654	0.960352	0.950442	0.970262	0.571138	-0.744561
0.03	TCMID01.046	TCMID01.047	TCMID01.046-TCMID01.047	0.474704	0.648389	0.58934	0.643796	0.582451	0.705141	0.389508	-0.875488
0.03	TCMID01.001	TCMID01.048	TCMID01.001-TCMID01.048	0.246235	0.499345	0.867827	0.395167	0.313101	0.477232	0.299097	-0.453337
0.03	TCMID01.002	TCMID01.048	TCMID01.002-TCMID01.048	0.423799	0.61385	0.58531	0.595307	0.532702	0.657913	0.309044	-0.57663
0.03	TCMID01.003	TCMID01.048	TCMID01.003-TCMID01.048	0.587576	0.568802	0.410718	0.740218	0.693511	0.786924	0.319997	-0.804395
0.03	TCMID01.004	TCMID01.048	TCMID01.004-TCMID01.048	0.02131	0.302901	0.985414	0.041731	0.002995	0.080468	0.066498	-0.12388
0.03	TCMID01.005	TCMID01.048	TCMID01.005-TCMID01.048	0.157546	0.485714	0.850248	0.272207	0.217742	0.326672	0.183105	-0.78699
0.03	TCMID01.006	TCMID01.048	TCMID01.006-TCMID01.048	0.93381	0.745755	0.074243	0.965772	0.958622	0.972922	0.582123	-0.89706
0.03	TCMID01.007	TCMID01.048	TCMID01.007-TCMID01.048	0.321948	0.548065	0.676908	0.487081	0.409078	0.565085	0.243875	-0.848642
0.03	TCMID01.008	TCMID01.048	TCMID01.008-TCMID01.048	0.740183	0.737907	0.257685	0.850696	0.821625	0.879766	0.379205	-0.819652
0.03	TCMID01.009	TCMID01.048	TCMID01.009-TCMID01.048	0.7779	0.713918	0.220419	0.875078	0.84573	0.904426	0.357475	-1.1924
0.03	TCMID01.010	TCMID01.048	TCMID01.010-TCMID01.048	0.850458	0.764267	0.146613	0.919186	0.901129	0.937244	0.401265	-0.929273
0.03	TCMID01.011	TCMID01.048	TCMID01.011-TCMID01.048	0.695047	0.691057	0.304572	0.820092	0.78173	0.858454	0.378409	-0.66988
0.03	TCMID01.012	TCMID01.048	TCMID01.012-TCMID01.048	0.682606	0.76395	0.345386	0.811368	0.774347	0.848389	0.45789	-0.878237
0.03	TCMID01.013	TCMID01.048	TCMID01.013-TCMID01.048	0.749455	0.637386	0.261601	0.856787	0.823944	0.889629	0.446108	-0.399979
0.03	TCMID01.014	TCMID01.048	TCMID01.014-TCMID01.048	0.227877	0.571909	0.861883	0.371173	0.296054	0.446291	0.27419	-0.612213
0.03	TCMID01.015	TCMID01.048	TCMID01.015-TCMID01.048	0.620512	0.648196	0.377216	0.765822	0.718964	0.812681	0.336413	-0.552742
0.03	TCMID01.016	TCMID01.048	TCMID01.016-TCMID01.048	0.609913	0.651679	0.399075	0.757697	0.711169	0.804225	0.300256	-0.72489
0.03	TCMID01.018	TCMID01.048	TCMID01.018-TCMID01.048	0.575166	0.711885	0.428502	0.730293	0.680442	0.780144	0.300442	-1.2562
0.03	TCMID01.019	TCMID01.048	TCMID01.019-TCMID01.048	0.722385	0.655088	0.275112	0.838819	0.805966	0.871673	0.356414	-0.772273
0.03	TCMID01.020	TCMID01.048	TCMID01.020-TCMID01.048	0.08737	0.409037	0.922196	0.1607	0.094034	0.227366	0.136865	-0.678914
0.03	TCMID01.021	TCMID01.048	TCMID01.021-TCMID01.048	0.689557	0.688581	0.310061	0.816258	0.779177	0.853339	0.376605	-0.440793
0.03	TCMID01.022	TCMID01.048	TCMID01.022-TCMID01.048	0.870696	0.766702	0.130498	0.930879	0.914702	0.947056	0.456259	-0.707141
0.03	TCMID01.023	TCMID01.048	TCMID01.023-TCMID01.048	0.726998	0.801426	0.27254	0.841921	0.820327	0.863514	0.342455	-1.04011
0.03	TCMID01.024	TCMID01.048	TCMID01.024-TCMID01.048	0.657596	0.729977	0.345233	0.793434	0.749926	0.836941	0.380171	-0.598006
0.03	TCMID01.025	TCMID01.048	TCMID01.025-TCMID01.048	0.697642	0.853807	0.309756	0.821895	0.762731	0.881059	0.410923	-0.161923
0.03	TCMID01.026	TCMID01.048	TCMID01.026-TCMID01.048	0.68397	0.629541	0.317307	0.81233	0.777075	0.847585	0.383051	-0.576341
0.03	TCMID01.027	TCMID01.048	TCMID01.027-TCMID01.048	0.819897	0.66936	0.178267	0.901037	0.879431	0.922642	0.408138	-0.570929
0.03	TCMID01.028	TCMID01.048	TCMID01.028-TCMID01.048	0.186678	0.525277	0.812714	0.314623	0.253895	0.375351	0.186137	-1.03482
0.03	TCMID01.029	TCMID01.048	TCMID01.029-TCMID01.048	0.761742	0.715373	0.235471	0.86476	0.832375	0.897146	0.373241	-0.421299
0.03	TCMID01.030	TCMID01.048	TCMID01.030-TCMID01.048	0.829534	0.646104	0.17136	0.906826	0.887956	0.925695	0.434721	-0.671865
0.03	TCMID01.031	TCMID01.048	TCMID01.031-TCMID01.048	0.592962	0.694426	0.405345	0.744477	0.692894	0.796061	0.321138	-0.808829
0.03	TCMID01.032	TCMID01.048	TCMID01.032-TCMID01.048	0.672907	0.752197	0.416645	0.804477	0.765339	0.843614	0.570697	-0.567037
0.03	TCMID01.033	TCMID01.048	TCMID01.033-TCMID01.048	0.882192	0.707667	0.121953	0.937409	0.923653	0.951165	0.486689	-0.716631
0.03	TCMID01.034	TCMID01.048	TCMID01.034-TCMID01.048	0.922201	0.789661	0.085233	0.959526	0.949339	0.969713	0.555698	-0.565381
0.03	TCMID01.036	TCMID01.048	TCMID01.036-TCMID01.048	1	1	-0.001103	1	1	1	1.04481	-0.215791
0.03	TCMID01.037	TCMID01.048	TCMID01.037-TCMID01.048	0.854814	0.751213	0.144489	0.921725	0.906069	0.937381	0.43233	-0.685747
0.03	TCMID01.038	TCMID01.048	TCMID01.038-TCMID01.048	0.686674	0.784884	0.454102	0.814235	0.78	0.848469	0.675891	-0.312095
0.03	TCMID01.039	TCMID01.048	TCMID01.039-TCMID01.048	0.771428	0.756037	0.226213	0.870967	0.842768	0.899166	0.362321	-0.713947
0.03	TCMID01.040	TCMID01.048	TCMID01.040-TCMID01.048	0.830973	0.738968	0.167128	0.907685	0.885775	0.929594	0.4112	-0.610017
0.03	TCMID01.041	TCMID01.048	TCMID01.041-TCMID01.048	0.190073	0.487145	0.862286	0.31943	0.244253	0.394608	0.230391	-0.450364
0.03	TCMID01.042	TCMID01.048	TCMID01.042-TCMID01.048	0.544889	0.635422	0.457584	0.705408	0.653655	0.757161	0.339698	-0.701847
0.03	TCMID01.043	TCMID01.048	TCMID01.043-TCMID01.048	0.822802	0.838602	0.18074	0.902788	0.880129	0.925447	0.448521	-0.929942
0.03	TCMID01.044	TCMID01.048	TCMID01.044-TCMID01.048	0.88185	0.731507	0.123117	0.937216	0.922644	0.951788	0.492625	-0.633039
0.03	TCMID01.045	TCMID01.048	TCMID01.045-TCMID01.048	0.92951	0.788779	0.078806	0.963468	0.952629	0.974306	0.576683	-0.617116
0.03	TCMID01.046	TCMID01.048	TCMID01.046-TCMID01.048	0.933086	0.796648	0.072206	0.965385	0.956798	0.973971	0.550051	-0.532424
0.03	TCMID01.047	TCMID01.048	TCMID01.047-TCMID01.048	0.556093	0.556351	0.441975	0.714729	0.664178	0.765281	0.315157	-0.708826
0.03	TCMID01.001	TCMID01.049	TCMID01.001-TCMID01.049	0.13804	0.617357	0.914572	0.242593	0.136069	0.349116	0.23708	-0.616878
0.03	TCMID01.002	TCMID01.049	TCMID01.002-TCMID01.049	0.5982	0.697987	0.400323	0.748593	0.700047	0.797139	0.401318	-0.712144
0.03	TCMID01.003	TCMID01.049	TCMID01.003-TCMID01.049	0.816753	0.867498	0.186332	0.899135	0.86386	0.934409	0.422103	-1.01059
0.03	TCMID01.004	TCMID01.049	TCMID01.004-TCMID01.049	0.120813	0.752357	0.881571	0.215581	0.164068	0.267094	0.17427	-0.710641
0.03	TCMID01.005	TCMID01.049	TCMID01.005-TCMID01.049	0.031743	0.583904	0.969693	0.061532	0.013283	0.109782	0.090265	-0.732365
0.03	TCMID01.006	TCMID01.049	TCMID01.006-TCMID01.049	0.977654	0.893221	0.022007	0.988701	0.984694	0.992707	0.630611	-1.0118
0.03	TCMID01.007	TCMID01.049	TCMID01.007-TCMID01.049	0.452766	0.722936	0.555606	0.623316	0.538925	0.707707	0.321723	-0.854075
0.03	TCMID01.008	TCMID01.049	TCMID01.008-TCMID01.049	0.944685	0.93076	0.053175	0.971556	0.958399	0.984713	0.474312	-1.00363
0.03	TCMID01.009	TCMID01.049	TCMID01.009-TCMID01.049	0.92002	0.838462	0.080823	0.958344	0.941497	0.975191	0.437606	-1.22101
0.03	TCMID01.010	TCMID01.049	TCMID01.010-TCMID01.049	0.954832	0.889949	0.043003	0.976894	0.96772	0.986068	0.471875	-1.10382
0.03	TCMID01.011	TCMID01.049	TCMID01.011-TCMID01.049	0.947495	0.896474	0.050151	0.973039	0.96295	0.983129	0.486592	-0.898839
0.03	TCMID01.012	TCMID01.049	TCMID01.012-TCMID01.049	0.907435	0.928247	0.093305	0.951471	0.935824	0.967119	0.564387	-0.928644
0.03	TCMID01.013	TCMID01.049	TCMID01.013-TCMID01.049	0.845688	0.824369	0.15368	0.916393	0.887533	0.945253	0.511536	-0.539184
0.03	TCMID01.014	TCMID01.049	TCMID01.014-TCMID01.049	0.17319	0.803859	0.859764	0.295246	0.196842	0.39365	0.254433	-0.882405
0.03	TCMID01.015	TCMID01.049	TCMID01.015-TCMID01.049	0.721288	0.842308	0.282188	0.838079	0.781773	0.894385	0.403979	-0.669679
0.03	TCMID01.016	TCMID01.049	TCMID01.016-TCMID01.049	0.758114	0.850602	0.262984	0.862417	0.816064	0.908771	0.38121	-0.903035
0.03	TCMID01.018	TCMID01.049	TCMID01.018-TCMID01.049	0.727353	0.91545	0.288553	0.842159	0.788399	0.89592	0.382179	-1.34336
0.03	TCMID01.019	TCMID01.049	TCMID01.019-TCMID01.049	0.933396	0.890168	0.065586	0.965551	0.951459	0.979642	0.452867	-0.885463
0.03	TCMID01.020	TCMID01.049	TCMID01.020-TCMID01.049	0.117653	0.676923	0.883122	0.210536	0.146005	0.275066	0.174317	-1.01616
0.03	TCMID01.021	TCMID01.049	TCMID01.021-TCMID01.049	0.921355	0.864952	0.076461	0.959068	0.942513	0.975624	0.479512	-0.606604
0.03	TCMID01.022	TCMID01.049	TCMID01.022-TCMID01.049	0.97848	0.92722	0.019226	0.989123	0.984181	0.994065	0.526186	-0.714852
0.03	TCMID01.023	TCMID01.049	TCMID01.023-TCMID01.049	0.787486	0.908105	0.221744	0.88111	0.861413	0.900807	0.401973	-1.24354
0.03	TCMID01.024	TCMID01.049	TCMID01.024-TCMID01.049	0.85754	0.842303	0.140341	0.923307	0.893592	0.953023	0.475498	-0.58696
0.03	TCMID01.025	TCMID01.049	TCMID01.025-TCMID01.049	0.745117	0.775899	0.253488	0.853945	0.794041	0.913849	0.461562	-0.153475
0.03	TCMID01.026	TCMID01.049	TCMID01.026-TCMID01.049	0.89352	0.856041	0.104294	0.943766	0.923534	0.963999	0.480504	-0.738821
0.03	TCMID01.027	TCMID01.049	TCMID01.027-TCMID01.049	0.952238	0.877849	0.045401	0.975535	0.965654	0.985415	0.485017	-0.730994
0.03	TCMID01.028	TCMID01.049	TCMID01.028-TCMID01.049	0.21884	0.693694	0.79371	0.359095	0.285701	0.432489	0.224093	-1.20433
0.03	TCMID01.029	TCMID01.049	TCMID01.029-TCMID01.049	0.902684	0.837905	0.096521	0.948853	0.927819	0.969888	0.452425	-0.450612
0.03	TCMID01.030	TCMID01.049	TCMID01.030-TCMID01.049	0.948419	0.874251	0.049248	0.973527	0.963424	0.983629	0.507619	-0.901904
0.03	TCMID01.031	TCMID01.049	TCMID01.031-TCMID01.049	0.690427	0.853899	0.317123	0.816867	0.752738	0.880996	0.387779	-0.968325
0.03	TCMID01.032	TCMID01.049	TCMID01.032-TCMID01.049	0.685613	0.918367	0.359017	0.813488	0.75279	0.874186	0.601602	-0.816125
0.03	TCMID01.033	TCMID01.049	TCMID01.033-TCMID01.049	0.93782	0.85857	0.060711	0.967912	0.955428	0.980396	0.541246	-0.805561
0.03	TCMID01.034	TCMID01.049	TCMID01.034-TCMID01.049	0.97253	0.93339	0.026869	0.986074	0.97716	0.994988	0.606895	-0.747544
0.03	TCMID01.036	TCMID01.049	TCMID01.036-TCMID01.049	1	1	-0.000907	1	1	1	1.0656	-0.031661
0.03	TCMID01.037	TCMID01.049	TCMID01.037-TCMID01.049	0.914582	0.890598	0.083133	0.955385	0.939891	0.97088	0.490004	-0.665804
0.03	TCMID01.038	TCMID01.049	TCMID01.038-TCMID01.049	0.649731	0.80799	0.444945	0.787681	0.731855	0.843508	0.678791	-0.257611
0.03	TCMID01.039	TCMID01.049	TCMID01.039-TCMID01.049	0.883919	0.849501	0.117586	0.938383	0.91575	0.961016	0.434972	-0.909114
0.03	TCMID01.040	TCMID01.049	TCMID01.040-TCMID01.049	0.892695	0.83227	0.105378	0.943306	0.922474	0.964137	0.469905	-0.705361
0.03	TCMID01.041	TCMID01.049	TCMID01.041-TCMID01.049	0.160127	0.63354	0.850732	0.276051	0.192821	0.35928	0.22747	-0.376729
0.03	TCMID01.042	TCMID01.049	TCMID01.042-TCMID01.049	0.748891	0.871741	0.249604	0.856418	0.808875	0.903961	0.437554	-1.05503
0.03	TCMID01.043	TCMID01.049	TCMID01.043-TCMID01.049	0.964438	0.940803	0.033388	0.981897	0.97228	0.991514	0.527365	-1.06738
0.03	TCMID01.044	TCMID01.049	TCMID01.044-TCMID01.049	0.911439	0.875095	0.087657	0.953668	0.93818	0.969156	0.539268	-0.727769
0.03	TCMID01.045	TCMID01.049	TCMID01.045-TCMID01.049	0.97545	0.908116	0.024251	0.987573	0.982592	0.992553	0.625936	-0.866209
0.03	TCMID01.046	TCMID01.049	TCMID01.046-TCMID01.049	0.97449	0.924883	0.024617	0.98708	0.978405	0.995756	0.598945	-0.734739
0.03	TCMID01.047	TCMID01.049	TCMID01.047-TCMID01.049	0.789984	0.84721	0.212796	0.882671	0.842345	0.922998	0.419235	-0.934694
0.03	TCMID01.048	TCMID01.049	TCMID01.048-TCMID01.049	0.162587	0.664418	0.853096	0.279699	0.212333	0.347064	0.192169	-0.807147
0.03	TCMID01.001	TCMID01.050	TCMID01.001-TCMID01.050	0.967897	0.834126	0.030897	0.983687	0.977166	0.990208	0.705027	-0.639113
0.03	TCMID01.002	TCMID01.050	TCMID01.002-TCMID01.050	0.853844	0.793814	0.151058	0.92116	0.901068	0.941253	0.566311	-0.762953
0.03	TCMID01.003	TCMID01.050	TCMID01.003-TCMID01.050	0.874167	0.772414	0.14244	0.932859	0.916385	0.949333	0.532618	-0.996989
0.03	TCMID01.004	TCMID01.050	TCMID01.004-TCMID01.050	0.91712	0.759766	0.086747	0.956769	0.947016	0.966521	0.572799	-0.605697
0.03	TCMID01.005	TCMID01.050	TCMID01.005-TCMID01.050	0.945823	0.806769	0.055612	0.972157	0.963317	0.980998	0.585991	-0.704808
0.03	TCMID01.006	TCMID01.050	TCMID01.006-TCMID01.050	0.941186	0.713748	0.057685	0.969702	0.960984	0.97842	0.694947	-0.59595
0.03	TCMID01.007	TCMID01.050	TCMID01.007-TCMID01.050	0.870809	0.744021	0.142323	0.930944	0.9142	0.947688	0.540095	-0.795448
0.03	TCMID01.008	TCMID01.050	TCMID01.008-TCMID01.050	0.808452	0.770167	0.207777	0.894082	0.872756	0.915407	0.527754	-1.00756
0.03	TCMID01.009	TCMID01.050	TCMID01.009-TCMID01.050	0.2616	0.559118	0.87612	0.414711	0.325317	0.504104	0.286841	-1.246
0.03	TCMID01.010	TCMID01.050	TCMID01.010-TCMID01.050	0.480993	0.587912	0.572447	0.649555	0.592428	0.706682	0.404142	-0.93111
0.03	TCMID01.011	TCMID01.050	TCMID01.011-TCMID01.050	0.493486	0.617877	0.54159	0.660851	0.602714	0.718988	0.419298	-0.815843
0.03	TCMID01.012	TCMID01.050	TCMID01.012-TCMID01.050	0.577632	0.691297	0.422228	0.732277	0.691397	0.773158	0.51401	-0.910725
0.03	TCMID01.013	TCMID01.050	TCMID01.013-TCMID01.050	0.087617	0.46345	0.924719	0.161117	0.094174	0.22806	0.190866	-0.413701
0.03	TCMID01.014	TCMID01.050	TCMID01.014-TCMID01.050	0.966651	0.813173	0.032006	0.983043	0.978272	0.987814	0.681282	-0.651
0.03	TCMID01.015	TCMID01.050	TCMID01.015-TCMID01.050	0.806311	0.739479	0.215717	0.892771	0.865484	0.920058	0.517884	-0.624624
0.03	TCMID01.016	TCMID01.050	TCMID01.016-TCMID01.050	0.781177	0.712103	0.277902	0.877147	0.847408	0.906885	0.482531	-0.672058
0.03	TCMID01.018	TCMID01.050	TCMID01.018-TCMID01.050	0.537857	0.657119	0.563938	0.699489	0.653777	0.745201	0.406472	-1.15231
0.03	TCMID01.019	TCMID01.050	TCMID01.019-TCMID01.050	0.892697	0.713745	0.120568	0.943307	0.929525	0.957088	0.539539	-0.691622
0.03	TCMID01.020	TCMID01.050	TCMID01.020-TCMID01.050	0.933766	0.750461	0.068283	0.965749	0.956678	0.974819	0.583515	-0.754175
0.03	TCMID01.021	TCMID01.050	TCMID01.021-TCMID01.050	0.882565	0.751079	0.124088	0.93762	0.92163	0.95361	0.560473	-0.605371
0.03	TCMID01.022	TCMID01.050	TCMID01.022-TCMID01.050	0.9752	0.872201	0.023841	0.987444	0.983007	0.991882	0.616178	-0.850377
0.03	TCMID01.023	TCMID01.050	TCMID01.023-TCMID01.050	0.959833	0.920356	0.04577	0.979505	0.973799	0.98521	0.546849	-1.189
0.03	TCMID01.024	TCMID01.050	TCMID01.024-TCMID01.050	0.478536	0.667197	0.547179	0.647311	0.569984	0.724637	0.4208	-0.560461
0.03	TCMID01.025	TCMID01.050	TCMID01.025-TCMID01.050	0.241652	0.793548	0.779494	0.389242	0.220872	0.557612	0.30789	-0.27662
0.03	TCMID01.026	TCMID01.050	TCMID01.026-TCMID01.050	0.274836	0.477833	0.766754	0.43117	0.354225	0.508116	0.316625	-0.690848
0.03	TCMID01.027	TCMID01.050	TCMID01.027-TCMID01.050	0.946864	0.7426	0.055257	0.972707	0.96584	0.979573	0.578474	-0.647714
0.03	TCMID01.028	TCMID01.050	TCMID01.028-TCMID01.050	0.948372	0.789407	0.055431	0.973502	0.965786	0.981218	0.564361	-1.2234
0.03	TCMID01.029	TCMID01.050	TCMID01.029-TCMID01.050	0.962274	0.839555	0.040153	0.980775	0.974637	0.986912	0.566179	-0.629505
0.03	TCMID01.030	TCMID01.050	TCMID01.030-TCMID01.050	0.934841	0.761294	0.066155	0.966323	0.956866	0.97578	0.594497	-0.703865
0.03	TCMID01.031	TCMID01.050	TCMID01.031-TCMID01.050	0.664829	0.719728	0.38374	0.798675	0.751238	0.846113	0.464237	-0.748894
0.03	TCMID01.032	TCMID01.050	TCMID01.032-TCMID01.050	0.901388	0.835209	0.100541	0.948137	0.933006	0.963267	0.756115	-0.74917
0.03	TCMID01.033	TCMID01.050	TCMID01.033-TCMID01.050	0.955814	0.76678	0.043187	0.977408	0.971608	0.983208	0.632644	-0.683815
0.03	TCMID01.034	TCMID01.050	TCMID01.034-TCMID01.050	0.955371	0.829238	0.043314	0.977176	0.970903	0.98345	0.680769	-0.680754
0.03	TCMID01.036	TCMID01.050	TCMID01.036-TCMID01.050	1	1	-0.000678	1	1	1	1.11439	-0.286672
0.03	TCMID01.037	TCMID01.050	TCMID01.037-TCMID01.050	0.965724	0.869801	0.034235	0.982563	0.977935	0.987192	0.596871	-0.805076
0.03	TCMID01.038	TCMID01.050	TCMID01.038-TCMID01.050	0.930867	0.945246	0.074857	0.964196	0.951058	0.977334	0.871287	-0.474424
0.03	TCMID01.039	TCMID01.050	TCMID01.039-TCMID01.050	0.763926	0.735897	0.272749	0.866165	0.833253	0.899078	0.494748	-0.786833
0.03	TCMID01.040	TCMID01.050	TCMID01.040-TCMID01.050	0.455893	0.607465	0.584316	0.626272	0.559188	0.693357	0.401572	-0.552386
0.03	TCMID01.041	TCMID01.050	TCMID01.041-TCMID01.050	0.942034	0.765285	0.056959	0.970152	0.961821	0.978483	0.636089	-0.593362
0.03	TCMID01.042	TCMID01.050	TCMID01.042-TCMID01.050	0.838393	0.773987	0.169996	0.912094	0.891312	0.932875	0.550922	-0.867538
0.03	TCMID01.043	TCMID01.050	TCMID01.043-TCMID01.050	0.955947	0.86888	0.043561	0.977478	0.969949	0.985006	0.614288	-0.959492
0.03	TCMID01.044	TCMID01.050	TCMID01.044-TCMID01.050	0.061585	0.4	0.947286	0.116025	0.079057	0.152993	0.161866	-0.598141
0.03	TCMID01.045	TCMID01.050	TCMID01.045-TCMID01.050	0.964796	0.785593	0.033975	0.982083	0.976361	0.987804	0.700102	-0.625394
0.03	TCMID01.046	TCMID01.050	TCMID01.046-TCMID01.050	0.957599	0.823631	0.041061	0.97834	0.972304	0.984377	0.674075	-0.588673
0.03	TCMID01.047	TCMID01.050	TCMID01.047-TCMID01.050	0.867853	0.74476	0.147892	0.929252	0.912234	0.94627	0.534225	-0.833059
0.03	TCMID01.048	TCMID01.050	TCMID01.048-TCMID01.050	0.909082	0.728545	0.099849	0.952376	0.941079	0.963673	0.55062	-0.533322
0.03	TCMID01.049	TCMID01.050	TCMID01.049-TCMID01.050	0.964467	0.874447	0.035261	0.981912	0.974837	0.988988	0.603298	-0.818804
0.03	TCMID01.001	TCMID01.052	TCMID01.001-TCMID01.052	0.395567	0.584461	0.687307	0.566891	0.502858	0.630925	0.381457	-0.387793
0.03	TCMID01.002	TCMID01.052	TCMID01.002-TCMID01.052	0.09568	0.295685	0.916425	0.174649	0.10419	0.245109	0.148315	-0.32996
0.03	TCMID01.003	TCMID01.052	TCMID01.003-TCMID01.052	0.628173	0.695122	0.370546	0.77163	0.73127	0.811989	0.335153	-0.857228
0.03	TCMID01.004	TCMID01.052	TCMID01.004-TCMID01.052	0.235855	0.547452	0.766739	0.381687	0.319496	0.443877	0.223635	-0.553935
0.03	TCMID01.005	TCMID01.052	TCMID01.005-TCMID01.052	0.409574	0.615758	0.593129	0.581132	0.524895	0.63737	0.298367	-0.824794
0.03	TCMID01.006	TCMID01.052	TCMID01.006-TCMID01.052	0.902037	0.746599	0.10962	0.948496	0.93792	0.959072	0.575705	-0.941986
0.03	TCMID01.007	TCMID01.052	TCMID01.007-TCMID01.052	0.50727	0.694648	0.491002	0.673098	0.617849	0.728347	0.309863	-0.765178
0.03	TCMID01.008	TCMID01.052	TCMID01.008-TCMID01.052	0.717467	0.680425	0.280268	0.835494	0.808011	0.862978	0.377682	-0.848929
0.03	TCMID01.009	TCMID01.052	TCMID01.009-TCMID01.052	0.703404	0.749565	0.296727	0.82588	0.78648	0.86528	0.344596	-1.13488
0.03	TCMID01.010	TCMID01.052	TCMID01.010-TCMID01.052	0.592909	0.661133	0.405058	0.744435	0.701974	0.786897	0.339038	-0.749141
0.03	TCMID01.011	TCMID01.052	TCMID01.011-TCMID01.052	0.484069	0.662042	0.516342	0.652353	0.598767	0.70594	0.31926	-0.609972
0.03	TCMID01.012	TCMID01.052	TCMID01.012-TCMID01.052	0.487829	0.75	0.553495	0.65576	0.603605	0.707914	0.389941	-0.50519
0.03	TCMID01.013	TCMID01.052	TCMID01.013-TCMID01.052	0.843461	0.818296	0.161312	0.915084	0.892666	0.937503	0.477292	-0.361546
0.03	TCMID01.014	TCMID01.052	TCMID01.014-TCMID01.052	0.358189	0.597805	0.708516	0.527451	0.464214	0.590688	0.34612	-0.681678
0.03	TCMID01.015	TCMID01.052	TCMID01.015-TCMID01.052	0.763029	0.79942	0.234339	0.865589	0.835304	0.895874	0.377669	-0.626585
0.03	TCMID01.016	TCMID01.052	TCMID01.016-TCMID01.052	0.820065	0.820725	0.182797	0.901138	0.879017	0.92326	0.353474	-0.796889
0.03	TCMID01.018	TCMID01.052	TCMID01.018-TCMID01.052	0.727586	0.76497	0.274501	0.842315	0.815099	0.869532	0.342771	-1.10163
0.03	TCMID01.019	TCMID01.052	TCMID01.019-TCMID01.052	0.675362	0.735391	0.322848	0.806228	0.767821	0.844635	0.349043	-0.839744
0.03	TCMID01.020	TCMID01.052	TCMID01.020-TCMID01.052	0.261003	0.549326	0.743741	0.413961	0.34446	0.483461	0.239049	-0.817562
0.03	TCMID01.021	TCMID01.052	TCMID01.021-TCMID01.052	0.6349	0.719407	0.364409	0.776684	0.731971	0.821397	0.365341	-0.511169
0.03	TCMID01.022	TCMID01.052	TCMID01.022-TCMID01.052	0.956128	0.867897	0.0422	0.977572	0.971462	0.983682	0.482641	-0.669942
0.03	TCMID01.023	TCMID01.052	TCMID01.023-TCMID01.052	0.700919	0.763289	0.300137	0.824165	0.803305	0.845025	0.340959	-0.958096
0.03	TCMID01.024	TCMID01.052	TCMID01.024-TCMID01.052	0.514068	0.725067	0.489429	0.679055	0.62686	0.731251	0.339589	-0.603008
0.03	TCMID01.025	TCMID01.052	TCMID01.025-TCMID01.052	0.909317	0.892919	0.090445	0.952505	0.933852	0.971158	0.473523	-0.124813
0.03	TCMID01.026	TCMID01.052	TCMID01.026-TCMID01.052	0.71425	0.728942	0.285716	0.833309	0.800286	0.866332	0.395562	-0.710751
0.03	TCMID01.027	TCMID01.052	TCMID01.027-TCMID01.052	0.858591	0.791246	0.139028	0.923916	0.904816	0.943016	0.422302	-0.638173
0.03	TCMID01.028	TCMID01.052	TCMID01.028-TCMID01.052	0.205226	0.504178	0.794106	0.34056	0.275438	0.405682	0.19754	-1.13962
0.03	TCMID01.029	TCMID01.052	TCMID01.029-TCMID01.052	0.897946	0.796907	0.098883	0.946229	0.931594	0.960864	0.410242	-0.317317
0.03	TCMID01.030	TCMID01.052	TCMID01.030-TCMID01.052	0.872414	0.769421	0.126984	0.93186	0.915731	0.947989	0.450239	-0.651252
0.03	TCMID01.031	TCMID01.052	TCMID01.031-TCMID01.052	0.770037	0.819788	0.227771	0.87008	0.83973	0.900429	0.37071	-0.772334
0.03	TCMID01.032	TCMID01.052	TCMID01.032-TCMID01.052	0.849349	0.781952	0.188131	0.918538	0.900722	0.936354	0.644169	-0.636015
0.03	TCMID01.033	TCMID01.052	TCMID01.033-TCMID01.052	0.861347	0.726083	0.142963	0.925509	0.909595	0.941423	0.484957	-0.587285
0.03	TCMID01.034	TCMID01.052	TCMID01.034-TCMID01.052	0.957384	0.883621	0.045214	0.978228	0.97166	0.984796	0.570028	-0.591415
0.03	TCMID01.036	TCMID01.052	TCMID01.036-TCMID01.052	1	1	-0.001077	1	1	1	1.04698	-0.134262
0.03	TCMID01.037	TCMID01.052	TCMID01.037-TCMID01.052	0.87996	0.766393	0.118549	0.936148	0.924044	0.948251	0.443177	-0.513095
0.03	TCMID01.038	TCMID01.052	TCMID01.038-TCMID01.052	0.887318	0.86768	0.159573	0.940295	0.925785	0.954805	0.770937	-0.274129
0.03	TCMID01.039	TCMID01.052	TCMID01.039-TCMID01.052	0.882803	0.864653	0.114404	0.937754	0.921804	0.953704	0.392735	-0.864695
0.03	TCMID01.040	TCMID01.052	TCMID01.040-TCMID01.052	0.680496	0.714927	0.318227	0.809875	0.774041	0.845709	0.376243	-0.523506
0.03	TCMID01.041	TCMID01.052	TCMID01.041-TCMID01.052	0.283364	0.551787	0.756523	0.441596	0.370088	0.513104	0.283585	-0.414266
0.03	TCMID01.042	TCMID01.052	TCMID01.042-TCMID01.052	0.538727	0.6673	0.462474	0.700224	0.653787	0.746661	0.341376	-0.706992
0.03	TCMID01.043	TCMID01.052	TCMID01.043-TCMID01.052	0.957612	0.891347	0.040897	0.978347	0.97197	0.984724	0.488347	-0.931443
0.03	TCMID01.044	TCMID01.052	TCMID01.044-TCMID01.052	0.960291	0.851852	0.039396	0.979743	0.973835	0.985652	0.518294	-0.592676
0.03	TCMID01.045	TCMID01.052	TCMID01.045-TCMID01.052	0.928705	0.769965	0.078833	0.963035	0.954094	0.971975	0.580081	-0.419679
0.03	TCMID01.046	TCMID01.052	TCMID01.046-TCMID01.052	0.953732	0.882832	0.048744	0.976318	0.96974	0.982897	0.559986	-0.707012
0.03	TCMID01.047	TCMID01.052	TCMID01.047-TCMID01.052	0.609672	0.704865	0.388594	0.757511	0.7147	0.800321	0.334161	-0.959231
0.03	TCMID01.048	TCMID01.052	TCMID01.048-TCMID01.052	0.23826	0.511491	0.761116	0.38483	0.322898	0.446763	0.211533	-0.630815
0.03	TCMID01.049	TCMID01.052	TCMID01.049-TCMID01.052	0.385484	0.738043	0.622491	0.556461	0.494057	0.618865	0.298844	-0.789914
0.03	TCMID01.050	TCMID01.052	TCMID01.050-TCMID01.052	0.883061	0.778634	0.127717	0.9379	0.922537	0.953263	0.546367	-0.706671
0.03	TCMID01.001	TCMID01.053	TCMID01.001-TCMID01.053	0.967262	0.865973	0.032213	0.983358	0.977301	0.989416	0.650865	-0.557521
0.03	TCMID01.002	TCMID01.053	TCMID01.002-TCMID01.053	0.88769	0.846064	0.110991	0.940504	0.924123	0.956885	0.516065	-0.571701
0.03	TCMID01.003	TCMID01.053	TCMID01.003-TCMID01.053	0.556684	0.562569	0.469257	0.715218	0.664668	0.765768	0.372257	-0.644091
0.03	TCMID01.004	TCMID01.053	TCMID01.004-TCMID01.053	0.877027	0.699149	0.122882	0.934485	0.921467	0.947504	0.497458	-0.254627
0.03	TCMID01.005	TCMID01.053	TCMID01.005-TCMID01.053	0.934385	0.871082	0.064242	0.96608	0.955765	0.976394	0.518272	-0.817839
0.03	TCMID01.006	TCMID01.053	TCMID01.006-TCMID01.053	0.96329	0.839269	0.036304	0.981302	0.975655	0.986948	0.649216	-0.924995
0.03	TCMID01.007	TCMID01.053	TCMID01.007-TCMID01.053	0.871149	0.822691	0.131997	0.931138	0.913463	0.948813	0.475362	-0.95377
0.03	TCMID01.008	TCMID01.053	TCMID01.008-TCMID01.053	0.837147	0.787309	0.165498	0.911355	0.89215	0.930561	0.474482	-0.631341
0.03	TCMID01.009	TCMID01.053	TCMID01.009-TCMID01.053	0.908953	0.783749	0.096249	0.952305	0.93999	0.964621	0.466022	-1.00606
0.03	TCMID01.010	TCMID01.053	TCMID01.010-TCMID01.053	0.924389	0.816543	0.075891	0.960709	0.949983	0.971435	0.493987	-0.824729
0.03	TCMID01.011	TCMID01.053	TCMID01.011-TCMID01.053	0.867788	0.797414	0.132441	0.929214	0.910896	0.947533	0.493526	-0.643182
0.03	TCMID01.012	TCMID01.053	TCMID01.012-TCMID01.053	0.868099	0.864908	0.131485	0.929393	0.911312	0.947474	0.575715	-0.735569
0.03	TCMID01.013	TCMID01.053	TCMID01.013-TCMID01.053	0.877025	0.762901	0.121284	0.934484	0.917451	0.951517	0.546227	-0.331381
0.03	TCMID01.014	TCMID01.053	TCMID01.014-TCMID01.053	0.926994	0.784847	0.072639	0.962114	0.953798	0.970431	0.612402	-0.514345
0.03	TCMID01.015	TCMID01.053	TCMID01.015-TCMID01.053	0.894108	0.831094	0.108377	0.944094	0.928599	0.959589	0.479401	-0.613806
0.03	TCMID01.016	TCMID01.053	TCMID01.016-TCMID01.053	0.837063	0.774887	0.184796	0.911306	0.890607	0.932004	0.431535	-0.846495
0.03	TCMID01.018	TCMID01.053	TCMID01.018-TCMID01.053	0.79705	0.81753	0.22311	0.887065	0.864139	0.909991	0.429643	-1.37357
0.03	TCMID01.019	TCMID01.053	TCMID01.019-TCMID01.053	0.242762	0.523002	0.801039	0.390681	0.316393	0.464968	0.246604	-0.654516
0.03	TCMID01.020	TCMID01.053	TCMID01.020-TCMID01.053	0.920801	0.774365	0.077963	0.958768	0.948963	0.968572	0.515909	-0.826976
0.03	TCMID01.021	TCMID01.053	TCMID01.021-TCMID01.053	0.861064	0.754121	0.139335	0.925346	0.908317	0.942375	0.491317	-0.50258
0.03	TCMID01.022	TCMID01.053	TCMID01.022-TCMID01.053	0.925784	0.799684	0.072376	0.961462	0.951997	0.970927	0.538943	-0.615431
0.03	TCMID01.023	TCMID01.053	TCMID01.023-TCMID01.053	0.968986	0.940935	0.031002	0.984249	0.979531	0.988966	0.478177	-1.05138
0.03	TCMID01.024	TCMID01.053	TCMID01.024-TCMID01.053	0.884826	0.857791	0.114132	0.938894	0.921876	0.955912	0.510422	-0.508788
0.03	TCMID01.025	TCMID01.053	TCMID01.025-TCMID01.053	0.869982	0.873494	0.128345	0.930471	0.901867	0.959075	0.524902	-0.032657
0.03	TCMID01.026	TCMID01.053	TCMID01.026-TCMID01.053	0.855943	0.764497	0.143714	0.922381	0.905069	0.939692	0.497517	-0.676286
0.03	TCMID01.027	TCMID01.053	TCMID01.027-TCMID01.053	0.898946	0.706173	0.10088	0.946784	0.933527	0.960042	0.499749	-0.559017
0.03	TCMID01.028	TCMID01.053	TCMID01.028-TCMID01.053	0.933658	0.846908	0.06658	0.965691	0.954779	0.976603	0.49294	-1.17623
0.03	TCMID01.029	TCMID01.053	TCMID01.029-TCMID01.053	0.880144	0.776604	0.122934	0.936252	0.919446	0.953057	0.4761	-0.32749
0.03	TCMID01.030	TCMID01.053	TCMID01.030-TCMID01.053	0.907815	0.725659	0.090632	0.95168	0.940851	0.962509	0.524014	-0.550111
0.03	TCMID01.031	TCMID01.053	TCMID01.031-TCMID01.053	0.887679	0.833333	0.116844	0.940498	0.923665	0.957331	0.469744	-0.826377
0.03	TCMID01.032	TCMID01.053	TCMID01.032-TCMID01.053	0.891845	0.872322	0.117136	0.942831	0.926033	0.959629	0.705865	-0.623022
0.03	TCMID01.033	TCMID01.053	TCMID01.033-TCMID01.053	0.630713	0.619518	0.368235	0.773543	0.729223	0.817862	0.465222	-0.657336
0.03	TCMID01.034	TCMID01.053	TCMID01.034-TCMID01.053	0.588909	0.635183	0.417591	0.741274	0.694191	0.788358	0.491084	-0.489446
0.03	TCMID01.036	TCMID01.053	TCMID01.036-TCMID01.053	1	1	-0.000818	1	1	1	1.07995	-0.02146
0.03	TCMID01.037	TCMID01.053	TCMID01.037-TCMID01.053	0.581473	0.700615	0.421008	0.735357	0.690168	0.780545	0.412981	-0.676966
0.03	TCMID01.038	TCMID01.053	TCMID01.038-TCMID01.053	0.918454	0.943133	0.096728	0.957494	0.942964	0.972024	0.824376	-0.204253
0.03	TCMID01.039	TCMID01.053	TCMID01.039-TCMID01.053	0.448628	0.692497	0.589529	0.619383	0.552988	0.685778	0.331418	-0.812189
0.03	TCMID01.040	TCMID01.053	TCMID01.040-TCMID01.053	0.932956	0.78642	0.066087	0.965315	0.956078	0.974552	0.5094	-0.642816
0.03	TCMID01.041	TCMID01.053	TCMID01.041-TCMID01.053	0.905312	0.809268	0.09315	0.950303	0.935392	0.965214	0.566045	-0.490457
0.03	TCMID01.042	TCMID01.053	TCMID01.042-TCMID01.053	0.843749	0.811535	0.156334	0.915253	0.895385	0.935122	0.491607	-0.95481
0.03	TCMID01.043	TCMID01.053	TCMID01.043-TCMID01.053	0.858468	0.831884	0.139859	0.923845	0.90667	0.94102	0.523433	-0.654819
0.03	TCMID01.044	TCMID01.053	TCMID01.044-TCMID01.053	0.939935	0.833333	0.058342	0.969038	0.960415	0.977661	0.573443	-0.559241
0.03	TCMID01.045	TCMID01.053	TCMID01.045-TCMID01.053	0.91214	0.810826	0.088861	0.954052	0.941172	0.966931	0.628049	-0.608801
0.03	TCMID01.046	TCMID01.053	TCMID01.046-TCMID01.053	0.571299	0.650194	0.433805	0.727168	0.678375	0.77596	0.477385	-0.656131
0.03	TCMID01.047	TCMID01.053	TCMID01.047-TCMID01.053	0.546772	0.530806	0.475846	0.706985	0.6544	0.75957	0.372128	-0.539871
0.03	TCMID01.048	TCMID01.053	TCMID01.048-TCMID01.053	0.852099	0.655939	0.152245	0.920144	0.903159	0.93713	0.468797	-0.440541
0.03	TCMID01.049	TCMID01.053	TCMID01.049-TCMID01.053	0.942834	0.888053	0.055368	0.970576	0.958203	0.982949	0.533422	-0.692349
0.03	TCMID01.050	TCMID01.053	TCMID01.050-TCMID01.053	0.948233	0.807739	0.051103	0.973429	0.965431	0.981427	0.622119	-0.672999
0.03	TCMID01.052	TCMID01.053	TCMID01.052-TCMID01.053	0.879401	0.82678	0.122847	0.935831	0.919746	0.951917	0.480425	-0.670591
0.03	TCMID01.001	TCMID01.054	TCMID01.001-TCMID01.054	0.263714	0.523874	0.834979	0.417363	0.334255	0.50047	0.312017	-0.475487
0.03	TCMID01.002	TCMID01.054	TCMID01.002-TCMID01.054	0.461461	0.631231	0.543967	0.631506	0.572611	0.690402	0.32665	-0.513279
0.03	TCMID01.003	TCMID01.054	TCMID01.003-TCMID01.054	0.549269	0.538724	0.450234	0.709069	0.658199	0.759939	0.31455	-0.609105
0.03	TCMID01.004	TCMID01.054	TCMID01.004-TCMID01.054	0.034749	0.304264	0.968767	0.067165	0.015165	0.119165	0.086107	-0.214873
0.03	TCMID01.005	TCMID01.054	TCMID01.005-TCMID01.054	0.130515	0.462523	0.874263	0.230895	0.179835	0.281954	0.168938	-0.697159
0.03	TCMID01.006	TCMID01.054	TCMID01.006-TCMID01.054	0.934002	0.747664	0.072947	0.965875	0.958695	0.973054	0.586866	-0.653843
0.03	TCMID01.007	TCMID01.054	TCMID01.007-TCMID01.054	0.244473	0.508637	0.75487	0.392894	0.312525	0.473263	0.21586	-0.628759
0.03	TCMID01.008	TCMID01.054	TCMID01.008-TCMID01.054	0.776229	0.777181	0.221251	0.874019	0.848258	0.899779	0.394143	-0.821708
0.03	TCMID01.009	TCMID01.054	TCMID01.009-TCMID01.054	0.771552	0.732981	0.227876	0.871046	0.840149	0.901943	0.362309	-0.956085
0.03	TCMID01.010	TCMID01.054	TCMID01.010-TCMID01.054	0.852083	0.782135	0.144997	0.920135	0.901901	0.938368	0.407818	-0.818968
0.03	TCMID01.011	TCMID01.054	TCMID01.011-TCMID01.054	0.709156	0.707641	0.289534	0.829831	0.793228	0.866435	0.387629	-0.543732
0.03	TCMID01.012	TCMID01.054	TCMID01.012-TCMID01.054	0.675744	0.738989	0.348666	0.806501	0.769689	0.843312	0.45991	-0.791903
0.03	TCMID01.013	TCMID01.054	TCMID01.013-TCMID01.054	0.715421	0.619942	0.294806	0.834106	0.796008	0.872203	0.440645	-0.229738
0.03	TCMID01.014	TCMID01.054	TCMID01.014-TCMID01.054	0.265335	0.586148	0.809004	0.419391	0.343558	0.495223	0.298484	-0.526967
0.03	TCMID01.015	TCMID01.054	TCMID01.015-TCMID01.054	0.532494	0.614012	0.465914	0.694938	0.638528	0.751347	0.316609	-0.469889
0.03	TCMID01.016	TCMID01.054	TCMID01.016-TCMID01.054	0.547517	0.613504	0.467453	0.707607	0.65419	0.761025	0.290069	-0.61626
0.03	TCMID01.018	TCMID01.054	TCMID01.018-TCMID01.054	0.491232	0.687805	0.517037	0.658827	0.601328	0.716327	0.282793	-1.1167
0.03	TCMID01.019	TCMID01.054	TCMID01.019-TCMID01.054	0.721046	0.662921	0.277044	0.837916	0.804809	0.871023	0.36197	-0.553322
0.03	TCMID01.020	TCMID01.054	TCMID01.020-TCMID01.054	0.116093	0.426659	0.889467	0.208034	0.131981	0.284087	0.159908	-0.636458
0.03	TCMID01.021	TCMID01.054	TCMID01.021-TCMID01.054	0.694671	0.699858	0.304072	0.81983	0.782414	0.857246	0.383347	-0.35706
0.03	TCMID01.022	TCMID01.054	TCMID01.022-TCMID01.054	0.886814	0.791012	0.113158	0.940012	0.925645	0.954379	0.466073	-0.666307
0.03	TCMID01.023	TCMID01.054	TCMID01.023-TCMID01.054	0.735487	0.813696	0.265294	0.847586	0.825774	0.869397	0.35065	-1.06034
0.03	TCMID01.024	TCMID01.054	TCMID01.024-TCMID01.054	0.631532	0.720126	0.37005	0.774158	0.725569	0.822747	0.377496	-0.42463
0.03	TCMID01.025	TCMID01.054	TCMID01.025-TCMID01.054	0.634625	0.852008	0.372293	0.776477	0.700427	0.852528	0.396642	-0.060337
0.03	TCMID01.026	TCMID01.054	TCMID01.026-TCMID01.054	0.675606	0.640244	0.324521	0.806402	0.769788	0.843015	0.385868	-0.445717
0.03	TCMID01.027	TCMID01.054	TCMID01.027-TCMID01.054	0.826513	0.649682	0.171232	0.905017	0.884048	0.925986	0.41565	-0.3523
0.03	TCMID01.028	TCMID01.054	TCMID01.028-TCMID01.054	0.23411	0.556538	0.765203	0.379399	0.311516	0.447281	0.211714	-1.11832
0.03	TCMID01.029	TCMID01.054	TCMID01.029-TCMID01.054	0.745591	0.733333	0.251905	0.854256	0.818102	0.89041	0.375134	-0.403871
0.03	TCMID01.030	TCMID01.054	TCMID01.030-TCMID01.054	0.827479	0.669431	0.172549	0.905596	0.886162	0.92503	0.439732	-0.499473
0.03	TCMID01.031	TCMID01.054	TCMID01.031-TCMID01.054	0.493492	0.656797	0.506497	0.660857	0.598895	0.722819	0.297863	-0.722708
0.03	TCMID01.032	TCMID01.054	TCMID01.032-TCMID01.054	0.56662	0.73536	0.542184	0.723367	0.673372	0.773361	0.526851	-0.502709
0.03	TCMID01.033	TCMID01.054	TCMID01.033-TCMID01.054	0.87716	0.728298	0.126124	0.934561	0.919727	0.949394	0.490567	-0.714362
0.03	TCMID01.034	TCMID01.054	TCMID01.034-TCMID01.054	0.911802	0.788321	0.095638	0.953867	0.942383	0.965351	0.557371	-0.522577
0.03	TCMID01.036	TCMID01.054	TCMID01.036-TCMID01.054	1	1	-0.00107	1	1	1	1.04761	-0.093351
0.03	TCMID01.037	TCMID01.054	TCMID01.037-TCMID01.054	0.82652	0.750449	0.172526	0.905022	0.88655	0.923494	0.430775	-0.557157
0.03	TCMID01.038	TCMID01.054	TCMID01.038-TCMID01.054	0.590647	0.752099	0.580617	0.74265	0.699397	0.785903	0.629608	-0.189157
0.03	TCMID01.039	TCMID01.054	TCMID01.039-TCMID01.054	0.707918	0.729695	0.291095	0.828983	0.79345	0.864516	0.353013	-0.577698
0.03	TCMID01.040	TCMID01.054	TCMID01.040-TCMID01.054	0.801691	0.743949	0.196212	0.889932	0.863652	0.916212	0.409666	-0.546592
0.03	TCMID01.041	TCMID01.054	TCMID01.041-TCMID01.054	0.219605	0.501042	0.822257	0.360125	0.282098	0.438153	0.250229	-0.279072
0.03	TCMID01.042	TCMID01.054	TCMID01.042-TCMID01.054	0.483134	0.616279	0.518214	0.651504	0.593797	0.70921	0.324265	-0.744901
0.03	TCMID01.043	TCMID01.054	TCMID01.043-TCMID01.054	0.845574	0.851163	0.156054	0.916326	0.895935	0.936718	0.460103	-0.77907
0.03	TCMID01.044	TCMID01.054	TCMID01.044-TCMID01.054	0.855592	0.715566	0.149596	0.922177	0.904363	0.939991	0.490375	-0.396223
0.03	TCMID01.045	TCMID01.054	TCMID01.045-TCMID01.054	0.931182	0.792018	0.075786	0.964365	0.954152	0.974578	0.58191	-0.533463
0.03	TCMID01.046	TCMID01.054	TCMID01.046-TCMID01.054	0.923288	0.800114	0.082065	0.960114	0.950155	0.970073	0.552078	-0.509499
0.03	TCMID01.047	TCMID01.054	TCMID01.047-TCMID01.054	0.50757	0.512821	0.491393	0.673362	0.617417	0.729306	0.305993	-0.491761
0.03	TCMID01.048	TCMID01.054	TCMID01.048-TCMID01.054	0.019967	0.20434	0.980437	0.039151	0.004773	0.07353	0.06145	-0.14305
0.03	TCMID01.049	TCMID01.054	TCMID01.049-TCMID01.054	0.156486	0.653008	0.854581	0.270623	0.196019	0.345227	0.190946	-0.612909
0.03	TCMID01.050	TCMID01.054	TCMID01.050-TCMID01.054	0.902813	0.720698	0.105474	0.948924	0.936721	0.961128	0.553519	-0.529696
0.03	TCMID01.052	TCMID01.054	TCMID01.052-TCMID01.054	0.284929	0.545852	0.714103	0.443494	0.380371	0.506617	0.234906	-0.634656
0.03	TCMID01.053	TCMID01.054	TCMID01.053-TCMID01.054	0.835144	0.656287	0.168606	0.910167	0.890347	0.929987	0.469354	-0.246258
0.03	TCMID01.001	TCMID01.055	TCMID01.001-TCMID01.055	0.17386	0.465206	0.911745	0.296219	0.218119	0.374319	0.257653	-0.677256
0.03	TCMID01.002	TCMID01.055	TCMID01.002-TCMID01.055	0.334222	0.598844	0.668008	0.500999	0.429279	0.572718	0.285503	-0.821393
0.03	TCMID01.003	TCMID01.055	TCMID01.003-TCMID01.055	0.651564	0.622186	0.349779	0.789027	0.748084	0.82997	0.354428	-0.952659
0.03	TCMID01.004	TCMID01.055	TCMID01.004-TCMID01.055	0.062801	0.467356	0.937315	0.11818	0.086676	0.149683	0.119142	-0.688212
0.03	TCMID01.005	TCMID01.055	TCMID01.005-TCMID01.055	0.145318	0.358734	0.85524	0.25376	0.195582	0.311938	0.18335	-0.494799
0.03	TCMID01.006	TCMID01.055	TCMID01.006-TCMID01.055	0.927244	0.711565	0.078506	0.962249	0.95413	0.970367	0.594694	-0.953549
0.03	TCMID01.007	TCMID01.055	TCMID01.007-TCMID01.055	0.365855	0.531941	0.635194	0.535716	0.457891	0.613541	0.272696	-0.790869
0.03	TCMID01.008	TCMID01.055	TCMID01.008-TCMID01.055	0.824973	0.766957	0.172543	0.904093	0.8838	0.924387	0.418988	-0.966439
0.03	TCMID01.009	TCMID01.055	TCMID01.009-TCMID01.055	0.760573	0.642586	0.241827	0.864006	0.832332	0.895681	0.372869	-1.03077
0.03	TCMID01.010	TCMID01.055	TCMID01.010-TCMID01.055	0.806278	0.69595	0.191474	0.892751	0.869114	0.916388	0.409372	-0.863686
0.03	TCMID01.011	TCMID01.055	TCMID01.011-TCMID01.055	0.635914	0.661144	0.362257	0.777442	0.731869	0.823015	0.377876	-0.79063
0.03	TCMID01.012	TCMID01.055	TCMID01.012-TCMID01.055	0.617756	0.75288	0.402729	0.763719	0.718953	0.808486	0.44854	-0.932211
0.03	TCMID01.013	TCMID01.055	TCMID01.013-TCMID01.055	0.801055	0.6853	0.202245	0.88954	0.863482	0.915598	0.477025	-0.581932
0.03	TCMID01.014	TCMID01.055	TCMID01.014-TCMID01.055	0.16415	0.592346	0.898758	0.282009	0.213538	0.35048	0.239158	-0.802913
0.03	TCMID01.015	TCMID01.055	TCMID01.015-TCMID01.055	0.682504	0.661597	0.316713	0.811295	0.772058	0.850533	0.370301	-0.66514
0.03	TCMID01.016	TCMID01.055	TCMID01.016-TCMID01.055	0.736024	0.667975	0.276073	0.847943	0.815446	0.880439	0.349899	-0.6432
0.03	TCMID01.018	TCMID01.055	TCMID01.018-TCMID01.055	0.658097	0.679208	0.351147	0.793798	0.753346	0.83425	0.33981	-1.06861
0.03	TCMID01.019	TCMID01.055	TCMID01.019-TCMID01.055	0.77148	0.686863	0.227917	0.871	0.842224	0.899776	0.387241	-0.912377
0.03	TCMID01.020	TCMID01.055	TCMID01.020-TCMID01.055	0.061559	0.400468	0.939651	0.115979	0.073131	0.158827	0.119743	-0.797971
0.03	TCMID01.021	TCMID01.055	TCMID01.021-TCMID01.055	0.741253	0.702243	0.256576	0.851402	0.817794	0.885009	0.407671	-0.668279
0.03	TCMID01.022	TCMID01.055	TCMID01.022-TCMID01.055	0.950212	0.814854	0.047829	0.97447	0.967666	0.981274	0.494758	-0.585626
0.03	TCMID01.023	TCMID01.055	TCMID01.023-TCMID01.055	0.670509	0.77451	0.335671	0.80276	0.776842	0.828679	0.347252	-1.2356
0.03	TCMID01.024	TCMID01.055	TCMID01.024-TCMID01.055	0.599405	0.615557	0.400063	0.749535	0.701419	0.797651	0.377947	-0.643372
0.03	TCMID01.025	TCMID01.055	TCMID01.025-TCMID01.055	0.81901	0.877349	0.181074	0.900501	0.865938	0.935064	0.461959	-0.422607
0.03	TCMID01.026	TCMID01.055	TCMID01.026-TCMID01.055	0.765568	0.637537	0.232585	0.86722	0.839316	0.895125	0.422392	-0.716517
0.03	TCMID01.027	TCMID01.055	TCMID01.027-TCMID01.055	0.887292	0.746789	0.110034	0.940281	0.925204	0.955357	0.443515	-0.665187
0.03	TCMID01.028	TCMID01.055	TCMID01.028-TCMID01.055	0.109122	0.484223	0.893352	0.196772	0.145022	0.248522	0.149246	-1.08936
0.03	TCMID01.029	TCMID01.055	TCMID01.029-TCMID01.055	0.882095	0.789552	0.115489	0.937354	0.919943	0.954766	0.421497	-0.688141
0.03	TCMID01.030	TCMID01.055	TCMID01.030-TCMID01.055	0.886	0.724653	0.112228	0.939555	0.925803	0.953306	0.467182	-0.708504
0.03	TCMID01.031	TCMID01.055	TCMID01.031-TCMID01.055	0.666809	0.666022	0.33442	0.800103	0.757776	0.842429	0.358226	-0.639482
0.03	TCMID01.032	TCMID01.055	TCMID01.032-TCMID01.055	0.740096	0.747176	0.313123	0.850638	0.819303	0.881974	0.609856	-0.72692
0.03	TCMID01.033	TCMID01.055	TCMID01.033-TCMID01.055	0.894169	0.768352	0.106685	0.944128	0.930792	0.957464	0.506602	-0.852667
0.03	TCMID01.034	TCMID01.055	TCMID01.034-TCMID01.055	0.933387	0.812756	0.070024	0.965546	0.955781	0.975311	0.574314	-0.609363
0.03	TCMID01.036	TCMID01.055	TCMID01.036-TCMID01.055	1	1	-0.001006	1	1	1	1.05364	-0.427636
0.03	TCMID01.037	TCMID01.055	TCMID01.037-TCMID01.055	0.892477	0.783689	0.105276	0.943184	0.930422	0.955945	0.460084	-0.775521
0.03	TCMID01.038	TCMID01.055	TCMID01.038-TCMID01.055	0.745911	0.796172	0.344887	0.854467	0.826407	0.882527	0.714182	-0.506351
0.03	TCMID01.039	TCMID01.055	TCMID01.039-TCMID01.055	0.83758	0.739183	0.161752	0.911612	0.89074	0.932484	0.397555	-0.715275
0.03	TCMID01.040	TCMID01.055	TCMID01.040-TCMID01.055	0.827653	0.703976	0.169859	0.9057	0.88393	0.92747	0.428651	-0.593071
0.03	TCMID01.041	TCMID01.055	TCMID01.041-TCMID01.055	0.113282	0.446809	0.918232	0.203511	0.141875	0.265146	0.183668	-0.653388
0.03	TCMID01.042	TCMID01.055	TCMID01.042-TCMID01.055	0.568468	0.654573	0.430289	0.72487	0.675116	0.774625	0.361827	-1.04081
0.03	TCMID01.043	TCMID01.055	TCMID01.043-TCMID01.055	0.924861	0.857613	0.073773	0.960964	0.950035	0.971893	0.49321	-0.861575
0.03	TCMID01.044	TCMID01.055	TCMID01.044-TCMID01.055	0.921438	0.759049	0.078984	0.959113	0.948533	0.969693	0.520233	-0.665654
0.03	TCMID01.045	TCMID01.055	TCMID01.045-TCMID01.055	0.951727	0.803688	0.051208	0.975267	0.968357	0.982176	0.598449	-0.7354
0.03	TCMID01.046	TCMID01.055	TCMID01.046-TCMID01.055	0.938633	0.805066	0.063764	0.968345	0.959132	0.977558	0.567223	-0.58209
0.03	TCMID01.047	TCMID01.055	TCMID01.047-TCMID01.055	0.627093	0.607751	0.373386	0.770814	0.726923	0.814705	0.351599	-0.742367
0.03	TCMID01.048	TCMID01.055	TCMID01.048-TCMID01.055	0.078283	0.429234	0.925392	0.145199	0.094365	0.196033	0.125683	-0.80982
0.03	TCMID01.049	TCMID01.055	TCMID01.049-TCMID01.055	0.137805	0.633663	0.86647	0.24223	0.181316	0.303144	0.183992	-0.638611
0.03	TCMID01.050	TCMID01.055	TCMID01.050-TCMID01.055	0.907921	0.725584	0.097465	0.951738	0.939708	0.963769	0.565344	-0.690924
0.03	TCMID01.052	TCMID01.055	TCMID01.052-TCMID01.055	0.177721	0.491829	0.823609	0.301804	0.237059	0.36655	0.191491	-0.74406
0.03	TCMID01.053	TCMID01.055	TCMID01.053-TCMID01.055	0.909289	0.805187	0.090406	0.952489	0.940909	0.96407	0.501363	-0.82326
0.03	TCMID01.054	TCMID01.055	TCMID01.054-TCMID01.055	0.097377	0.445697	0.904003	0.177472	0.114561	0.240384	0.142197	-0.614184
0.03	TCMID01.001	TCMID01.056	TCMID01.001-TCMID01.056	0.968404	0.8125	0.030404	0.983949	0.977803	0.990094	0.699249	-0.638555
0.03	TCMID01.002	TCMID01.056	TCMID01.002-TCMID01.056	0.86838	0.791515	0.13512	0.929554	0.911056	0.948053	0.564499	-0.829594
0.03	TCMID01.003	TCMID01.056	TCMID01.003-TCMID01.056	0.875187	0.781735	0.139968	0.93344	0.917088	0.949792	0.52578	-1.15066
0.03	TCMID01.004	TCMID01.056	TCMID01.004-TCMID01.056	0.920133	0.7755	0.082952	0.958406	0.948948	0.967863	0.566763	-0.757821
0.03	TCMID01.005	TCMID01.056	TCMID01.005-TCMID01.056	0.940172	0.811808	0.061208	0.969164	0.959594	0.978733	0.577238	-0.880143
0.03	TCMID01.006	TCMID01.056	TCMID01.006-TCMID01.056	0.962213	0.738353	0.036618	0.980743	0.976093	0.985393	0.696721	-0.786151
0.03	TCMID01.007	TCMID01.056	TCMID01.007-TCMID01.056	0.864563	0.75323	0.148074	0.927363	0.90975	0.944975	0.531163	-0.949413
0.03	TCMID01.008	TCMID01.056	TCMID01.008-TCMID01.056	0.814952	0.785586	0.199161	0.898043	0.877105	0.918981	0.523179	-1.05194
0.03	TCMID01.009	TCMID01.056	TCMID01.009-TCMID01.056	0.262001	0.575434	0.867162	0.415216	0.325562	0.504869	0.283087	-1.32125
0.03	TCMID01.010	TCMID01.056	TCMID01.010-TCMID01.056	0.483164	0.604613	0.56569	0.651532	0.594297	0.708767	0.399862	-0.955502
0.03	TCMID01.011	TCMID01.056	TCMID01.011-TCMID01.056	0.507493	0.635958	0.523178	0.673294	0.616532	0.730057	0.420015	-0.81478
0.03	TCMID01.012	TCMID01.056	TCMID01.012-TCMID01.056	0.597389	0.707838	0.402036	0.747957	0.709256	0.786657	0.517762	-0.975351
0.03	TCMID01.013	TCMID01.056	TCMID01.013-TCMID01.056	0.085579	0.469686	0.924173	0.157666	0.09224	0.223092	0.186662	-0.56088
0.03	TCMID01.014	TCMID01.056	TCMID01.014-TCMID01.056	0.972	0.821859	0.026625	0.985801	0.982074	0.989528	0.676985	-0.863312
0.03	TCMID01.015	TCMID01.056	TCMID01.015-TCMID01.056	0.801347	0.720961	0.219455	0.88972	0.861765	0.917675	0.509533	-0.647102
0.03	TCMID01.016	TCMID01.056	TCMID01.016-TCMID01.056	0.767282	0.695831	0.292348	0.868319	0.837157	0.899481	0.471232	-0.84342
0.03	TCMID01.018	TCMID01.056	TCMID01.018-TCMID01.056	0.524446	0.651534	0.574342	0.688048	0.640367	0.735729	0.395683	-1.28603
0.03	TCMID01.019	TCMID01.056	TCMID01.019-TCMID01.056	0.88654	0.716446	0.126457	0.939858	0.925428	0.954288	0.530499	-0.737798
0.03	TCMID01.020	TCMID01.056	TCMID01.020-TCMID01.056	0.937918	0.742015	0.063467	0.967964	0.959448	0.976481	0.577835	-0.84148
0.03	TCMID01.021	TCMID01.056	TCMID01.021-TCMID01.056	0.89992	0.759885	0.104734	0.947324	0.933283	0.961366	0.55904	-0.693008
0.03	TCMID01.022	TCMID01.056	TCMID01.022-TCMID01.056	0.979047	0.881004	0.019745	0.989412	0.985755	0.99307	0.610498	-0.805292
0.03	TCMID01.023	TCMID01.056	TCMID01.023-TCMID01.056	0.964873	0.92706	0.039239	0.982123	0.976906	0.987339	0.540621	-1.27775
0.03	TCMID01.024	TCMID01.056	TCMID01.024-TCMID01.056	0.488156	0.675418	0.534102	0.656055	0.579204	0.732907	0.420013	-0.622785
0.03	TCMID01.025	TCMID01.056	TCMID01.025-TCMID01.056	0.230307	0.780881	0.787935	0.37439	0.205377	0.543402	0.297245	-0.231978
0.03	TCMID01.026	TCMID01.056	TCMID01.026-TCMID01.056	0.276324	0.495385	0.760732	0.433	0.356126	0.509874	0.313695	-0.66834
0.03	TCMID01.027	TCMID01.056	TCMID01.027-TCMID01.056	0.95137	0.777492	0.050019	0.975079	0.968697	0.981461	0.572711	-0.825772
0.03	TCMID01.028	TCMID01.056	TCMID01.028-TCMID01.056	0.955111	0.804847	0.047473	0.97704	0.970286	0.983795	0.559024	-1.338
0.03	TCMID01.029	TCMID01.056	TCMID01.029-TCMID01.056	0.962702	0.839683	0.039295	0.980996	0.974859	0.987134	0.558906	-0.627885
0.03	TCMID01.030	TCMID01.056	TCMID01.030-TCMID01.056	0.954177	0.787068	0.045709	0.976551	0.97025	0.982852	0.593705	-0.772233
0.03	TCMID01.031	TCMID01.056	TCMID01.031-TCMID01.056	0.654932	0.718559	0.391611	0.791491	0.742695	0.840288	0.454581	-0.900585
0.03	TCMID01.032	TCMID01.056	TCMID01.032-TCMID01.056	0.892863	0.854185	0.109805	0.9434	0.926887	0.959912	0.747384	-0.882102
0.03	TCMID01.033	TCMID01.056	TCMID01.033-TCMID01.056	0.953342	0.773735	0.045539	0.976114	0.969437	0.98279	0.625268	-0.749437
0.03	TCMID01.034	TCMID01.056	TCMID01.034-TCMID01.056	0.949136	0.820749	0.049545	0.973904	0.966442	0.981366	0.672468	-0.637696
0.03	TCMID01.036	TCMID01.056	TCMID01.036-TCMID01.056	1	1	-0.000691	1	1	1	1.11051	-0.30691
0.03	TCMID01.037	TCMID01.056	TCMID01.037-TCMID01.056	0.959987	0.849074	0.040019	0.979585	0.973905	0.985264	0.588079	-0.625515
0.03	TCMID01.038	TCMID01.056	TCMID01.038-TCMID01.056	0.91843	0.939303	0.089148	0.957481	0.942939	0.972023	0.860847	-0.538336
0.03	TCMID01.039	TCMID01.056	TCMID01.039-TCMID01.056	0.744136	0.723254	0.293061	0.8533	0.818447	0.888154	0.481663	-0.889716
0.03	TCMID01.040	TCMID01.056	TCMID01.040-TCMID01.056	0.451219	0.607717	0.585471	0.621848	0.553874	0.689821	0.394594	-0.725888
0.03	TCMID01.041	TCMID01.056	TCMID01.041-TCMID01.056	0.94796	0.785112	0.050836	0.973285	0.965851	0.980718	0.631631	-0.704631
0.03	TCMID01.042	TCMID01.056	TCMID01.042-TCMID01.056	0.845352	0.786894	0.16158	0.916196	0.895998	0.936394	0.546557	-0.869402
0.03	TCMID01.043	TCMID01.056	TCMID01.043-TCMID01.056	0.963599	0.894468	0.035515	0.981462	0.974844	0.98808	0.609949	-1.16607
0.03	TCMID01.044	TCMID01.056	TCMID01.044-TCMID01.056	0.054625	0.395822	0.952092	0.103592	0.068761	0.138423	0.150888	-0.66332
0.03	TCMID01.045	TCMID01.056	TCMID01.045-TCMID01.056	0.96836	0.806122	0.030412	0.983926	0.978896	0.988955	0.695398	-0.893475
0.03	TCMID01.046	TCMID01.056	TCMID01.046-TCMID01.056	0.950829	0.824885	0.047808	0.974795	0.967505	0.982085	0.66554	-0.762385
0.03	TCMID01.047	TCMID01.056	TCMID01.047-TCMID01.056	0.867624	0.747381	0.146848	0.929121	0.912158	0.946084	0.527085	-1.0117
0.03	TCMID01.048	TCMID01.056	TCMID01.048-TCMID01.056	0.912015	0.742092	0.095723	0.953983	0.942961	0.965005	0.54431	-0.771897
0.03	TCMID01.049	TCMID01.056	TCMID01.049-TCMID01.056	0.958943	0.85689	0.040784	0.979041	0.971218	0.986864	0.594635	-0.904238
0.03	TCMID01.050	TCMID01.056	TCMID01.050-TCMID01.056	0.004007	0.207048	0.996153	0.007982	0.002973	0.012991	0.043631	-0.621045
0.03	TCMID01.052	TCMID01.056	TCMID01.052-TCMID01.056	0.894109	0.790864	0.114503	0.944095	0.929923	0.958267	0.542697	-0.928447
0.03	TCMID01.053	TCMID01.056	TCMID01.053-TCMID01.056	0.933743	0.810272	0.065627	0.965736	0.955208	0.976265	0.610772	-0.717488
0.03	TCMID01.054	TCMID01.056	TCMID01.054-TCMID01.056	0.902557	0.71838	0.104902	0.948783	0.93639	0.961176	0.546344	-0.616728
0.03	TCMID01.055	TCMID01.056	TCMID01.055-TCMID01.056	0.913859	0.748503	0.090393	0.954991	0.943675	0.966307	0.56018	-0.932375
0.03	TCMID01.001	TCMID01.057	TCMID01.001-TCMID01.057	0.873373	0.790461	0.14296	0.932407	0.913196	0.951618	0.565496	-0.523472
0.03	TCMID01.002	TCMID01.057	TCMID01.002-TCMID01.057	0.631296	0.777625	0.37244	0.773981	0.724267	0.823695	0.37956	-0.472574
0.03	TCMID01.003	TCMID01.057	TCMID01.003-TCMID01.057	0.403431	0.605943	0.596387	0.574921	0.510985	0.638856	0.26731	-0.853046
0.03	TCMID01.004	TCMID01.057	TCMID01.004-TCMID01.057	0.643767	0.665948	0.356045	0.783283	0.74613	0.820436	0.36799	-0.600214
0.03	TCMID01.005	TCMID01.057	TCMID01.005-TCMID01.057	0.571152	0.62596	0.43041	0.727049	0.674261	0.779836	0.350959	-0.673293
0.03	TCMID01.006	TCMID01.057	TCMID01.006-TCMID01.057	0.905712	0.744306	0.105876	0.950524	0.940226	0.960821	0.575541	-0.961573
0.03	TCMID01.007	TCMID01.057	TCMID01.007-TCMID01.057	0.086565	0.363838	0.913151	0.159337	0.111432	0.207242	0.127428	-0.432863
0.03	TCMID01.008	TCMID01.057	TCMID01.008-TCMID01.057	0.736505	0.827331	0.261221	0.848261	0.814909	0.881614	0.381021	-0.779381
0.03	TCMID01.009	TCMID01.057	TCMID01.009-TCMID01.057	0.64471	0.701149	0.355781	0.78398	0.734839	0.833122	0.328242	-1.04212
0.03	TCMID01.010	TCMID01.057	TCMID01.010-TCMID01.057	0.782854	0.788698	0.214451	0.878203	0.850917	0.90549	0.387868	-0.840644
0.03	TCMID01.011	TCMID01.057	TCMID01.011-TCMID01.057	0.554782	0.704631	0.445484	0.713646	0.65301	0.774283	0.340403	-0.584676
0.03	TCMID01.012	TCMID01.057	TCMID01.012-TCMID01.057	0.496871	0.736185	0.545564	0.66388	0.603368	0.724391	0.392464	-0.529105
0.03	TCMID01.013	TCMID01.057	TCMID01.013-TCMID01.057	0.645614	0.680272	0.369415	0.784648	0.734037	0.835259	0.416263	-0.427733
0.03	TCMID01.014	TCMID01.057	TCMID01.014-TCMID01.057	0.940396	0.857344	0.064031	0.969283	0.962114	0.976452	0.559397	-0.881883
0.03	TCMID01.015	TCMID01.057	TCMID01.015-TCMID01.057	0.278031	0.521839	0.721111	0.435093	0.364662	0.505525	0.226937	-0.46748
0.03	TCMID01.016	TCMID01.057	TCMID01.016-TCMID01.057	0.299088	0.531126	0.723557	0.460458	0.389878	0.531037	0.212274	-0.570652
0.03	TCMID01.018	TCMID01.057	TCMID01.018-TCMID01.057	0.235936	0.612789	0.776229	0.381793	0.330406	0.433179	0.194161	-0.98492
0.03	TCMID01.019	TCMID01.057	TCMID01.019-TCMID01.057	0.653633	0.684362	0.344491	0.790542	0.746073	0.83501	0.341761	-0.640072
0.03	TCMID01.020	TCMID01.057	TCMID01.020-TCMID01.057	0.752762	0.746341	0.247038	0.858944	0.827233	0.890655	0.40439	-0.859098
0.03	TCMID01.021	TCMID01.057	TCMID01.021-TCMID01.057	0.591599	0.69616	0.408319	0.743402	0.689104	0.7977	0.351234	-0.424953
0.03	TCMID01.022	TCMID01.057	TCMID01.022-TCMID01.057	0.772512	0.835265	0.230993	0.871658	0.834991	0.908324	0.432314	-0.557628
0.03	TCMID01.023	TCMID01.057	TCMID01.023-TCMID01.057	0.864817	0.882907	0.133197	0.927509	0.912314	0.942703	0.376786	-0.980876
0.03	TCMID01.024	TCMID01.057	TCMID01.024-TCMID01.057	0.365847	0.62782	0.640471	0.535707	0.449024	0.622389	0.285392	-0.359589
0.03	TCMID01.025	TCMID01.057	TCMID01.025-TCMID01.057	0.498635	0.831978	0.513658	0.665452	0.542506	0.788399	0.34944	-0.125977
0.03	TCMID01.026	TCMID01.057	TCMID01.026-TCMID01.057	0.584571	0.674581	0.417234	0.737829	0.68898	0.786677	0.356466	-0.515085
0.03	TCMID01.027	TCMID01.057	TCMID01.027-TCMID01.057	0.766908	0.703377	0.231402	0.868079	0.837537	0.898622	0.397482	-0.509594
0.03	TCMID01.028	TCMID01.057	TCMID01.028-TCMID01.057	0.840372	0.778909	0.156645	0.913263	0.889481	0.937046	0.397948	-1.03394
0.03	TCMID01.029	TCMID01.057	TCMID01.029-TCMID01.057	0.732797	0.797563	0.264603	0.845797	0.801669	0.889925	0.368918	-0.321342
0.03	TCMID01.030	TCMID01.057	TCMID01.030-TCMID01.057	0.795977	0.730169	0.205117	0.8864	0.862147	0.910653	0.428488	-0.460949
0.03	TCMID01.031	TCMID01.057	TCMID01.031-TCMID01.057	0.154527	0.502347	0.846917	0.267688	0.207557	0.327819	0.165273	-0.437424
0.03	TCMID01.032	TCMID01.057	TCMID01.032-TCMID01.057	0.364033	0.707245	0.804099	0.53376	0.458596	0.608923	0.420989	-0.526864
0.03	TCMID01.033	TCMID01.057	TCMID01.033-TCMID01.057	0.868849	0.802043	0.135438	0.929823	0.91297	0.946676	0.485546	-0.762259
0.03	TCMID01.034	TCMID01.057	TCMID01.034-TCMID01.057	0.920222	0.828691	0.086876	0.958454	0.947005	0.969903	0.557454	-0.520883
0.03	TCMID01.036	TCMID01.057	TCMID01.036-TCMID01.057	1	1	-0.001087	1	1	1	1.04617	-0.093314
0.03	TCMID01.037	TCMID01.057	TCMID01.037-TCMID01.057	0.81556	0.788119	0.183988	0.898411	0.878102	0.91872	0.425025	-0.490815
0.03	TCMID01.038	TCMID01.057	TCMID01.038-TCMID01.057	0.454118	0.732526	0.783508	0.624596	0.562338	0.686854	0.550824	-0.253846
0.03	TCMID01.039	TCMID01.057	TCMID01.039-TCMID01.057	0.631005	0.714912	0.36813	0.773762	0.726348	0.821177	0.330417	-0.526995
0.03	TCMID01.040	TCMID01.057	TCMID01.040-TCMID01.057	0.728784	0.732746	0.269818	0.843118	0.806578	0.879657	0.38777	-0.461591
0.03	TCMID01.041	TCMID01.057	TCMID01.041-TCMID01.057	0.835633	0.775792	0.172088	0.910458	0.88576	0.935155	0.485528	-0.480236
0.03	TCMID01.042	TCMID01.057	TCMID01.042-TCMID01.057	0.139577	0.511876	0.866247	0.244962	0.171418	0.318506	0.173078	-0.499903
0.03	TCMID01.043	TCMID01.057	TCMID01.043-TCMID01.057	0.799099	0.88688	0.204555	0.888332	0.856347	0.920318	0.444577	-0.936885
0.03	TCMID01.044	TCMID01.057	TCMID01.044-TCMID01.057	0.80534	0.705957	0.203507	0.892175	0.867952	0.916399	0.473197	-0.521273
0.03	TCMID01.045	TCMID01.057	TCMID01.045-TCMID01.057	0.768424	0.778485	0.261853	0.86905	0.83309	0.90501	0.526417	-0.556306
0.03	TCMID01.046	TCMID01.057	TCMID01.046-TCMID01.057	0.936059	0.849644	0.068463	0.966973	0.957456	0.97649	0.553337	-0.617652
0.03	TCMID01.047	TCMID01.057	TCMID01.047-TCMID01.057	0.331742	0.572028	0.667609	0.498208	0.428538	0.567877	0.245349	-0.823203
0.03	TCMID01.048	TCMID01.057	TCMID01.048-TCMID01.057	0.561554	0.625086	0.436479	0.719224	0.666864	0.771585	0.323277	-0.544702
0.03	TCMID01.049	TCMID01.057	TCMID01.049-TCMID01.057	0.700664	0.827476	0.302175	0.823989	0.764102	0.883876	0.401419	-0.748794
0.03	TCMID01.050	TCMID01.057	TCMID01.050-TCMID01.057	0.874318	0.744986	0.137957	0.932945	0.916169	0.949721	0.542287	-0.687789
0.03	TCMID01.052	TCMID01.057	TCMID01.052-TCMID01.057	0.689979	0.775862	0.307612	0.816553	0.777392	0.855715	0.362689	-0.573153
0.03	TCMID01.053	TCMID01.057	TCMID01.053-TCMID01.057	0.858402	0.827633	0.145036	0.923806	0.903467	0.944146	0.473116	-0.735413
0.03	TCMID01.054	TCMID01.057	TCMID01.054-TCMID01.057	0.475314	0.577904	0.523095	0.644356	0.582719	0.705993	0.302066	-0.414367
0.03	TCMID01.055	TCMID01.057	TCMID01.055-TCMID01.057	0.612277	0.631686	0.386866	0.759519	0.712809	0.806228	0.353963	-0.727065
0.03	TCMID01.056	TCMID01.057	TCMID01.056-TCMID01.057	0.86554	0.72942	0.146539	0.927924	0.910229	0.94562	0.532577	-0.662411
0.03	TCMID01.001	TCMID01.058	TCMID01.001-TCMID01.058	0.973912	0.862122	0.026039	0.986784	0.981887	0.99168	0.628475	-0.502054
0.03	TCMID01.002	TCMID01.058	TCMID01.002-TCMID01.058	0.666497	0.765827	0.331839	0.799878	0.753678	0.846078	0.422333	-0.490623
0.03	TCMID01.003	TCMID01.058	TCMID01.003-TCMID01.058	0.599725	0.721795	0.410147	0.749785	0.702814	0.796756	0.360356	-0.940673
0.03	TCMID01.004	TCMID01.058	TCMID01.004-TCMID01.058	0.770541	0.74197	0.227994	0.870402	0.845879	0.894924	0.438692	-0.512688
0.03	TCMID01.005	TCMID01.058	TCMID01.005-TCMID01.058	0.965469	0.885121	0.032041	0.982431	0.975174	0.989688	0.496244	-0.799552
0.03	TCMID01.006	TCMID01.058	TCMID01.006-TCMID01.058	0.935402	0.778807	0.067041	0.966623	0.958222	0.975024	0.615605	-0.830831
0.03	TCMID01.007	TCMID01.058	TCMID01.007-TCMID01.058	0.713016	0.741039	0.289624	0.832468	0.794564	0.870373	0.402302	-0.6507
0.03	TCMID01.008	TCMID01.058	TCMID01.008-TCMID01.058	0.257401	0.520353	0.748467	0.409418	0.353346	0.465489	0.246743	-0.463059
0.03	TCMID01.009	TCMID01.058	TCMID01.009-TCMID01.058	0.458126	0.606682	0.566017	0.628376	0.556118	0.700635	0.307597	-1.10356
0.03	TCMID01.010	TCMID01.058	TCMID01.010-TCMID01.058	0.612125	0.597561	0.390938	0.759402	0.712562	0.806242	0.376505	-0.651614
0.03	TCMID01.011	TCMID01.058	TCMID01.011-TCMID01.058	0.361762	0.61118	0.639249	0.531314	0.452031	0.610598	0.299693	-0.54301
0.03	TCMID01.012	TCMID01.058	TCMID01.012-TCMID01.058	0.528665	0.771277	0.483766	0.691669	0.631363	0.751975	0.429789	-0.635581
0.03	TCMID01.013	TCMID01.058	TCMID01.013-TCMID01.058	0.534453	0.678451	0.468382	0.696604	0.634677	0.758531	0.40559	-0.427628
0.03	TCMID01.014	TCMID01.058	TCMID01.014-TCMID01.058	0.958574	0.869342	0.041373	0.978849	0.973206	0.984492	0.597287	-0.789707
0.03	TCMID01.015	TCMID01.058	TCMID01.015-TCMID01.058	0.711834	0.731207	0.291503	0.831662	0.794192	0.869132	0.399885	-0.554441
0.03	TCMID01.016	TCMID01.058	TCMID01.016-TCMID01.058	0.520109	0.674113	0.524201	0.684305	0.63035	0.738261	0.314415	-0.765384
0.03	TCMID01.018	TCMID01.058	TCMID01.018-TCMID01.058	0.685028	0.780035	0.333181	0.813076	0.775644	0.850508	0.369394	-1.18475
0.03	TCMID01.019	TCMID01.058	TCMID01.019-TCMID01.058	0.807942	0.768137	0.194729	0.89377	0.865627	0.921912	0.419781	-0.861854
0.03	TCMID01.020	TCMID01.058	TCMID01.020-TCMID01.058	0.914434	0.836904	0.083263	0.955305	0.942354	0.968256	0.48445	-0.944443
0.03	TCMID01.021	TCMID01.058	TCMID01.021-TCMID01.058	0.391195	0.583471	0.609714	0.562387	0.488957	0.635817	0.311436	-0.514148
0.03	TCMID01.022	TCMID01.058	TCMID01.022-TCMID01.058	0.799403	0.74682	0.198931	0.88852	0.864047	0.912994	0.474242	-0.621125
0.03	TCMID01.023	TCMID01.058	TCMID01.023-TCMID01.058	0.895332	0.904427	0.107235	0.944776	0.931398	0.958154	0.426922	-0.994599
0.03	TCMID01.024	TCMID01.058	TCMID01.024-TCMID01.058	0.500191	0.633829	0.498653	0.666836	0.601241	0.732432	0.362036	-0.449988
0.03	TCMID01.025	TCMID01.058	TCMID01.025-TCMID01.058	0.492667	0.784	0.507037	0.660116	0.560088	0.760144	0.37425	0.002279
0.03	TCMID01.026	TCMID01.058	TCMID01.026-TCMID01.058	0.118935	0.408587	0.881567	0.212586	0.135028	0.290144	0.174757	-0.551539
0.03	TCMID01.027	TCMID01.058	TCMID01.027-TCMID01.058	0.788393	0.749636	0.210338	0.881678	0.852399	0.910956	0.439874	-0.576181
0.03	TCMID01.028	TCMID01.058	TCMID01.028-TCMID01.058	0.883156	0.799567	0.116058	0.937953	0.919655	0.956251	0.448587	-1.13819
0.03	TCMID01.029	TCMID01.058	TCMID01.029-TCMID01.058	0.708147	0.770158	0.295122	0.82914	0.779576	0.878704	0.399287	-0.207627
0.03	TCMID01.030	TCMID01.058	TCMID01.030-TCMID01.058	0.716935	0.692498	0.281301	0.835134	0.802319	0.867949	0.440027	-0.561209
0.03	TCMID01.031	TCMID01.058	TCMID01.031-TCMID01.058	0.756664	0.751938	0.248213	0.861478	0.827537	0.89542	0.404443	-0.721705
0.03	TCMID01.032	TCMID01.058	TCMID01.032-TCMID01.058	0.909669	0.818716	0.10242	0.952698	0.938859	0.966537	0.691901	-0.654586
0.03	TCMID01.033	TCMID01.058	TCMID01.033-TCMID01.058	0.931127	0.833967	0.067523	0.964335	0.953361	0.97531	0.537912	-0.584839
0.03	TCMID01.034	TCMID01.058	TCMID01.034-TCMID01.058	0.968152	0.901934	0.031491	0.983819	0.976455	0.991182	0.604232	-0.589746
0.03	TCMID01.036	TCMID01.058	TCMID01.036-TCMID01.058	1	1	-0.000912	1	1	1	1.06484	-0.011122
0.03	TCMID01.037	TCMID01.058	TCMID01.037-TCMID01.058	0.957792	0.890748	0.039768	0.978441	0.970836	0.986047	0.499897	-0.487378
0.03	TCMID01.038	TCMID01.058	TCMID01.038-TCMID01.058	0.971138	0.969382	0.035695	0.985358	0.975563	0.995153	0.828922	-0.257662
0.03	TCMID01.039	TCMID01.058	TCMID01.039-TCMID01.058	0.874387	0.852174	0.127283	0.932985	0.913823	0.952147	0.430981	-0.776683
0.03	TCMID01.040	TCMID01.058	TCMID01.040-TCMID01.058	0.688739	0.679767	0.310645	0.815685	0.77437	0.856999	0.411396	-0.540598
0.03	TCMID01.041	TCMID01.058	TCMID01.041-TCMID01.058	0.894565	0.80531	0.10506	0.944349	0.927546	0.961152	0.5363	-0.439906
0.03	TCMID01.042	TCMID01.058	TCMID01.042-TCMID01.058	0.690196	0.807783	0.308441	0.816705	0.77504	0.858371	0.418726	-0.939607
0.03	TCMID01.043	TCMID01.058	TCMID01.043-TCMID01.058	0.95931	0.910558	0.038539	0.979233	0.971387	0.987078	0.524482	-1.04107
0.03	TCMID01.044	TCMID01.058	TCMID01.044-TCMID01.058	0.553248	0.783648	0.45117	0.712375	0.65072	0.774031	0.419079	-0.657069
0.03	TCMID01.045	TCMID01.058	TCMID01.045-TCMID01.058	0.964447	0.843335	0.035974	0.981902	0.976357	0.987446	0.62114	-0.709297
0.03	TCMID01.046	TCMID01.058	TCMID01.046-TCMID01.058	0.968049	0.902251	0.031351	0.983765	0.976452	0.991078	0.595648	-0.728124
0.03	TCMID01.047	TCMID01.058	TCMID01.047-TCMID01.058	0.582209	0.710125	0.425801	0.735944	0.685494	0.786395	0.358594	-0.842586
0.03	TCMID01.048	TCMID01.058	TCMID01.048-TCMID01.058	0.75583	0.738893	0.246317	0.860938	0.829982	0.891894	0.412857	-0.588248
0.03	TCMID01.049	TCMID01.058	TCMID01.049-TCMID01.058	0.977862	0.917981	0.019712	0.988807	0.983056	0.994559	0.513249	-0.660275
0.03	TCMID01.050	TCMID01.058	TCMID01.050-TCMID01.058	0.52628	0.639205	0.493687	0.689624	0.625055	0.754193	0.444696	-0.770353
0.03	TCMID01.052	TCMID01.058	TCMID01.052-TCMID01.058	0.746238	0.779951	0.255064	0.854681	0.820255	0.889106	0.414341	-0.5711
0.03	TCMID01.053	TCMID01.058	TCMID01.053-TCMID01.058	0.870072	0.807327	0.128747	0.930522	0.912624	0.94842	0.511049	-0.446139
0.03	TCMID01.054	TCMID01.058	TCMID01.054-TCMID01.058	0.782885	0.761236	0.217577	0.878222	0.849761	0.906684	0.425606	-0.523122
0.03	TCMID01.055	TCMID01.058	TCMID01.055-TCMID01.058	0.83745	0.770316	0.161024	0.911535	0.888264	0.934806	0.452074	-0.850896
0.03	TCMID01.056	TCMID01.058	TCMID01.056-TCMID01.058	0.53418	0.66643	0.482933	0.696372	0.632263	0.760481	0.442836	-0.748424
0.03	TCMID01.057	TCMID01.058	TCMID01.057-TCMID01.058	0.743484	0.758224	0.258237	0.852872	0.815605	0.890139	0.412046	-0.527012
0.03	TCMID01.001	TCMID01.059	TCMID01.001-TCMID01.059	0.945264	0.778938	0.064812	0.971862	0.962877	0.980847	0.570771	-0.721611
0.03	TCMID01.002	TCMID01.059	TCMID01.002-TCMID01.059	0.64057	0.782969	0.373992	0.780912	0.721729	0.840094	0.363875	-0.911131
0.03	TCMID01.003	TCMID01.059	TCMID01.003-TCMID01.059	0.610027	0.74048	0.388106	0.757785	0.698976	0.816593	0.308101	-1.12777
0.03	TCMID01.004	TCMID01.059	TCMID01.004-TCMID01.059	0.79854	0.763615	0.204005	0.887987	0.861317	0.914656	0.388328	-0.687172
0.03	TCMID01.005	TCMID01.059	TCMID01.005-TCMID01.059	0.862248	0.786646	0.139171	0.926029	0.901342	0.950716	0.409151	-0.964336
0.03	TCMID01.006	TCMID01.059	TCMID01.006-TCMID01.059	0.929631	0.800222	0.083961	0.963533	0.954088	0.972977	0.565687	-1.24354
0.03	TCMID01.007	TCMID01.059	TCMID01.007-TCMID01.059	0.625851	0.696327	0.374412	0.769875	0.710648	0.829102	0.322391	-0.858305
0.03	TCMID01.008	TCMID01.059	TCMID01.008-TCMID01.059	0.604995	0.706906	0.398474	0.75389	0.70641	0.80137	0.325949	-0.781865
0.03	TCMID01.009	TCMID01.059	TCMID01.009-TCMID01.059	0.028769	0.397447	0.971101	0.05593	0.028094	0.083766	0.064724	-0.915447
0.03	TCMID01.010	TCMID01.059	TCMID01.010-TCMID01.059	0.381856	0.575434	0.623275	0.552672	0.486078	0.619265	0.255282	-0.883342
0.03	TCMID01.011	TCMID01.059	TCMID01.011-TCMID01.059	0.257096	0.569482	0.760952	0.409032	0.307185	0.510878	0.219474	-0.676183
0.03	TCMID01.012	TCMID01.059	TCMID01.012-TCMID01.059	0.401233	0.743614	0.688174	0.572686	0.492674	0.652697	0.340223	-0.929134
0.03	TCMID01.013	TCMID01.059	TCMID01.013-TCMID01.059	0.188957	0.552581	0.888653	0.317853	0.223905	0.411802	0.215985	-0.628811
0.03	TCMID01.014	TCMID01.059	TCMID01.014-TCMID01.059	0.952027	0.814093	0.054253	0.975424	0.969125	0.981724	0.544353	-0.934228
0.03	TCMID01.015	TCMID01.059	TCMID01.015-TCMID01.059	0.620443	0.669787	0.379284	0.765769	0.707967	0.823572	0.318719	-0.667143
0.03	TCMID01.016	TCMID01.059	TCMID01.016-TCMID01.059	0.567238	0.686957	0.433533	0.723869	0.662075	0.785664	0.270666	-0.905985
0.03	TCMID01.018	TCMID01.059	TCMID01.018-TCMID01.059	0.310735	0.742696	0.688827	0.474139	0.395739	0.552539	0.207285	-1.3123
0.03	TCMID01.019	TCMID01.059	TCMID01.019-TCMID01.059	0.74459	0.738924	0.252893	0.853599	0.813465	0.893732	0.342111	-0.937113
0.03	TCMID01.020	TCMID01.059	TCMID01.020-TCMID01.059	0.854597	0.739464	0.147366	0.921598	0.900526	0.942671	0.408992	-0.952963
0.03	TCMID01.021	TCMID01.059	TCMID01.021-TCMID01.059	0.660189	0.705993	0.345963	0.795318	0.742438	0.848197	0.351383	-0.687136
0.03	TCMID01.022	TCMID01.059	TCMID01.022-TCMID01.059	0.896691	0.822399	0.106918	0.945532	0.925166	0.965898	0.444582	-0.68992
0.03	TCMID01.023	TCMID01.059	TCMID01.023-TCMID01.059	0.857439	0.904558	0.138572	0.923249	0.903129	0.943368	0.349736	-1.25513
0.03	TCMID01.024	TCMID01.059	TCMID01.024-TCMID01.059	0.250895	0.552463	0.77835	0.401145	0.291944	0.510346	0.224635	-0.625142
0.03	TCMID01.025	TCMID01.059	TCMID01.025-TCMID01.059	0.278058	0.664474	0.769105	0.435126	0.326314	0.543938	0.249223	-0.314991
0.03	TCMID01.026	TCMID01.059	TCMID01.026-TCMID01.059	0.168783	0.569892	0.859222	0.288819	0.217319	0.360319	0.181819	-0.713473
0.03	TCMID01.027	TCMID01.059	TCMID01.027-TCMID01.059	0.864079	0.73539	0.13581	0.927084	0.906815	0.947354	0.399283	-0.845164
0.03	TCMID01.028	TCMID01.059	TCMID01.028-TCMID01.059	0.860707	0.741365	0.136938	0.92514	0.902098	0.948182	0.379056	-1.25037
0.03	TCMID01.029	TCMID01.059	TCMID01.029-TCMID01.059	0.845296	0.750267	0.152213	0.916163	0.890333	0.941992	0.372578	-0.686716
0.03	TCMID01.030	TCMID01.059	TCMID01.030-TCMID01.059	0.85482	0.719918	0.149485	0.921728	0.902027	0.94143	0.422835	-0.768355
0.03	TCMID01.031	TCMID01.059	TCMID01.031-TCMID01.059	0.44973	0.641115	0.549331	0.620433	0.536001	0.704865	0.264245	-0.836188
0.03	TCMID01.032	TCMID01.059	TCMID01.032-TCMID01.059	0.790475	0.799895	0.286922	0.882978	0.847467	0.918489	0.606503	-0.682753
0.03	TCMID01.033	TCMID01.059	TCMID01.033-TCMID01.059	0.921937	0.795265	0.083173	0.959383	0.948005	0.970761	0.479929	-0.968865
0.03	TCMID01.034	TCMID01.059	TCMID01.034-TCMID01.059	0.972234	0.865237	0.03054	0.985921	0.981023	0.99082	0.554445	-0.877516
0.03	TCMID01.036	TCMID01.059	TCMID01.036-TCMID01.059	1	1	-0.001237	1	1	1	1.03584	-0.367294
0.03	TCMID01.037	TCMID01.059	TCMID01.037-TCMID01.059	0.912935	0.861376	0.087283	0.954486	0.94128	0.967693	0.427294	-0.868208
0.03	TCMID01.038	TCMID01.059	TCMID01.038-TCMID01.059	0.861216	0.937167	0.218248	0.925434	0.897329	0.953538	0.746241	-0.622551
0.03	TCMID01.039	TCMID01.059	TCMID01.039-TCMID01.059	0.760018	0.765751	0.236784	0.863648	0.828758	0.898538	0.33934	-0.93995
0.03	TCMID01.040	TCMID01.059	TCMID01.040-TCMID01.059	0.419826	0.573052	0.592	0.591377	0.518176	0.664578	0.278551	-0.677749
0.03	TCMID01.041	TCMID01.059	TCMID01.041-TCMID01.059	0.876953	0.742053	0.134602	0.934443	0.914262	0.954624	0.478052	-0.569877
0.03	TCMID01.042	TCMID01.059	TCMID01.042-TCMID01.059	0.542322	0.756757	0.470146	0.703254	0.631824	0.774684	0.32362	-1.0399
0.03	TCMID01.043	TCMID01.059	TCMID01.043-TCMID01.059	0.919856	0.879625	0.082809	0.958255	0.940687	0.975824	0.455778	-1.0306
0.03	TCMID01.044	TCMID01.059	TCMID01.044-TCMID01.059	0.247364	0.694751	0.833919	0.396618	0.295913	0.497324	0.251905	-0.731635
0.03	TCMID01.045	TCMID01.059	TCMID01.045-TCMID01.059	0.917912	0.784872	0.097771	0.9572	0.939406	0.974993	0.557927	-0.737082
0.03	TCMID01.046	TCMID01.059	TCMID01.046-TCMID01.059	0.970736	0.865534	0.031858	0.985151	0.980114	0.990187	0.544653	-0.830196
0.03	TCMID01.047	TCMID01.059	TCMID01.047-TCMID01.059	0.596513	0.718462	0.402551	0.747269	0.685309	0.80923	0.308886	-1.02955
0.03	TCMID01.048	TCMID01.059	TCMID01.048-TCMID01.059	0.757273	0.695685	0.241216	0.861873	0.826653	0.897093	0.353051	-0.896341
0.03	TCMID01.049	TCMID01.059	TCMID01.049-TCMID01.059	0.913451	0.839308	0.087684	0.954768	0.934743	0.974792	0.436381	-0.97424
0.03	TCMID01.050	TCMID01.059	TCMID01.050-TCMID01.059	0.248071	0.579779	0.891145	0.397527	0.291457	0.503597	0.279469	-0.909451
0.03	TCMID01.052	TCMID01.059	TCMID01.052-TCMID01.059	0.700139	0.771084	0.29995	0.823625	0.777367	0.869884	0.344126	-0.86322
0.03	TCMID01.053	TCMID01.059	TCMID01.053-TCMID01.059	0.911098	0.786787	0.093831	0.953481	0.940948	0.966015	0.466888	-0.798362
0.03	TCMID01.054	TCMID01.059	TCMID01.054-TCMID01.059	0.750743	0.712949	0.248919	0.857628	0.819942	0.895314	0.35773	-0.658472
0.03	TCMID01.055	TCMID01.059	TCMID01.055-TCMID01.059	0.753218	0.697105	0.249262	0.85924	0.823253	0.895228	0.37139	-0.930854
0.03	TCMID01.056	TCMID01.059	TCMID01.056-TCMID01.059	0.248487	0.606946	0.882052	0.398061	0.291553	0.50457	0.275836	-1.04506
0.03	TCMID01.057	TCMID01.059	TCMID01.057-TCMID01.059	0.610826	0.674115	0.389989	0.758401	0.695761	0.821041	0.319809	-0.682189
0.03	TCMID01.058	TCMID01.059	TCMID01.058-TCMID01.059	0.400808	0.548803	0.625834	0.572253	0.489126	0.65538	0.287938	-0.720028
0.03	TCMID01.001	TCMID01.060	TCMID01.001-TCMID01.060	0.965506	0.821752	0.036734	0.98245	0.976627	0.988273	0.601302	-0.914514
0.03	TCMID01.002	TCMID01.060	TCMID01.002-TCMID01.060	0.43608	0.643142	0.567588	0.60732	0.541983	0.672656	0.321168	-1.07981
0.03	TCMID01.003	TCMID01.060	TCMID01.003-TCMID01.060	0.751148	0.789077	0.247621	0.857892	0.823345	0.892439	0.373227	-1.37895
0.03	TCMID01.004	TCMID01.060	TCMID01.004-TCMID01.060	0.87518	0.819043	0.122364	0.933436	0.917238	0.949633	0.437475	-1.15015
0.03	TCMID01.005	TCMID01.060	TCMID01.005-TCMID01.060	0.894393	0.838972	0.103287	0.944253	0.926903	0.961603	0.447584	-1.24419
0.03	TCMID01.006	TCMID01.060	TCMID01.006-TCMID01.060	0.945285	0.80779	0.059418	0.971873	0.964512	0.979233	0.594638	-1.37871
0.03	TCMID01.007	TCMID01.060	TCMID01.007-TCMID01.060	0.778574	0.764286	0.219038	0.875504	0.843478	0.90753	0.390551	-1.05506
0.03	TCMID01.008	TCMID01.060	TCMID01.008-TCMID01.060	0.769904	0.72973	0.22759	0.869995	0.844015	0.895975	0.397711	-1.1154
0.03	TCMID01.009	TCMID01.060	TCMID01.009-TCMID01.060	0.422564	0.571852	0.584595	0.594087	0.516379	0.671796	0.272283	-1.43151
0.03	TCMID01.010	TCMID01.060	TCMID01.010-TCMID01.060	0.012041	0.366408	0.988241	0.023796	0.010319	0.037273	0.049136	-0.847522
0.03	TCMID01.011	TCMID01.060	TCMID01.011-TCMID01.060	0.482304	0.621424	0.516951	0.650749	0.582311	0.719188	0.323657	-0.82205
0.03	TCMID01.012	TCMID01.060	TCMID01.012-TCMID01.060	0.555458	0.769332	0.474235	0.714205	0.658318	0.770092	0.420496	-1.16519
0.03	TCMID01.013	TCMID01.060	TCMID01.013-TCMID01.060	0.474441	0.636364	0.542728	0.643553	0.575012	0.712095	0.362334	-0.923673
0.03	TCMID01.014	TCMID01.060	TCMID01.014-TCMID01.060	0.889926	0.759191	0.118086	0.941757	0.929956	0.953559	0.550948	-1.16668
0.03	TCMID01.015	TCMID01.060	TCMID01.015-TCMID01.060	0.7689	0.765926	0.228889	0.869354	0.836812	0.901896	0.385785	-1.07864
0.03	TCMID01.016	TCMID01.060	TCMID01.016-TCMID01.060	0.77795	0.756913	0.228924	0.875109	0.845388	0.90483	0.35169	-1.1688
0.03	TCMID01.018	TCMID01.060	TCMID01.018-TCMID01.060	0.566965	0.73879	0.442002	0.723648	0.672169	0.775126	0.30873	-1.50624
0.03	TCMID01.019	TCMID01.060	TCMID01.019-TCMID01.060	0.805647	0.762335	0.19243	0.892364	0.863783	0.920944	0.38817	-1.26246
0.03	TCMID01.020	TCMID01.060	TCMID01.020-TCMID01.060	0.905176	0.793243	0.092506	0.950228	0.936641	0.963815	0.451866	-1.30706
0.03	TCMID01.021	TCMID01.060	TCMID01.021-TCMID01.060	0.774394	0.757039	0.223521	0.872854	0.839579	0.906129	0.409798	-0.990749
0.03	TCMID01.022	TCMID01.060	TCMID01.022-TCMID01.060	0.967495	0.846793	0.030412	0.983479	0.97844	0.988518	0.492064	-0.975946
0.03	TCMID01.023	TCMID01.060	TCMID01.023-TCMID01.060	0.890577	0.91115	0.107993	0.942122	0.927629	0.956615	0.391938	-1.56452
0.03	TCMID01.024	TCMID01.060	TCMID01.024-TCMID01.060	0.488218	0.644725	0.513489	0.656111	0.588323	0.723899	0.335796	-0.987884
0.03	TCMID01.025	TCMID01.060	TCMID01.025-TCMID01.060	0.557021	0.780332	0.449568	0.715496	0.64862	0.782372	0.375561	-0.515358
0.03	TCMID01.026	TCMID01.060	TCMID01.026-TCMID01.060	0.479797	0.607312	0.520861	0.648464	0.584911	0.712016	0.329074	-0.926067
0.03	TCMID01.027	TCMID01.060	TCMID01.027-TCMID01.060	0.926335	0.792466	0.070834	0.961759	0.950038	0.97348	0.445593	-1.01637
0.03	TCMID01.028	TCMID01.060	TCMID01.028-TCMID01.060	0.635046	0.660563	0.363164	0.776793	0.727921	0.825665	0.353497	-1.47028
0.03	TCMID01.029	TCMID01.060	TCMID01.029-TCMID01.060	0.935289	0.845324	0.061596	0.966563	0.955131	0.977995	0.426027	-0.853975
0.03	TCMID01.030	TCMID01.060	TCMID01.030-TCMID01.060	0.914872	0.781288	0.083391	0.955544	0.943638	0.96745	0.467597	-1.04596
0.03	TCMID01.031	TCMID01.060	TCMID01.031-TCMID01.060	0.677729	0.721844	0.321818	0.807912	0.762992	0.852832	0.354184	-1.07967
0.03	TCMID01.032	TCMID01.060	TCMID01.032-TCMID01.060	0.865942	0.836066	0.163937	0.928155	0.906561	0.949749	0.65483	-1.02695
0.03	TCMID01.033	TCMID01.060	TCMID01.033-TCMID01.060	0.804464	0.728119	0.200818	0.891638	0.867352	0.915924	0.474327	-1.11228
0.03	TCMID01.034	TCMID01.060	TCMID01.034-TCMID01.060	0.963838	0.890614	0.037545	0.981586	0.975063	0.988109	0.577506	-1.13231
0.03	TCMID01.036	TCMID01.060	TCMID01.036-TCMID01.060	1	1	-0.001041	1	1	1	1.05015	-0.586554
0.03	TCMID01.037	TCMID01.060	TCMID01.037-TCMID01.060	0.811104	0.785956	0.187587	0.895701	0.875049	0.916353	0.431759	-1.0351
0.03	TCMID01.038	TCMID01.060	TCMID01.038-TCMID01.060	0.91893	0.952739	0.111753	0.957752	0.940488	0.975017	0.788424	-0.782971
0.03	TCMID01.039	TCMID01.060	TCMID01.039-TCMID01.060	0.827987	0.811748	0.170502	0.9059	0.881291	0.930509	0.387497	-1.26607
0.03	TCMID01.040	TCMID01.060	TCMID01.040-TCMID01.060	0.06497	0.408671	0.935664	0.122013	0.076326	0.1677	0.118094	-0.825914
0.03	TCMID01.041	TCMID01.060	TCMID01.041-TCMID01.060	0.912299	0.785266	0.089524	0.954138	0.939693	0.968584	0.514748	-0.827385
0.03	TCMID01.042	TCMID01.060	TCMID01.042-TCMID01.060	0.692038	0.807981	0.306822	0.817993	0.775266	0.860721	0.392798	-1.37622
0.03	TCMID01.043	TCMID01.060	TCMID01.043-TCMID01.060	0.98207	0.91099	0.015667	0.990954	0.987242	0.994666	0.501084	-1.45169
0.03	TCMID01.044	TCMID01.060	TCMID01.044-TCMID01.060	0.520476	0.756007	0.498646	0.684622	0.617943	0.751301	0.386067	-1.00668
0.03	TCMID01.045	TCMID01.060	TCMID01.045-TCMID01.060	0.963842	0.813119	0.038397	0.981588	0.976416	0.98676	0.596336	-1.08308
0.03	TCMID01.046	TCMID01.060	TCMID01.046-TCMID01.060	0.961423	0.880353	0.039774	0.980332	0.973704	0.986961	0.56788	-1.13019
0.03	TCMID01.047	TCMID01.060	TCMID01.047-TCMID01.060	0.73725	0.774915	0.261067	0.848755	0.812157	0.885353	0.374057	-1.35961
0.03	TCMID01.048	TCMID01.060	TCMID01.048-TCMID01.060	0.854836	0.78877	0.14246	0.921738	0.901274	0.942202	0.407688	-1.23041
0.03	TCMID01.049	TCMID01.060	TCMID01.049-TCMID01.060	0.952541	0.884146	0.045217	0.975694	0.964693	0.986694	0.476443	-1.2298
0.03	TCMID01.050	TCMID01.060	TCMID01.050-TCMID01.060	0.492047	0.634976	0.554312	0.65956	0.590495	0.728624	0.411823	-1.36873
0.03	TCMID01.052	TCMID01.060	TCMID01.052-TCMID01.060	0.587372	0.695626	0.410883	0.740056	0.692755	0.787357	0.341869	-1.03099
0.03	TCMID01.053	TCMID01.060	TCMID01.053-TCMID01.060	0.921177	0.843397	0.07877	0.958972	0.945103	0.97284	0.497877	-1.06172
0.03	TCMID01.054	TCMID01.060	TCMID01.054-TCMID01.060	0.850108	0.794097	0.147105	0.918982	0.897465	0.9405	0.412642	-1.09552
0.03	TCMID01.055	TCMID01.060	TCMID01.055-TCMID01.060	0.800484	0.729304	0.197121	0.889187	0.862519	0.915855	0.412881	-1.10507
0.03	TCMID01.056	TCMID01.060	TCMID01.056-TCMID01.060	0.493563	0.650485	0.548644	0.66092	0.591549	0.730291	0.40725	-1.21658
0.03	TCMID01.057	TCMID01.060	TCMID01.057-TCMID01.060	0.767228	0.756605	0.230377	0.868284	0.834184	0.902384	0.389048	-1.03411
0.03	TCMID01.058	TCMID01.060	TCMID01.058-TCMID01.060	0.614344	0.547978	0.387293	0.761107	0.710289	0.811925	0.381325	-0.756176
0.03	TCMID01.059	TCMID01.060	TCMID01.059-TCMID01.060	0.401394	0.504915	0.605939	0.57285	0.491346	0.654353	0.26562	-1.1488
0.03	TCMID01.001	TCMID01.061	TCMID01.001-TCMID01.061	0.956037	0.868421	0.049505	0.977525	0.969182	0.985867	0.584072	-0.482615
0.03	TCMID01.002	TCMID01.061	TCMID01.002-TCMID01.061	0.436548	0.764895	0.576589	0.607773	0.529801	0.685745	0.309116	-0.495947
0.03	TCMID01.003	TCMID01.061	TCMID01.003-TCMID01.061	0.506329	0.750938	0.491707	0.672269	0.608105	0.736433	0.291477	-0.896382
0.03	TCMID01.004	TCMID01.061	TCMID01.004-TCMID01.061	0.769983	0.800122	0.230178	0.870045	0.841718	0.898372	0.39343	-0.60191
0.03	TCMID01.005	TCMID01.061	TCMID01.005-TCMID01.061	0.922509	0.873563	0.075671	0.959693	0.941996	0.97739	0.436284	-0.782859
0.03	TCMID01.006	TCMID01.061	TCMID01.006-TCMID01.061	0.890966	0.810134	0.125979	0.942339	0.926927	0.957752	0.563513	-1.02451
0.03	TCMID01.007	TCMID01.061	TCMID01.007-TCMID01.061	0.605125	0.714035	0.392997	0.753991	0.695633	0.81235	0.328431	-0.693525
0.03	TCMID01.008	TCMID01.061	TCMID01.008-TCMID01.061	0.565926	0.751656	0.433957	0.722801	0.673241	0.772361	0.326002	-0.799339
0.03	TCMID01.009	TCMID01.061	TCMID01.009-TCMID01.061	0.213785	0.609174	0.787808	0.352262	0.252234	0.452289	0.183668	-1.07602
0.03	TCMID01.010	TCMID01.061	TCMID01.010-TCMID01.061	0.471361	0.694268	0.528168	0.640714	0.57882	0.702609	0.293576	-0.805809
0.03	TCMID01.011	TCMID01.061	TCMID01.011-TCMID01.061	0.062658	0.534346	0.947427	0.117927	0.031947	0.203908	0.111816	-0.252317
0.03	TCMID01.012	TCMID01.061	TCMID01.012-TCMID01.061	0.246744	0.79103	0.835745	0.395821	0.293937	0.497705	0.272377	-0.608084
0.03	TCMID01.013	TCMID01.061	TCMID01.013-TCMID01.061	0.387293	0.677419	0.651342	0.558343	0.461506	0.65518	0.316755	-0.409224
0.03	TCMID01.014	TCMID01.061	TCMID01.014-TCMID01.061	0.929493	0.863257	0.077915	0.963458	0.954145	0.972771	0.548298	-0.81342
0.03	TCMID01.015	TCMID01.061	TCMID01.015-TCMID01.061	0.659825	0.724771	0.337837	0.795054	0.744395	0.845713	0.340689	-0.383618
0.03	TCMID01.016	TCMID01.061	TCMID01.016-TCMID01.061	0.639865	0.749807	0.364923	0.780388	0.728575	0.8322	0.300725	-0.57371
0.03	TCMID01.018	TCMID01.061	TCMID01.018-TCMID01.061	0.44987	0.766323	0.553002	0.620566	0.553086	0.688046	0.260167	-1.02014
0.03	TCMID01.019	TCMID01.061	TCMID01.019-TCMID01.061	0.637007	0.745547	0.360481	0.778258	0.72631	0.830206	0.328467	-0.666969
0.03	TCMID01.020	TCMID01.061	TCMID01.020-TCMID01.061	0.835529	0.798361	0.164516	0.910396	0.886173	0.934619	0.4168	-0.747699
0.03	TCMID01.021	TCMID01.061	TCMID01.021-TCMID01.061	0.507696	0.684639	0.495882	0.673472	0.602378	0.744567	0.318019	-0.256506
0.03	TCMID01.022	TCMID01.061	TCMID01.022-TCMID01.061	0.943932	0.897472	0.055391	0.971157	0.960697	0.981617	0.468579	-0.560271
0.03	TCMID01.023	TCMID01.061	TCMID01.023-TCMID01.061	0.808103	0.912688	0.189358	0.893868	0.87236	0.915377	0.353728	-0.991552
0.03	TCMID01.024	TCMID01.061	TCMID01.024-TCMID01.061	0.188419	0.559482	0.828102	0.317093	0.229311	0.404874	0.200477	-0.320756
0.03	TCMID01.025	TCMID01.061	TCMID01.025-TCMID01.061	0.513151	0.667304	0.505285	0.678255	0.592247	0.764263	0.347677	0.12717
0.03	TCMID01.026	TCMID01.061	TCMID01.026-TCMID01.061	0.241437	0.605588	0.770659	0.388963	0.298055	0.479871	0.22412	-0.399797
0.03	TCMID01.027	TCMID01.061	TCMID01.027-TCMID01.061	0.838825	0.790759	0.159777	0.912349	0.88794	0.936758	0.406186	-0.620508
0.03	TCMID01.028	TCMID01.061	TCMID01.028-TCMID01.061	0.809943	0.794828	0.18726	0.894993	0.863858	0.926127	0.380889	-1.11625
0.03	TCMID01.029	TCMID01.061	TCMID01.029-TCMID01.061	0.867442	0.814554	0.129345	0.929016	0.904882	0.953151	0.391177	-0.300292
0.03	TCMID01.030	TCMID01.061	TCMID01.030-TCMID01.061	0.799328	0.760462	0.203783	0.888474	0.861352	0.915595	0.420621	-0.54115
0.03	TCMID01.031	TCMID01.061	TCMID01.031-TCMID01.061	0.578135	0.712135	0.419616	0.732681	0.668487	0.796875	0.311136	-0.655287
0.03	TCMID01.032	TCMID01.061	TCMID01.032-TCMID01.061	0.829158	0.853363	0.221867	0.9066	0.876997	0.936204	0.629245	-0.507432
0.03	TCMID01.033	TCMID01.061	TCMID01.033-TCMID01.061	0.899438	0.841599	0.104942	0.947057	0.932011	0.962103	0.485458	-0.673412
0.03	TCMID01.034	TCMID01.061	TCMID01.034-TCMID01.061	0.940067	0.88534	0.066235	0.969108	0.958249	0.979966	0.555601	-0.508086
0.03	TCMID01.036	TCMID01.061	TCMID01.036-TCMID01.061	1	1	-0.001145	1	1	1	1.04171	0.092233
0.03	TCMID01.037	TCMID01.061	TCMID01.037-TCMID01.061	0.933663	0.892521	0.064675	0.965693	0.954293	0.977094	0.445085	-0.448069
0.03	TCMID01.038	TCMID01.061	TCMID01.038-TCMID01.061	0.920851	0.956305	0.116718	0.958795	0.936602	0.980988	0.778881	-0.109693
0.03	TCMID01.039	TCMID01.061	TCMID01.039-TCMID01.061	0.760211	0.784909	0.236875	0.863773	0.827249	0.900297	0.352764	-0.661004
0.03	TCMID01.040	TCMID01.061	TCMID01.040-TCMID01.061	0.578714	0.741935	0.423252	0.733146	0.672376	0.793917	0.337649	-0.481078
0.03	TCMID01.041	TCMID01.061	TCMID01.041-TCMID01.061	0.832956	0.791339	0.178117	0.908866	0.881018	0.936715	0.476672	-0.419812
0.03	TCMID01.042	TCMID01.061	TCMID01.042-TCMID01.061	0.433304	0.765827	0.573736	0.604623	0.527807	0.681438	0.298255	-0.74165
0.03	TCMID01.043	TCMID01.061	TCMID01.043-TCMID01.061	0.938283	0.929969	0.061643	0.968159	0.953438	0.98288	0.472574	-0.975967
0.03	TCMID01.044	TCMID01.061	TCMID01.044-TCMID01.061	0.488535	0.769626	0.548559	0.656397	0.565645	0.747149	0.362321	-0.524963
0.03	TCMID01.045	TCMID01.061	TCMID01.045-TCMID01.061	0.927448	0.803835	0.082652	0.962359	0.952245	0.972472	0.570803	-0.644079
0.03	TCMID01.046	TCMID01.061	TCMID01.046-TCMID01.061	0.940876	0.879518	0.064551	0.969537	0.959503	0.979572	0.546796	-0.708941
0.03	TCMID01.047	TCMID01.061	TCMID01.047-TCMID01.061	0.488297	0.733333	0.509834	0.656182	0.587489	0.724875	0.289916	-0.910202
0.03	TCMID01.048	TCMID01.061	TCMID01.048-TCMID01.061	0.723778	0.762136	0.273667	0.839758	0.80118	0.878335	0.357701	-0.566874
0.03	TCMID01.049	TCMID01.061	TCMID01.049-TCMID01.061	0.951142	0.91989	0.047229	0.97496	0.96121	0.988709	0.45812	-0.772978
0.03	TCMID01.050	TCMID01.061	TCMID01.050-TCMID01.061	0.432726	0.690093	0.645716	0.60406	0.509642	0.698477	0.376181	-0.860178
0.03	TCMID01.052	TCMID01.061	TCMID01.052-TCMID01.061	0.549504	0.760114	0.449305	0.709265	0.651961	0.766569	0.315656	-0.568964
0.03	TCMID01.053	TCMID01.061	TCMID01.053-TCMID01.061	0.891448	0.849238	0.112218	0.942609	0.926536	0.958682	0.473439	-0.64982
0.03	TCMID01.054	TCMID01.061	TCMID01.054-TCMID01.061	0.733498	0.769424	0.264423	0.846264	0.807816	0.884711	0.366016	-0.460584
0.03	TCMID01.055	TCMID01.061	TCMID01.055-TCMID01.061	0.696592	0.759113	0.303537	0.821166	0.778434	0.863898	0.368847	-0.875245
0.03	TCMID01.056	TCMID01.061	TCMID01.056-TCMID01.061	0.440633	0.697124	0.631187	0.611722	0.517321	0.706123	0.37455	-0.74842
0.03	TCMID01.057	TCMID01.061	TCMID01.057-TCMID01.061	0.602659	0.698686	0.395634	0.752074	0.689788	0.814359	0.329018	-0.43693
0.03	TCMID01.058	TCMID01.061	TCMID01.058-TCMID01.061	0.391279	0.594406	0.623245	0.562474	0.477093	0.647855	0.292753	-0.481248
0.03	TCMID01.059	TCMID01.061	TCMID01.059-TCMID01.061	0.204919	0.587893	0.796602	0.340137	0.230561	0.449714	0.180004	-0.833386
0.03	TCMID01.060	TCMID01.061	TCMID01.060-TCMID01.061	0.466322	0.611219	0.534397	0.636043	0.56279	0.709297	0.296054	-0.865378
0.03	TCMID01.001	TCMID01.062	TCMID01.001-TCMID01.062	0.980573	0.87013	0.018636	0.990191	0.986808	0.993574	0.644914	-0.580887
0.03	TCMID01.002	TCMID01.062	TCMID01.002-TCMID01.062	0.806087	0.870922	0.192446	0.892634	0.859285	0.925983	0.480322	-0.683587
0.03	TCMID01.003	TCMID01.062	TCMID01.003-TCMID01.062	0.863923	0.862758	0.139974	0.926995	0.903788	0.950201	0.450695	-0.915588
0.03	TCMID01.004	TCMID01.062	TCMID01.004-TCMID01.062	0.940664	0.898286	0.057534	0.969425	0.959698	0.979151	0.502424	-0.793
0.03	TCMID01.005	TCMID01.062	TCMID01.005-TCMID01.062	0.978972	0.881674	0.018761	0.989374	0.985256	0.993492	0.517595	-0.816258
0.03	TCMID01.006	TCMID01.062	TCMID01.006-TCMID01.062	0.960106	0.872679	0.039989	0.979647	0.973489	0.985805	0.637832	-1.19482
0.03	TCMID01.007	TCMID01.062	TCMID01.007-TCMID01.062	0.868229	0.799694	0.133387	0.929467	0.908757	0.950178	0.461759	-0.7963
0.03	TCMID01.008	TCMID01.062	TCMID01.008-TCMID01.062	0.889526	0.867677	0.110279	0.941534	0.92472	0.958347	0.476378	-0.81734
0.03	TCMID01.009	TCMID01.062	TCMID01.009-TCMID01.062	0.794591	0.775835	0.217256	0.88554	0.852221	0.918858	0.422941	-1.20743
0.03	TCMID01.010	TCMID01.062	TCMID01.010-TCMID01.062	0.853162	0.819102	0.148174	0.920764	0.898378	0.94315	0.461994	-0.89041
0.03	TCMID01.011	TCMID01.062	TCMID01.011-TCMID01.062	0.733946	0.813024	0.266963	0.846561	0.80358	0.889543	0.442568	-0.578273
0.03	TCMID01.012	TCMID01.062	TCMID01.012-TCMID01.062	0.729981	0.831589	0.272741	0.843918	0.802056	0.88578	0.518298	-0.400155
0.03	TCMID01.013	TCMID01.062	TCMID01.013-TCMID01.062	0.841121	0.798051	0.157499	0.913705	0.886757	0.940653	0.52396	-0.463486
0.03	TCMID01.014	TCMID01.062	TCMID01.014-TCMID01.062	0.976423	0.910749	0.022458	0.988071	0.984224	0.991918	0.617697	-1.07327
0.03	TCMID01.015	TCMID01.062	TCMID01.015-TCMID01.062	0.908137	0.785374	0.092409	0.951857	0.936914	0.9668	0.46999	-0.549513
0.03	TCMID01.016	TCMID01.062	TCMID01.016-TCMID01.062	0.915133	0.807245	0.092436	0.955686	0.942713	0.96866	0.436983	-0.871018
0.03	TCMID01.018	TCMID01.062	TCMID01.018-TCMID01.062	0.852996	0.839456	0.157648	0.920667	0.89969	0.941644	0.431011	-1.23268
0.03	TCMID01.019	TCMID01.062	TCMID01.019-TCMID01.062	0.887027	0.848552	0.115398	0.940132	0.92045	0.959814	0.458211	-0.852926
0.03	TCMID01.020	TCMID01.062	TCMID01.020-TCMID01.062	0.927041	0.838617	0.071125	0.96214	0.950135	0.974144	0.505137	-0.938198
0.03	TCMID01.021	TCMID01.062	TCMID01.021-TCMID01.062	0.858377	0.852302	0.14095	0.923792	0.898766	0.948818	0.478315	-0.530412
0.03	TCMID01.022	TCMID01.062	TCMID01.022-TCMID01.062	0.9897	0.948492	0.008096	0.994823	0.99247	0.997177	0.544836	-0.773793
0.03	TCMID01.023	TCMID01.062	TCMID01.023-TCMID01.062	0.547291	0.797733	0.486313	0.707418	0.672744	0.742093	0.348694	-1.04463
0.03	TCMID01.024	TCMID01.062	TCMID01.024-TCMID01.062	0.72278	0.685349	0.276545	0.839085	0.796714	0.881457	0.450373	-0.348441
0.03	TCMID01.025	TCMID01.062	TCMID01.025-TCMID01.062	0.890211	0.869754	0.107828	0.941917	0.919352	0.964482	0.519264	-0.056759
0.03	TCMID01.026	TCMID01.062	TCMID01.026-TCMID01.062	0.812961	0.815162	0.186149	0.896832	0.867998	0.925666	0.473146	-0.659202
0.03	TCMID01.027	TCMID01.062	TCMID01.027-TCMID01.062	0.954275	0.869202	0.043842	0.976603	0.968293	0.984912	0.501939	-0.76882
0.03	TCMID01.028	TCMID01.062	TCMID01.028-TCMID01.062	0.936025	0.86747	0.063254	0.966956	0.95503	0.978882	0.480292	-1.42041
0.03	TCMID01.029	TCMID01.062	TCMID01.029-TCMID01.062	0.969094	0.911765	0.029189	0.984305	0.977366	0.991243	0.486001	-0.421725
0.03	TCMID01.030	TCMID01.062	TCMID01.030-TCMID01.062	0.947529	0.854569	0.050359	0.973057	0.964403	0.981711	0.52299	-0.842217
0.03	TCMID01.031	TCMID01.062	TCMID01.031-TCMID01.062	0.860515	0.728676	0.143641	0.925029	0.904421	0.945637	0.449471	-0.552102
0.03	TCMID01.032	TCMID01.062	TCMID01.032-TCMID01.062	0.957875	0.870838	0.045625	0.978484	0.971471	0.985497	0.722431	-0.474437
0.03	TCMID01.033	TCMID01.062	TCMID01.033-TCMID01.062	0.967493	0.889401	0.030629	0.983478	0.977621	0.989335	0.564481	-0.910943
0.03	TCMID01.034	TCMID01.062	TCMID01.034-TCMID01.062	0.983424	0.904968	0.015326	0.991643	0.988472	0.994813	0.623811	-0.649241
0.03	TCMID01.036	TCMID01.062	TCMID01.036-TCMID01.062	1	1	-0.000855	1	1	1	1.07353	-0.000859
0.03	TCMID01.037	TCMID01.062	TCMID01.037-TCMID01.062	0.976996	0.920933	0.020754	0.988364	0.983848	0.992881	0.522564	-0.634204
0.03	TCMID01.038	TCMID01.062	TCMID01.038-TCMID01.062	0.986165	0.944633	0.015878	0.993035	0.988754	0.997315	0.846215	-0.139317
0.03	TCMID01.039	TCMID01.062	TCMID01.039-TCMID01.062	0.944326	0.816805	0.055899	0.971366	0.962602	0.98013	0.467076	-0.742783
0.03	TCMID01.040	TCMID01.062	TCMID01.040-TCMID01.062	0.890881	0.81749	0.108158	0.942292	0.924305	0.960279	0.485267	-0.559785
0.03	TCMID01.041	TCMID01.062	TCMID01.041-TCMID01.062	0.939797	0.873311	0.058673	0.968964	0.957674	0.980254	0.565362	-0.629291
0.03	TCMID01.042	TCMID01.062	TCMID01.042-TCMID01.062	0.806699	0.822847	0.19269	0.893009	0.862264	0.923753	0.468962	-0.84592
0.03	TCMID01.043	TCMID01.062	TCMID01.043-TCMID01.062	0.987811	0.954502	0.010027	0.993868	0.990061	0.997676	0.5492	-1.10179
0.03	TCMID01.044	TCMID01.062	TCMID01.044-TCMID01.062	0.877381	0.851078	0.121398	0.934686	0.909728	0.959643	0.542988	-0.540089
0.03	TCMID01.045	TCMID01.062	TCMID01.045-TCMID01.062	0.981949	0.914698	0.017131	0.990892	0.987368	0.994416	0.64115	-0.88034
0.03	TCMID01.046	TCMID01.062	TCMID01.046-TCMID01.062	0.986237	0.921123	0.012323	0.993071	0.99026	0.995881	0.61628	-0.811231
0.03	TCMID01.047	TCMID01.062	TCMID01.047-TCMID01.062	0.856489	0.84671	0.146748	0.922698	0.898238	0.947158	0.452872	-0.931102
0.03	TCMID01.048	TCMID01.062	TCMID01.048-TCMID01.062	0.924467	0.843305	0.075395	0.960751	0.948073	0.973429	0.475047	-0.777445
0.03	TCMID01.049	TCMID01.062	TCMID01.049-TCMID01.062	0.99068	0.961883	0.007034	0.995318	0.992036	0.998601	0.534132	-0.895488
0.03	TCMID01.050	TCMID01.062	TCMID01.050-TCMID01.062	0.846426	0.807265	0.156222	0.916826	0.889686	0.943966	0.577745	-0.80881
0.03	TCMID01.052	TCMID01.062	TCMID01.052-TCMID01.062	0.855287	0.879518	0.146233	0.922	0.897609	0.94639	0.46116	-0.740467
0.03	TCMID01.053	TCMID01.062	TCMID01.053-TCMID01.062	0.969516	0.908127	0.028479	0.984522	0.978765	0.990279	0.555921	-0.620971
0.03	TCMID01.054	TCMID01.062	TCMID01.054-TCMID01.062	0.931461	0.846154	0.067716	0.964514	0.952879	0.97615	0.482531	-0.607723
0.03	TCMID01.055	TCMID01.062	TCMID01.055-TCMID01.062	0.896833	0.822378	0.102228	0.945611	0.928726	0.962496	0.485322	-0.936468
0.03	TCMID01.056	TCMID01.062	TCMID01.056-TCMID01.062	0.851771	0.808889	0.150092	0.919953	0.893104	0.946802	0.573177	-0.78369
0.03	TCMID01.057	TCMID01.062	TCMID01.057-TCMID01.062	0.851653	0.766638	0.150268	0.919884	0.896133	0.943635	0.458604	-0.516191
0.03	TCMID01.058	TCMID01.062	TCMID01.058-TCMID01.062	0.848069	0.796407	0.150271	0.917789	0.893939	0.94164	0.492803	-0.557414
0.03	TCMID01.059	TCMID01.062	TCMID01.059-TCMID01.062	0.791357	0.744888	0.220556	0.883528	0.849053	0.918003	0.422383	-0.872179
0.03	TCMID01.060	TCMID01.062	TCMID01.060-TCMID01.062	0.853013	0.792013	0.147589	0.920677	0.897205	0.944148	0.466647	-1.06326
0.03	TCMID01.061	TCMID01.062	TCMID01.061-TCMID01.062	0.761987	0.749469	0.246008	0.864918	0.825907	0.903928	0.425523	-0.451644
0.03	TCMID01.001	TCMID01.063	TCMID01.001-TCMID01.063	0.209044	0.495533	0.837939	0.345801	0.266071	0.425531	0.292152	-0.532576
0.03	TCMID01.002	TCMID01.063	TCMID01.002-TCMID01.063	0.255305	0.534599	0.744107	0.406762	0.334913	0.47861	0.262722	-0.503219
0.03	TCMID01.003	TCMID01.063	TCMID01.003-TCMID01.063	0.566531	0.591647	0.44554	0.723293	0.673916	0.772671	0.35245	-0.891445
0.03	TCMID01.004	TCMID01.063	TCMID01.004-TCMID01.063	0.100434	0.49311	0.902368	0.182535	0.132038	0.233032	0.159246	-0.44067
0.03	TCMID01.005	TCMID01.063	TCMID01.005-TCMID01.063	0.211521	0.47918	0.789355	0.349183	0.285897	0.412468	0.233519	-0.643597
0.03	TCMID01.006	TCMID01.063	TCMID01.006-TCMID01.063	0.906485	0.741935	0.097515	0.950949	0.94049	0.961408	0.60806	-0.805108
0.03	TCMID01.007	TCMID01.063	TCMID01.007-TCMID01.063	0.332498	0.562378	0.6789	0.49906	0.422359	0.575761	0.276377	-0.687398
0.03	TCMID01.008	TCMID01.063	TCMID01.008-TCMID01.063	0.782041	0.738538	0.217996	0.877692	0.853332	0.902052	0.432568	-0.774548
0.03	TCMID01.009	TCMID01.063	TCMID01.009-TCMID01.063	0.683859	0.702903	0.329854	0.812252	0.771103	0.853401	0.378297	-1.03259
0.03	TCMID01.010	TCMID01.063	TCMID01.010-TCMID01.063	0.752235	0.708426	0.2491	0.858601	0.829561	0.88764	0.419837	-0.782443
0.03	TCMID01.011	TCMID01.063	TCMID01.011-TCMID01.063	0.502475	0.668546	0.498156	0.668863	0.609801	0.727925	0.355144	-0.557689
0.03	TCMID01.012	TCMID01.063	TCMID01.012-TCMID01.063	0.443788	0.675207	0.569915	0.614755	0.551913	0.677596	0.39532	-0.646119
0.03	TCMID01.013	TCMID01.063	TCMID01.013-TCMID01.063	0.719578	0.597633	0.280915	0.836924	0.801368	0.87248	0.47271	-0.042296
0.03	TCMID01.014	TCMID01.063	TCMID01.014-TCMID01.063	0.202693	0.620286	0.828084	0.337065	0.264259	0.409871	0.275665	-0.610161
0.03	TCMID01.015	TCMID01.063	TCMID01.015-TCMID01.063	0.632493	0.685348	0.373368	0.77488	0.729475	0.820284	0.379232	-0.547998
0.03	TCMID01.016	TCMID01.063	TCMID01.016-TCMID01.063	0.725632	0.718861	0.299345	0.841005	0.807038	0.874971	0.374042	-0.653426
0.03	TCMID01.018	TCMID01.063	TCMID01.018-TCMID01.063	0.599273	0.706755	0.426409	0.749432	0.703944	0.79492	0.347868	-1.04742
0.03	TCMID01.019	TCMID01.063	TCMID01.019-TCMID01.063	0.692089	0.677707	0.314864	0.818029	0.780212	0.855846	0.390952	-0.540534
0.03	TCMID01.020	TCMID01.063	TCMID01.020-TCMID01.063	0.108317	0.417753	0.892685	0.195462	0.132952	0.257971	0.16762	-0.693784
0.03	TCMID01.021	TCMID01.063	TCMID01.021-TCMID01.063	0.648096	0.673945	0.351611	0.786479	0.741534	0.831424	0.403068	-0.459052
0.03	TCMID01.022	TCMID01.063	TCMID01.022-TCMID01.063	0.94814	0.858953	0.049666	0.97338	0.965096	0.981663	0.518988	-0.66193
0.03	TCMID01.023	TCMID01.063	TCMID01.023-TCMID01.063	0.689063	0.743776	0.326484	0.815912	0.79386	0.837963	0.37704	-0.875356
0.03	TCMID01.024	TCMID01.063	TCMID01.024-TCMID01.063	0.437749	0.517742	0.561434	0.608937	0.54396	0.673914	0.340451	-0.453327
0.03	TCMID01.025	TCMID01.063	TCMID01.025-TCMID01.063	0.759899	0.849015	0.238609	0.863571	0.821333	0.905809	0.46703	-0.092518
0.03	TCMID01.026	TCMID01.063	TCMID01.026-TCMID01.063	0.668948	0.613184	0.329793	0.801641	0.763603	0.839678	0.416658	-0.568861
0.03	TCMID01.027	TCMID01.063	TCMID01.027-TCMID01.063	0.863139	0.785436	0.135233	0.926543	0.907904	0.945181	0.462814	-0.614288
0.03	TCMID01.028	TCMID01.063	TCMID01.028-TCMID01.063	0.172781	0.534494	0.841322	0.294652	0.232951	0.356353	0.199605	-1.15556
0.03	TCMID01.029	TCMID01.063	TCMID01.029-TCMID01.063	0.869964	0.808528	0.130104	0.930461	0.910883	0.950038	0.445245	-0.39535
0.03	TCMID01.030	TCMID01.063	TCMID01.030-TCMID01.063	0.856882	0.743388	0.141019	0.922926	0.905607	0.940244	0.483494	-0.603863
0.03	TCMID01.031	TCMID01.063	TCMID01.031-TCMID01.063	0.581063	0.620358	0.430721	0.735029	0.683328	0.786729	0.356657	-0.576539
0.03	TCMID01.032	TCMID01.063	TCMID01.032-TCMID01.063	0.659107	0.707029	0.388631	0.794532	0.754872	0.834192	0.590483	-0.559675
0.03	TCMID01.033	TCMID01.063	TCMID01.033-TCMID01.063	0.884151	0.786452	0.11492	0.938514	0.924272	0.952756	0.526472	-0.620943
0.03	TCMID01.034	TCMID01.063	TCMID01.034-TCMID01.063	0.949729	0.859801	0.050644	0.974216	0.966429	0.982004	0.600624	-0.497371
0.03	TCMID01.036	TCMID01.063	TCMID01.036-TCMID01.063	1	1	-0.000903	1	1	1	1.06612	-0.144481
0.03	TCMID01.037	TCMID01.063	TCMID01.037-TCMID01.063	0.886336	0.784153	0.111491	0.939744	0.926842	0.952646	0.483406	-0.567856
0.03	TCMID01.038	TCMID01.063	TCMID01.038-TCMID01.063	0.689469	0.769192	0.393329	0.816196	0.781878	0.850514	0.699793	-0.260617
0.03	TCMID01.039	TCMID01.063	TCMID01.039-TCMID01.063	0.844683	0.753886	0.158616	0.915803	0.895618	0.935989	0.426319	-0.703292
0.03	TCMID01.040	TCMID01.063	TCMID01.040-TCMID01.063	0.787404	0.69961	0.211538	0.881058	0.854966	0.907151	0.442321	-0.511284
0.03	TCMID01.041	TCMID01.063	TCMID01.041-TCMID01.063	0.123611	0.439943	0.887227	0.220025	0.149229	0.290821	0.200204	-0.380776
0.03	TCMID01.042	TCMID01.063	TCMID01.042-TCMID01.063	0.428872	0.572043	0.571195	0.600294	0.536621	0.663967	0.331845	-0.649024
0.03	TCMID01.043	TCMID01.063	TCMID01.043-TCMID01.063	0.915647	0.897128	0.082369	0.955966	0.942929	0.969004	0.514849	-0.88662
0.03	TCMID01.044	TCMID01.063	TCMID01.044-TCMID01.063	0.879018	0.741163	0.120455	0.935614	0.918946	0.952282	0.530519	-0.559288
0.03	TCMID01.045	TCMID01.063	TCMID01.045-TCMID01.063	0.935122	0.83858	0.066893	0.966473	0.956698	0.976248	0.613714	-0.458285
0.03	TCMID01.046	TCMID01.063	TCMID01.046-TCMID01.063	0.955135	0.858057	0.044679	0.977053	0.969968	0.984137	0.593869	-0.612192
0.03	TCMID01.047	TCMID01.063	TCMID01.047-TCMID01.063	0.532774	0.581569	0.477625	0.695176	0.641557	0.748796	0.345152	-0.794767
0.03	TCMID01.048	TCMID01.063	TCMID01.048-TCMID01.063	0.110173	0.408728	0.907414	0.19848	0.140338	0.256621	0.158579	-0.427904
0.03	TCMID01.049	TCMID01.063	TCMID01.049-TCMID01.063	0.197846	0.675336	0.801675	0.330336	0.261653	0.399019	0.232033	-0.78243
0.03	TCMID01.050	TCMID01.063	TCMID01.050-TCMID01.063	0.855772	0.754453	0.1486	0.922281	0.902925	0.941637	0.569129	-0.613352
0.03	TCMID01.052	TCMID01.063	TCMID01.052-TCMID01.063	0.17271	0.457778	0.839639	0.294549	0.238207	0.350891	0.200516	-0.534902
0.03	TCMID01.053	TCMID01.063	TCMID01.053-TCMID01.063	0.870835	0.800977	0.127861	0.930959	0.914112	0.947806	0.5136	-0.594626
0.03	TCMID01.054	TCMID01.063	TCMID01.054-TCMID01.063	0.122537	0.429471	0.889702	0.218321	0.153899	0.282744	0.169374	-0.406976
0.03	TCMID01.055	TCMID01.063	TCMID01.055-TCMID01.063	0.045573	0.357532	0.959871	0.087174	0.049642	0.124706	0.10605	-0.823875
0.03	TCMID01.056	TCMID01.063	TCMID01.056-TCMID01.063	0.864703	0.762238	0.138563	0.927443	0.908942	0.945944	0.565518	-0.674986
0.03	TCMID01.057	TCMID01.063	TCMID01.057-TCMID01.063	0.538435	0.646377	0.467901	0.699978	0.644235	0.75572	0.352748	-0.514107
0.03	TCMID01.058	TCMID01.063	TCMID01.058-TCMID01.063	0.768348	0.767241	0.229766	0.869001	0.836812	0.901189	0.4559	-0.494092
0.03	TCMID01.059	TCMID01.063	TCMID01.059-TCMID01.063	0.677516	0.7424	0.336312	0.807761	0.760784	0.854739	0.376831	-0.783636
0.03	TCMID01.060	TCMID01.063	TCMID01.060-TCMID01.063	0.747627	0.757193	0.252835	0.855591	0.821967	0.889215	0.423087	-1.04324
0.03	TCMID01.061	TCMID01.063	TCMID01.061-TCMID01.063	0.575159	0.732189	0.435059	0.730287	0.67206	0.788514	0.357149	-0.536534
0.03	TCMID01.062	TCMID01.063	TCMID01.062-TCMID01.063	0.849717	0.779445	0.148544	0.918753	0.895026	0.942481	0.495635	-0.633216
0.03	TCMID01.001	TCMID01.064	TCMID01.001-TCMID01.064	0.960792	0.834959	0.038603	0.980004	0.971939	0.988069	0.658391	-1.07641
0.03	TCMID01.002	TCMID01.064	TCMID01.002-TCMID01.064	0.800445	0.790867	0.200003	0.889164	0.859134	0.919193	0.500718	-1.04425
0.03	TCMID01.003	TCMID01.064	TCMID01.003-TCMID01.064	0.834799	0.797753	0.17556	0.909962	0.88609	0.933835	0.467792	-1.46886
0.03	TCMID01.004	TCMID01.064	TCMID01.004-TCMID01.064	0.905579	0.80733	0.094603	0.95045	0.937637	0.963264	0.517184	-1.02193
0.03	TCMID01.005	TCMID01.064	TCMID01.005-TCMID01.064	0.946592	0.861466	0.052302	0.972563	0.962179	0.982948	0.533493	-1.30422
0.03	TCMID01.006	TCMID01.064	TCMID01.006-TCMID01.064	0.954723	0.800604	0.044804	0.976837	0.970678	0.982997	0.656003	-1.44927
0.03	TCMID01.007	TCMID01.064	TCMID01.007-TCMID01.064	0.852362	0.785664	0.1535	0.920298	0.898543	0.942052	0.482028	-1.2649
0.03	TCMID01.008	TCMID01.064	TCMID01.008-TCMID01.064	0.782057	0.77703	0.224625	0.877702	0.85276	0.902643	0.469729	-1.3038
0.03	TCMID01.009	TCMID01.064	TCMID01.009-TCMID01.064	0.185754	0.521707	0.898936	0.313309	0.21673	0.409889	0.216414	-1.52891
0.03	TCMID01.010	TCMID01.064	TCMID01.010-TCMID01.064	0.435462	0.58264	0.589887	0.60672	0.543409	0.670031	0.347426	-1.20341
0.03	TCMID01.011	TCMID01.064	TCMID01.011-TCMID01.064	0.411557	0.61138	0.602547	0.583125	0.510224	0.656025	0.347777	-1.0597
0.03	TCMID01.012	TCMID01.064	TCMID01.012-TCMID01.064	0.51283	0.687554	0.488345	0.677975	0.62531	0.730639	0.450083	-1.24144
0.03	TCMID01.013	TCMID01.064	TCMID01.013-TCMID01.064	0.075902	0.435772	0.92407	0.141095	0.08703	0.19516	0.163781	-0.865091
0.03	TCMID01.014	TCMID01.064	TCMID01.014-TCMID01.064	0.951556	0.798627	0.047396	0.975177	0.967915	0.982439	0.630506	-1.06192
0.03	TCMID01.015	TCMID01.064	TCMID01.015-TCMID01.064	0.804366	0.792494	0.205073	0.891577	0.861685	0.92147	0.46624	-1.11228
0.03	TCMID01.016	TCMID01.064	TCMID01.016-TCMID01.064	0.774327	0.783887	0.262514	0.872812	0.840246	0.905379	0.42719	-1.22662
0.03	TCMID01.018	TCMID01.064	TCMID01.018-TCMID01.064	0.494647	0.69124	0.570215	0.661892	0.609128	0.714655	0.347979	-1.65528
0.03	TCMID01.019	TCMID01.064	TCMID01.019-TCMID01.064	0.874785	0.774862	0.131958	0.933211	0.914453	0.951968	0.480303	-1.16425
0.03	TCMID01.020	TCMID01.064	TCMID01.020-TCMID01.064	0.917709	0.791807	0.081721	0.957089	0.944826	0.969351	0.526675	-1.31167
0.03	TCMID01.021	TCMID01.064	TCMID01.021-TCMID01.064	0.853637	0.771565	0.148165	0.92104	0.898294	0.943787	0.500582	-0.952081
0.03	TCMID01.022	TCMID01.064	TCMID01.022-TCMID01.064	0.975442	0.890136	0.022674	0.987568	0.981957	0.99318	0.56473	-1.1611
0.03	TCMID01.023	TCMID01.064	TCMID01.023-TCMID01.064	0.935455	0.918332	0.069153	0.966651	0.957487	0.975815	0.482798	-1.64077
0.03	TCMID01.024	TCMID01.064	TCMID01.024-TCMID01.064	0.405166	0.654741	0.602438	0.57668	0.486721	0.66664	0.353056	-0.996468
0.03	TCMID01.025	TCMID01.064	TCMID01.025-TCMID01.064	0.240367	0.782828	0.762125	0.387574	0.225764	0.549385	0.281599	-0.574837
0.03	TCMID01.026	TCMID01.064	TCMID01.026-TCMID01.064	0.235087	0.507402	0.778208	0.380681	0.302332	0.459029	0.266622	-1.13529
0.03	TCMID01.027	TCMID01.064	TCMID01.027-TCMID01.064	0.943196	0.793785	0.056199	0.970768	0.96212	0.979416	0.523926	-1.13538
0.03	TCMID01.028	TCMID01.064	TCMID01.028-TCMID01.064	0.929126	0.802659	0.072246	0.963261	0.951347	0.975175	0.504063	-1.61361
0.03	TCMID01.029	TCMID01.064	TCMID01.029-TCMID01.064	0.950913	0.832293	0.049454	0.974839	0.966371	0.983307	0.5074	-0.864963
0.03	TCMID01.030	TCMID01.064	TCMID01.030-TCMID01.064	0.936997	0.777644	0.061605	0.967474	0.95846	0.976488	0.543866	-1.02344
0.03	TCMID01.031	TCMID01.064	TCMID01.031-TCMID01.064	0.62984	0.744745	0.397088	0.772886	0.718858	0.826913	0.406058	-1.41721
0.03	TCMID01.032	TCMID01.064	TCMID01.032-TCMID01.064	0.902682	0.863658	0.103739	0.948852	0.932301	0.965403	0.718484	-1.17045
0.03	TCMID01.033	TCMID01.064	TCMID01.033-TCMID01.064	0.955555	0.834568	0.042655	0.977272	0.970533	0.984012	0.583542	-1.17159
0.03	TCMID01.034	TCMID01.064	TCMID01.034-TCMID01.064	0.976789	0.888591	0.02192	0.988258	0.984175	0.992342	0.642574	-1.12547
0.03	TCMID01.036	TCMID01.064	TCMID01.036-TCMID01.064	1	1	-0.000788	1	1	1	1.08604	-0.556868
0.03	TCMID01.037	TCMID01.064	TCMID01.037-TCMID01.064	0.961505	0.888139	0.036947	0.980375	0.974462	0.986287	0.542879	-1.04906
0.03	TCMID01.038	TCMID01.064	TCMID01.038-TCMID01.064	0.937876	0.944415	0.071954	0.967942	0.954135	0.981749	0.840447	-0.727347
0.03	TCMID01.039	TCMID01.064	TCMID01.039-TCMID01.064	0.7986	0.821378	0.216697	0.888024	0.856377	0.91967	0.453947	-1.36702
0.03	TCMID01.040	TCMID01.064	TCMID01.040-TCMID01.064	0.426937	0.603107	0.588233	0.598397	0.526767	0.670027	0.352682	-0.992446
0.03	TCMID01.041	TCMID01.064	TCMID01.041-TCMID01.064	0.926171	0.803891	0.072162	0.96167	0.949614	0.973727	0.583112	-0.966594
0.03	TCMID01.042	TCMID01.064	TCMID01.042-TCMID01.064	0.788021	0.813579	0.21449	0.881445	0.851197	0.911692	0.485923	-1.49068
0.03	TCMID01.043	TCMID01.064	TCMID01.043-TCMID01.064	0.96244	0.915875	0.035741	0.980861	0.972639	0.989082	0.565574	-1.46718
0.03	TCMID01.044	TCMID01.064	TCMID01.044-TCMID01.064	0.072939	0.561275	0.926985	0.135961	0.102542	0.16938	0.162729	-1.21644
0.03	TCMID01.045	TCMID01.064	TCMID01.045-TCMID01.064	0.963803	0.835077	0.035432	0.981568	0.974658	0.988478	0.655373	-1.1802
0.03	TCMID01.046	TCMID01.064	TCMID01.046-TCMID01.064	0.976745	0.892298	0.021855	0.988236	0.983985	0.992487	0.634454	-1.20828
0.03	TCMID01.047	TCMID01.064	TCMID01.047-TCMID01.064	0.831062	0.780323	0.177982	0.907737	0.883106	0.932369	0.47059	-1.30909
0.03	TCMID01.048	TCMID01.064	TCMID01.048-TCMID01.064	0.892252	0.768771	0.111602	0.943058	0.927796	0.95832	0.491843	-1.12359
0.03	TCMID01.049	TCMID01.064	TCMID01.049-TCMID01.064	0.959992	0.875126	0.038349	0.979588	0.970852	0.988324	0.549903	-1.14937
0.03	TCMID01.050	TCMID01.064	TCMID01.050-TCMID01.064	0.029691	0.409655	0.981108	0.05767	0.021168	0.094172	0.111852	-1.29257
0.03	TCMID01.052	TCMID01.064	TCMID01.052-TCMID01.064	0.844418	0.79261	0.161108	0.915647	0.892934	0.93836	0.48247	-1.07812
0.03	TCMID01.053	TCMID01.064	TCMID01.053-TCMID01.064	0.950604	0.832454	0.047595	0.974676	0.96679	0.982562	0.573323	-0.894146
0.03	TCMID01.054	TCMID01.064	TCMID01.054-TCMID01.064	0.889195	0.766712	0.113785	0.941348	0.925547	0.95715	0.496279	-0.947354
0.03	TCMID01.055	TCMID01.064	TCMID01.055-TCMID01.064	0.880944	0.772698	0.120546	0.936704	0.919394	0.954014	0.505136	-1.29576
0.03	TCMID01.056	TCMID01.064	TCMID01.056-TCMID01.064	0.030278	0.416954	0.978024	0.058777	0.023809	0.093745	0.111787	-1.20116
0.03	TCMID01.057	TCMID01.064	TCMID01.057-TCMID01.064	0.848142	0.791733	0.157609	0.917832	0.894971	0.940693	0.48204	-1.19872
0.03	TCMID01.058	TCMID01.064	TCMID01.058-TCMID01.064	0.495497	0.637795	0.508888	0.662652	0.592808	0.732496	0.394053	-1.01604
0.03	TCMID01.059	TCMID01.064	TCMID01.059-TCMID01.064	0.171136	0.54078	0.91426	0.292257	0.179947	0.404566	0.207858	-1.20567
0.03	TCMID01.060	TCMID01.064	TCMID01.060-TCMID01.064	0.447603	0.597851	0.57299	0.618405	0.541887	0.694923	0.355467	-1.48774
0.03	TCMID01.061	TCMID01.064	TCMID01.061-TCMID01.064	0.344234	0.624161	0.701206	0.512164	0.40205	0.622278	0.301827	-1.05381
0.03	TCMID01.062	TCMID01.064	TCMID01.062-TCMID01.064	0.824728	0.801817	0.174192	0.903946	0.873953	0.93394	0.523245	-1.20674
0.03	TCMID01.063	TCMID01.064	TCMID01.063-TCMID01.064	0.80892	0.750349	0.191144	0.894368	0.867958	0.920778	0.50568	-0.984415
0.03	TCMID01.001	TCMID01.065	TCMID01.001-TCMID01.065	0.878267	0.818058	0.134929	0.935189	0.915928	0.95445	0.572883	-0.493087
0.03	TCMID01.002	TCMID01.065	TCMID01.002-TCMID01.065	0.768698	0.849788	0.231237	0.869225	0.837961	0.900489	0.425691	-0.685134
0.03	TCMID01.003	TCMID01.065	TCMID01.003-TCMID01.065	0.505828	0.677382	0.495089	0.671827	0.617531	0.726124	0.305617	-0.716322
0.03	TCMID01.004	TCMID01.065	TCMID01.004-TCMID01.065	0.68516	0.733659	0.313377	0.813169	0.779177	0.847161	0.386374	-0.722504
0.03	TCMID01.005	TCMID01.065	TCMID01.005-TCMID01.065	0.564234	0.648433	0.435696	0.721419	0.668732	0.774107	0.354868	-0.750669
0.03	TCMID01.006	TCMID01.065	TCMID01.006-TCMID01.065	0.927277	0.799624	0.079769	0.962266	0.952935	0.971597	0.588319	-0.887124
0.03	TCMID01.007	TCMID01.065	TCMID01.007-TCMID01.065	0.250266	0.544222	0.749663	0.40034	0.337902	0.462778	0.220975	-0.5986
0.03	TCMID01.008	TCMID01.065	TCMID01.008-TCMID01.065	0.885713	0.865826	0.111393	0.939393	0.924324	0.954462	0.425748	-0.771465
0.03	TCMID01.009	TCMID01.065	TCMID01.009-TCMID01.065	0.740108	0.767845	0.260798	0.850646	0.81267	0.888622	0.359529	-1.07871
0.03	TCMID01.010	TCMID01.065	TCMID01.010-TCMID01.065	0.839899	0.821076	0.157324	0.912984	0.891858	0.93411	0.40955	-0.851038
0.03	TCMID01.011	TCMID01.065	TCMID01.011-TCMID01.065	0.736948	0.785714	0.261205	0.848555	0.813519	0.883592	0.399342	-0.644401
0.03	TCMID01.012	TCMID01.065	TCMID01.012-TCMID01.065	0.64186	0.716161	0.382154	0.781869	0.743632	0.820107	0.451453	-0.649672
0.03	TCMID01.013	TCMID01.065	TCMID01.013-TCMID01.065	0.671498	0.738686	0.338634	0.803469	0.75547	0.851467	0.430442	-0.444897
0.03	TCMID01.014	TCMID01.065	TCMID01.014-TCMID01.065	0.958162	0.866667	0.043623	0.978634	0.972823	0.984445	0.571012	-0.89474
0.03	TCMID01.015	TCMID01.065	TCMID01.015-TCMID01.065	0.115855	0.352902	0.885263	0.207652	0.150129	0.265175	0.149442	-0.275949
0.03	TCMID01.016	TCMID01.065	TCMID01.016-TCMID01.065	0.434529	0.610329	0.589109	0.605814	0.544803	0.666825	0.262182	-0.496536
0.03	TCMID01.018	TCMID01.065	TCMID01.018-TCMID01.065	0.328408	0.663123	0.687148	0.494439	0.443282	0.545596	0.23441	-0.975988
0.03	TCMID01.019	TCMID01.065	TCMID01.019-TCMID01.065	0.814044	0.816121	0.183878	0.897491	0.870666	0.924316	0.389355	-0.764926
0.03	TCMID01.020	TCMID01.065	TCMID01.020-TCMID01.065	0.807436	0.767956	0.190983	0.89346	0.866403	0.920518	0.426019	-0.87437
0.03	TCMID01.021	TCMID01.065	TCMID01.021-TCMID01.065	0.730351	0.803161	0.267808	0.844165	0.80566	0.88267	0.397242	-0.393637
0.03	TCMID01.022	TCMID01.065	TCMID01.022-TCMID01.065	0.974155	0.923622	0.023632	0.986908	0.981096	0.992721	0.492969	-0.637681
0.03	TCMID01.023	TCMID01.065	TCMID01.023-TCMID01.065	0.927055	0.912608	0.070604	0.962147	0.952983	0.97131	0.398959	-1.16437
0.03	TCMID01.024	TCMID01.065	TCMID01.024-TCMID01.065	0.528467	0.712242	0.473078	0.6915	0.624631	0.758368	0.348761	-0.501719
0.03	TCMID01.025	TCMID01.065	TCMID01.025-TCMID01.065	0.52265	0.89485	0.485014	0.686501	0.566179	0.806822	0.363217	-0.117713
0.03	TCMID01.026	TCMID01.065	TCMID01.026-TCMID01.065	0.693732	0.752768	0.305534	0.819175	0.781537	0.856814	0.394996	-0.634844
0.03	TCMID01.027	TCMID01.065	TCMID01.027-TCMID01.065	0.855279	0.791774	0.142185	0.921995	0.900089	0.943901	0.427365	-0.564061
0.03	TCMID01.028	TCMID01.065	TCMID01.028-TCMID01.065	0.891779	0.830465	0.105267	0.942794	0.924874	0.960714	0.418053	-1.20217
0.03	TCMID01.029	TCMID01.065	TCMID01.029-TCMID01.065	0.755918	0.812847	0.241843	0.860995	0.818506	0.903483	0.382216	-0.373218
0.03	TCMID01.030	TCMID01.065	TCMID01.030-TCMID01.065	0.844858	0.780501	0.154377	0.915906	0.895381	0.936431	0.448599	-0.598144
0.03	TCMID01.031	TCMID01.065	TCMID01.031-TCMID01.065	0.216652	0.559783	0.78711	0.356145	0.293327	0.418963	0.199823	-0.642173
0.03	TCMID01.032	TCMID01.065	TCMID01.032-TCMID01.065	0.319062	0.65632	0.841413	0.483772	0.415579	0.551964	0.397166	-0.581178
0.03	TCMID01.033	TCMID01.065	TCMID01.033-TCMID01.065	0.894193	0.809091	0.107634	0.944141	0.92903	0.959252	0.499368	-0.774612
0.03	TCMID01.034	TCMID01.065	TCMID01.034-TCMID01.065	0.957196	0.883436	0.044895	0.97813	0.970817	0.985443	0.57485	-0.603868
0.03	TCMID01.036	TCMID01.065	TCMID01.036-TCMID01.065	1	1	-0.001046	1	1	1	1.04977	-0.083095
0.03	TCMID01.037	TCMID01.065	TCMID01.037-TCMID01.065	0.825651	0.803071	0.17298	0.9045	0.88458	0.924421	0.434858	-0.546573
0.03	TCMID01.038	TCMID01.065	TCMID01.038-TCMID01.065	0.421768	0.747389	0.807705	0.593301	0.53669	0.649911	0.533826	-0.246107
0.03	TCMID01.039	TCMID01.065	TCMID01.039-TCMID01.065	0.707364	0.751601	0.292514	0.828604	0.789404	0.867804	0.357374	-0.520391
0.03	TCMID01.040	TCMID01.065	TCMID01.040-TCMID01.065	0.741279	0.768638	0.256676	0.851419	0.815365	0.887473	0.398156	-0.44879
0.03	TCMID01.041	TCMID01.065	TCMID01.041-TCMID01.065	0.86301	0.820351	0.141346	0.926469	0.904911	0.948027	0.499963	-0.494414
0.03	TCMID01.042	TCMID01.065	TCMID01.042-TCMID01.065	0.330401	0.598509	0.670858	0.496693	0.435064	0.558322	0.270924	-0.786987
0.03	TCMID01.043	TCMID01.065	TCMID01.043-TCMID01.065	0.95625	0.895364	0.042093	0.977636	0.971034	0.984238	0.493682	-1.00706
0.03	TCMID01.044	TCMID01.065	TCMID01.044-TCMID01.065	0.815297	0.760722	0.190778	0.898252	0.874331	0.922173	0.48252	-0.447543
0.03	TCMID01.045	TCMID01.065	TCMID01.045-TCMID01.065	0.947058	0.832295	0.057252	0.972809	0.964507	0.981112	0.590483	-0.566437
0.03	TCMID01.046	TCMID01.065	TCMID01.046-TCMID01.065	0.962123	0.896373	0.039069	0.980696	0.974366	0.987026	0.567412	-0.65503
0.03	TCMID01.047	TCMID01.065	TCMID01.047-TCMID01.065	0.448233	0.667488	0.551941	0.619006	0.55863	0.679383	0.291051	-0.899996
0.03	TCMID01.048	TCMID01.065	TCMID01.048-TCMID01.065	0.629868	0.709422	0.368489	0.772907	0.726343	0.81947	0.349237	-0.776197
0.03	TCMID01.049	TCMID01.065	TCMID01.049-TCMID01.065	0.690644	0.864078	0.310533	0.817019	0.754626	0.879411	0.405014	-0.715519
0.03	TCMID01.050	TCMID01.065	TCMID01.050-TCMID01.065	0.891204	0.776101	0.117242	0.942472	0.927577	0.957368	0.553596	-0.695472
0.03	TCMID01.052	TCMID01.065	TCMID01.052-TCMID01.065	0.803043	0.832783	0.194331	0.890764	0.865046	0.916483	0.398934	-0.672161
0.03	TCMID01.053	TCMID01.065	TCMID01.053-TCMID01.065	0.902801	0.871981	0.097813	0.948918	0.93325	0.964586	0.492156	-0.748584
0.03	TCMID01.054	TCMID01.065	TCMID01.054-TCMID01.065	0.525116	0.666252	0.473246	0.688624	0.631629	0.745619	0.323667	-0.539945
0.03	TCMID01.055	TCMID01.065	TCMID01.055-TCMID01.065	0.684188	0.679234	0.313889	0.812484	0.773397	0.851571	0.380997	-0.649004
0.03	TCMID01.056	TCMID01.065	TCMID01.056-TCMID01.065	0.890904	0.787555	0.116668	0.942305	0.926812	0.957798	0.5465	-0.803226
0.03	TCMID01.057	TCMID01.065	TCMID01.057-TCMID01.065	0.246333	0.555079	0.753386	0.395293	0.328096	0.462489	0.220001	-0.449565
0.03	TCMID01.058	TCMID01.065	TCMID01.058-TCMID01.065	0.852721	0.815603	0.146211	0.920507	0.898847	0.942166	0.448498	-0.622795
0.03	TCMID01.059	TCMID01.065	TCMID01.059-TCMID01.065	0.719473	0.755521	0.281713	0.836853	0.788838	0.884868	0.35481	-0.828616
0.03	TCMID01.060	TCMID01.065	TCMID01.060-TCMID01.065	0.82869	0.811504	0.168605	0.906321	0.87958	0.933062	0.411979	-1.06246
0.03	TCMID01.061	TCMID01.065	TCMID01.061-TCMID01.065	0.757037	0.820795	0.241245	0.86172	0.820382	0.903058	0.376413	-0.474175
0.03	TCMID01.062	TCMID01.065	TCMID01.062-TCMID01.065	0.928665	0.822354	0.0703	0.963013	0.95105	0.974976	0.48614	-0.550275
0.03	TCMID01.063	TCMID01.065	TCMID01.063-TCMID01.065	0.64074	0.726811	0.361308	0.781038	0.736617	0.825459	0.391025	-0.638459
0.03	TCMID01.064	TCMID01.065	TCMID01.064-TCMID01.065	0.896389	0.84022	0.105581	0.945364	0.928206	0.962523	0.502329	-1.22979
0.03	TCMID01.001	TCMID01.066	TCMID01.001-TCMID01.066	0.918069	0.745567	0.113932	0.957285	0.94423	0.97034	0.540026	-0.653431
0.03	TCMID01.002	TCMID01.066	TCMID01.002-TCMID01.066	0.788965	0.84678	0.238738	0.882035	0.848198	0.915873	0.376543	-0.871137
0.03	TCMID01.003	TCMID01.066	TCMID01.003-TCMID01.066	0.484322	0.670498	0.535614	0.652583	0.592675	0.712492	0.249587	-1.30221
0.03	TCMID01.004	TCMID01.066	TCMID01.004-TCMID01.066	0.684849	0.709712	0.346603	0.81295	0.777896	0.848004	0.332934	-0.90842
0.03	TCMID01.005	TCMID01.066	TCMID01.005-TCMID01.066	0.692605	0.710544	0.341437	0.81839	0.775005	0.861774	0.340258	-0.879741
0.03	TCMID01.006	TCMID01.066	TCMID01.006-TCMID01.066	0.943217	0.820513	0.077996	0.970779	0.96234	0.979218	0.547011	-1.04393
0.03	TCMID01.007	TCMID01.066	TCMID01.007-TCMID01.066	0.309524	0.593591	0.732763	0.472728	0.392816	0.55264	0.207484	-0.854851
0.03	TCMID01.008	TCMID01.066	TCMID01.008-TCMID01.066	0.43777	0.757457	0.6065	0.608957	0.539799	0.678115	0.255071	-1.00937
0.03	TCMID01.009	TCMID01.066	TCMID01.009-TCMID01.066	0.558782	0.678005	0.449701	0.716947	0.65262	0.781275	0.257456	-1.14074
0.03	TCMID01.010	TCMID01.066	TCMID01.010-TCMID01.066	0.751318	0.782503	0.262979	0.858003	0.824296	0.89171	0.32855	-1.02429
0.03	TCMID01.011	TCMID01.066	TCMID01.011-TCMID01.066	0.579461	0.641089	0.462725	0.733745	0.676888	0.790603	0.304839	-0.720575
0.03	TCMID01.012	TCMID01.066	TCMID01.012-TCMID01.066	0.687894	0.816976	0.408391	0.815092	0.774109	0.856074	0.424128	-1.01955
0.03	TCMID01.013	TCMID01.066	TCMID01.013-TCMID01.066	0.617275	0.675042	0.468991	0.763352	0.70738	0.819325	0.36842	-0.62847
0.03	TCMID01.014	TCMID01.066	TCMID01.014-TCMID01.066	0.957057	0.85947	0.055367	0.978058	0.972742	0.983373	0.521589	-1.0843
0.03	TCMID01.015	TCMID01.066	TCMID01.015-TCMID01.066	0.414069	0.572184	0.618345	0.585642	0.512239	0.659044	0.237945	-0.463003
0.03	TCMID01.016	TCMID01.066	TCMID01.016-TCMID01.066	0.056151	0.376963	0.948287	0.106331	0.058245	0.154416	0.07574	-0.546113
0.03	TCMID01.018	TCMID01.066	TCMID01.018-TCMID01.066	0.290968	0.675771	0.71833	0.450775	0.370149	0.531401	0.179946	-0.965269
0.03	TCMID01.019	TCMID01.066	TCMID01.019-TCMID01.066	0.778891	0.773371	0.227228	0.875704	0.84494	0.906469	0.318449	-0.7612
0.03	TCMID01.020	TCMID01.066	TCMID01.020-TCMID01.066	0.83626	0.756366	0.180345	0.91083	0.887763	0.933896	0.375653	-1.06604
0.03	TCMID01.021	TCMID01.066	TCMID01.021-TCMID01.066	0.56263	0.690789	0.481122	0.720106	0.662459	0.777754	0.300065	-0.645462
0.03	TCMID01.022	TCMID01.066	TCMID01.022-TCMID01.066	0.884343	0.829813	0.132435	0.938622	0.921624	0.95562	0.413598	-0.805237
0.03	TCMID01.023	TCMID01.066	TCMID01.023-TCMID01.066	0.880943	0.92508	0.116452	0.936703	0.918868	0.954538	0.319206	-1.38507
0.03	TCMID01.024	TCMID01.066	TCMID01.024-TCMID01.066	0.552555	0.661738	0.505663	0.711801	0.646787	0.776816	0.310191	-0.664676
0.03	TCMID01.025	TCMID01.066	TCMID01.025-TCMID01.066	0.468946	0.751323	0.626019	0.63848	0.538497	0.738462	0.303473	-0.377644
0.03	TCMID01.026	TCMID01.066	TCMID01.026-TCMID01.066	0.418701	0.61931	0.651775	0.590259	0.520506	0.660012	0.265908	-0.694905
0.03	TCMID01.027	TCMID01.066	TCMID01.027-TCMID01.066	0.800381	0.691304	0.215989	0.889124	0.862379	0.915869	0.355067	-0.685877
0.03	TCMID01.028	TCMID01.066	TCMID01.028-TCMID01.066	0.873686	0.814788	0.130099	0.932585	0.913718	0.951453	0.349671	-1.42178
0.03	TCMID01.029	TCMID01.066	TCMID01.029-TCMID01.066	0.685367	0.741935	0.329947	0.813315	0.763926	0.862703	0.306681	-0.623044
0.03	TCMID01.030	TCMID01.066	TCMID01.030-TCMID01.066	0.773357	0.687461	0.257915	0.872196	0.843864	0.900527	0.375338	-0.745187
0.03	TCMID01.031	TCMID01.066	TCMID01.031-TCMID01.066	0.360764	0.641975	0.664843	0.530238	0.446847	0.613628	0.215118	-0.855021
0.03	TCMID01.032	TCMID01.066	TCMID01.032-TCMID01.066	0.620544	0.806546	0.619231	0.765846	0.712756	0.818937	0.521556	-0.641816
0.03	TCMID01.033	TCMID01.066	TCMID01.033-TCMID01.066	0.876222	0.748737	0.149928	0.934028	0.91787	0.950187	0.441885	-0.879911
0.03	TCMID01.034	TCMID01.066	TCMID01.034-TCMID01.066	0.901805	0.789546	0.131686	0.948367	0.933794	0.962941	0.510687	-0.806477
0.03	TCMID01.036	TCMID01.066	TCMID01.036-TCMID01.066	1	1	-0.00156	1	1	1	1.02273	-0.407487
0.03	TCMID01.037	TCMID01.066	TCMID01.037-TCMID01.066	0.855211	0.808636	0.160315	0.921956	0.903982	0.939929	0.384648	-0.822929
0.03	TCMID01.038	TCMID01.066	TCMID01.038-TCMID01.066	0.685936	0.86921	0.599426	0.813715	0.770915	0.856515	0.651938	-0.598277
0.03	TCMID01.039	TCMID01.066	TCMID01.039-TCMID01.066	0.548141	0.632035	0.46528	0.708128	0.650529	0.765727	0.261258	-0.753412
0.03	TCMID01.040	TCMID01.066	TCMID01.040-TCMID01.066	0.684919	0.673913	0.343834	0.812999	0.770264	0.855735	0.328784	-0.658095
0.03	TCMID01.041	TCMID01.066	TCMID01.041-TCMID01.066	0.896184	0.828663	0.127544	0.94525	0.928576	0.961924	0.457556	-0.700752
0.03	TCMID01.042	TCMID01.066	TCMID01.042-TCMID01.066	0.475283	0.714454	0.584853	0.644327	0.57846	0.710195	0.280991	-1.01769
0.03	TCMID01.043	TCMID01.066	TCMID01.043-TCMID01.066	0.957205	0.914483	0.046997	0.978135	0.96911	0.98716	0.436272	-1.14679
0.03	TCMID01.044	TCMID01.066	TCMID01.044-TCMID01.066	0.681584	0.665414	0.395961	0.810645	0.764104	0.857187	0.39554	-0.69899
0.03	TCMID01.045	TCMID01.066	TCMID01.045-TCMID01.066	0.945372	0.808685	0.074373	0.971919	0.963312	0.980525	0.543212	-0.759371
0.03	TCMID01.046	TCMID01.066	TCMID01.046-TCMID01.066	0.906128	0.793722	0.123755	0.950753	0.936939	0.964566	0.502442	-0.802064
0.03	TCMID01.047	TCMID01.066	TCMID01.047-TCMID01.066	0.436293	0.632597	0.59059	0.607527	0.542197	0.672856	0.24085	-1.03078
0.03	TCMID01.048	TCMID01.066	TCMID01.048-TCMID01.066	0.625398	0.659632	0.394101	0.769532	0.721941	0.817123	0.29336	-0.87783
0.03	TCMID01.049	TCMID01.066	TCMID01.049-TCMID01.066	0.778368	0.816092	0.251791	0.875374	0.830354	0.920393	0.375845	-1.01465
0.03	TCMID01.050	TCMID01.066	TCMID01.050-TCMID01.066	0.754714	0.745403	0.333044	0.860213	0.821207	0.899219	0.466096	-0.977978
0.03	TCMID01.052	TCMID01.066	TCMID01.052-TCMID01.066	0.799163	0.831912	0.210782	0.888372	0.859654	0.91709	0.33705	-0.969379
0.03	TCMID01.053	TCMID01.066	TCMID01.053-TCMID01.066	0.870807	0.783784	0.153712	0.930943	0.913605	0.94828	0.429933	-0.932942
0.03	TCMID01.054	TCMID01.066	TCMID01.054-TCMID01.066	0.56486	0.657343	0.463726	0.72193	0.665933	0.777928	0.284675	-0.747056
0.03	TCMID01.055	TCMID01.066	TCMID01.055-TCMID01.066	0.731317	0.653512	0.291547	0.84481	0.80949	0.88013	0.337909	-0.840928
0.03	TCMID01.056	TCMID01.066	TCMID01.056-TCMID01.066	0.743598	0.721555	0.343935	0.852947	0.812607	0.893287	0.455649	-0.934565
0.03	TCMID01.057	TCMID01.066	TCMID01.057-TCMID01.066	0.323193	0.572831	0.719984	0.488504	0.406013	0.570996	0.213057	-0.593173
0.03	TCMID01.058	TCMID01.066	TCMID01.058-TCMID01.066	0.512518	0.714749	0.557231	0.677702	0.611788	0.743615	0.303616	-0.85276
0.03	TCMID01.059	TCMID01.066	TCMID01.059-TCMID01.066	0.517528	0.672161	0.492549	0.682067	0.606076	0.758059	0.248108	-0.996803
0.03	TCMID01.060	TCMID01.066	TCMID01.060-TCMID01.066	0.74284	0.742699	0.274849	0.852448	0.814969	0.889927	0.332448	-1.21234
0.03	TCMID01.061	TCMID01.066	TCMID01.061-TCMID01.066	0.565587	0.71003	0.452398	0.722524	0.656284	0.788764	0.272333	-0.697453
0.03	TCMID01.062	TCMID01.066	TCMID01.062-TCMID01.066	0.90874	0.795745	0.104665	0.952189	0.936772	0.967605	0.42467	-0.852167
0.03	TCMID01.063	TCMID01.066	TCMID01.063-TCMID01.066	0.720344	0.731044	0.319494	0.837442	0.799308	0.875576	0.362679	-0.829736
0.03	TCMID01.064	TCMID01.066	TCMID01.064-TCMID01.066	0.736171	0.769592	0.325216	0.84804	0.804128	0.891951	0.407412	-1.34187
0.03	TCMID01.065	TCMID01.066	TCMID01.065-TCMID01.066	0.446588	0.646893	0.596194	0.617436	0.544503	0.69037	0.257078	-0.686664
0.03	TCMID01.001	TCMID01.067	TCMID01.001-TCMID01.067	0.853311	0.824844	0.150878	0.92085	0.897526	0.944174	0.604801	-0.751135
0.03	TCMID01.002	TCMID01.067	TCMID01.002-TCMID01.067	0.812153	0.87818	0.186581	0.896341	0.865528	0.927154	0.485911	-0.783133
0.03	TCMID01.003	TCMID01.067	TCMID01.003-TCMID01.067	0.51398	0.720461	0.509891	0.678979	0.619842	0.738115	0.35095	-1.10434
0.03	TCMID01.004	TCMID01.067	TCMID01.004-TCMID01.067	0.655237	0.738208	0.347141	0.791714	0.754468	0.828959	0.422837	-0.823383
0.03	TCMID01.005	TCMID01.067	TCMID01.005-TCMID01.067	0.515975	0.660644	0.486855	0.680717	0.621967	0.739468	0.378852	-0.985803
0.03	TCMID01.006	TCMID01.067	TCMID01.006-TCMID01.067	0.911197	0.851016	0.09068	0.953535	0.937946	0.969125	0.624673	-1.25397
0.03	TCMID01.007	TCMID01.067	TCMID01.007-TCMID01.067	0.155574	0.50795	0.873135	0.269258	0.182463	0.356053	0.197251	-0.962769
0.03	TCMID01.008	TCMID01.067	TCMID01.008-TCMID01.067	0.908994	0.931441	0.090685	0.952328	0.936636	0.96802	0.485801	-1.22764
0.03	TCMID01.009	TCMID01.067	TCMID01.009-TCMID01.067	0.7664	0.842795	0.24887	0.867754	0.829641	0.905867	0.419512	-1.5568
0.03	TCMID01.010	TCMID01.067	TCMID01.010-TCMID01.067	0.8663	0.899183	0.13516	0.928361	0.907498	0.949224	0.469716	-1.30439
0.03	TCMID01.011	TCMID01.067	TCMID01.011-TCMID01.067	0.783777	0.840056	0.216996	0.878784	0.844627	0.912941	0.461194	-0.90428
0.03	TCMID01.012	TCMID01.067	TCMID01.012-TCMID01.067	0.658811	0.775432	0.3443	0.794317	0.754812	0.833823	0.495393	-0.946991
0.03	TCMID01.013	TCMID01.067	TCMID01.013-TCMID01.067	0.624263	0.706693	0.374969	0.768672	0.713133	0.824211	0.454499	-0.648678
0.03	TCMID01.014	TCMID01.067	TCMID01.014-TCMID01.067	0.956052	0.916794	0.043261	0.977532	0.970826	0.984238	0.614737	-1.19482
0.03	TCMID01.015	TCMID01.067	TCMID01.015-TCMID01.067	0.265639	0.565066	0.761514	0.41977	0.33888	0.50066	0.256536	-0.581799
0.03	TCMID01.016	TCMID01.067	TCMID01.016-TCMID01.067	0.382754	0.608889	0.699789	0.553611	0.475788	0.631433	0.285645	-0.932998
0.03	TCMID01.018	TCMID01.067	TCMID01.018-TCMID01.067	0.287507	0.704589	0.781642	0.446611	0.38231	0.510911	0.252808	-1.25423
0.03	TCMID01.019	TCMID01.067	TCMID01.019-TCMID01.067	0.821101	0.820097	0.185307	0.901763	0.873524	0.930002	0.445036	-0.861527
0.03	TCMID01.020	TCMID01.067	TCMID01.020-TCMID01.067	0.781112	0.764706	0.218672	0.877106	0.846357	0.907855	0.467462	-0.992156
0.03	TCMID01.021	TCMID01.067	TCMID01.021-TCMID01.067	0.73698	0.816956	0.264559	0.848577	0.806593	0.890561	0.446938	-0.537287
0.03	TCMID01.022	TCMID01.067	TCMID01.022-TCMID01.067	0.972611	0.939148	0.025267	0.986115	0.979383	0.992848	0.544158	-0.955518
0.03	TCMID01.023	TCMID01.067	TCMID01.023-TCMID01.067	0.947115	0.937635	0.054307	0.972839	0.964259	0.98142	0.463342	-1.28689
0.03	TCMID01.024	TCMID01.067	TCMID01.024-TCMID01.067	0.529708	0.685841	0.471479	0.692561	0.616939	0.768183	0.388643	-0.490546
0.03	TCMID01.025	TCMID01.067	TCMID01.025-TCMID01.067	0.435774	0.861592	0.563408	0.607023	0.453676	0.760371	0.366001	-0.283734
0.03	TCMID01.026	TCMID01.067	TCMID01.026-TCMID01.067	0.692203	0.77673	0.308453	0.818109	0.777578	0.858639	0.440155	-0.847021
0.03	TCMID01.027	TCMID01.067	TCMID01.027-TCMID01.067	0.893219	0.843594	0.106096	0.943598	0.925003	0.962194	0.489748	-0.931403
0.03	TCMID01.028	TCMID01.067	TCMID01.028-TCMID01.067	0.903013	0.889712	0.09773	0.949035	0.930738	0.967333	0.476044	-1.48073
0.03	TCMID01.029	TCMID01.067	TCMID01.029-TCMID01.067	0.777425	0.880926	0.228691	0.874777	0.830573	0.91898	0.439305	-0.652392
0.03	TCMID01.030	TCMID01.067	TCMID01.030-TCMID01.067	0.825467	0.843164	0.17309	0.90439	0.878677	0.930103	0.491943	-0.943705
0.03	TCMID01.031	TCMID01.067	TCMID01.031-TCMID01.067	0.171166	0.531306	0.872192	0.2923	0.207674	0.376926	0.202378	-0.789074
0.03	TCMID01.032	TCMID01.067	TCMID01.032-TCMID01.067	0.158238	0.76565	0.931656	0.273239	0.189837	0.356641	0.294841	-0.771488
0.03	TCMID01.033	TCMID01.067	TCMID01.033-TCMID01.067	0.881717	0.85064	0.116727	0.937141	0.919803	0.954479	0.542556	-1.09598
0.03	TCMID01.034	TCMID01.067	TCMID01.034-TCMID01.067	0.91424	0.833856	0.086267	0.955199	0.941343	0.969056	0.604887	-0.635335
0.03	TCMID01.036	TCMID01.067	TCMID01.036-TCMID01.067	1	1	-0.000842	1	1	1	1.07563	-0.072809
0.03	TCMID01.037	TCMID01.067	TCMID01.037-TCMID01.067	0.802986	0.829032	0.196225	0.890729	0.868332	0.913126	0.477555	-0.715531
0.03	TCMID01.038	TCMID01.067	TCMID01.038-TCMID01.067	0.224561	0.717562	0.944144	0.366761	0.28612	0.447403	0.405059	-0.231965
0.03	TCMID01.039	TCMID01.067	TCMID01.039-TCMID01.067	0.618959	0.68543	0.402392	0.764639	0.709607	0.81967	0.381818	-0.575733
0.03	TCMID01.040	TCMID01.067	TCMID01.040-TCMID01.067	0.728906	0.800333	0.27318	0.843199	0.803956	0.882442	0.442671	-0.924253
0.03	TCMID01.041	TCMID01.067	TCMID01.041-TCMID01.067	0.871664	0.880486	0.127152	0.931432	0.908531	0.954333	0.548082	-0.772795
0.03	TCMID01.042	TCMID01.067	TCMID01.042-TCMID01.067	0.285927	0.61811	0.719804	0.444702	0.372724	0.516679	0.281497	-0.88168
0.03	TCMID01.043	TCMID01.067	TCMID01.043-TCMID01.067	0.965741	0.945919	0.03218	0.982572	0.975774	0.98937	0.547027	-1.29311
0.03	TCMID01.044	TCMID01.067	TCMID01.044-TCMID01.067	0.777131	0.764457	0.222024	0.874591	0.846599	0.902582	0.514445	-0.835884
0.03	TCMID01.045	TCMID01.067	TCMID01.045-TCMID01.067	0.940065	0.863926	0.060506	0.969107	0.959162	0.979052	0.630699	-0.888962
0.03	TCMID01.046	TCMID01.067	TCMID01.046-TCMID01.067	0.930095	0.859725	0.06964	0.963781	0.95199	0.975573	0.601977	-0.904938
0.03	TCMID01.047	TCMID01.067	TCMID01.047-TCMID01.067	0.435415	0.672441	0.588272	0.606674	0.537238	0.676111	0.325926	-1.15942
0.03	TCMID01.048	TCMID01.067	TCMID01.048-TCMID01.067	0.606587	0.727343	0.406146	0.755125	0.704093	0.806156	0.388341	-0.834266
[truncated: 42,254 more rows]

## Sheet: 2.SampleInfo
Tag	AllSampId	KissSrt	Samp.Id	Saliva-Tongue-Drink	Sampling1-4	Replicate(R,L,a,b)	Individual Id	Couple Id	DON'tUSEGender	Donor/Acceptor	Age	Kiss Frq last year	Time since last kiss	Food Type most recently consumed	Time since last food (h)	TotFrq/Samp	[DNA] ng/ml saliva	log(bact/ml saliva) (1bact=3fg)	Tag
TCMID01.083	vifit 1	1	vifit1	v	x	a	v1	x	x	x	x	x	x	x	x	1134	24180	9.93957	TCMID01.083
TCMID02.083	vifit 1	2	vifit1	v	x	b	v1	x	x	x	x	x	x	x	x	1322	24180	9.93957	TCMID02.083
TCMID02.084	vifit 2	3	vifit 2	v	x	a	v2	x	x	x	x	x	x	x	x	1863	26102.8	9.7506	TCMID02.084
.	.	.	.	.	.	.	.	.	.	.	.	.	.	.	.	.	.	.	.
TCMID01.001	S1ai1	4	S1ai1	S	1	a	i01	1	F	D	35	2 or 3/wk	2 to 3 dg	noten	0.5	677	1450.09	8.68427	TCMID01.001
TCMID01.045	S1bi1	5	S1bi1	S	1	b	i01	1	F	D	35	2 or 3/wk	2 to 3 dg	noten	0.5	969	1825.99	8.78438	TCMID01.045
TCMID01.097	S2bi1	6	S2bi1	S	2	b	i01	1	F	D	35	2 or 3/wk	2 to 3 dg	noten	0.5	953	267.895	7.95084	TCMID01.097
TCMID01.103	S3ai1	7	S3ai1	S	3	a	i01	1	F	D	35	2 or 3/wk	2 to 3 dg	noten	0.5	1165	505.603	8.22669	TCMID01.103
TCMID01.125	S3bi1	8	S3bi1	S	3	b	i01	1	F	D	35	2 or 3/wk	2 to 3 dg	noten	0.5	1084	1336.24	8.64876	TCMID01.125
TCMID01.002	S1ai2	15	S1ai2	S	1	a	i02	1	F	A	39	7/wk	2dg	krentebol + water	1	855	1490.47	8.6962	TCMID01.002
TCMID01.046	S1bi2	16	S1bi2	S	1	b	i02	1	F	A	39	7/wk	2dg	krentebol + water	1	941	3141.59	9.02003	TCMID01.046
TCMID01.052	S2ai2	17	S2ai2	S	2	a	i02	1	F	A	39	7/wk	2dg	krentebol + water	1	1022	9161.3	9.48484	TCMID01.052
TCMID01.098	S2bi2	18	S2bi2	S	2	b	i02	1	F	A	39	7/wk	2dg	krentebol + water	1	1567	4326.38	9.159	TCMID01.098
TCMID01.128	S4ai2	19	S4ai2	S	4	a	i02	1	F	A	39	7/wk	2dg	krentebol + water	1	1174	2191.72	8.86366	TCMID01.128
TCMID01.150	S4bi2	20	S4bi2	S	4	b	i02	1	F	A	39	7/wk	2dg	krentebol + water	1	1257	2927.09	8.98932	TCMID01.150
																	saliva	0 if i01->i02
																	saliva	0 if i02 -> i01
TCMID02.045	T1Li1	9	T1Li1	T	1	L	i01	1	F	D	35	2 or 3/wk	2 to 3 dg	noten	0.5	763	[DNA]?	[DNA]?	TCMID02.045
TCMID02.001	T1Ri1	10	T1Ri1	T	1	R	i01	1	F	D	35	2 or 3/wk	2 to 3 dg	noten	0.5	677	1895.12	8.80052	TCMID02.001
TCMID02.097	T2Li1	11	T2Li1	T	2	L	i01	1	F	D	35	2 or 3/wk	2 to 3 dg	noten	0.5	1101	1902.73	8.80226	TCMID02.097
TCMID02.051	T2Ri1	12	T2Ri1	T	2	R	i01	1	F	D	35	2 or 3/wk	2 to 3 dg	noten	0.5	557	7502.28	9.39807	TCMID02.051
TCMID02.125	T3Li1	13	T3Li1	T	3	L	i01	1	F	D	35	2 or 3/wk	2 to 3 dg	noten	0.5	1020	1672.21	8.74617	TCMID02.125
TCMID02.103	T3Ri1	14	T3Ri1	T	3	R	i01	1	F	D	35	2 or 3/wk	2 to 3 dg	noten	0.5	991	1198.51	8.60152	TCMID02.103
TCMID02.046	T1Li2	21	T1Li2	T	1	L	i02	1	F	A	39	7/wk	2dg	krentebol + water	1	1294	5960.23	9.29814	TCMID02.046
TCMID02.002	T1Ri2	22	T1Ri2	T	1	R	i02	1	F	A	39	7/wk	2dg	krentebol + water	1	1038	1238.58	8.6158	TCMID02.002
TCMID02.098	T2Li2	23	T2Li2	T	2	L	i02	1	F	A	39	7/wk	2dg	krentebol + water	1	1484	2240.81	8.87328	TCMID02.098
TCMID02.052	T2Ri2	24	T2Ri2	T	2	R	i02	1	F	A	39	7/wk	2dg	krentebol + water	1	1017	1659.27	8.7428	TCMID02.052
TCMID02.150	T4Li2	25	T4Li2	T	4	L	i02	1	F	A	39	7/wk	2dg	krentebol + water	1	1164	3063.38	9.00908	TCMID02.150
TCMID02.128	T4Ri2	26	T4Ri2	T	4	R	i02	1	F	A	39	7/wk	2dg	krentebol + water	1	1238	2940	8.99123	TCMID02.128
																	tongue	0 if i01->i02
																	tongue	0 if i02 -> i01
.	.	.	.	.	.	.	.	.	.	.	.	.	.	.	.	.	.	.	.
TCMID01.003	S1ai3	27	S1ai3	S	1	a	i03	2	F	D	42	1/wk	2dg	cola, toastjes met kaasjes	0.25	946	2038.55	8.8322	TCMID01.003
TCMID01.047	S1bi3	28	S1bi3	S	1	b	i03	2	F	D	42	1/wk	2dg	cola, toastjes met kaasjes	0.25	828	3097.49	9.01389	TCMID01.047
TCMID01.053	S2ai3	29	S2ai3	S	2	a	i03	2	F	D	42	1/wk	2dg	cola, toastjes met kaasjes	0.25	860	6633.58	9.34463	TCMID01.053
TCMID01.099	S2bi3	30	S2bi3	S	2	b	i03	2	F	D	42	1/wk	2dg	cola, toastjes met kaasjes	0.25	1136	1868.55	8.79438	TCMID01.099
TCMID01.104	S3ai3	31	S3ai3	S	3	a	i03	2	F	D	42	1/wk	2dg	cola, toastjes met kaasjes	0.25	1554	979.958	8.51409	TCMID01.104
TCMID01.126	S3bi3	32	S3bi3	S	3	b	i03	2	F	D	42	1/wk	2dg	cola, toastjes met kaasjes	0.25	1132	1739.29	8.76325	TCMID01.126
TCMID01.004	S1ai4	39	S1ai4	S	1	a	i04	2	M	A	45	1/wk	3dg	schimmelkaasje(brie), pesto, borrelnootjes	<1	1254	7267.52	9.38427	TCMID01.004
TCMID01.048	S1bi4	40	S1bi4	S	1	b	i04	2	M	A	45	1/wk	3dg	schimmelkaasje(brie), pesto, borrelnootjes	<1	849	8417.22	9.44805	TCMID01.048
TCMID01.054	S2ai4	41	S2ai4	S	2	a	i04	2	M	A	45	1/wk	3dg	schimmelkaasje(brie), pesto, borrelnootjes	<1	810	9791.25	9.51372	TCMID01.054
TCMID01.100	S2bi4	42	S2bi4	S	2	b	i04	2	M	A	45	1/wk	3dg	schimmelkaasje(brie), pesto, borrelnootjes	<1	2129	503.543	8.22492	TCMID01.100
TCMID01.129	S4ai4	43	S4ai4	S	4	a	i04	2	M	A	45	1/wk	3dg	schimmelkaasje(brie), pesto, borrelnootjes	<1	583	3523.8	9.06989	TCMID01.129
TCMID01.151	S4bi4	44	S4bi4	S	4	b	i04	2	M	A	45	1/wk	3dg	schimmelkaasje(brie), pesto, borrelnootjes	<1	1741	584.132	8.28939	TCMID01.151
																	saliva	0 if i03->i04
																	saliva	0 if i04 -> i03
TCMID02.047	T1Li3	33	T1Li3	T	1	L	i03	2	F	D	42	1/wk	2dg	cola, toastjes met kaasjes	0.25	868	1875.33	8.79596	TCMID02.047
TCMID02.003	T1Ri3	34	T1Ri3	T	1	R	i03	2	F	D	42	1/wk	2dg	cola, toastjes met kaasjes	0.25	1065	864.051	8.45942	TCMID02.003
TCMID02.099	T2Li3	35	T2Li3	T	2	L	i03	2	F	D	42	1/wk	2dg	cola, toastjes met kaasjes	0.25	1377	896.761	8.47556	TCMID02.099
TCMID02.053	T2Ri3	36	T2Ri3	T	2	R	i03	2	F	D	42	1/wk	2dg	cola, toastjes met kaasjes	0.25	903	1321.14	8.64383	TCMID02.053
TCMID02.126	T3Li3	37	T3Li3	T	3	L	i03	2	F	D	42	1/wk	2dg	cola, toastjes met kaasjes	0.25	858	1039.38	8.53965	TCMID02.126
TCMID02.104	T3Ri3	38	T3Ri3	T	3	R	i03	2	F	D	42	1/wk	2dg	cola, toastjes met kaasjes	0.25	1556	742.389	8.39351	TCMID02.104
TCMID02.048	T1Li4	45	T1Li4	T	1	L	i04	2	M	A	45	1/wk	3dg	schimmelkaasje(brie), pesto, borrelnootjes	<1	852	7275.33	9.38473	TCMID02.048
TCMID02.004	T1Ri4	46	T1Ri4	T	1	R	i04	2	M	A	45	1/wk	3dg	schimmelkaasje(brie), pesto, borrelnootjes	<1	714	6658.88	9.34628	TCMID02.004
TCMID02.100	T2Li4	47	T2Li4	T	2	L	i04	2	M	A	45	1/wk	3dg	schimmelkaasje(brie), pesto, borrelnootjes	<1	1204	3755.43	9.09754	TCMID02.100
TCMID02.054	T2Ri4	48	T2Ri4	T	2	R	i04	2	M	A	45	1/wk	3dg	schimmelkaasje(brie), pesto, borrelnootjes	<1	1027	5692.82	9.27821	TCMID02.054
TCMID02.151	T4Li4	49	T4Li4	T	4	L	i04	2	M	A	45	1/wk	3dg	schimmelkaasje(brie), pesto, borrelnootjes	<1	953	1063.5	8.54962	TCMID02.151
TCMID02.129	T4Ri4	50	T4Ri4	T	4	R	i04	2	M	A	45	1/wk	3dg	schimmelkaasje(brie), pesto, borrelnootjes	<1	1300	2819.08	8.97299	TCMID02.129
																	tongue	0 if i03->i04
																	tongue	0 if i04 -> i03
.	.	.	.	.	.	.	.	.	.	.	.	.	.	.	.	.	.	.	.
TCMID01.005	S1ai5	51	S1ai5	S	1	a	i05	3	M	D	41	3/dg	5 hr	boterham	0.5	831	29830.1	9.99753	TCMID01.005
TCMID01.049	S1bi5	52	S1bi5	S	1	b	i05	3	M	D	41	3/dg	5 hr	boterham	0.5	337	3960.66	9.12065	TCMID01.049
TCMID01.055	S2ai5	53	S2ai5	S	2	a	i05	3	M	D	41	3/dg	5 hr	boterham	0.5	875	7366.27	9.39013	TCMID01.055
TCMID01.101	S2bi5	54	S2bi5	S	2	b	i05	3	M	D	41	3/dg	5 hr	boterham	0.5	1527	881.381	8.46804	TCMID01.101
TCMID01.105	S3ai5	55	S3ai5	S	3	a	i05	3	M	D	41	3/dg	5 hr	boterham	0.5	1402	5202.29	9.23907	TCMID01.105
TCMID01.127	S3bi5	56	S3bi5	S	3	b	i05	3	M	D	41	3/dg	5 hr	boterham	0.5	908	3642.06	9.08423	TCMID01.127
TCMID01.006	S1ai6	63	S1ai6	S	1	a	i06	3	F	A	40	1/dg	6hr	koffie, koekje	2	1330	5251.67	9.24318	TCMID01.006
TCMID01.050	S1bi6	64	S1bi6	S	1	b	i06	3	F	A	40	1/dg	6hr	koffie, koekje	2	794	4691.18	9.19416	TCMID01.050
TCMID01.056	S2ai6	65	S2ai6	S	2	a	i06	3	F	A	40	1/dg	6hr	koffie, koekje	2	795	5866.09	9.29123	TCMID01.056
TCMID01.102	S2bi6	66	S2bi6	S	2	b	i06	3	F	A	40	1/dg	6hr	koffie, koekje	2	489	3968.63	9.12152	TCMID01.102
TCMID01.130	S4ai6	67	S4ai6	S	4	a	i06	3	F	A	40	1/dg	6hr	koffie, koekje	2	1005	2362.52	8.89625	TCMID01.130
TCMID01.152	S4bi6	68	S4bi6	S	4	b	i06	3	F	A	40	1/dg	6hr	koffie, koekje	2	1203	3252.55	9.0351	TCMID01.152
																	saliva	0 if i05->i06
																	saliva	0 if i06 -> i05
TCMID02.049	T1Li5	57	T1Li5	T	1	L	i05	3	M	D	41	3/dg	5 hr	boterham	0.5	722	3254.11	9.03531	TCMID02.049
TCMID02.005	T1Ri5	58	T1Ri5	T	1	R	i05	3	M	D	41	3/dg	5 hr	boterham	0.5	1080	774.459	8.41188	TCMID02.005
TCMID02.101	T2Li5	59	T2Li5	T	2	L	i05	3	M	D	41	3/dg	5 hr	boterham	0.5	1044	1231.74	8.6134	TCMID02.101
TCMID02.055	T2Ri5	60	T2Ri5	T	2	R	i05	3	M	D	41	3/dg	5 hr	boterham	0.5	572	1469.11	8.68993	TCMID02.055
TCMID02.127	T3Li5	61	T3Li5	T	3	L	i05	3	M	D	41	3/dg	5 hr	boterham	0.5	1120	1757.65	8.76781	TCMID02.127
TCMID02.105	T3Ri5	62	T3Ri5	T	3	R	i05	3	M	D	41	3/dg	5 hr	boterham	0.5	1368	1291.94	8.63412	TCMID02.105
TCMID02.050	T1Li6	69	T1Li6	T	1	L	i06	3	F	A	40	1/dg	6hr	koffie, koekje	2	714	6603.55	9.34266	TCMID02.050
TCMID02.006	T1Ri6	70	T1Ri6	T	1	R	i06	3	F	A	40	1/dg	6hr	koffie, koekje	2	1205	1881.77	8.79745	TCMID02.006
TCMID02.102	T2Li6	71	T2Li6	T	2	L	i06	3	F	A	40	1/dg	6hr	koffie, koekje	2	1219	3179.63	9.02526	TCMID02.102
TCMID02.056	T2Ri6	72	T2Ri6	T	2	R	i06	3	F	A	40	1/dg	6hr	koffie, koekje	2	621	9642.54	9.50707	TCMID02.056
TCMID02.152	T4Li6	73	T4Li6	T	4	L	i06	3	F	A	40	1/dg	6hr	koffie, koekje	2	1057	2092.75	8.8436	TCMID02.152
TCMID02.130	T4Ri6	74	T4Ri6	T	4	R	i06	3	F	A	40	1/dg	6hr	koffie, koekje	2	1173	3030.43	9.00438	TCMID02.130
																	tongue	0 if i05->i06
																	tongue	0 if i06 -> i05
.	.	.	.	.	.	.	.	.	.	.	.	.	.	.	.	.	.	.	.
TCMID01.007	S1ai9	75	S1ai9	S	1	a	i09	5	M	D	28	3/dg	1 hr	mangosap, croissantbroodje	2	753	7944.22	9.42293	TCMID01.007
TCMID01.057	S2ai9	76	S2ai9	S	2	a	i09	5	M	D	28	3/dg	1 hr	mangosap, croissantbroodje	2	602	14316.2	9.67871	TCMID01.057
TCMID01.106	S3ai9	77	S3ai9	S	3	a	i09	5	M	D	28	3/dg	1 hr	mangosap, croissantbroodje	2	1766	13943.1	9.66724	TCMID01.106
TCMID01.008	S1ai10	81	S1ai10	S	1	a	i10	5	F	A	25	10/dg	2hr	mangosap, water, druiven, boterham kaas+kalkoen	2	1425	7073.66	9.37252	TCMID01.008
TCMID01.058	S2ai10	82	S2ai10	S	2	a	i10	5	F	A	25	10/dg	2hr	mangosap, water, druiven, boterham kaas+kalkoen	2	614	3051.23	9.00735	TCMID01.058
TCMID01.131	S4ai10	83	S4ai10	S	4	a	i10	5	F	A	25	10/dg	2hr	mangosap, water, druiven, boterham kaas+kalkoen	2	1004	2319.25	8.88823	TCMID01.131
TCMID01.009	S1ai11	87	S1ai11	S	1	a	i11	6	F	D	21	7/dg	0.083hr	twee biscuits	1	703	1134.88	8.57783	TCMID01.009
TCMID01.059	S2ai11	88	S2ai11	S	2	a	i11	6	F	D	21	7/dg	0.083hr	twee biscuits	1	472	1984.54	8.82054	TCMID01.059
TCMID01.107	S3ai11	89	S3ai11	S	3	a	i11	6	F	D	21	7/dg	0.083hr	twee biscuits	1	1816	2501.22	8.92103	TCMID01.107
TCMID01.010	S1ai12	93	S1ai12	S	1	a	i12	6	M	A	20	10/dg	4hr	juice/ biscuits	3	1026	2157.5	8.85683	TCMID01.010
TCMID01.060	S2ai12	94	S2ai12	S	2	a	i12	6	M	A	20	10/dg	4hr	juice/ biscuits	3	647	2015.8	8.82733	TCMID01.060
TCMID01.132	S4ai12	95	S4ai12	S	4	a	i12	6	M	A	20	10/dg	4hr	juice/ biscuits	3	1048	1812.5	8.78116	TCMID01.132
TCMID01.011	S1ai13	99	S1ai13	S	1	a	i13	7	M	D	34	24/dg	1hr	sandwich	1	996	2779.95	8.96692	TCMID01.011
TCMID01.061	S2ai13	100	S2ai13	S	2	a	i13	7	M	D	34	24/dg	1hr	sandwich	1	387	4986.12	9.22064	TCMID01.061
TCMID01.108	S3ai13	101	S3ai13	S	3	a	i13	7	M	D	34	24/dg	1hr	sandwich	1	1648	3373.32	9.05094	TCMID01.108
TCMID01.012	S1ai14	105	S1ai14	S	1	a	i14	7	F	A	28	10/dg	0.5hr	boterham kaas, pepsi	0.5	1642	426.597	8.1529	TCMID01.012
TCMID01.062	S2ai14	106	S2ai14	S	2	a	i14	7	F	A	28	10/dg	0.5hr	boterham kaas, pepsi	0.5	555	7544.17	9.40049	TCMID01.062
TCMID01.133	S4ai14	107	S4ai14	S	4	a	i14	7	F	A	28	10/dg	0.5hr	boterham kaas, pepsi	0.5	1278	4278.09	9.15413	TCMID01.133
TCMID01.013	S1ai15	111	S1ai15	S	1	a	i15	8	F	D	17	2/mth	0	crackers en melk	6	574	8063.48	9.4294	TCMID01.013
TCMID01.063	S2ai15	112	S2ai15	S	2	a	i15	8	F	D	17	2/mth	0	crackers en melk	6	778	11240.2	9.57365	TCMID01.063
TCMID01.109	S3ai15	113	S3ai15	S	3	a	i15	8	F	D	17	2/mth	0	crackers en melk	6	1456	22977.9	9.88419	TCMID01.109
TCMID01.014	S1ai16	117	S1ai16	S	1	a	i16	8	M	A	21	10/mth	1 hr	Brinta	6	1529	1381.19	8.66313	TCMID01.014
TCMID01.064	S2ai16	118	S2ai16	S	2	a	i16	8	M	A	21	10/mth	1 hr	Brinta	6	656	not.reliable	low[DNA]	TCMID01.064
TCMID01.134	S4ai16	119	S4ai16	S	4	a	i16	8	M	A	21	10/mth	1 hr	Brinta	6	817	4231.3	9.14935	TCMID01.134
TCMID01.015	S1ai17	123	S1ai17	S	1	a	i17	9	M	D	18	5/dg	1 hr	boterham	1	703	1553.39	8.71416	TCMID01.015
TCMID01.065	S2ai17	124	S2ai17	S	2	a	i17	9	M	D	18	5/dg	1 hr	boterham	1	796	7621.75	9.40493	TCMID01.065
TCMID01.110	S3ai17	125	S3ai17	S	3	a	i17	9	M	D	18	5/dg	1 hr	boterham	1	1499	8921.04	9.47329	TCMID01.110
TCMID01.016	S1ai18	129	S1ai18	S	1	a	i18	9	F	A	18	4/dg	1 hr	chips, water	1	908	7174.89	9.37869	TCMID01.016
TCMID01.066	S2ai18	130	S2ai18	S	2	a	i18	9	F	A	18	4/dg	1 hr	chips, water	1	620	16139.2	9.73076	TCMID01.066
TCMID01.135	S4ai18	131	S4ai18	S	4	a	i18	9	F	A	18	4/dg	1 hr	chips, water	1	684	3607.88	9.08013	TCMID01.135
TCMID01.067	S2ai19	135	S2ai19	S	2	a	i19	10	F	D	19	10/dg	1 hr	snack	1	442	151.06	7.70203	TCMID01.067
TCMID01.111	S3ai19	136	S3ai19	S	3	a	i19	10	F	D	19	10/dg	1 hr	snack	1	755	5343.23	9.25068	TCMID01.111
TCMID01.018	S1ai20	139	S1ai20	S	1	a	i20	10	M	A	21	20/dg	0.083hr	ei, toast, cocoscake	4	1650	2555.59	8.93037	TCMID01.018
TCMID01.068	S2ai20	140	S2ai20	S	2	a	i20	10	M	A	21	20/dg	0.083hr	ei, toast, cocoscake	4	852	5861.84	9.29091	TCMID01.068
TCMID01.019	S1ai21	144	S1ai21	S	1	a	i21	11	M	D	47	2/dg	1 wk	bier	3	792	14506.8	9.68445	TCMID01.019
TCMID01.069	S2ai21	145	S2ai21	S	2	a	i21	11	M	D	47	2/dg	1 wk	bier	3	650	24690.8	9.91541	TCMID01.069
TCMID01.112	S3ai21	146	S3ai21	S	3	a	i21	11	M	D	47	2/dg	1 wk	bier	3	629	15371.1	9.70958	TCMID01.112
TCMID01.020	S1ai22	150	S1ai22	S	1	a	i22	11	F	A	36	2/dg	1dg	mcdonalds 10:00; bier 14:30	0	833	3211.35	9.02957	TCMID01.020
TCMID01.070	S2ai22	151	S2ai22	S	2	a	i22	11	F	A	36	2/dg	1dg	mcdonalds 10:00; bier 14:30	0	997	8320.22	9.44301	TCMID01.070
TCMID01.137	S4ai22	152	S4ai22	S	4	a	i22	11	F	A	36	2/dg	1dg	mcdonalds 10:00; bier 14:30	0	1404	1766.52	8.77	TCMID01.137
TCMID01.021	S1ai23	156	S1ai23	S	1	a	i23	12	F	D	26	2/wk	48hr	waterijsje	1.5	596	6297.82	9.32207	TCMID01.021
TCMID01.071	S2ai23	157	S2ai23	S	2	a	i23	12	F	D	26	2/wk	48hr	waterijsje	1.5	788	12653.4	9.62509	TCMID01.071
TCMID01.113	S3ai23	158	S3ai23	S	3	a	i23	12	F	D	26	2/wk	48hr	waterijsje	1.5	851	not.reliable	low[DNA]	TCMID01.113
TCMID01.022	S1ai24	162	S1ai24	S	1	a	i24	12	M	A	28	5/yr	?	twister waterijsje	1.5	1037	901.439	8.47782	TCMID01.022
TCMID01.072	S2ai24	163	S2ai24	S	2	a	i24	12	M	A	28	5/yr	?	twister waterijsje	1.5	1346	2931.54	8.98997	TCMID01.072
TCMID01.138	S4ai24	164	S4ai24	S	4	a	i24	12	M	A	28	5/yr	?	twister waterijsje	1.5	1278	3906.02	9.11461	TCMID01.138
TCMID01.023	S1ai25	168	S1ai25	S	1	a	i25	13	M	D	22	8/dg	2hr	cola	0.33333	2797	not.reliable	low[DNA]	TCMID01.023
TCMID01.073	S2ai25	169	S2ai25	S	2	a	i25	13	M	D	22	8/dg	2hr	cola	0.33333	1611	9232.5	9.4882	TCMID01.073
TCMID01.114	S3ai25	170	S3ai25	S	3	a	i25	13	M	D	22	8/dg	2hr	cola	0.33333	1341	33115.6	10.0429	TCMID01.114
TCMID01.024	S1ai26	174	S1ai26	S	1	a	i26	13	F	A	24	3/dg	0.416667	kiwi, cola, water	3.5	462	4866.56	9.2101	TCMID01.024
TCMID01.074	S2ai26	175	S2ai26	S	2	a	i26	13	F	A	24	3/dg	0.416667	kiwi, cola, water	3.5	1067	957.429	8.50399	TCMID01.074
TCMID01.139	S4ai26	176	S4ai26	S	4	a	i26	13	F	A	24	3/dg	0.416667	kiwi, cola, water	3.5	1335	1420.61	8.67535	TCMID01.139
TCMID01.025	S1ai27	180	S1ai27	S	1	a	i27	14	F	D	21	20/dg	0.5hr	water, worstenbroodje	0.25	136	6907.48	9.3622	TCMID01.025
TCMID01.075	S2ai27	181	S2ai27	S	2	a	i27	14	F	D	21	20/dg	0.5hr	water, worstenbroodje	0.25	674	4345.53	9.16092	TCMID01.075
TCMID01.115	S3ai27	182	S3ai27	S	3	a	i27	14	F	D	21	20/dg	0.5hr	water, worstenbroodje	0.25	850	not.reliable	low[DNA]	TCMID01.115
TCMID01.026	S1ai28	186	S1ai28	S	1	a	i28	14	M	A	22	15/dg	2hr	cola, hotdog	3	830	3040.39	9.00581	TCMID01.026
TCMID01.076	S2ai28	187	S2ai28	S	2	a	i28	14	M	A	22	15/dg	2hr	cola, hotdog	3	796	17081.3	9.7554	TCMID01.076
TCMID01.140	S4ai28	188	S4ai28	S	4	a	i28	14	M	A	22	15/dg	2hr	cola, hotdog	3	1128	9513.39	9.50121	TCMID01.140
TCMID01.027	S1ai29	192	S1ai29	S	1	a	i29	15	M	D	18	50/dag	18hr	patat, cola	2,5	760	3079.41	9.01135	TCMID01.027
TCMID01.077	S2ai29	193	S2ai29	S	2	a	i29	15	M	D	18	50/dag	18hr	patat, cola	2,5	672	51071.7	10.2311	TCMID01.077
TCMID01.116	S3ai29	194	S3ai29	S	3	a	i29	15	M	D	18	50/dag	18hr	patat, cola	2,5	1299	9262.11	9.48959	TCMID01.116
TCMID01.028	S1ai30	198	S1ai30	S	1	a	i30	15	F	A	18	8/dag	20hr	hotdog, cola	2	773	4943.77	9.21694	TCMID01.028
TCMID01.078	S2ai30	199	S2ai30	S	2	a	i30	15	F	A	18	8/dag	20hr	hotdog, cola	2	990	1291.07	8.63383	TCMID01.078
TCMID01.141	S4ai30	200	S4ai30	S	4	a	i30	15	F	A	18	8/dag	20hr	hotdog, cola	2	1339	1651.77	8.74083	TCMID01.141
TCMID01.029	S1ai31	204	S1ai31	S	1	a	i31	16	F	D	25	7/wk	6hr	soft ijs	0.0833333	465	772.961	8.41104	TCMID01.029
TCMID01.079	S2ai31	205	S2ai31	S	2	a	i31	16	F	D	25	7/wk	6hr	soft ijs	0.0833333	895	4851.07	9.20872	TCMID01.079
TCMID01.117	S3ai31	206	S3ai31	S	3	a	i31	16	F	D	25	7/wk	6hr	soft ijs	0.0833333	1474	2501.27	8.92104	TCMID01.117
TCMID01.030	S1ai32	210	S1ai32	S	1	a	i32	16	M	A	30	2/dg	2hr	soft ijs, water	10	999	796.581	8.42411	TCMID01.030
TCMID01.080	S2ai32	211	S2ai32	S	2	a	i32	16	M	A	30	2/dg	2hr	soft ijs, water	10	1094	1709.46	8.75574	TCMID01.080
TCMID01.142	S4ai32	212	S4ai32	S	4	a	i32	16	M	A	30	2/dg	2hr	soft ijs, water	10	1362	1196.94	8.60095	TCMID01.142
TCMID01.033	S1ai35	216	S1ai35	S	1	a	i35	18	F	D	19	10/dg	1hr	water	1	964	10552.3	9.54622	TCMID01.033
TCMID01.085	S2ai35	217	S2ai35	S	2	a	i35	18	F	D	19	10/dg	1hr	water	1	466	[DNA]?	[DNA]?	TCMID01.085
TCMID01.119	S3ai35	218	S3ai35	S	3	a	i35	18	F	D	19	10/dg	1hr	water	1	1853	13064.6	9.63897	TCMID01.119
TCMID01.034	S1ai36	222	S1ai36	S	1	a	i36	18	M	A	19	25/dg	0.166 hr	patat, water	3	834	6121.71	9.30975	TCMID01.034
TCMID01.086	S2ai36	223	S2ai36	S	2	a	i36	18	M	A	19	25/dg	0.166 hr	patat, water	3	656	1451.98	8.68484	TCMID01.086
TCMID01.144	S4ai36	224	S4ai36	S	4	a	i36	18	M	A	19	25/dg	0.166 hr	patat, water	3	1352	2267.29	8.87839	TCMID01.144
TCMID01.031	S1ai37	228	S1ai37	S	1	a	i37	19	M	D	18	10/dg	2hr	donut	0.3333	676	2630.38	8.9429	TCMID01.031
TCMID01.081	S2ai37	229	S2ai37	S	2	a	i37	19	M	D	18	10/dg	2hr	donut	0.3333	294	4226.28	9.14884	TCMID01.081
TCMID01.143	S3ai37	230	S3ai37	S	3	a	i37	19	M	D	18	10/dg	2hr	donut	0.3333	1322	27918.8	9.96878	TCMID01.143
TCMID01.032	S1ai38	234	S1ai38	S	1	a	i38	19	F	A	18	8/dg	9hr	donut, smoothie	1	1427	1055.27	8.54624	TCMID01.032
TCMID01.082	S2ai38	235	S2ai38	S	2	a	i38	19	F	A	18	8/dg	9hr	donut, smoothie	1	752	245.578	7.91307	TCMID01.082
TCMID01.118	S4ai38	236	S4ai38	S	4	a	i38	19	F	A	18	8/dg	9hr	donut, smoothie	1	914	2293.12	8.88331	TCMID01.118
TCMID01.037	S1ai39	240	S1ai39	S	1	a	i39	20	F	D	39	1/mth	6dg	patat, groene thee koud	0.5	1418	2869.03	8.98061	TCMID01.037
TCMID01.089	S2ai39	241	S2ai39	S	2	a	i39	20	F	D	39	1/mth	6dg	patat, groene thee koud	0.5	495	not.reliable	low[DNA]	TCMID01.089
TCMID01.121	S3ai39	242	S3ai39	S	3	a	i39	20	F	D	39	1/mth	6dg	patat, groene thee koud	0.5	1669	1467.67	8.68951	TCMID01.121
TCMID01.038	S1ai40	246	S1ai40	S	1	a	i40	20	M	A	39	2/dg	38hr	raket ijs	2	1215	26964.9	9.95368	TCMID01.038
TCMID01.090	S2ai40	247	S2ai40	S	2	a	i40	20	M	A	39	2/dg	38hr	raket ijs	2	1	4676.62	9.19281	TCMID01.090
TCMID01.146	S4ai40	248	S4ai40	S	4	a	i40	20	M	A	39	2/dg	38hr	raket ijs	2	756	18697.6	9.79466	TCMID01.146
TCMID01.039	S1ai41	252	S1ai41	S	1	a	i41	21	M	D	21	8/dg	8hr	water	0.5	766	8738.68	9.46432	TCMID01.039
TCMID01.091	S2ai41	253	S2ai41	S	2	a	i41	21	M	D	21	8/dg	8hr	water	0.5	3	3055.78	9.008	TCMID01.091
TCMID01.122	S3ai41	254	S3ai41	S	3	a	i41	21	M	D	21	8/dg	8hr	water	0.5	965	14227.3	9.676	TCMID01.122
TCMID01.040	S1ai42	258	S1ai42	S	1	a	i42	21	F	A	19	2/dg	8hr	water, broodjeknakworst	5	760	3732.87	9.09492	TCMID01.040
TCMID01.092	S2ai42	259	S2ai42	S	2	a	i42	21	F	A	19	2/dg	8hr	water, broodjeknakworst	5	7	1656.15	8.74198	TCMID01.092
TCMID01.147	S4ai42	260	S4ai42	S	4	a	i42	21	F	A	19	2/dg	8hr	water, broodjeknakworst	5	1380	1535.33	8.70908	TCMID01.147
TCMID01.041	S1ai43	264	S1ai43	S	1	a	i43	22	M	D	31	1/dg	16hr	icetea	0.0833	629	4527.33	9.17872	TCMID01.041
TCMID01.093	S2ai43	265	S2ai43	S	2	a	i43	22	M	D	31	1/dg	16hr	icetea	0.0833	811	597.734	8.29939	TCMID01.093
TCMID01.123	S3ai43	266	S3ai43	S	3	a	i43	22	M	D	31	1/dg	16hr	icetea	0.0833	1477	6260.38	9.31948	TCMID01.123
TCMID01.042	S1ai44	270	S1ai44	S	1	a	i44	22	M	A	28	2/dg	gisteren	tea (0,25hr) boterham+soep (4hr)	0	1082	12723.6	9.62749	TCMID01.042
TCMID01.094	S2ai44	271	S2ai44	S	2	a	i44	22	M	A	28	2/dg	gisteren	tea (0,25hr) boterham+soep (4hr)	0	658	7423.97	9.39352	TCMID01.094
TCMID01.148	S4ai44	272	S4ai44	S	4	a	i44	22	M	A	28	2/dg	gisteren	tea (0,25hr) boterham+soep (4hr)	0	527	3947.38	9.11919	TCMID01.148
TCMID01.043	S1ai45	276	S1ai45	S	1	a	i45	23	M	D	35	4/mth	24hr	cola,saucijzenbroodje	1	1555	896.734	8.47554	TCMID01.043
TCMID01.095	S2ai45	277	S2ai45	S	2	a	i45	23	M	D	35	4/mth	24hr	cola,saucijzenbroodje	1	1063	1571.92	8.71931	TCMID01.095
TCMID01.124	S3ai45	278	S3ai45	S	3	a	i45	23	M	D	35	4/mth	24hr	cola,saucijzenbroodje	1	1333	not.reliable	low[DNA]	TCMID01.124
TCMID01.044	S1ai46	282	S1ai46	S	1	a	i46	23	F	A	34	3/mth	25	cappucino	1	976	18697.8	9.79467	TCMID01.044
TCMID01.096	S2ai46	283	S2ai46	S	2	a	i46	23	F	A	34	3/mth	25	cappucino	1	1510	1758.43	8.768	TCMID01.096
TCMID01.149	S4ai46	284	S4ai46	S	4	a	i46	23	F	A	34	3/mth	25	cappucino	1	1204	1720.19	8.75846	TCMID01.149
TCMID02.007	T1Ri9	78	T1Ri9	T	1	R	i09	5	M	D	28	3/dg	1 hr	mangosap, croissantbroodje	2	483	845.416	8.44995	TCMID02.007
TCMID02.057	T2Ri9	79	T2Ri9	T	2	R	i09	5	M	D	28	3/dg	1 hr	mangosap, croissantbroodje	2	447	1923.36	8.80694	TCMID02.057
TCMID02.106	T3Ri9	80	T3Ri9	T	3	R	i09	5	M	D	28	3/dg	1 hr	mangosap, croissantbroodje	2	1145	1076.54	8.55491	TCMID02.106
TCMID02.008	T1Ri10	84	T1Ri10	T	1	R	i10	5	F	A	25	10/dg	2hr	mangosap, water, druiven, boterham kaas+kalkoen	2	912	1336.9	8.64898	TCMID02.008
TCMID02.058	T2Ri10	85	T2Ri10	T	2	R	i10	5	F	A	25	10/dg	2hr	mangosap, water, druiven, boterham kaas+kalkoen	2	1290	5054.74	9.22658	TCMID02.058
TCMID02.131	T4Ri10	86	T4Ri10	T	4	R	i10	5	F	A	25	10/dg	2hr	mangosap, water, druiven, boterham kaas+kalkoen	2	1324	1868.96	8.79448	TCMID02.131
TCMID02.009	T1Ri11	90	T1Ri11	T	1	R	i11	6	F	D	21	7/dg	0.083hr	twee biscuits	1	666	180.8	7.78008	TCMID02.009
TCMID02.059	T2Ri11	91	T2Ri11	T	2	R	i11	6	F	D	21	7/dg	0.083hr	twee biscuits	1	1	1037.1	8.5387	TCMID02.059
TCMID02.107	T3Ri11	92	T3Ri11	T	3	R	i11	6	F	D	21	7/dg	0.083hr	twee biscuits	1	1382	561.577	8.27229	TCMID02.107
TCMID02.010	T1Ri12	96	T1Ri12	T	1	R	i12	6	M	A	20	10/dg	4hr	juice/ biscuits	3	944	1750.8	8.76612	TCMID02.010
TCMID02.060	T2Ri12	97	T2Ri12	T	2	R	i12	6	M	A	20	10/dg	4hr	juice/ biscuits	3	917	3304.22	9.04195	TCMID02.060
TCMID02.132	T4Ri12	98	T4Ri12	T	4	R	i12	6	M	A	20	10/dg	4hr	juice/ biscuits	3	1076	878.121	8.46643	TCMID02.132
TCMID02.011	T1Ri13	102	T1Ri13	T	1	R	i13	7	M	D	34	24/dg	1hr	sandwich	1	947	711.829	8.37525	TCMID02.011
TCMID02.061	T2Ri13	103	T2Ri13	T	2	R	i13	7	M	D	34	24/dg	1hr	sandwich	1	476	707.087	8.37235	TCMID02.061
TCMID02.108	T3Ri13	104	T3Ri13	T	3	R	i13	7	M	D	34	24/dg	1hr	sandwich	1	1485	857.204	8.45596	TCMID02.108
TCMID02.012	T1Ri14	108	T1Ri14	T	1	R	i14	7	F	A	28	10/dg	0.5hr	boterham kaas, pepsi	0.5	911	497.893	8.22001	TCMID02.012
TCMID02.062	T2Ri14	109	T2Ri14	T	2	R	i14	7	F	A	28	10/dg	0.5hr	boterham kaas, pepsi	0.5	864	1856.48	8.79157	TCMID02.062
TCMID02.133	T4Ri14	110	T4Ri14	T	4	R	i14	7	F	A	28	10/dg	0.5hr	boterham kaas, pepsi	0.5	681	665.011	8.34571	TCMID02.133
TCMID02.013	T1Ri15	114	T1Ri15	T	1	R	i15	8	F	D	17	2/mth	0	crackers en melk	6	864	7998.28	9.42588	TCMID02.013
TCMID02.063	T2Ri15	115	T2Ri15	T	2	R	i15	8	F	D	17	2/mth	0	crackers en melk	6	604	7877.74	9.41928	TCMID02.063
TCMID02.109	T3Ri15	116	T3Ri15	T	3	R	i15	8	F	D	17	2/mth	0	crackers en melk	6	1273	3284.36	9.03933	TCMID02.109
TCMID02.014	T1Ri16	120	T1Ri16	T	1	R	i16	8	M	A	21	10/mth	1 hr	Brinta	6	996	2013.41	8.82681	TCMID02.014
TCMID02.064	T2Ri16	121	T2Ri16	T	2	R	i16	8	M	A	21	10/mth	1 hr	Brinta	6	821	2325.26	8.88935	TCMID02.064
TCMID02.134	T4Ri16	122	T4Ri16	T	4	R	i16	8	M	A	21	10/mth	1 hr	Brinta	6	614	846.661	8.45059	TCMID02.134
TCMID02.015	T1Ri17	126	T1Ri17	T	1	R	i17	9	M	D	18	5/dg	1 hr	boterham	1	955	420.951	8.14711	TCMID02.015
TCMID02.065	T2Ri17	127	T2Ri17	T	2	R	i17	9	M	D	18	5/dg	1 hr	boterham	1	847	501.957	8.22355	TCMID02.065
TCMID02.110	T3Ri17	128	T3Ri17	T	3	R	i17	9	M	D	18	5/dg	1 hr	boterham	1	1309	333.933	8.04654	TCMID02.110
TCMID02.016	T1Ri18	132	T1Ri18	T	1	R	i18	9	F	A	18	4/dg	1 hr	chips, water	1	870	633.56	8.32467	TCMID02.016
TCMID02.066	T2Ri18	133	T2Ri18	T	2	R	i18	9	F	A	18	4/dg	1 hr	chips, water	1	937	1046.88	8.54278	TCMID02.066
TCMID02.135	T4Ri18	134	T4Ri18	T	4	R	i18	9	F	A	18	4/dg	1 hr	chips, water	1	484	993.895	8.52022	TCMID02.135
TCMID02.017	T1Ri19	137	T1Ri19	T	1	R	i19	10	F	D	19	10/dg	1 hr	snack	1	1775	1634.44	8.73625	TCMID02.017
TCMID02.111	T3Ri19	138	T3Ri19	T	3	R	i19	10	F	D	19	10/dg	1 hr	snack	1	1061	249.252	7.91952	TCMID02.111
TCMID02.018	T1Ri20	141	T1Ri20	T	1	R	i20	10	M	A	21	20/dg	0.083hr	ei, toast, cocoscake	4	728	4272.99	9.15361	TCMID02.018
TCMID02.068	T2Ri20	142	T2Ri20	T	2	R	i20	10	M	A	21	20/dg	0.083hr	ei, toast, cocoscake	4	1381	4213.46	9.14752	TCMID02.068
TCMID02.136	T4Ri20	143	T4Ri20	T	4	R	i20	10	M	A	21	20/dg	0.083hr	ei, toast, cocoscake	4	692	3209.76	9.02935	TCMID02.136
TCMID02.019	T1Ri21	147	T1Ri21	T	1	R	i21	11	M	D	47	2/dg	1 wk	bier	3	757	17067.8	9.75506	TCMID02.019
TCMID02.069	T2Ri21	148	T2Ri21	T	2	R	i21	11	M	D	47	2/dg	1 wk	bier	3	605	6803.44	9.35561	TCMID02.069
TCMID02.112	T3Ri21	149	T3Ri21	T	3	R	i21	11	M	D	47	2/dg	1 wk	bier	3	907	2389.11	8.90111	TCMID02.112
TCMID02.020	T1Ri22	153	T1Ri22	T	1	R	i22	11	F	A	36	2/dg	1dg	mcdonalds 10:00; bier 14:30	0	956	3649.24	9.08508	TCMID02.020
TCMID02.070	T2Ri22	154	T2Ri22	T	2	R	i22	11	F	A	36	2/dg	1dg	mcdonalds 10:00; bier 14:30	0	744	7904.85	9.42077	TCMID02.070
TCMID02.137	T4Ri22	155	T4Ri22	T	4	R	i22	11	F	A	36	2/dg	1dg	mcdonalds 10:00; bier 14:30	0	810	1726.05	8.75993	TCMID02.137
TCMID02.021	T1Ri23	159	T1Ri23	T	1	R	i23	12	F	D	26	2/wk	48hr	waterijsje	1.5	938	867.006	8.4609	TCMID02.021
TCMID02.071	T2Ri23	160	T2Ri23	T	2	R	i23	12	F	D	26	2/wk	48hr	waterijsje	1.5	883	1596.93	8.72616	TCMID02.071
TCMID02.113	T3Ri23	161	T3Ri23	T	3	R	i23	12	F	D	26	2/wk	48hr	waterijsje	1.5	1254	1608.75	8.72937	TCMID02.113
TCMID02.022	T1Ri24	165	T1Ri24	T	1	R	i24	12	M	A	28	5/yr	?	twister waterijsje	1.5	337	[DNA]?	[DNA]?	TCMID02.022
TCMID02.072	T2Ri24	166	T2Ri24	T	2	R	i24	12	M	A	28	5/yr	?	twister waterijsje	1.5	1136	1829.61	8.78524	TCMID02.072
TCMID02.138	T4Ri24	167	T4Ri24	T	4	R	i24	12	M	A	28	5/yr	?	twister waterijsje	1.5	796	1328.55	8.64626	TCMID02.138
TCMID02.023	T1Ri25	171	T1Ri25	T	1	R	i25	13	M	D	22	8/dg	2hr	cola	0.33333	1390	198.041	7.81963	TCMID02.023
TCMID02.073	T2Ri25	172	T2Ri25	T	2	R	i25	13	M	D	22	8/dg	2hr	cola	0.33333	547	217.663	7.86066	TCMID02.073
TCMID02.114	T3Ri25	173	T3Ri25	T	3	R	i25	13	M	D	22	8/dg	2hr	cola	0.33333	1485	837.154	8.44568	TCMID02.114
TCMID02.024	T1Ri26	177	T1Ri26	T	1	R	i26	13	F	A	24	3/dg	0.416667	kiwi, cola, water	3.5	970	4839.23	9.20766	TCMID02.024
TCMID02.074	T2Ri26	178	T2Ri26	T	2	R	i26	13	F	A	24	3/dg	0.416667	kiwi, cola, water	3.5	783	7169.21	9.37835	TCMID02.074
TCMID02.139	T4Ri26	179	T4Ri26	T	4	R	i26	13	F	A	24	3/dg	0.416667	kiwi, cola, water	3.5	781	3198.91	9.02788	TCMID02.139
TCMID02.025	T1Ri27	183	T1Ri27	T	1	R	i27	14	F	D	21	20/dg	0.5hr	water, worstenbroodje	0.25	642	2316.44	8.8877	TCMID02.025
TCMID02.075	T2Ri27	184	T2Ri27	T	2	R	i27	14	F	D	21	20/dg	0.5hr	water, worstenbroodje	0.25	990	1933.48	8.80922	TCMID02.075
TCMID02.115	T3Ri27	185	T3Ri27	T	3	R	i27	14	F	D	21	20/dg	0.5hr	water, worstenbroodje	0.25	1249	1037.78	8.53898	TCMID02.115
TCMID02.026	T1Ri28	189	T1Ri28	T	1	R	i28	14	M	A	22	15/dg	2hr	cola, hotdog	3	741	8384.74	9.44637	TCMID02.026
TCMID02.076	T2Ri28	190	T2Ri28	T	2	R	i28	14	M	A	22	15/dg	2hr	cola, hotdog	3	916	6545.29	9.33881	TCMID02.076
TCMID02.140	T4Ri28	191	T4Ri28	T	4	R	i28	14	M	A	22	15/dg	2hr	cola, hotdog	3	881	4025.57	9.12771	TCMID02.140
TCMID02.027	T1Ri29	195	T1Ri29	T	1	R	i29	15	M	D	18	50/dag	18hr	patat, cola	2,5	508	1098.21	8.56357	TCMID02.027
TCMID02.077	T2Ri29	196	T2Ri29	T	2	R	i29	15	M	D	18	50/dag	18hr	patat, cola	2,5	670	1137.47	8.57882	TCMID02.077
TCMID02.116	T3Ri29	197	T3Ri29	T	3	R	i29	15	M	D	18	50/dag	18hr	patat, cola	2,5	1461	1546.33	8.71218	TCMID02.116
TCMID02.028	T1Ri30	201	T1Ri30	T	1	R	i30	15	F	A	18	8/dag	20hr	hotdog, cola	2	833	3665.44	9.087	TCMID02.028
TCMID02.078	T2Ri30	202	T2Ri30	T	2	R	i30	15	F	A	18	8/dag	20hr	hotdog, cola	2	1133	7648.64	9.40646	TCMID02.078
TCMID02.141	T4Ri30	203	T4Ri30	T	4	R	i30	15	F	A	18	8/dag	20hr	hotdog, cola	2	1051	1687.34	8.75008	TCMID02.141
TCMID02.029	T1Ri31	207	T1Ri31	T	1	R	i31	16	F	D	25	7/wk	6hr	soft ijs	0.0833333	939	264.379	7.94511	TCMID02.029
TCMID02.079	T2Ri31	208	T2Ri31	T	2	R	i31	16	F	D	25	7/wk	6hr	soft ijs	0.0833333	1062	139.052	7.66606	TCMID02.079
TCMID02.117	T3Ri31	209	T3Ri31	T	3	R	i31	16	F	D	25	7/wk	6hr	soft ijs	0.0833333	1373	221.805	7.86885	TCMID02.117
TCMID02.030	T1Ri32	213	T1Ri32	T	1	R	i32	16	M	A	30	2/dg	2hr	soft ijs, water	10	840	1149.84	8.58351	TCMID02.030
TCMID02.080	T2Ri32	214	T2Ri32	T	2	R	i32	16	M	A	30	2/dg	2hr	soft ijs, water	10	1115	756.629	8.40176	TCMID02.080
TCMID02.142	T4Ri32	215	T4Ri32	T	4	R	i32	16	M	A	30	2/dg	2hr	soft ijs, water	10	910	938.685	8.4954	TCMID02.142
TCMID02.033	T1Ri35	219	T1Ri35	T	1	R	i35	18	F	D	19	10/dg	1hr	water	1	877	787.225	8.41898	TCMID02.033
TCMID02.085	T2Ri35	220	T2Ri35	T	2	R	i35	18	F	D	19	10/dg	1hr	water	1	1151	615.175	8.31188	TCMID02.085
TCMID02.119	T3Ri35	221	T3Ri35	T	3	R	i35	18	F	D	19	10/dg	1hr	water	1	1547	488.765	8.21198	TCMID02.119
TCMID02.034	T1Ri36	225	T1Ri36	T	1	R	i36	18	M	A	19	25/dg	0.166 hr	patat, water	3	937	2676.34	8.95042	TCMID02.034
TCMID02.086	T2Ri36	226	T2Ri36	T	2	R	i36	18	M	A	19	25/dg	0.166 hr	patat, water	3	950	711.418	8.375	TCMID02.086
TCMID02.144	T4Ri36	227	T4Ri36	T	4	R	i36	18	M	A	19	25/dg	0.166 hr	patat, water	3	842	1132.9	8.57707	TCMID02.144
TCMID02.031	T1Ri37	231	T1Ri37	T	1	R	i37	19	M	D	18	10/dg	2hr	donut	0.3333	887	273.826	7.96035	TCMID02.031
TCMID02.081	T2Ri37	232	T2Ri37	T	2	R	i37	19	M	D	18	10/dg	2hr	donut	0.3333	607	222.822	7.87084	TCMID02.081
TCMID02.118	T3Ri37	233	T3Ri37	T	3	R	i37	19	M	D	18	10/dg	2hr	donut	0.3333	468	729.718	8.38603	TCMID02.118
TCMID02.032	T1Ri38	237	T1Ri38	T	1	R	i38	19	F	A	18	8/dg	9hr	donut, smoothie	1	651	[DNA]?	[DNA]?	TCMID02.032
TCMID02.082	T2Ri38	238	T2Ri38	T	2	R	i38	19	F	A	18	8/dg	9hr	donut, smoothie	1	682	411.25	8.13698	TCMID02.082
TCMID02.143	T4Ri38	239	T4Ri38	T	4	R	i38	19	F	A	18	8/dg	9hr	donut, smoothie	1	655	305.938	8.00851	TCMID02.143
TCMID02.037	T1Ri39	243	T1Ri39	T	1	R	i39	20	F	D	39	1/mth	6dg	patat, groene thee koud	0.5	920	8154.95	9.4343	TCMID02.037
TCMID02.089	T2Ri39	244	T2Ri39	T	2	R	i39	20	F	D	39	1/mth	6dg	patat, groene thee koud	0.5	787	2855.47	8.97856	TCMID02.089
TCMID02.121	T3Ri39	245	T3Ri39	T	3	R	i39	20	F	D	39	1/mth	6dg	patat, groene thee koud	0.5	1412	1755.11	8.76718	TCMID02.121
TCMID02.038	T1Ri40	249	T1Ri40	T	1	R	i40	20	M	A	39	2/dg	38hr	raket ijs	2	1122	803.583	8.42791	TCMID02.038
TCMID02.090	T2Ri40	250	T2Ri40	T	2	R	i40	20	M	A	39	2/dg	38hr	raket ijs	2	636	728.355	8.38522	TCMID02.090
TCMID02.146	T4Ri40	251	T4Ri40	T	4	R	i40	20	M	A	39	2/dg	38hr	raket ijs	2	1167	871.794	8.46329	TCMID02.146
TCMID02.039	T1Ri41	255	T1Ri41	T	1	R	i41	21	M	D	21	8/dg	8hr	water	0.5	573	665.011	8.34571	TCMID02.039
TCMID02.091	T2Ri41	256	T2Ri41	T	2	R	i41	21	M	D	21	8/dg	8hr	water	0.5	620	638.661	8.32815	TCMID02.091
TCMID02.122	T3Ri41	257	T3Ri41	T	3	R	i41	21	M	D	21	8/dg	8hr	water	0.5	935	2006	8.82521	TCMID02.122
TCMID02.040	T1Ri42	261	T1Ri42	T	1	R	i42	21	F	A	19	2/dg	8hr	water, broodjeknakworst	5	1096	1209.31	8.60542	TCMID02.040
TCMID02.092	T2Ri42	262	T2Ri42	T	2	R	i42	21	F	A	19	2/dg	8hr	water, broodjeknakworst	5	630	660.208	8.34256	TCMID02.092
TCMID02.147	T4Ri42	263	T4Ri42	T	4	R	i42	21	F	A	19	2/dg	8hr	water, broodjeknakworst	5	1266	503.736	8.22508	TCMID02.147
TCMID02.041	T1Ri43	267	T1Ri43	T	1	R	i43	22	M	D	31	1/dg	16hr	icetea	0.0833	514	584.935	8.28999	TCMID02.041
TCMID02.093	T2Ri43	268	T2Ri43	T	2	R	i43	22	M	D	31	1/dg	16hr	icetea	0.0833	740	164.319	7.73857	TCMID02.093
TCMID02.123	T3Ri43	269	T3Ri43	T	3	R	i43	22	M	D	31	1/dg	16hr	icetea	0.0833	1040	997.907	8.52197	TCMID02.123
TCMID02.042	T1Ri44	273	T1Ri44	T	1	R	i44	22	M	A	28	2/dg	gisteren	tea (0,25hr) boterham+soep (4hr)	0	843	4315.9	9.15795	TCMID02.042
TCMID02.094	T2Ri44	274	T2Ri44	T	2	R	i44	22	M	A	28	2/dg	gisteren	tea (0,25hr) boterham+soep (4hr)	0	1241	1811.69	8.78096	TCMID02.094
TCMID02.148	T4Ri44	275	T4Ri44	T	4	R	i44	22	M	A	28	2/dg	gisteren	tea (0,25hr) boterham+soep (4hr)	0	1447	2778.82	8.96674	TCMID02.148
TCMID02.043	T1Ri45	279	T1Ri45	T	1	R	i45	23	M	D	35	4/mth	24hr	cola,saucijzenbroodje	1	1242	2464.34	8.91458	TCMID02.043
TCMID02.095	T2Ri45	280	T2Ri45	T	2	R	i45	23	M	D	35	4/mth	24hr	cola,saucijzenbroodje	1	740	654.941	8.33908	TCMID02.095
TCMID02.124	T3Ri45	281	T3Ri45	T	3	R	i45	23	M	D	35	4/mth	24hr	cola,saucijzenbroodje	1	1246	3383.76	9.05228	TCMID02.124
TCMID02.044	T1Ri46	285	T1Ri46	T	1	R	i46	23	F	A	34	3/mth	25	cappucino	1	891	27110.6	9.95602	TCMID02.044
TCMID02.096	T2Ri46	286	T2Ri46	T	2	R	i46	23	F	A	34	3/mth	25	cappucino	1	1554	3204.04	9.02858	TCMID02.096
TCMID02.149	T4Ri46	287	T4Ri46	T	4	R	i46	23	F	A	34	3/mth	25	cappucino	1	820	4224.31	9.14863	TCMID02.149

## Sheet: 3.IndividualInfo
Unique individuals
Individual Id	Couple Id	Gender	Donor/Acceptor	Age	Kiss Frq last year	Time since last kiss	Food Type most recently consumed	Time since last food (h)	TotFrq/Samp	Tag	Kiss Frq last year (per week)	Time since last kiss (day)
i01	1	F	D	35	2 or 3/wk	2 to 3 dg	noten	0.5			2.5	2.5
i02	1	F	A	39	7/wk	2dg	krentebol + water	1			7	2
i03	2	F	D	42	1/wk	2dg	cola, toastjes met kaasjes	0.25			1	2
i04	2	M	A	45	1/wk	3dg	schimmelkaasje(brie), pesto, borrelnootjes	<1			1	3
i05	3	M	D	41	3/dg	5 hr	boterham	0.5			21	0.208333
i06	3	F	A	40	1/dg	6hr	koffie, koekje	2			7	0.25
i09	5	M	D	28	3/dg	1 hr	mangosap, croissantbroodje	2			21	0.0416667
i10	5	F	A	25	10/dg	2hr	mangosap, water, druiven, boterham kaas+kalkoen	2			70	0.0833333
i11	6	F	D	21	7/dg	0.083hr	twee biscuits	1			49	0.00345833
i12	6	M	A	20	10/dg	4hr	juice/ biscuits	3			70	0.166667
i13	7	M	D	34	24/dg	1hr	sandwich	1			168	0.0416667
i14	7	F	A	28	10/dg	0.5hr	boterham kaas, pepsi	0.5			70	0.0208333
i15	8	F	D	17	2/mth	0	crackers en melk	6			0.5	0
i16	8	M	A	21	10/mth	1 hr	Brinta	6			2.5	0.0416667
i17	9	M	D	18	5/dg	1 hr	boterham	1			35	0.0416667
i18	9	F	A	18	4/dg	1 hr	chips, water	1			28	0.0416667
i19	10	F	D	19	10/dg	1 hr	snack	1			70	0.0416667
i20	10	M	A	21	20/dg	0.083hr	ei, toast, cocoscake	4			140	0.00345833
i21	11	M	D	47	2/dg	1 wk	bier	3			14	7
i22	11	F	A	36	2/dg	1dg	mcdonalds 10:00; bier 14:30	0			14	1
i23	12	F	D	26	2/wk	48hr	waterijsje	1.5			2	2
i24	12	M	A	28	5/yr	?	twister waterijsje	1.5			0.416667	NA
i25	13	M	D	22	8/dg	2hr	cola	0.33333			56	0.0833333
i26	13	F	A	24	3/dg	0.416667	kiwi, cola, water	3.5			21	0.0173611
i27	14	F	D	21	20/dg	0.5hr	water, worstenbroodje	0.25			140	0.0208333
i28	14	M	A	22	15/dg	2hr	cola, hotdog	3			105	0.0833333
i29	15	M	D	18	50/dag	18hr	patat, cola	2,5			350	0.75
i30	15	F	A	18	8/dag	20hr	hotdog, cola	2			56	0.833333
i31	16	F	D	25	7/wk	6hr	soft ijs	0.0833333			7	0.25
i32	16	M	A	30	2/dg	2hr	soft ijs, water	10			14	0.0833333
i35	18	F	D	19	10/dg	1hr	water	1			70	0.0416667
i36	18	M	A	19	25/dg	0.166 hr	patat, water	3			175	0.00691667
i37	19	M	D	18	10/dg	2hr	donut	0.3333			70	0.0833333
i38	19	F	A	18	8/dg	9hr	donut, smoothie	1			56	0.375
i39	20	F	D	39	1/mth	6dg	patat, groene thee koud	0.5			0.25	0.25
i40	20	M	A	39	2/dg	38hr	raket ijs	2			14	1.58333
i41	21	M	D	21	8/dg	8hr	water	0.5			56	0.333333
i42	21	F	A	19	2/dg	8hr	water, broodjeknakworst	5			14	0.333333
i43	22	M	D	31	1/dg	16hr	icetea	0.0833			7	0.666667
i44	22	M	A	28	2/dg	gisteren	tea (0,25hr) boterham+soep (4hr)	0			14	1
i45	23	M	D	35	4/mth	24hr	cola,saucijzenbroodje	1			1	1
i46	23	F	A	34	3/mth	25	cappucino	1			0.75	1.04167

## Sheet: 4.CorrIx KissFrq Couples
Average Correlation Index for sample comparisons within: - Couples, Saliva: before kiss1, after kiss1, or before+after kiss1 - Couples, Tongue: before kiss1, after kiss1, or before+after kiss1 Next, average correlations were plotted against self reported Kiss frequency.										Individuals		2log(kiss frq/week)				Individuals		Kiss Frq last year (per week)						morisitahorn				braycurtis				structpearson				thetayc				thetayc_lci				thetayc_hci				speciesprofile
										A	B	A	B			A	B	A	B	avg(A,B)				avg	std	n	graph	avg	std	n	graph	avg	std	n	graph	avg	std	n	graph	avg	std	n	graph	avg	std	n	graph	avg	std
								1		F	F	1.32193	2.80735			i01	i02	2.5	7	4.75	Saliva	before kiss1	couple01	0.867816	0.189503	4		0.803725	0.0951215	4		0.138618	0.202216	4		0.920012	0.1212	4		0.903459	0.143318	4		0.936565	0.099093	4		0.624483	0.101411
								2		F	M	0	0			i03	i04	1	1	1	Saliva	before kiss1	couple02	0.605121	0.0422156	4		0.562083	0.0071587	4		0.395118	0.0399222	4		0.75334	0.0328321	4		0.7112	0.0404885	4		0.79548	0.0252311	4		0.337732	0.0234216
								3		F	M	2.80735	4.39232			i06	i05	7	21	14	Saliva	before kiss1	couple03	0.963349	0.0131336	4		0.849185	0.0412272	4		0.0371252	0.0138571	4		0.981298	0.00683142	4		0.974954	0.00883865	4		0.987642	0.00488752	4		0.608858	0.0188994
								4		F	M	6.12928	4.39232			i10	i09	70	21	45.5	Saliva	before kiss1	couple05	0.732052	#DIV/0!	1		0.806244	#DIV/0!	1		0.265764	#DIV/0!	1		0.8453	#DIV/0!	1		0.813898	#DIV/0!	1		0.876702	#DIV/0!	1		0.378545	#DIV/0!
								5		F	M	5.61471	6.12928			i11	i12	49	70	59.5	Saliva	before kiss1	couple06	0.40097	#DIV/0!	1		0.506073	#DIV/0!	1		0.604076	#DIV/0!	1		0.572417	#DIV/0!	1		0.508421	#DIV/0!	1		0.636414	#DIV/0!	1		0.261344	#DIV/0!
								6		F	M	6.12928	7.39232			i14	i13	70	168	119	Saliva	before kiss1	couple07	0.115243	#DIV/0!	1		0.550417	#DIV/0!	1		0.929457	#DIV/0!	1		0.206669	#DIV/0!	1		0.152765	#DIV/0!	1		0.260573	#DIV/0!	1		0.194987	#DIV/0!
								7		F	M	-1	1.32193			i15	i16	0.5	2.5	1.5	Saliva	before kiss1	couple08	0.914977	#DIV/0!	1		0.807893	#DIV/0!	1		0.084581	#DIV/0!	1		0.955601	#DIV/0!	1		0.944029	#DIV/0!	1		0.967173	#DIV/0!	1		0.614126	#DIV/0!
								8		F	M	4.80735	5.12928			i18	i17	28	35	31.5	Saliva	before kiss1	couple09	0.378547	#DIV/0!	1		0.535692	#DIV/0!	1		0.637799	#DIV/0!	1		0.549197	#DIV/0!	1		0.483474	#DIV/0!	1		0.61492	#DIV/0!	1		0.235848	#DIV/0!
								9		F	M	6.12928	7.12928			i19	i20	70	140	105	Saliva	before kiss1	couple10
								10		F	M	3.80735	3.80735			i22	i21	14	14	14	Saliva	before kiss1	couple11	0.835614	#DIV/0!	1		0.700923	#DIV/0!	1		0.164584	#DIV/0!	1		0.910447	#DIV/0!	1		0.89012	#DIV/0!	1		0.930773	#DIV/0!	1		0.415886	#DIV/0!
								11		F	M	1	-1.26303			i23	i24	2	0.416667	1.20833	Saliva	before kiss1	couple12	0.843183	#DIV/0!	1		0.747704	#DIV/0!	1		0.155946	#DIV/0!	1		0.914921	#DIV/0!	1		0.894691	#DIV/0!	1		0.93515	#DIV/0!	1		0.469577	#DIV/0!
								12		F	M	4.39232	5.80735			i26	i25	21	56	38.5	Saliva	before kiss1	couple13	0.789698	#DIV/0!	1		0.860693	#DIV/0!	1		0.217411	#DIV/0!	1		0.882493	#DIV/0!	1		0.863924	#DIV/0!	1		0.901062	#DIV/0!	1		0.395264	#DIV/0!
								13		F	M	7.12928	6.71425			i27	i28	140	105	122.5	Saliva	before kiss1	couple14	0.220958	#DIV/0!	1		0.766046	#DIV/0!	1		0.782497	#DIV/0!	1		0.361942	#DIV/0!	1		0.260404	#DIV/0!	1		0.46348	#DIV/0!	1		0.245742	#DIV/0!
								14		F	M	5.80735	8.45121			i30	i29	56	350	203	Saliva	before kiss1	couple15	0.917453	#DIV/0!	1		0.765166	#DIV/0!	1		0.079856	#DIV/0!	1		0.956949	#DIV/0!	1		0.944943	#DIV/0!	1		0.968956	#DIV/0!	1		0.434214	#DIV/0!
								15		F	M	2.80735	3.80735			i31	i32	7	14	10.5	Saliva	before kiss1	couple16	0.82295	#DIV/0!	1		0.739071	#DIV/0!	1		0.178164	#DIV/0!	1		0.902877	#DIV/0!	1		0.880157	#DIV/0!	1		0.925597	#DIV/0!	1		0.432633	#DIV/0!
								16		F	M	6.12928	7.45121			i35	i36	70	175	122.5	Saliva	before kiss1	couple18	0.071223	#DIV/0!	1		0.363737	#DIV/0!	1		0.940508	#DIV/0!	1		0.132976	#DIV/0!	1		0.096812	#DIV/0!	1		0.16914	#DIV/0!	1		0.172974	#DIV/0!
								17		F	M	5.80735	6.12928			i38	i37	56	70	63	Saliva	before kiss1	couple19	0.353071	#DIV/0!	1		0.687114	#DIV/0!	1		0.85469	#DIV/0!	1		0.521881	#DIV/0!	1		0.449231	#DIV/0!	1		0.59453	#DIV/0!	1		0.409382	#DIV/0!
								18		F	M	-2	3.80735			i39	i40	0.25	14	7.125	Saliva	before kiss1	couple20	0.847413	#DIV/0!	1		0.882264	#DIV/0!	1		0.197113	#DIV/0!	1		0.917405	#DIV/0!	1		0.900738	#DIV/0!	1		0.934072	#DIV/0!	1		0.770558	#DIV/0!
								19		F	M	3.80735	5.80735			i42	i41	14	56	35	Saliva	before kiss1	couple21	0.814722	#DIV/0!	1		0.782438	#DIV/0!	1		0.185292	#DIV/0!	1		0.897903	#DIV/0!	1		0.872791	#DIV/0!	1		0.923015	#DIV/0!	1		0.393849	#DIV/0!
								20		M	M	2.80735	3.80735			i43	i44	7	14	10.5	Saliva	before kiss1	couple22	0.757575	#DIV/0!	1		0.766219	#DIV/0!	1		0.246813	#DIV/0!	1		0.862069	#DIV/0!	1		0.828866	#DIV/0!	1		0.895271	#DIV/0!	1		0.482872	#DIV/0!
								21		F	M	-0.415037	0			i46	i45	0.75	1	0.875	Saliva	before kiss1	couple23	0.935678	#DIV/0!	1		0.868036	#DIV/0!	1		0.062727	#DIV/0!	1		0.96677	#DIV/0!	1		0.957486	#DIV/0!	1		0.976055	#DIV/0!	1		0.56106	#DIV/0!
																i01	i02	2.5	7	4.75	Saliva	after kiss1	couple01	0.919559	0.00789273	2		0.824638	0.0369909	2		0.08618	0.00480267	2		0.958086	0.00428436	2		0.947251	0.00621123	2		0.968919	0.00235679	2		0.59054	0.0177229
																i03	i04	1	1	1	Saliva	after kiss1	couple02	0.692731	0.216978	4		0.714998	0.160985	4		0.368747	0.274278	4		0.803562	0.155403	4		0.769818	0.176076	4		0.837307	0.134795	4		0.540872	0.222856
																i06	i05	7	21	14	Saliva	after kiss1	couple03	0.920493	0.0108808	4		0.79177	0.0452701	4		0.0827032	0.0104151	4		0.958576	0.00590116	4		0.947538	0.00587383	4		0.969614	0.00593799	4		0.582053	0.018098
																i10	i09	70	21	45.5	Saliva	after kiss1	couple05	0.743484	#DIV/0!	1		0.758224	#DIV/0!	1		0.258237	#DIV/0!	1		0.852872	#DIV/0!	1		0.815605	#DIV/0!	1		0.890139	#DIV/0!	1		0.412046	#DIV/0!
																i11	i12	49	70	59.5	Saliva	after kiss1	couple06	0.401394	#DIV/0!	1		0.504915	#DIV/0!	1		0.605939	#DIV/0!	1		0.57285	#DIV/0!	1		0.491346	#DIV/0!	1		0.654353	#DIV/0!	1		0.26562	#DIV/0!
																i14	i13	70	168	119	Saliva	after kiss1	couple07	0.761987	#DIV/0!	1		0.749469	#DIV/0!	1		0.246008	#DIV/0!	1		0.864918	#DIV/0!	1		0.825907	#DIV/0!	1		0.903928	#DIV/0!	1		0.425523	#DIV/0!
																i15	i16	0.5	2.5	1.5	Saliva	after kiss1	couple08	0.80892	#DIV/0!	1		0.750349	#DIV/0!	1		0.191144	#DIV/0!	1		0.894368	#DIV/0!	1		0.867958	#DIV/0!	1		0.920778	#DIV/0!	1		0.50568	#DIV/0!
																i18	i17	28	35	31.5	Saliva	after kiss1	couple09	0.446588	#DIV/0!	1		0.646893	#DIV/0!	1		0.596194	#DIV/0!	1		0.617436	#DIV/0!	1		0.544503	#DIV/0!	1		0.69037	#DIV/0!	1		0.257078	#DIV/0!
																i19	i20	70	140	105	Saliva	after kiss1	couple10	0.304363	#DIV/0!	1		0.568779	#DIV/0!	1		0.752227	#DIV/0!	1		0.466685	#DIV/0!	1		0.3842	#DIV/0!	1		0.54917	#DIV/0!	1		0.262934	#DIV/0!
																i22	i21	14	14	14	Saliva	after kiss1	couple11	0.791224	#DIV/0!	1		0.748634	#DIV/0!	1		0.207396	#DIV/0!	1		0.883445	#DIV/0!	1		0.856574	#DIV/0!	1		0.910315	#DIV/0!	1		0.373198	#DIV/0!
																i23	i24	2	0.416667	1.20833	Saliva	after kiss1	couple12	0.856491	#DIV/0!	1		0.757263	#DIV/0!	1		0.14759	#DIV/0!	1		0.922699	#DIV/0!	1		0.90561	#DIV/0!	1		0.939788	#DIV/0!	1		0.470422	#DIV/0!
																i26	i25	21	56	38.5	Saliva	after kiss1	couple13	0.793332	#DIV/0!	1		0.756535	#DIV/0!	1		0.20612	#DIV/0!	1		0.884758	#DIV/0!	1		0.865376	#DIV/0!	1		0.90414	#DIV/0!	1		0.627689	#DIV/0!
																i27	i28	140	105	122.5	Saliva	after kiss1	couple14	0.481413	#DIV/0!	1		0.555102	#DIV/0!	1		0.531387	#DIV/0!	1		0.649937	#DIV/0!	1		0.588317	#DIV/0!	1		0.711558	#DIV/0!	1		0.316306	#DIV/0!
																i30	i29	56	350	203	Saliva	after kiss1	couple15	0.920888	#DIV/0!	1		0.77497	#DIV/0!	1		0.076869	#DIV/0!	1		0.958815	#DIV/0!	1		0.946866	#DIV/0!	1		0.970763	#DIV/0!	1		0.455881	#DIV/0!
																i31	i32	7	14	10.5	Saliva	after kiss1	couple16	0.269346	#DIV/0!	1		0.493213	#DIV/0!	1		0.739717	#DIV/0!	1		0.424385	#DIV/0!	1		0.364083	#DIV/0!	1		0.484688	#DIV/0!	1		0.226364	#DIV/0!
																i35	i36	70	175	122.5	Saliva	after kiss1	couple18	0.206262	#DIV/0!	1		0.611408	#DIV/0!	1		0.839605	#DIV/0!	1		0.341985	#DIV/0!	1		0.247593	#DIV/0!	1		0.436377	#DIV/0!	1		0.266992	#DIV/0!
																i38	i37	56	70	63	Saliva	after kiss1	couple19	0.160919	#DIV/0!	1		0.707457	#DIV/0!	1		0.935341	#DIV/0!	1		0.277228	#DIV/0!	1		0.164918	#DIV/0!	1		0.389537	#DIV/0!	1		0.22816	#DIV/0!
																i39	i40	0.25	14	7.125	Saliva	after kiss1	couple20	1	#DIV/0!	1		1	#DIV/0!	1		-0.000861	#DIV/0!	1		1	#DIV/0!	1		1	#DIV/0!	1		1	#DIV/0!	1		1.07249	#DIV/0!
																i42	i41	14	56	35	Saliva	after kiss1	couple21	1	#DIV/0!	1		1	#DIV/0!	1		-0.001122	#DIV/0!	1		1	#DIV/0!	1		1	#DIV/0!	1		1	#DIV/0!	1		0.773718	#DIV/0!
																i43	i44	7	14	10.5	Saliva	after kiss1	couple22	0.833079	#DIV/0!	1		0.786249	#DIV/0!	1		0.167962	#DIV/0!	1		0.90894	#DIV/0!	1		0.887661	#DIV/0!	1		0.930219	#DIV/0!	1		0.551476	#DIV/0!
																i46	i45	0.75	1	0.875	Saliva	after kiss1	couple23	0.874686	#DIV/0!	1		0.80412	#DIV/0!	1		0.123645	#DIV/0!	1		0.933155	#DIV/0!	1		0.919468	#DIV/0!	1		0.946841	#DIV/0!	1		0.542583	#DIV/0!
																i01	i02	2.5	7	4.75	Saliva	b&a kiss1	couple01	0.863244	0.180041	12		0.795406	0.086029	12		0.148076	0.202535	12		0.915258	0.128399	12		0.898559	0.147418	12		0.931958	0.10944	12		0.596229	0.0904793
																i03	i04	1	1	1	Saliva	b&a kiss1	couple02	0.651007	0.141934	16		0.639311	0.131387	16		0.385558	0.165902	16		0.780589	0.0998836	16		0.742562	0.114785	16		0.818616	0.0850605	16		0.439672	0.16016
																i06	i05	7	21	14	Saliva	b&a kiss1	couple03	0.939968	0.0246389	16		0.807412	0.0559768	16		0.0620814	0.0262244	16		0.9689	0.0130889	16		0.960136	0.0152229	16		0.977664	0.0110573	16		0.594814	0.0197688
																i10	i09	70	21	45.5	Saliva	b&a kiss1	couple05	0.731264	0.0130436	4		0.78321	0.0403316	4		0.268711	0.014281	4		0.844725	0.00874531	4		0.809744	0.0101442	4		0.879707	0.008339	4		0.393479	0.0163381
																i11	i12	49	70	59.5	Saliva	b&a kiss1	couple06	0.401696	0.0166305	4		0.539569	0.0393758	4		0.604471	0.0158215	4		0.573006	0.016914	4		0.500556	0.0142204	4		0.645457	0.0226619	4		0.263632	0.0071589
																i14	i13	70	168	119	Saliva	b&a kiss1	couple07	0.46448	0.331913	4		0.725985	0.119975	4		0.569543	0.363607	4		0.578492	0.329404	4		0.519047	0.34639	4		0.637937	0.314179	4		0.333864	0.120119
																i15	i16	0.5	2.5	1.5	Saliva	b&a kiss1	couple08	0.500623	0.422645	4		0.653575	0.165051	4		0.50697	0.430211	4		0.582032	0.404781	4		0.540819	0.428955	4		0.623245	0.38105	4		0.389813	0.206448
																i18	i17	28	35	31.5	Saliva	b&a kiss1	couple09	0.418433	0.0297866	4		0.591275	0.0479943	4		0.610362	0.022128	4		0.589522	0.0299209	4		0.521255	0.02946	4		0.65779	0.0315304	4		0.248263	0.0133171
																i19	i20	70	140	105	Saliva	b&a kiss1	couple10	0.295935	0.011919	2		0.636684	0.0960322	2		0.766934	0.0207995	2		0.456648	0.0141945	2		0.383255	0.00133643	2		0.530041	0.0270532	2		0.257871	0.00716016
																i22	i21	14	14	14	Saliva	b&a kiss1	couple11	0.809104	0.0239276	4		0.711086	0.0271313	4		0.190562	0.0224653	4		0.894335	0.0146045	4		0.870298	0.0173793	4		0.918373	0.0118904	4		0.393553	0.0204134
																i23	i24	2	0.416667	1.20833	Saliva	b&a kiss1	couple12	0.850479	0.0144275	4		0.756632	0.0208784	4		0.150871	0.0136965	4		0.91915	0.00842089	4		0.900561	0.00983074	4		0.937738	0.00709442	4		0.469899	0.0115029
																i26	i25	21	56	38.5	Saliva	b&a kiss1	couple13	0.798462	0.0122333	4		0.806641	0.0505333	4		0.214935	0.0202732	4		0.8879	0.00751735	4		0.869462	0.00762994	4		0.906338	0.00749141	4		0.519669	0.100634
																i27	i28	140	105	122.5	Saliva	b&a kiss1	couple14	0.352597	0.252949	4		0.611429	0.237302	4		0.65559	0.245226	4		0.481159	0.288275	4		0.404749	0.287803	4		0.557571	0.290003	4		0.26995	0.105777
																i30	i29	56	350	203	Saliva	b&a kiss1	couple15	0.912477	0.0160131	4		0.752785	0.0496781	4		0.0849253	0.0162212	4		0.95418	0.0088262	4		0.941554	0.00977684	4		0.966806	0.0078889	4		0.44309	0.0171626
																i31	i32	7	14	10.5	Saliva	b&a kiss1	couple16	0.51236	0.299679	4		0.621533	0.157572	4		0.490512	0.303275	4		0.63777	0.268034	4		0.589025	0.288837	4		0.686515	0.247375	4		0.313256	0.0963104
																i35	i36	70	175	122.5	Saliva	b&a kiss1	couple18	0.136849	0.0953268	4		0.500063	0.160768	4		0.892736	0.0724468	4		0.231404	0.148679	4		0.168457	0.116042	4		0.294351	0.181587	4		0.213674	0.0763307
																i38	i37	56	70	63	Saliva	b&a kiss1	couple19	0.263391	0.0813542	4		0.707129	0.0992544	4		0.888599	0.0384235	4		0.411943	0.103981	4		0.317991	0.117384	4		0.505894	0.0933388	4		0.323159	0.0844722
																i39	i40	0.25	14	7.125	Saliva	b&a kiss1	couple20	0.890022	0.138392	4		0.919981	0.0986422	4		0.137231	0.171819	4		0.937411	0.0802009	4		0.923473	0.0986786	4		0.951348	0.0617449	4		0.905728	0.187551
																i42	i41	14	56	35	Saliva	b&a kiss1	couple21	0.938272	0.0868912	4		0.943661	0.107502	4		0.0634132	0.0875634	4		0.966542	0.0479323	4		0.943845	0.0643051	4		0.98924	0.0466136	4		0.600689	0.161337
																i43	i44	7	14	10.5	Saliva	b&a kiss1	couple22	0.793076	0.0453437	4		0.774639	0.00976824	4		0.209632	0.0447331	4		0.884063	0.0282281	4		0.856576	0.0354929	4		0.911551	0.0209646	4		0.516381	0.0296047
																i46	i45	0.75	1	0.875	Saliva	b&a kiss1	couple23	0.905307	0.0348496	4		0.829604	0.0284593	4		0.0930708	0.0348721	4		0.950037	0.0192048	4		0.938664	0.0216313	4		0.96141	0.0167795	4		0.551899	0.0158977
																i01	i02	2.5	7	4.75	Tongue	before kiss1	couple01	0.346545	0.091828	4		0.547	0.0793081	4		0.664185	0.0948743	4		0.509479	0.102445	4		0.446599	0.11133	4		0.572359	0.0936195	4		0.278152	0.0362938
																i03	i04	1	1	1	Tongue	before kiss1	couple02	0.283734	0.0661329	4		0.419299	0.0745736	4		0.724476	0.0680282	4		0.438923	0.0808015	4		0.367658	0.0876368	4		0.510188	0.074011	4		0.293439	0.0345135
																i06	i05	7	21	14	Tongue	before kiss1	couple03	0.0599273	0.0409712	4		0.330166	0.0658676	4		0.943322	0.0380032	4		0.110988	0.0720796	4		0.0687295	0.0560233	4		0.153247	0.0893792	4		0.125879	0.0467993
																i10	i09	70	21	45.5	Tongue	before kiss1	couple05	0.564727	#DIV/0!	1		0.698925	#DIV/0!	1		0.446742	#DIV/0!	1		0.721822	#DIV/0!	1		0.670428	#DIV/0!	1		0.773215	#DIV/0!	1		0.457488	#DIV/0!
																i11	i12	49	70	59.5	Tongue	before kiss1	couple06	0.451471	#DIV/0!	1		0.595031	#DIV/0!	1		0.591065	#DIV/0!	1		0.622087	#DIV/0!	1		0.558927	#DIV/0!	1		0.685248	#DIV/0!	1		0.366221	#DIV/0!
																i14	i13	70	168	119	Tongue	before kiss1	couple07	0.317321	#DIV/0!	1		0.523143	#DIV/0!	1		0.71765	#DIV/0!	1		0.481767	#DIV/0!	1		0.413205	#DIV/0!	1		0.550329	#DIV/0!	1		0.308923	#DIV/0!
																i15	i16	0.5	2.5	1.5	Tongue	before kiss1	couple08	0.206262	#DIV/0!	1		0.468817	#DIV/0!	1		0.798125	#DIV/0!	1		0.341986	#DIV/0!	1		0.275074	#DIV/0!	1		0.408898	#DIV/0!	1		0.228719	#DIV/0!
																i18	i17	28	35	31.5	Tongue	before kiss1	couple09	0.44453	#DIV/0!	1		0.643836	#DIV/0!	1		0.613764	#DIV/0!	1		0.615466	#DIV/0!	1		0.558828	#DIV/0!	1		0.672105	#DIV/0!	1		0.350555	#DIV/0!
																i19	i20	70	140	105	Tongue	before kiss1	couple10	0.369034	#DIV/0!	1		0.596484	#DIV/0!	1		0.630983	#DIV/0!	1		0.539115	#DIV/0!	1		0.479823	#DIV/0!	1		0.598408	#DIV/0!	1		0.309396	#DIV/0!
																i22	i21	14	14	14	Tongue	before kiss1	couple11	0.63176	#DIV/0!	1		0.654407	#DIV/0!	1		0.374565	#DIV/0!	1		0.77433	#DIV/0!	1		0.73252	#DIV/0!	1		0.81614	#DIV/0!	1		0.414695	#DIV/0!
																i23	i24	2	0.416667	1.20833	Tongue	before kiss1	couple12	0.163351	#DIV/0!	1		0.582745	#DIV/0!	1		0.841408	#DIV/0!	1		0.280829	#DIV/0!	1		0.197576	#DIV/0!	1		0.364082	#DIV/0!	1		0.211972	#DIV/0!
																i26	i25	21	56	38.5	Tongue	before kiss1	couple13	0.524696	#DIV/0!	1		0.718644	#DIV/0!	1		0.502552	#DIV/0!	1		0.688263	#DIV/0!	1		0.64602	#DIV/0!	1		0.730506	#DIV/0!	1		0.372247	#DIV/0!
																i27	i28	140	105	122.5	Tongue	before kiss1	couple14	0.299852	#DIV/0!	1		0.485177	#DIV/0!	1		0.701265	#DIV/0!	1		0.461363	#DIV/0!	1		0.390541	#DIV/0!	1		0.532186	#DIV/0!	1		0.307572	#DIV/0!
																i30	i29	56	350	203	Tongue	before kiss1	couple15	0.45194	#DIV/0!	1		0.512304	#DIV/0!	1		0.546914	#DIV/0!	1		0.622533	#DIV/0!	1		0.561456	#DIV/0!	1		0.68361	#DIV/0!	1		0.339496	#DIV/0!
																i31	i32	7	14	10.5	Tongue	before kiss1	couple16	0.824934	#DIV/0!	1		0.725689	#DIV/0!	1		0.173596	#DIV/0!	1		0.90407	#DIV/0!	1		0.884513	#DIV/0!	1		0.923627	#DIV/0!	1		0.546823	#DIV/0!
																i35	i36	70	175	122.5	Tongue	before kiss1	couple18	0.301821	#DIV/0!	1		0.454245	#DIV/0!	1		0.698972	#DIV/0!	1		0.46369	#DIV/0!	1		0.396254	#DIV/0!	1		0.531126	#DIV/0!	1		0.269361	#DIV/0!
																i38	i37	56	70	63	Tongue	before kiss1	couple19	0.106355	#DIV/0!	1		0.448635	#DIV/0!	1		0.918401	#DIV/0!	1		0.192261	#DIV/0!	1		0.124545	#DIV/0!	1		0.259978	#DIV/0!	1		0.1817	#DIV/0!
																i39	i40	0.25	14	7.125	Tongue	before kiss1	couple20	0.602053	#DIV/0!	1		0.729677	#DIV/0!	1		0.438851	#DIV/0!	1		0.751602	#DIV/0!	1		0.710744	#DIV/0!	1		0.79246	#DIV/0!	1		0.520988	#DIV/0!
																i42	i41	14	56	35	Tongue	before kiss1	couple21	0.749487	#DIV/0!	1		0.811863	#DIV/0!	1		0.270622	#DIV/0!	1		0.856807	#DIV/0!	1		0.822835	#DIV/0!	1		0.89078	#DIV/0!	1		0.477846	#DIV/0!
																i43	i44	7	14	10.5	Tongue	before kiss1	couple22	0.444377	#DIV/0!	1		0.655122	#DIV/0!	1		0.604654	#DIV/0!	1		0.61532	#DIV/0!	1		0.544287	#DIV/0!	1		0.686353	#DIV/0!	1		0.406931	#DIV/0!
																i46	i45	0.75	1	0.875	Tongue	before kiss1	couple23	0.960772	#DIV/0!	1		0.870605	#DIV/0!	1		0.037821	#DIV/0!	1		0.979994	#DIV/0!	1		0.97413	#DIV/0!	1		0.985858	#DIV/0!	1		0.605949	#DIV/0!
																i01	i02	2.5	7	4.75	Tongue	after kiss1	couple01	0.404064	0.0485649	4		0.623074	0.0364388	4		0.612518	0.0474767	4		0.574326	0.0477449	4		0.511978	0.0574215	4		0.636674	0.0402683	4		0.313074	0.0101554
																i03	i04	1	1	1	Tongue	after kiss1	couple02	0.301237	0.0352896	4		0.512403	0.0452758	4		0.701497	0.0342255	4		0.462135	0.0426273	4		0.402118	0.0474358	4		0.522152	0.0381293	4		0.26274	0.0213313
																i06	i05	7	21	14	Tongue	after kiss1	couple03	0.259858	0.248923	4		0.477668	0.143038	4		0.74427	0.252093	4		0.366804	0.309759	4		0.316579	0.30411	4		0.417028	0.316201	4		0.247113	0.138905
																i10	i09	70	21	45.5	Tongue	after kiss1	couple05	0.482419	#DIV/0!	1		0.709845	#DIV/0!	1		0.51791	#DIV/0!	1		0.650854	#DIV/0!	1		0.596516	#DIV/0!	1		0.705191	#DIV/0!	1		0.38313	#DIV/0!
																i11	i12	49	70	59.5	Tongue	after kiss1	couple06	1	#DIV/0!	1		1	#DIV/0!	1		-0.000849	#DIV/0!	1		1	#DIV/0!	1		1	#DIV/0!	1		1	#DIV/0!	1		1.07449	#DIV/0!
																i14	i13	70	168	119	Tongue	after kiss1	couple07	0.163686	#DIV/0!	1		0.534328	#DIV/0!	1		0.843287	#DIV/0!	1		0.281323	#DIV/0!	1		0.197948	#DIV/0!	1		0.364698	#DIV/0!	1		0.229453	#DIV/0!
																i15	i16	0.5	2.5	1.5	Tongue	after kiss1	couple08	0.402488	#DIV/0!	1		0.556491	#DIV/0!	1		0.618433	#DIV/0!	1		0.573963	#DIV/0!	1		0.499427	#DIV/0!	1		0.648499	#DIV/0!	1		0.354029	#DIV/0!
																i18	i17	28	35	31.5	Tongue	after kiss1	couple09	0.325609	#DIV/0!	1		0.578475	#DIV/0!	1		0.680229	#DIV/0!	1		0.491259	#DIV/0!	1		0.423518	#DIV/0!	1		0.559	#DIV/0!	1		0.341944	#DIV/0!
																i19	i20	70	140	105	Tongue	after kiss1	couple10
																i22	i21	14	14	14	Tongue	after kiss1	couple11	0.546761	#DIV/0!	1		0.663454	#DIV/0!	1		0.453548	#DIV/0!	1		0.706975	#DIV/0!	1		0.651117	#DIV/0!	1		0.762833	#DIV/0!	1		0.351809	#DIV/0!
																i23	i24	2	0.416667	1.20833	Tongue	after kiss1	couple12	0.147099	#DIV/0!	1		0.363051	#DIV/0!	1		0.857481	#DIV/0!	1		0.256471	#DIV/0!	1		0.197568	#DIV/0!	1		0.315374	#DIV/0!	1		0.188392	#DIV/0!
																i26	i25	21	56	38.5	Tongue	after kiss1	couple13	0.986032	#DIV/0!	1		0.954887	#DIV/0!	1		0.011954	#DIV/0!	1		0.992967	#DIV/0!	1		0.989228	#DIV/0!	1		0.996706	#DIV/0!	1		0.566921	#DIV/0!
																i27	i28	140	105	122.5	Tongue	after kiss1	couple14	0.29708	#DIV/0!	1		0.451207	#DIV/0!	1		0.702695	#DIV/0!	1		0.458075	#DIV/0!	1		0.397193	#DIV/0!	1		0.518956	#DIV/0!	1		0.280438	#DIV/0!
																i30	i29	56	350	203	Tongue	after kiss1	couple15	0.443734	#DIV/0!	1		0.515252	#DIV/0!	1		0.555816	#DIV/0!	1		0.614703	#DIV/0!	1		0.561492	#DIV/0!	1		0.667914	#DIV/0!	1		0.332942	#DIV/0!
																i31	i32	7	14	10.5	Tongue	after kiss1	couple16	0.666808	#DIV/0!	1		0.594855	#DIV/0!	1		0.3327	#DIV/0!	1		0.800102	#DIV/0!	1		0.768867	#DIV/0!	1		0.831336	#DIV/0!	1		0.454858	#DIV/0!
																i35	i36	70	175	122.5	Tongue	after kiss1	couple18	0.088744	#DIV/0!	1		0.399334	#DIV/0!	1		0.911532	#DIV/0!	1		0.163022	#DIV/0!	1		0.113166	#DIV/0!	1		0.212877	#DIV/0!	1		0.144274	#DIV/0!
																i38	i37	56	70	63	Tongue	after kiss1	couple19	0.121319	#DIV/0!	1		0.421257	#DIV/0!	1		0.898134	#DIV/0!	1		0.216386	#DIV/0!	1		0.142258	#DIV/0!	1		0.290514	#DIV/0!	1		0.206131	#DIV/0!
																i39	i40	0.25	14	7.125	Tongue	after kiss1	couple20	0.576161	#DIV/0!	1		0.706254	#DIV/0!	1		0.464435	#DIV/0!	1		0.731094	#DIV/0!	1		0.683453	#DIV/0!	1		0.778736	#DIV/0!	1		0.484998	#DIV/0!
																i42	i41	14	56	35	Tongue	after kiss1	couple21	0.747496	#DIV/0!	1		0.7776	#DIV/0!	1		0.269106	#DIV/0!	1		0.855505	#DIV/0!	1		0.820295	#DIV/0!	1		0.890716	#DIV/0!	1		0.441303	#DIV/0!
																i43	i44	7	14	10.5	Tongue	after kiss1	couple22	0.40644	#DIV/0!	1		0.687027	#DIV/0!	1		0.618239	#DIV/0!	1		0.57797	#DIV/0!	1		0.519689	#DIV/0!	1		0.636251	#DIV/0!	1		0.385423	#DIV/0!
																i46	i45	0.75	1	0.875	Tongue	after kiss1	couple23	0.368497	#DIV/0!	1		0.68701	#DIV/0!	1		0.630997	#DIV/0!	1		0.538543	#DIV/0!	1		0.471972	#DIV/0!	1		0.605115	#DIV/0!	1		0.381699	#DIV/0!
																i01	i02	2.5	7	4.75	Tongue	b&a kiss1	couple01	0.379895	0.09716	16		0.584197	0.0773457	16		0.633616	0.0974811	16		0.543462	0.108623	16		0.482122	0.114538	16		0.604803	0.103216	16		0.296329	0.0426163
																i03	i04	1	1	1	Tongue	b&a kiss1	couple02	0.291219	0.0496282	16		0.477866	0.0641535	16		0.715401	0.0523158	16		0.448897	0.0605203	16		0.383494	0.065794	16		0.514299	0.05571	16		0.277102	0.0248429
																i06	i05	7	21	14	Tongue	b&a kiss1	couple03	0.16447	0.198351	16		0.404304	0.124753	16		0.839091	0.199738	16		0.24253	0.250831	16		0.197697	0.24376	16		0.287361	0.258732	16		0.187088	0.117681
																i10	i09	70	21	45.5	Tongue	b&a kiss1	couple05	0.524513	0.0336976	4		0.70417	0.0149085	4		0.481677	0.0292156	4		0.687623	0.0290773	4		0.634733	0.0302112	4		0.740514	0.0281357	4		0.42048	0.0349902
																i11	i12	49	70	59.5	Tongue	b&a kiss1	couple06	0.738927	0.30223	4		0.776837	0.259889	4		0.275048	0.320199	4		0.823128	0.205186	4		0.794004	0.239046	4		0.852251	0.171328	4		0.722804	0.419478
																i14	i13	70	168	119	Tongue	b&a kiss1	couple07	0.238212	0.0710162	4		0.532295	0.0345587	4		0.782236	0.0577186	4		0.380783	0.0926875	4		0.303331	0.101414	4		0.458235	0.0841127	4		0.268967	0.0339618
																i15	i16	0.5	2.5	1.5	Tongue	b&a kiss1	couple08	0.293628	0.0871449	4		0.508261	0.0362028	4		0.719965	0.0780064	4		0.448764	0.102933	4		0.375667	0.100115	4		0.521861	0.105844	4		0.287001	0.0580421
																i18	i17	28	35	31.5	Tongue	b&a kiss1	couple09	0.38421	0.0764564	4		0.605475	0.0450801	4		0.648329	0.0449154	4		0.551817	0.080029	4		0.490064	0.0858843	4		0.613571	0.0741934	4		0.345694	0.0120591
																i19	i20	70	140	105	Tongue	b&a kiss1	couple10	0.347205	0.0308716	2		0.547292	0.0695687	2		0.654449	0.0331866	2		0.515054	0.0340274	2		0.461771	0.0255294	2		0.568337	0.0425268	2		0.296296	0.0185262
																i22	i21	14	14	14	Tongue	b&a kiss1	couple11	0.587472	0.0893012	4		0.659768	0.0112376	4		0.41582	0.0856789	4		0.737127	0.0713334	4		0.68854	0.0817756	4		0.785714	0.0609506	4		0.382424	0.045636
																i23	i24	2	0.416667	1.20833	Tongue	b&a kiss1	couple12	0.155431	0.0408338	4		0.451589	0.131571	4		0.850327	0.0461683	4		0.267421	0.0612766	4		0.201039	0.0497708	4		0.333802	0.0743231	4		0.198946	0.0273836
																i26	i25	21	56	38.5	Tongue	b&a kiss1	couple13	0.704921	0.237594	4		0.828328	0.104153	4		0.303199	0.244324	4		0.810006	0.162159	4		0.776545	0.186889	4		0.843467	0.137791	4		0.450525	0.0852526
																i27	i28	140	105	122.5	Tongue	b&a kiss1	couple14	0.310122	0.0158859	4		0.478439	0.0272418	4		0.69105	0.0147478	4		0.473257	0.0183804	4		0.408136	0.0168503	4		0.538379	0.0230911	4		0.299758	0.0169312
																i30	i29	56	350	203	Tongue	b&a kiss1	couple15	0.458138	0.0336153	4		0.535439	0.0560571	4		0.540916	0.0338472	4		0.62785	0.0310759	4		0.571016	0.0361855	4		0.684684	0.026503	4		0.339988	0.0166897
																i31	i32	7	14	10.5	Tongue	b&a kiss1	couple16	0.750089	0.0647564	4		0.667026	0.0614631	4		0.249095	0.0651499	4		0.856017	0.0426985	4		0.830733	0.0474492	4		0.8813	0.0379539	4		0.502215	0.0389586
																i35	i36	70	175	122.5	Tongue	b&a kiss1	couple18	0.51054	0.378188	4		0.552031	0.156228	4		0.488701	0.379627	4		0.608246	0.363422	4		0.569194	0.383078	4		0.647297	0.344403	4		0.324559	0.145674
																i38	i37	56	70	63	Tongue	b&a kiss1	couple19	0.113899	0.0266061	4		0.41889	0.0216541	4		0.897969	0.0302222	4		0.203736	0.0429203	4		0.13828	0.0352567	4		0.269193	0.0515166	4		0.193923	0.0406353
																i39	i40	0.25	14	7.125	Tongue	b&a kiss1	couple20	0.588961	0.0402309	4		0.719213	0.0124568	4		0.452576	0.0511915	4		0.74071	0.0319087	4		0.696433	0.0364742	4		0.784988	0.0274291	4		0.502589	0.0183824
																i42	i41	14	56	35	Tongue	b&a kiss1	couple21	0.748643	0.00234621	4		0.790805	0.0160874	4		0.270001	0.00376153	4		0.856254	0.00153411	4		0.821715	0.00314365	4		0.890794	0.000110792	4		0.459745	0.0173591
																i43	i44	7	14	10.5	Tongue	b&a kiss1	couple22	0.429427	0.142847	4		0.68655	0.0254191	4		0.607173	0.153523	4		0.590291	0.141225	4		0.527996	0.152778	4		0.652585	0.130051	4		0.394971	0.0769881
																i46	i45	0.75	1	0.875	Tongue	b&a kiss1	couple23	0.690258	0.296005	4		0.760112	0.109055	4		0.308975	0.296688	4		0.788325	0.216883	4		0.754603	0.247654	4		0.822047	0.186147	4		0.509046	0.121029
									.	CompPairs		Saliva/Tongue			Indiv			Couple			Sampling
Groups	morisitahorn	braycurtis	structpearson	thetayc	thetayc_lci	thetayc_hci	speciesprofile	spearman	.	A	B	A	B	0 if A=B	A	B	0 if A=B	A	B	0 if A=B	A	B	0 if A=B	morisitahorn				braycurtis				structpearson				thetayc				thetayc_lci				thetayc_hci				speciesprofile
									.
TCMID01.001-TCMID01.045	0.974888	0.835966	0.023903	0.987284	0.981876	0.992692	0.724101	-0.416054	.	TCMID01.001	TCMID01.045	S	S	0	i01	i01	0	1	1	0	1	1	0	0.974888				0.835966				0.023903				0.987284				0.981876				0.992692				0.724101
TCMID01.002-TCMID01.046	0.957836	0.905345	0.041982	0.978464	0.970865	0.986063	0.592374	-0.656422	.	TCMID01.002	TCMID01.046	S	S	0	i02	i02	0	1	1	0	1	1	0	0.957836				0.905345				0.041982				0.978464				0.970865				0.986063				0.592374
TCMID01.003-TCMID01.047	0.020134	0.239008	0.98011	0.039473	0.014104	0.064843	0.05844	-0.804228	.	TCMID01.003	TCMID01.047	S	S	0	i03	i03	0	2	2	0	1	1	0	0.020134				0.239008				0.98011				0.039473				0.014104				0.064843				0.05844
TCMID01.004-TCMID01.048	0.02131	0.302901	0.985414	0.041731	0.002995	0.080468	0.066498	-0.12388	.	TCMID01.004	TCMID01.048	S	S	0	i04	i04	0	2	2	0	1	1	0	0.02131				0.302901				0.985414				0.041731				0.002995				0.080468				0.066498
TCMID01.005-TCMID01.049	0.031743	0.583904	0.969693	0.061532	0.013283	0.109782	0.090265	-0.732365	.	TCMID01.005	TCMID01.049	S	S	0	i05	i05	0	3	3	0	1	1	0	0.031743				0.583904				0.969693				0.061532				0.013283				0.109782				0.090265
TCMID01.006-TCMID01.050	0.941186	0.713748	0.057685	0.969702	0.960984	0.97842	0.694947	-0.59595	.	TCMID01.006	TCMID01.050	S	S	0	i06	i06	0	3	3	0	1	1	0	0.941186				0.713748				0.057685				0.969702				0.960984				0.97842				0.694947
TCMID01.052-TCMID01.098	0.387752	0.608343	0.619201	0.55882	0.498919	0.618721	0.298081	-0.503245	.	TCMID01.052	TCMID01.098	S	S	0	i02	i02	0	1	1	0	2	2	0	0.387752				0.608343				0.619201				0.55882				0.498919				0.618721				0.298081
TCMID01.053-TCMID01.099	0.332754	0.45491	0.715123	0.499348	0.430162	0.568534	0.285043	-0.570236	.	TCMID01.053	TCMID01.099	S	S	0	i03	i03	0	2	2	0	2	2	0	0.332754				0.45491				0.715123				0.499348				0.430162				0.568534				0.285043
TCMID01.054-TCMID01.100	0.595587	0.74277	0.567055	0.746542	0.703545	0.789539	0.623578	-0.446587	.	TCMID01.054	TCMID01.100	S	S	0	i04	i04	0	2	2	0	2	2	0	0.595587				0.74277				0.567055				0.746542				0.703545				0.789539				0.623578
TCMID01.055-TCMID01.101	0.016158	0.391341	0.988711	0.031803	0.008674	0.054931	0.062867	-0.646968	.	TCMID01.055	TCMID01.101	S	S	0	i05	i05	0	3	3	0	2	2	0	0.016158				0.391341				0.988711				0.031803				0.008674				0.054931				0.062867
TCMID01.056-TCMID01.102	0.006166	0.358255	0.995156	0.012257	-0.002031	0.026545	0.055071	-0.514271	.	TCMID01.056	TCMID01.102	S	S	0	i06	i06	0	3	3	0	2	2	0	0.006166				0.358255				0.995156				0.012257				-0.002031				0.026545				0.055071
	#N/A	#N/A	#N/A	#N/A	#N/A	#N/A	#N/A	#N/A
TCMID01.001-TCMID01.097	0.973791	0.841718	0.024999	0.986722	0.981221	0.992223	0.722887	-0.387261	.	TCMID01.001	TCMID01.097	S	S	0	i01	i01	0	1	1	0	1	2	1	0.973791				0.841718				0.024999				0.986722				0.981221				0.992223				0.722887
TCMID01.045-TCMID01.097	0.007674	0.188345	0.992319	0.01523	0.007407	0.023054	0.06384	-0.261166	.	TCMID01.045	TCMID01.097	S	S	0	i01	i01	0	1	1	0	1	2	1	0.007674				0.188345				0.992319				0.01523				0.007407				0.023054				0.06384
TCMID01.002-TCMID01.052	0.09568	0.295685	0.916425	0.174649	0.10419	0.245109	0.148315	-0.32996	.	TCMID01.002	TCMID01.052	S	S	0	i02	i02	0	1	1	0	1	2	1	0.09568				0.295685				0.916425				0.174649				0.10419				0.245109				0.148315
TCMID01.046-TCMID01.052	0.953732	0.882832	0.048744	0.976318	0.96974	0.982897	0.559986	-0.707012	.	TCMID01.046	TCMID01.052	S	S	0	i02	i02	0	1	1	0	1	2	1	0.953732				0.882832				0.048744				0.976318				0.96974				0.982897				0.559986
TCMID01.002-TCMID01.098	0.186547	0.564822	0.812989	0.314437	0.260298	0.368576	0.223054	-0.626424	.	TCMID01.002	TCMID01.098	S	S	0	i02	i02	0	1	1	0	1	2	1	0.186547				0.564822				0.812989				0.314437				0.260298				0.368576				0.223054
TCMID01.046-TCMID01.098	0.921315	0.851675	0.080044	0.959046	0.948477	0.969616	0.580369	-0.827546	.	TCMID01.046	TCMID01.098	S	S	0	i02	i02	0	1	1	0	1	2	1	0.921315				0.851675				0.080044				0.959046				0.948477				0.969616				0.580369
TCMID01.003-TCMID01.053	0.556684	0.562569	0.469257	0.715218	0.664668	0.765768	0.372257	-0.644091	.	TCMID01.003	TCMID01.053	S	S	0	i03	i03	0	2	2	0	1	2	1	0.556684				0.562569				0.469257				0.715218				0.664668				0.765768				0.372257
TCMID01.047-TCMID01.053	0.546772	0.530806	0.475846	0.706985	0.6544	0.75957	0.372128	-0.539871	.	TCMID01.047	TCMID01.053	S	S	0	i03	i03	0	2	2	0	1	2	1	0.546772				0.530806				0.475846				0.706985				0.6544				0.75957				0.372128
TCMID01.003-TCMID01.099	0.233925	0.429395	0.765438	0.379156	0.308073	0.450239	0.193783	-0.921094	.	TCMID01.003	TCMID01.099	S	S	0	i03	i03	0	2	2	0	1	2	1	0.233925				0.429395				0.765438				0.379156				0.308073				0.450239				0.193783
TCMID01.047-TCMID01.099	0.185823	0.406314	0.814672	0.313408	0.240812	0.386004	0.175031	-0.731994	.	TCMID01.047	TCMID01.099	S	S	0	i03	i03	0	2	2	0	1	2	1	0.185823				0.406314				0.814672				0.313408				0.240812				0.386004				0.175031
TCMID01.004-TCMID01.054	0.034749	0.304264	0.968767	0.067165	0.015165	0.119165	0.086107	-0.214873	.	TCMID01.004	TCMID01.054	S	S	0	i04	i04	0	2	2	0	1	2	1	0.034749				0.304264				0.968767				0.067165				0.015165				0.119165				0.086107
TCMID01.048-TCMID01.054	0.019967	0.20434	0.980437	0.039151	0.004773	0.07353	0.06145	-0.14305	.	TCMID01.048	TCMID01.054	S	S	0	i04	i04	0	2	2	0	1	2	1	0.019967				0.20434				0.980437				0.039151				0.004773				0.07353				0.06145
TCMID01.004-TCMID01.100	0.702864	0.759976	0.392489	0.825508	0.798495	0.852521	0.686885	-0.369919	.	TCMID01.004	TCMID01.100	S	S	0	i04	i04	0	2	2	0	1	2	1	0.702864				0.759976				0.392489				0.825508				0.798495				0.852521				0.686885
TCMID01.048-TCMID01.100	0.69284	0.762257	0.439944	0.818553	0.784745	0.852362	0.66954	-0.464878	.	TCMID01.048	TCMID01.100	S	S	0	i04	i04	0	2	2	0	1	2	1	0.69284				0.762257				0.439944				0.818553				0.784745				0.852362				0.66954
TCMID01.005-TCMID01.055	0.145318	0.358734	0.85524	0.25376	0.195582	0.311938	0.18335	-0.494799	.	TCMID01.005	TCMID01.055	S	S	0	i05	i05	0	3	3	0	1	2	1	0.145318				0.358734				0.85524				0.25376				0.195582				0.311938				0.18335
TCMID01.049-TCMID01.055	0.137805	0.633663	0.86647	0.24223	0.181316	0.303144	0.183992	-0.638611	.	TCMID01.049	TCMID01.055	S	S	0	i05	i05	0	3	3	0	1	2	1	0.137805				0.633663				0.86647				0.24223				0.181316				0.303144				0.183992
TCMID01.005-TCMID01.101	0.137254	0.491942	0.863556	0.241378	0.188102	0.294654	0.187311	-0.905117	.	TCMID01.005	TCMID01.101	S	S	0	i05	i05	0	3	3	0	1	2	1	0.137254				0.491942				0.863556				0.241378				0.188102				0.294654				0.187311
TCMID01.049-TCMID01.101	0.113376	0.752146	0.88635	0.203661	0.148198	0.259124	0.174943	-1.09833	.	TCMID01.049	TCMID01.101	S	S	0	i05	i05	0	3	3	0	1	2	1	0.113376				0.752146				0.88635				0.203661				0.148198				0.259124				0.174943
TCMID01.006-TCMID01.056	0.962213	0.738353	0.036618	0.980743	0.976093	0.985393	0.696721	-0.786151	.	TCMID01.006	TCMID01.056	S	S	0	i06	i06	0	3	3	0	1	2	1	0.962213				0.738353				0.036618				0.980743				0.976093				0.985393				0.696721
TCMID01.050-TCMID01.056	0.004007	0.207048	0.996153	0.007982	0.002973	0.012991	0.043631	-0.621045	.	TCMID01.050	TCMID01.056	S	S	0	i06	i06	0	3	3	0	1	2	1	0.004007				0.207048				0.996153				0.007982				0.002973				0.012991				0.043631
TCMID01.006-TCMID01.102	0.968127	0.827378	0.030662	0.983805	0.979041	0.988569	0.71623	-0.924495	.	TCMID01.006	TCMID01.102	S	S	0	i06	i06	0	3	3	0	1	2	1	0.968127				0.827378				0.030662				0.983805				0.979041				0.988569				0.71623
TCMID01.050-TCMID01.102	0.006319	0.384256	0.99423	0.012559	0.001031	0.024087	0.056238	-0.560105	.	TCMID01.050	TCMID01.102	S	S	0	i06	i06	0	3	3	0	1	2	1	0.006319				0.384256				0.99423				0.012559				0.001031				0.024087				0.056238
TCMID01.007-TCMID01.057	0.086565	0.363838	0.913151	0.159337	0.111432	0.207242	0.127428	-0.432863	.	TCMID01.007	TCMID01.057	S	S	0	i09	i09	0	5	5	0	1	2	1	0.086565				0.363838				0.913151				0.159337				0.111432				0.207242				0.127428
TCMID01.008-TCMID01.058	0.257401	0.520353	0.748467	0.409418	0.353346	0.465489	0.246743	-0.463059	.	TCMID01.008	TCMID01.058	S	S	0	i10	i10	0	5	5	0	1	2	1	0.257401				0.520353				0.748467				0.409418				0.353346				0.465489				0.246743
TCMID01.009-TCMID01.059	0.028769	0.397447	0.971101	0.05593	0.028094	0.083766	0.064724	-0.915447	.	TCMID01.009	TCMID01.059	S	S	0	i11	i11	0	6	6	0	1	2	1	0.028769				0.397447				0.971101				0.05593				0.028094				0.083766				0.064724
TCMID01.010-TCMID01.060	0.012041	0.366408	0.988241	0.023796	0.010319	0.037273	0.049136	-0.847522	.	TCMID01.010	TCMID01.060	S	S	0	i12	i12	0	6	6	0	1	2	1	0.012041				0.366408				0.988241				0.023796				0.010319				0.037273				0.049136
TCMID01.011-TCMID01.061	0.062658	0.534346	0.947427	0.117927	0.031947	0.203908	0.111816	-0.252317	.	TCMID01.011	TCMID01.061	S	S	0	i13	i13	0	7	7	0	1	2	1	0.062658				0.534346				0.947427				0.117927				0.031947				0.203908				0.111816
TCMID01.012-TCMID01.062	0.729981	0.831589	0.272741	0.843918	0.802056	0.88578	0.518298	-0.400155	.	TCMID01.012	TCMID01.062	S	S	0	i14	i14	0	7	7	0	1	2	1	0.729981				0.831589				0.272741				0.843918				0.802056				0.88578				0.518298
TCMID01.013-TCMID01.063	0.719578	0.597633	0.280915	0.836924	0.801368	0.87248	0.47271	-0.042296	.	TCMID01.013	TCMID01.063	S	S	0	i15	i15	0	8	8	0	1	2	1	0.719578				0.597633				0.280915				0.836924				0.801368				0.87248				0.47271
TCMID01.014-TCMID01.064	0.951556	0.798627	0.047396	0.975177	0.967915	0.982439	0.630506	-1.06192	.	TCMID01.014	TCMID01.064	S	S	0	i16	i16	0	8	8	0	1	2	1	0.951556				0.798627				0.047396				0.975177				0.967915				0.982439				0.630506
TCMID01.015-TCMID01.065	0.115855	0.352902	0.885263	0.207652	0.150129	0.265175	0.149442	-0.275949	.	TCMID01.015	TCMID01.065	S	S	0	i17	i17	0	9	9	0	1	2	1	0.115855				0.352902				0.885263				0.207652				0.150129				0.265175				0.149442
TCMID01.016-TCMID01.066	0.056151	0.376963	0.948287	0.106331	0.058245	0.154416	0.07574	-0.546113	.	TCMID01.016	TCMID01.066	S	S	0	i18	i18	0	9	9	0	1	2	1	0.056151				0.376963				0.948287				0.106331				0.058245				0.154416				0.07574
TCMID01.018-TCMID01.068	0.101399	0.472422	0.898681	0.184127	0.130068	0.238186	0.1172	-0.912268	.	TCMID01.018	TCMID01.068	S	S	0	i20	i20	0	10	10	0	1	2	1	0.101399				0.472422				0.898681				0.184127				0.130068				0.238186				0.1172
TCMID01.019-TCMID01.069	0.068369	0.371706	0.932277	0.127987	0.073392	0.182582	0.105004	-0.5347	.	TCMID01.019	TCMID01.069	S	S	0	i21	i21	0	11	11	0	1	2	1	0.068369				0.371706				0.932277				0.127987				0.073392				0.182582				0.105004
TCMID01.020-TCMID01.070	0.048025	0.30929	0.95739	0.091648	0.054129	0.129167	0.103195	-0.497798	.	TCMID01.020	TCMID01.070	S	S	0	i22	i22	0	11	11	0	1	2	1	0.048025				0.30929				0.95739				0.091648				0.054129				0.129167				0.103195
TCMID01.021-TCMID01.071	0.05976	0.319364	0.94554	0.11278	0.062543	0.163018	0.110954	-0.323936	.	TCMID01.021	TCMID01.071	S	S	0	i23	i23	0	12	12	0	1	2	1	0.05976				0.319364				0.94554				0.11278				0.062543				0.163018				0.110954
TCMID01.022-TCMID01.072	0.017389	0.282417	0.984381	0.034184	0.012558	0.055809	0.073879	-0.094003	.	TCMID01.022	TCMID01.072	S	S	0	i24	i24	0	12	12	0	1	2	1	0.017389				0.282417				0.984381				0.034184				0.012558				0.055809				0.073879
TCMID01.023-TCMID01.073	0.600482	0.651543	0.491505	0.750376	0.722499	0.778253	0.448898	-0.683492	.	TCMID01.023	TCMID01.073	S	S	0	i25	i25	0	13	13	0	1	2	1	0.600482				0.651543				0.491505				0.750376				0.722499				0.778253				0.448898
TCMID01.024-TCMID01.074	0.105672	0.514716	0.933212	0.191145	0.101511	0.28078	0.194743	-0.362995	.	TCMID01.024	TCMID01.074	S	S	0	i26	i26	0	13	13	0	1	2	1	0.105672				0.514716				0.933212				0.191145				0.101511				0.28078				0.194743
TCMID01.025-TCMID01.075	0.252348	0.725926	0.749532	0.403	0.310181	0.495818	0.264974	0.320722	.	TCMID01.025	TCMID01.075	S	S	0	i27	i27	0	14	14	0	1	2	1	0.252348				0.725926				0.749532				0.403				0.310181				0.495818				0.264974
TCMID01.026-TCMID01.076	0.365392	0.428044	0.648148	0.535219	0.469585	0.600852	0.272282	-0.274395	.	TCMID01.026	TCMID01.076	S	S	0	i28	i28	0	14	14	0	1	2	1	0.365392				0.428044				0.648148				0.535219				0.469585				0.600852				0.272282
TCMID01.027-TCMID01.077	0.048535	0.365922	0.952682	0.092577	0.059656	0.125498	0.101379	-0.556205	.	TCMID01.027	TCMID01.077	S	S	0	i29	i29	0	15	15	0	1	2	1	0.048535				0.365922				0.952682				0.092577				0.059656				0.125498				0.101379
TCMID01.028-TCMID01.078	0.049503	0.396483	0.960349	0.094336	0.045847	0.142825	0.104223	-0.866197	.	TCMID01.028	TCMID01.078	S	S	0	i30	i30	0	15	15	0	1	2	1	0.049503				0.396483				0.960349				0.094336				0.045847				0.142825				0.104223
TCMID01.029-TCMID01.079	0.483813	0.573529	0.516994	0.652122	0.586285	0.717958	0.312552	0.033683	.	TCMID01.029	TCMID01.079	S	S	0	i31	i31	0	16	16	0	1	2	1	0.483813				0.573529				0.516994				0.652122				0.586285				0.717958				0.312552
TCMID01.030-TCMID01.080	0.131567	0.367415	0.899741	0.232539	0.153744	0.311334	0.168487	-0.358617	.	TCMID01.030	TCMID01.080	S	S	0	i32	i32	0	16	16	0	1	2	1	0.131567				0.367415				0.899741				0.232539				0.153744				0.311334				0.168487
TCMID01.033-TCMID01.085	0.110692	0.537063	0.908719	0.19932	0.112732	0.285909	0.180155	-0.623171	.	TCMID01.033	TCMID01.085	S	S	0	i35	i35	0	18	18	0	1	2	1	0.110692				0.537063				0.908719				0.19932				0.112732				0.285909				0.180155
TCMID01.034-TCMID01.086	0.027443	0.32349	0.972944	0.053419	0.03001	0.076828	0.113869	-0.366064	.	TCMID01.034	TCMID01.086	S	S	0	i36	i36	0	18	18	0	1	2	1	0.027443				0.32349				0.972944				0.053419				0.03001				0.076828				0.113869
TCMID01.031-TCMID01.081	0.102489	0.620619	0.89809	0.185923	0.118562	0.253284	0.133003	-0.763703	.	TCMID01.031	TCMID01.081	S	S	0	i37	i37	0	19	19	0	1	2	1	0.102489				0.620619				0.89809				0.185923				0.118562				0.253284				0.133003
TCMID01.032-TCMID01.082	0.062582	0.396971	0.969333	0.117792	0.066116	0.169469	0.197862	-0.114375	.	TCMID01.032	TCMID01.082	S	S	0	i38	i38	0	19	19	0	1	2	1	0.062582				0.396971				0.969333				0.117792				0.066116				0.169469				0.197862
TCMID01.037-TCMID01.089	0.746214	0.752222	0.252879	0.854665	0.822096	0.887234	0.45485	-0.048678	.	TCMID01.037	TCMID01.089	S	S	0	i39	i39	0	20	20	0	1	2	1	0.746214				0.752222				0.252879				0.854665				0.822096				0.887234				0.45485
TCMID01.038-TCMID01.090	1	1	-0.00044	1	1	1	1.25445	0.577006	.	TCMID01.038	TCMID01.090	S	S	0	i40	i40	0	20	20	0	1	2	1	1				1				-0.00044				1				1				1				1.25445
TCMID01.039-TCMID01.091	0.740093	0.997399	0.3296	0.850636	0.576092	1.12518	0.552112	-0.307816	.	TCMID01.039	TCMID01.091	S	S	0	i41	i41	0	21	21	0	1	2	1	0.740093				0.997399				0.3296				0.850636				0.576092				1.12518				0.552112
TCMID01.040-TCMID01.092	0.899325	0.98957	0.108505	0.946995	0.860213	1.03378	0.582396	-0.070596	.	TCMID01.040	TCMID01.092	S	S	0	i42	i42	0	21	21	0	1	2	1	0.899325				0.98957				0.108505				0.946995				0.860213				1.03378				0.582396
TCMID01.041-TCMID01.093	0.053754	0.326389	0.948246	0.102024	0.064854	0.139193	0.146979	0.049251	.	TCMID01.041	TCMID01.093	S	S	0	i43	i43	0	22	22	0	1	2	1	0.053754				0.326389				0.948246				0.102024				0.064854				0.139193				0.146979
TCMID01.042-TCMID01.094	0.02004	0.33908	0.986278	0.039294	0.004396	0.074191	0.073689	-0.759629	.	TCMID01.042	TCMID01.094	S	S	0	i44	i44	0	22	22	0	1	2	1	0.02004				0.33908				0.986278				0.039294				0.004396				0.074191				0.073689
TCMID01.043-TCMID01.095	0.01259	0.336134	0.987869	0.024866	0.015348	0.034384	0.063034	-0.619474	.	TCMID01.043	TCMID01.095	S	S	0	i45	i45	0	23	23	0	1	2	1	0.01259				0.336134				0.987869				0.024866				0.015348				0.034384				0.063034
TCMID01.044-TCMID01.096	0.016526	0.321802	0.983809	0.032514	0.018277	0.046751	0.076852	-0.178576	.	TCMID01.044	TCMID01.096	S	S	0	i46	i46	0	23	23	0	1	2	1	0.016526				0.321802				0.983809				0.032514				0.018277				0.046751				0.076852
TCMID01.128-TCMID01.150	0.213361	0.306458	0.788265	0.351686	0.300189	0.403183	0.218256	-0.120667	.	TCMID01.128	TCMID01.150	S	S	0	i02	i02	0	1	1	0	4	4	0	0.213361				0.306458				0.788265				0.351686				0.300189				0.403183				0.218256
TCMID01.129-TCMID01.151	0.635313	0.703098	0.469538	0.776992	0.747761	0.806224	0.648309	-0.430431	.	TCMID01.129	TCMID01.151	S	S	0	i04	i04	0	2	2	0	4	4	0	0.635313				0.703098				0.469538				0.776992				0.747761				0.806224				0.648309
TCMID01.130-TCMID01.152	0.006452	0.207428	0.994052	0.01282	0.004506	0.021134	0.043904	-0.277067	.	TCMID01.130	TCMID01.152	S	S	0	i06	i06	0	3	3	0	4	4	0	0.006452				0.207428				0.994052				0.01282				0.004506				0.021134				0.043904
TCMID01.002-TCMID01.128	0.05938	0.320848	0.941837	0.112104	0.071807	0.152401	0.122762	-0.407383	.	TCMID01.002	TCMID01.128	S	S	0	i02	i02	0	1	1	0	1	4	1	0.05938				0.320848				0.941837				0.112104				0.071807				0.152401				0.122762
TCMID01.046-TCMID01.128	0.942529	0.883688	0.058771	0.970414	0.96218	0.978649	0.576556	-0.569032	.	TCMID01.046	TCMID01.128	S	S	0	i02	i02	0	1	1	0	1	4	1	0.942529				0.883688				0.058771				0.970414				0.96218				0.978649				0.576556
TCMID01.002-TCMID01.150	0.243551	0.423295	0.762152	0.391703	0.336894	0.446511	0.240219	-0.318633	.	TCMID01.002	TCMID01.150	S	S	0	i02	i02	0	1	1	0	1	4	1	0.243551				0.423295				0.762152				0.391703				0.336894				0.446511				0.240219
TCMID01.046-TCMID01.150	0.9567	0.897179	0.044878	0.977871	0.970911	0.984831	0.566818	-0.543735	.	TCMID01.046	TCMID01.150	S	S	0	i02	i02	0	1	1	0	1	4	1	0.9567				0.897179				0.044878				0.977871				0.970911				0.984831				0.566818
TCMID01.004-TCMID01.129	0.728604	0.780076	0.354975	0.842997	0.815388	0.870606	0.691012	-0.11159	.	TCMID01.004	TCMID01.129	S	S	0	i04	i04	0	2	2	0	1	4	1	0.728604				0.780076				0.354975				0.842997				0.815388				0.870606				0.691012
TCMID01.048-TCMID01.129	0.714253	0.77933	0.40492	0.833311	0.798826	0.867796	0.671398	-0.249024	.	TCMID01.048	TCMID01.129	S	S	0	i04	i04	0	2	2	0	1	4	1	0.714253				0.77933				0.40492				0.833311				0.798826				0.867796				0.671398
TCMID01.004-TCMID01.151	0.70574	0.58197	0.292378	0.827488	0.801478	0.853499	0.409803	-0.495588	.	TCMID01.004	TCMID01.151	S	S	0	i04	i04	0	2	2	0	1	4	1	0.70574				0.58197				0.292378				0.827488				0.801478				0.853499				0.409803
TCMID01.048-TCMID01.151	0.650998	0.625483	0.350566	0.788611	0.753984	0.823239	0.372999	-0.551726	.	TCMID01.048	TCMID01.151	S	S	0	i04	i04	0	2	2	0	1	4	1	0.650998				0.625483				0.350566				0.788611				0.753984				0.823239				0.372999
TCMID01.006-TCMID01.130	0.92833	0.665953	0.073041	0.962833	0.955004	0.970662	0.628463	-0.62504	.	TCMID01.006	TCMID01.130	S	S	0	i06	i06	0	3	3	0	1	4	1	0.92833				0.665953				0.073041				0.962833				0.955004				0.970662				0.628463
TCMID01.050-TCMID01.130	0.047802	0.275153	0.976422	0.091242	0.037762	0.144721	0.137597	-0.434721	.	TCMID01.050	TCMID01.130	S	S	0	i06	i06	0	3	3	0	1	4	1	0.047802				0.275153				0.976422				0.091242				0.037762				0.144721				0.137597
TCMID01.006-TCMID01.152	0.930213	0.670746	0.071714	0.963845	0.956315	0.971375	0.621945	-0.599525	.	TCMID01.006	TCMID01.152	S	S	0	i06	i06	0	3	3	0	1	4	1	0.930213				0.670746				0.071714				0.963845				0.956315				0.971375				0.621945
TCMID01.050-TCMID01.152	0.0571	0.309965	0.974295	0.108031	0.053392	0.162671	0.148548	-0.505873	.	TCMID01.050	TCMID01.152	S	S	0	i06	i06	0	3	3	0	1	4	1	0.0571				0.309965				0.974295				0.108031				0.053392				0.162671				0.148548
TCMID01.008-TCMID01.131	0.220379	0.379168	0.780199	0.361164	0.305694	0.416635	0.218974	-0.37444	.	TCMID01.008	TCMID01.131	S	S	0	i10	i10	0	5	5	0	1	4	1	0.220379				0.379168				0.780199				0.361164				0.305694				0.416635				0.218974
TCMID01.010-TCMID01.132	0.054482	0.293153	0.946399	0.103334	0.06054	0.146129	0.100809	-0.531059	.	TCMID01.010	TCMID01.132	S	S	0	i12	i12	0	6	6	0	1	4	1	0.054482				0.293153				0.946399				0.103334				0.06054				0.146129				0.100809
TCMID01.012-TCMID01.133	0.019638	0.282877	0.98373	0.038519	0.017385	0.059654	0.088411	-0.301656	.	TCMID01.012	TCMID01.133	S	S	0	i14	i14	0	7	7	0	1	4	1	0.019638				0.282877				0.98373				0.038519				0.017385				0.059654				0.088411
TCMID01.014-TCMID01.134	0.050379	0.481671	0.972947	0.095926	0.051549	0.140303	0.140418	-0.546734	.	TCMID01.014	TCMID01.134	S	S	0	i16	i16	0	8	8	0	1	4	1	0.050379				0.481671				0.972947				0.095926				0.051549				0.140303				0.140418
TCMID01.016-TCMID01.135	0.063271	0.320352	0.938219	0.119012	0.064498	0.173525	0.087076	-0.526514	.	TCMID01.016	TCMID01.135	S	S	0	i18	i18	0	9	9	0	1	4	1	0.063271				0.320352				0.938219				0.119012				0.064498				0.173525				0.087076
TCMID01.020-TCMID01.137	0.048761	0.366115	0.954519	0.092987	0.048572	0.137403	0.105076	-0.3137	.	TCMID01.020	TCMID01.137	S	S	0	i22	i22	0	11	11	0	1	4	1	0.048761				0.366115				0.954519				0.092987				0.048572				0.137403				0.105076
TCMID01.022-TCMID01.138	0.045195	0.241469	0.961344	0.086481	0.041204	0.131758	0.109229	-0.19585	.	TCMID01.022	TCMID01.138	S	S	0	i24	i24	0	12	12	0	1	4	1	0.045195				0.241469				0.961344				0.086481				0.041204				0.131758				0.109229
TCMID01.024-TCMID01.139	0.075545	0.572621	0.945125	0.140478	0.074187	0.206768	0.156393	-0.156551	.	TCMID01.024	TCMID01.139	S	S	0	i26	i26	0	13	13	0	1	4	1	0.075545				0.572621				0.945125				0.140478				0.074187				0.206768				0.156393
TCMID01.026-TCMID01.140	0.139555	0.376915	0.86229	0.244929	0.175058	0.3148	0.178877	-0.308364	.	TCMID01.026	TCMID01.140	S	S	0	i28	i28	0	14	14	0	1	4	1	0.139555				0.376915				0.86229				0.244929				0.175058				0.3148				0.178877
TCMID01.028-TCMID01.141	0.291574	0.483902	0.712489	0.451501	0.38814	0.514863	0.249205	-0.971066	.	TCMID01.028	TCMID01.141	S	S	0	i30	i30	0	15	15	0	1	4	1	0.291574				0.483902				0.712489				0.451501				0.38814				0.514863				0.249205
TCMID01.030-TCMID01.142	0.723548	0.629818	0.276967	0.839603	0.809971	0.869235	0.416793	-0.205218	.	TCMID01.030	TCMID01.142	S	S	0	i32	i32	0	16	16	0	1	4	1	0.723548				0.629818				0.276967				0.839603				0.809971				0.869235				0.416793
TCMID01.034-TCMID01.144	0.056306	0.36871	0.96094	0.106609	0.064224	0.148994	0.151789	-0.585481	.	TCMID01.034	TCMID01.144	S	S	0	i36	i36	0	18	18	0	1	4	1	0.056306				0.36871				0.96094				0.106609				0.064224				0.148994				0.151789
TCMID01.032-TCMID01.118	0.018253	0.279795	0.995187	0.035851	0.016312	0.055391	0.130878	-0.194233	.	TCMID01.032	TCMID01.118	S	S	0	i38	i38	0	19	19	0	1	4	1	0.018253				0.279795				0.995187				0.035851				0.016312				0.055391				0.130878
TCMID01.038-TCMID01.146	0.028565	0.348554	0.994485	0.055544	0.026501	0.084588	0.164305	0.434831	.	TCMID01.038	TCMID01.146	S	S	0	i40	i40	0	20	20	0	1	4	1	0.028565				0.348554				0.994485				0.055544				0.026501				0.084588				0.164305
TCMID01.040-TCMID01.147	0.4625	0.584112	0.539167	0.632478	0.578618	0.686339	0.339696	-0.405375	.	TCMID01.040	TCMID01.147	S	S	0	i42	i42	0	21	21	0	1	4	1	0.4625				0.584112				0.539167				0.632478				0.578618				0.686339				0.339696
TCMID01.042-TCMID01.148	0.116942	0.501554	0.890441	0.209397	0.158828	0.259966	0.179784	-0.449956	.	TCMID01.042	TCMID01.148	S	S	0	i44	i44	0	22	22	0	1	4	1	0.116942				0.501554				0.890441				0.209397				0.158828				0.259966				0.179784
TCMID01.044-TCMID01.149	0.011183	0.255963	0.989437	0.022118	0.010687	0.033549	0.065255	0.111064	.	TCMID01.044	TCMID01.149	S	S	0	i46	i46	0	23	23	0	1	4	1	0.011183				0.255963				0.989437				0.022118				0.010687				0.033549				0.065255
TCMID01.052-TCMID01.128	0.135608	0.367942	0.869327	0.238828	0.17868	0.298977	0.171241	-0.284766	.	TCMID01.052	TCMID01.128	S	S	0	i02	i02	0	1	1	0	2	4	1	0.135608				0.367942				0.869327				0.238828				0.17868				0.298977				0.171241
TCMID01.098-TCMID01.128	0.163028	0.393652	0.837638	0.28035	0.226657	0.334043	0.203105	-0.316195	.	TCMID01.098	TCMID01.128	S	S	0	i02	i02	0	1	1	0	2	4	1	0.163028				0.393652				0.837638				0.28035				0.226657				0.334043				0.203105
TCMID01.052-TCMID01.150	0.39734	0.49276	0.601703	0.568709	0.514633	0.622785	0.28146	-0.267554	.	TCMID01.052	TCMID01.150	S	S	0	i02	i02	0	1	1	0	2	4	1	0.39734				0.49276				0.601703				0.568709				0.514633				0.622785				0.28146
TCMID01.098-TCMID01.150	0.109821	0.345609	0.897065	0.197907	0.139305	0.25651	0.161049	-0.270965	.	TCMID01.098	TCMID01.150	S	S	0	i02	i02	0	1	1	0	2	4	1	0.109821				0.345609				0.897065				0.197907				0.139305				0.25651				0.161049
TCMID01.054-TCMID01.129	0.615491	0.740129	0.533607	0.761986	0.717946	0.806027	0.626141	-0.233601	.	TCMID01.054	TCMID01.129	S	S	0	i04	i04	0	2	2	0	2	4	1	0.615491				0.740129				0.533607				0.761986				0.717946				0.806027				0.626141
TCMID01.100-TCMID01.129	0.002601	0.605457	0.997503	0.005188	0.001417	0.008958	0.053361	0.101247	.	TCMID01.100	TCMID01.129	S	S	0	i04	i04	0	2	2	0	2	4	1	0.002601				0.605457				0.997503				0.005188				0.001417				0.008958				0.053361
TCMID01.054-TCMID01.151	0.61023	0.626813	0.390383	0.757941	0.719754	0.796129	0.36605	-0.49084	.	TCMID01.054	TCMID01.151	S	S	0	i04	i04	0	2	2	0	2	4	1	0.61023				0.626813				0.390383				0.757941				0.719754				0.796129				0.36605
TCMID01.100-TCMID01.151	0.637088	0.770543	0.471607	0.778318	0.750317	0.806319	0.656973	-0.631645	.	TCMID01.100	TCMID01.151	S	S	0	i04	i04	0	2	2	0	2	4	1	0.637088				0.770543				0.471607				0.778318				0.750317				0.806319				0.656973
TCMID01.056-TCMID01.130	0.047602	0.297778	0.97284	0.090878	0.039046	0.14271	0.135803	-0.5413	.	TCMID01.056	TCMID01.130	S	S	0	i06	i06	0	3	3	0	2	4	1	0.047602				0.297778				0.97284				0.090878				0.039046				0.14271				0.135803
TCMID01.102-TCMID01.130	0.06737	0.455154	0.96397	0.126236	0.061942	0.19053	0.166768	-0.459559	.	TCMID01.102	TCMID01.130	S	S	0	i06	i06	0	3	3	0	2	4	1	0.06737				0.455154				0.96397				0.126236				0.061942				0.19053				0.166768
TCMID01.056-TCMID01.152	0.054217	0.332332	0.972946	0.102858	0.049469	0.156246	0.143121	-0.506635	.	TCMID01.056	TCMID01.152	S	S	0	i06	i06	0	3	3	0	2	4	1	0.054217				0.332332				0.972946				0.102858				0.049469				0.156246				0.143121
TCMID01.102-TCMID01.152	0.076901	0.51773	0.962401	0.142818	0.077702	0.207935	0.176086	-0.685403	.	TCMID01.102	TCMID01.152	S	S	0	i06	i06	0	3	3	0	2	4	1	0.076901				0.51773				0.962401				0.142818				0.077702				0.207935				0.176086
TCMID01.058-TCMID01.131	0.044446	0.375773	0.958232	0.085109	0.048687	0.121531	0.105162	-0.342905	.	TCMID01.058	TCMID01.131	S	S	0	i10	i10	0	5	5	0	2	4	1	0.044446				0.375773				0.958232				0.085109				0.048687				0.121531				0.105162
TCMID01.060-TCMID01.132	0.05341	0.39705	0.948947	0.101404	0.050047	0.152761	0.10117	-0.861361	.	TCMID01.060	TCMID01.132	S	S	0	i12	i12	0	6	6	0	2	4	1	0.05341				0.39705				0.948947				0.101404				0.050047				0.152761				0.10117
TCMID01.062-TCMID01.133	0.730137	0.778505	0.269496	0.844022	0.802158	0.885886	0.494556	-0.46821	.	TCMID01.062	TCMID01.133	S	S	0	i14	i14	0	7	7	0	2	4	1	0.730137				0.778505				0.269496				0.844022				0.802158				0.885886				0.494556
TCMID01.064-TCMID01.134	0.912279	0.728445	0.086161	0.954128	0.941186	0.967069	0.550824	-1.10011	.	TCMID01.064	TCMID01.134	S	S	0	i16	i16	0	8	8	0	2	4	1	0.912279				0.728445				0.086161				0.954128				0.941186				0.967069				0.550824
TCMID01.066-TCMID01.135	0.106986	0.378834	0.904335	0.193292	0.118205	0.268379	0.1083	-0.723988	.	TCMID01.066	TCMID01.135	S	S	0	i18	i18	0	9	9	0	2	4	1	0.106986				0.378834				0.904335				0.193292				0.118205				0.268379				0.1083
TCMID01.070-TCMID01.137	0.07439	0.390254	0.925614	0.138478	0.104169	0.172788	0.122778	-0.542385	.	TCMID01.070	TCMID01.137	S	S	0	i22	i22	0	11	11	0	2	4	1	0.07439				0.390254				0.925614				0.138478				0.104169				0.172788				0.122778
TCMID01.072-TCMID01.138	0.057247	0.258384	0.957696	0.108295	0.05533	0.161259	0.127273	-0.159898	.	TCMID01.072	TCMID01.138	S	S	0	i24	i24	0	12	12	0	2	4	1	0.057247				0.258384				0.957696				0.108295				0.05533				0.161259				0.127273
TCMID01.074-TCMID01.139	0.067004	0.267277	0.936084	0.125593	0.082675	0.168511	0.169017	-0.311689	.	TCMID01.074	TCMID01.139	S	S	0	i26	i26	0	13	13	0	2	4	1	0.067004				0.267277				0.936084				0.125593				0.082675				0.168511				0.169017
TCMID01.076-TCMID01.140	0.196175	0.454262	0.811346	0.328004	0.26743	0.388579	0.191219	-0.179745	.	TCMID01.076	TCMID01.140	S	S	0	i28	i28	0	14	14	0	2	4	1	0.196175				0.454262				0.811346				0.328004				0.26743				0.388579				0.191219
TCMID01.078-TCMID01.141	0.296304	0.386861	0.703131	0.457152	0.394327	0.519977	0.26915	-0.63229	.	TCMID01.078	TCMID01.141	S	S	0	i30	i30	0	15	15	0	2	4	1	0.296304				0.386861				0.703131				0.457152				0.394327				0.519977				0.26915
TCMID01.080-TCMID01.142	0.457428	0.458469	0.545756	0.627719	0.577355	0.678084	0.289707	-0.3955	.	TCMID01.080	TCMID01.142	S	S	0	i32	i32	0	16	16	0	2	4	1	0.457428				0.458469				0.545756				0.627719				0.577355				0.678084				0.289707
TCMID01.086-TCMID01.144	0.03851	0.427291	0.974039	0.074164	0.029168	0.11916	0.123371	-0.409434	.	TCMID01.086	TCMID01.144	S	S	0	i36	i36	0	18	18	0	2	4	1	0.03851				0.427291				0.974039				0.074164				0.029168				0.11916				0.123371
TCMID01.082-TCMID01.118	0.128149	0.417767	0.951986	0.227184	0.166277	0.288091	0.316003	-0.122815	.	TCMID01.082	TCMID01.118	S	S	0	i38	i38	0	19	19	0	2	4	1	0.128149				0.417767				0.951986				0.227184				0.166277				0.288091				0.316003
TCMID01.090-TCMID01.146	1	1	-0.000547	1	1	1	1.17107	0.34325	.	TCMID01.090	TCMID01.146	S	S	0	i40	i40	0	20	20	0	2	4	1	1				1				-0.000547				1				1				1				1.17107
TCMID01.092-TCMID01.147	0.400393	0.989906	0.631585	0.57183	0.2174	0.92626	0.401673	-0.129211	.	TCMID01.092	TCMID01.147	S	S	0	i42	i42	0	21	21	0	2	4	1	0.400393				0.989906				0.631585				0.57183				0.2174				0.92626				0.401673
TCMID01.094-TCMID01.148	0.121962	0.356962	0.877911	0.217409	0.155614	0.279204	0.19352	-0.345434	.	TCMID01.094	TCMID01.148	S	S	0	i44	i44	0	22	22	0	2	4	1	0.121962				0.356962				0.877911				0.217409				0.155614				0.279204				0.19352
TCMID01.096-TCMID01.149	0.013437	0.232867	0.988511	0.026518	0.013036	0.039999	0.070611	-0.297071	.	TCMID01.096	TCMID01.149	S	S	0	i46	i46	0	23	23	0	2	4	1	0.013437				0.232867				0.988511				0.026518				0.013036				0.039999				0.070611
	#N/A	#N/A	#N/A	#N/A	#N/A	#N/A	#N/A	#N/A
TCMID01.001-TCMID01.002	0.586779	0.669713	0.438509	0.739585	0.690317	0.788854	0.487734	-0.444346	.	TCMID01.001	TCMID01.002	S	S	0	i01	i02	1	1	1	0	1	1	0	0.586779				0.669713				0.438509				0.739585				0.690317				0.788854				0.487734
TCMID01.001-TCMID01.046	0.991297	0.893696	0.007413	0.995629	0.994011	0.997248	0.707043	-0.553568	.	TCMID01.001	TCMID01.046	S	S	0	i01	i02	1	1	1	0	1	1	0	0.991297				0.893696				0.007413				0.995629				0.994011				0.997248				0.707043
TCMID01.045-TCMID01.046	0.969965	0.833508	0.028802	0.984753	0.980196	0.98931	0.695553	-0.607641	.	TCMID01.045	TCMID01.046	S	S	0	i01	i02	1	1	1	0	1	1	0	0.969965				0.833508				0.028802				0.984753				0.980196				0.98931				0.695553
TCMID01.002-TCMID01.045	0.923224	0.817982	0.079749	0.96008	0.949312	0.970847	0.607604	-0.585081	.	TCMID01.002	TCMID01.045	S	S	0	i02	i01	1	1	1	0	1	1	0	0.923224				0.817982				0.079749				0.96008				0.949312				0.970847				0.607604
TCMID01.003-TCMID01.004	0.652881	0.555455	0.34989	0.789992	0.755807	0.824176	0.360012	-0.574733	.	TCMID01.003	TCMID01.004	S	S	0	i03	i04	1	2	2	0	1	1	0	0.652881				0.555455				0.34989				0.789992				0.755807				0.824176				0.360012
TCMID01.003-TCMID01.048	0.587576	0.568802	0.410718	0.740218	0.693511	0.786924	0.319997	-0.804395	.	TCMID01.003	TCMID01.048	S	S	0	i03	i04	1	2	2	0	1	1	0	0.587576				0.568802				0.410718				0.740218				0.693511				0.786924				0.319997
TCMID01.047-TCMID01.048	0.556093	0.556351	0.441975	0.714729	0.664178	0.765281	0.315157	-0.708826	.	TCMID01.047	TCMID01.048	S	S	0	i03	i04	1	2	2	0	1	1	0	0.556093				0.556351				0.441975				0.714729				0.664178				0.765281				0.315157
TCMID01.004-TCMID01.047	0.623933	0.567723	0.377889	0.768422	0.731305	0.805539	0.355764	-0.60733	.	TCMID01.004	TCMID01.047	S	S	0	i04	i03	1	2	2	0	1	1	0	0.623933				0.567723				0.377889				0.768422				0.731305				0.805539				0.355764
TCMID01.005-TCMID01.006	0.965453	0.822304	0.035621	0.982423	0.97697	0.987876	0.615533	-0.896541	.	TCMID01.005	TCMID01.006	S	S	0	i05	i06	1	3	3	0	1	1	0	0.965453				0.822304				0.035621				0.982423				0.97697				0.987876				0.615533
TCMID01.005-TCMID01.050	0.945823	0.806769	0.055612	0.972157	0.963317	0.980998	0.585991	-0.704808	.	TCMID01.005	TCMID01.050	S	S	0	i05	i06	1	3	3	0	1	1	0	0.945823				0.806769				0.055612				0.972157				0.963317				0.980998				0.585991
TCMID01.049-TCMID01.050	0.964467	0.874447	0.035261	0.981912	0.974837	0.988988	0.603298	-0.818804	.	TCMID01.049	TCMID01.050	S	S	0	i05	i06	1	3	3	0	1	1	0	0.964467				0.874447				0.035261				0.981912				0.974837				0.988988				0.603298
TCMID01.006-TCMID01.049	0.977654	0.893221	0.022007	0.988701	0.984694	0.992707	0.630611	-1.0118	.	TCMID01.006	TCMID01.049	S	S	0	i06	i05	1	3	3	0	1	1	0	0.977654				0.893221				0.022007				0.988701				0.984694				0.992707				0.630611
TCMID01.007-TCMID01.008	0.732052	0.806244	0.265764	0.8453	0.813898	0.876702	0.378545	-1.04375	.	TCMID01.007	TCMID01.008	S	S	0	i09	i10	1	5	5	0	1	1	0	0.732052				0.806244				0.265764				0.8453				0.813898				0.876702				0.378545
TCMID01.009-TCMID01.010	0.40097	0.506073	0.604076	0.572417	0.508421	0.636414	0.261344	-1.00214	.	TCMID01.009	TCMID01.010	S	S	0	i11	i12	1	6	6	0	1	1	0	0.40097				0.506073				0.604076				0.572417				0.508421				0.636414				0.261344
TCMID01.011-TCMID01.012	0.115243	0.550417	0.929457	0.206669	0.152765	0.260573	0.194987	-0.695078	.	TCMID01.011	TCMID01.012	S	S	0	i13	i14	1	7	7	0	1	1	0	0.115243				0.550417				0.929457				0.206669				0.152765				0.260573				0.194987
TCMID01.013-TCMID01.014	0.914977	0.807893	0.084581	0.955601	0.944029	0.967173	0.614126	-0.407706	.	TCMID01.013	TCMID01.014	S	S	0	i15	i16	1	8	8	0	1	1	0	0.914977				0.807893				0.084581				0.955601				0.944029				0.967173				0.614126
TCMID01.015-TCMID01.016	0.378547	0.535692	0.637799	0.549197	0.483474	0.61492	0.235848	-0.423508	.	TCMID01.015	TCMID01.016	S	S	0	i17	i18	1	9	9	0	1	1	0	0.378547				0.535692				0.637799				0.549197				0.483474				0.61492				0.235848
TCMID01.019-TCMID01.020	0.835614	0.700923	0.164584	0.910447	0.89012	0.930773	0.415886	-0.709139	.	TCMID01.019	TCMID01.020	S	S	0	i21	i22	1	11	11	0	1	1	0	0.835614				0.700923				0.164584				0.910447				0.89012				0.930773				0.415886
TCMID01.021-TCMID01.022	0.843183	0.747704	0.155946	0.914921	0.894691	0.93515	0.469577	-0.413182	.	TCMID01.021	TCMID01.022	S	S	0	i23	i24	1	12	12	0	1	1	0	0.843183				0.747704				0.155946				0.914921				0.894691				0.93515				0.469577
TCMID01.023-TCMID01.024	0.789698	0.860693	0.217411	0.882493	0.863924	0.901062	0.395264	-0.820814	.	TCMID01.023	TCMID01.024	S	S	0	i25	i26	1	13	13	0	1	1	0	0.789698				0.860693				0.217411				0.882493				0.863924				0.901062				0.395264
TCMID01.025-TCMID01.026	0.220958	0.766046	0.782497	0.361942	0.260404	0.46348	0.245742	-0.043461	.	TCMID01.025	TCMID01.026	S	S	0	i27	i28	1	14	14	0	1	1	0	0.220958				0.766046				0.782497				0.361942				0.260404				0.46348				0.245742
TCMID01.027-TCMID01.028	0.917453	0.765166	0.079856	0.956949	0.944943	0.968956	0.434214	-0.99917	.	TCMID01.027	TCMID01.028	S	S	0	i29	i30	1	15	15	0	1	1	0	0.917453				0.765166				0.079856				0.956949				0.944943				0.968956				0.434214
TCMID01.029-TCMID01.030	0.82295	0.739071	0.178164	0.902877	0.880157	0.925597	0.432633	-0.507447	.	TCMID01.029	TCMID01.030	S	S	0	i31	i32	1	16	16	0	1	1	0	0.82295				0.739071				0.178164				0.902877				0.880157				0.925597				0.432633
TCMID01.033-TCMID01.034	0.071223	0.363737	0.940508	0.132976	0.096812	0.16914	0.172974	-0.582426	.	TCMID01.033	TCMID01.034	S	S	0	i35	i36	1	18	18	0	1	1	0	0.071223				0.363737				0.940508				0.132976				0.096812				0.16914				0.172974
TCMID01.031-TCMID01.032	0.353071	0.687114	0.85469	0.521881	0.449231	0.59453	0.409382	-0.434011	.	TCMID01.031	TCMID01.032	S	S	0	i37	i38	1	19	19	0	1	1	0	0.353071				0.687114				0.85469				0.521881				0.449231				0.59453				0.409382
TCMID01.037-TCMID01.038	0.847413	0.882264	0.197113	0.917405	0.900738	0.934072	0.770558	-0.175631	.	TCMID01.037	TCMID01.038	S	S	0	i39	i40	1	20	20	0	1	1	0	0.847413				0.882264				0.197113				0.917405				0.900738				0.934072				0.770558
TCMID01.039-TCMID01.040	0.814722	0.782438	0.185292	0.897903	0.872791	0.923015	0.393849	-0.730096	.	TCMID01.039	TCMID01.040	S	S	0	i41	i42	1	21	21	0	1	1	0	0.814722				0.782438				0.185292				0.897903				0.872791				0.923015				0.393849
TCMID01.041-TCMID01.042	0.757575	0.766219	0.246813	0.862069	0.828866	0.895271	0.482872	-0.583911	.	TCMID01.041	TCMID01.042	S	S	0	i43	i44	1	22	22	0	1	1	0	0.757575				0.766219				0.246813				0.862069				0.828866				0.895271				0.482872
TCMID01.043-TCMID01.044	0.935678	0.868036	0.062727	0.96677	0.957486	0.976055	0.56106	-0.647919	.	TCMID01.043	TCMID01.044	S	S	0	i45	i46	1	23	23	0	1	1	0	0.935678				0.868036				0.062727				0.96677				0.957486				0.976055				0.56106
TCMID01.052-TCMID01.097	0.92514	0.798481	0.082784	0.961115	0.951643	0.970586	0.578008	-0.387921	.	TCMID01.052	TCMID01.097	S	S	0	i02	i01	1	1	1	0	2	2	0	0.92514				0.798481				0.082784				0.961115				0.951643				0.970586				0.578008
TCMID01.097-TCMID01.098	0.913978	0.850794	0.089576	0.955056	0.942859	0.967253	0.603072	-0.643862	.	TCMID01.097	TCMID01.098	S	S	0	i01	i02	1	1	1	0	2	2	0	0.913978				0.850794				0.089576				0.955056				0.942859				0.967253				0.603072
TCMID01.053-TCMID01.054	0.835144	0.656287	0.168606	0.910167	0.890347	0.929987	0.469354	-0.246258	.	TCMID01.053	TCMID01.054	S	S	0	i03	i04	1	2	2	0	2	2	0	0.835144				0.656287				0.168606				0.910167				0.890347				0.929987				0.469354
TCMID01.054-TCMID01.099	0.453647	0.522097	0.548084	0.62415	0.563532	0.684768	0.282063	-0.501741	.	TCMID01.054	TCMID01.099	S	S	0	i04	i03	1	2	2	0	2	2	0	0.453647				0.522097				0.548084				0.62415				0.563532				0.684768				0.282063
TCMID01.053-TCMID01.100	0.913001	0.892941	0.102336	0.954522	0.939681	0.969364	0.811723	-0.439187	.	TCMID01.053	TCMID01.100	S	S	0	i03	i04	1	2	2	0	2	2	0	0.913001				0.892941				0.102336				0.954522				0.939681				0.969364				0.811723
TCMID01.099-TCMID01.100	0.569132	0.788668	0.655962	0.72541	0.68571	0.765109	0.600349	-0.51641	.	TCMID01.099	TCMID01.100	S	S	0	i03	i04	1	2	2	0	2	2	0	0.569132				0.788668				0.655962				0.72541				0.68571				0.765109				0.600349
TCMID01.055-TCMID01.056	0.913859	0.748503	0.090393	0.954991	0.943675	0.966307	0.56018	-0.932375	.	TCMID01.055	TCMID01.056	S	S	0	i05	i06	1	3	3	0	2	2	0	0.913859				0.748503				0.090393				0.954991				0.943675				0.966307				0.56018
TCMID01.056-TCMID01.101	0.90888	0.764858	0.092897	0.952265	0.941456	0.963075	0.578071	-1.14052	.	TCMID01.056	TCMID01.101	S	S	0	i06	i05	1	3	3	0	2	2	0	0.90888				0.764858				0.092897				0.952265				0.941456				0.963075				0.578071
TCMID01.055-TCMID01.102	0.931833	0.803519	0.072651	0.964714	0.953547	0.975881	0.586203	-0.758145	.	TCMID01.055	TCMID01.102	S	S	0	i05	i06	1	3	3	0	2	2	0	0.931833				0.803519				0.072651				0.964714				0.953547				0.975881				0.586203
TCMID01.101-TCMID01.102	0.9274	0.850198	0.074872	0.962333	0.951473	0.973193	0.603758	-1.26693	.	TCMID01.101	TCMID01.102	S	S	0	i05	i06	1	3	3	0	2	2	0	0.9274				0.850198				0.074872				0.962333				0.951473				0.973193				0.603758
TCMID01.057-TCMID01.058	0.743484	0.758224	0.258237	0.852872	0.815605	0.890139	0.412046	-0.527012	.	TCMID01.057	TCMID01.058	S	S	0	i09	i10	1	5	5	0	2	2	0	0.743484				0.758224				0.258237				0.852872				0.815605				0.890139				0.412046
TCMID01.059-TCMID01.060	0.401394	0.504915	0.605939	0.57285	0.491346	0.654353	0.26562	-1.1488	.	TCMID01.059	TCMID01.060	S	S	0	i11	i12	1	6	6	0	2	2	0	0.401394				0.504915				0.605939				0.57285				0.491346				0.654353				0.26562
TCMID01.061-TCMID01.062	0.761987	0.749469	0.246008	0.864918	0.825907	0.903928	0.425523	-0.451644	.	TCMID01.061	TCMID01.062	S	S	0	i13	i14	1	7	7	0	2	2	0	0.761987				0.749469				0.246008				0.864918				0.825907				0.903928				0.425523
TCMID01.063-TCMID01.064	0.80892	0.750349	0.191144	0.894368	0.867958	0.920778	0.50568	-0.984415	.	TCMID01.063	TCMID01.064	S	S	0	i15	i16	1	8	8	0	2	2	0	0.80892				0.750349				0.191144				0.894368				0.867958				0.920778				0.50568
TCMID01.065-TCMID01.066	0.446588	0.646893	0.596194	0.617436	0.544503	0.69037	0.257078	-0.686664	.	TCMID01.065	TCMID01.066	S	S	0	i17	i18	1	9	9	0	2	2	0	0.446588				0.646893				0.596194				0.617436				0.544503				0.69037				0.257078
TCMID01.067-TCMID01.068	0.304363	0.568779	0.752227	0.466685	0.3842	0.54917	0.262934	-1.0419	.	TCMID01.067	TCMID01.068	S	S	0	i19	i20	1	10	10	0	2	2	0	0.304363				0.568779				0.752227				0.466685				0.3842				0.54917				0.262934
TCMID01.069-TCMID01.070	0.791224	0.748634	0.207396	0.883445	0.856574	0.910315	0.373198	-0.927563	.	TCMID01.069	TCMID01.070	S	S	0	i21	i22	1	11	11	0	2	2	0	0.791224				0.748634				0.207396				0.883445				0.856574				0.910315				0.373198
TCMID01.071-TCMID01.072	0.856491	0.757263	0.14759	0.922699	0.90561	0.939788	0.470422	-0.637904	.	TCMID01.071	TCMID01.072	S	S	0	i23	i24	1	12	12	0	2	2	0	0.856491				0.757263				0.14759				0.922699				0.90561				0.939788				0.470422
TCMID01.073-TCMID01.074	0.793332	0.756535	0.20612	0.884758	0.865376	0.90414	0.627689	-0.739655	.	TCMID01.073	TCMID01.074	S	S	0	i25	i26	1	13	13	0	2	2	0	0.793332				0.756535				0.20612				0.884758				0.865376				0.90414				0.627689
TCMID01.075-TCMID01.076	0.481413	0.555102	0.531387	0.649937	0.588317	0.711558	0.316306	-0.287869	.	TCMID01.075	TCMID01.076	S	S	0	i27	i28	1	14	14	0	2	2	0	0.481413				0.555102				0.531387				0.649937				0.588317				0.711558				0.316306
TCMID01.077-TCMID01.078	0.920888	0.77497	0.076869	0.958815	0.946866	0.970763	0.455881	-0.749821	.	TCMID01.077	TCMID01.078	S	S	0	i29	i30	1	15	15	0	2	2	0	0.920888				0.77497				0.076869				0.958815				0.946866				0.970763				0.455881
TCMID01.079-TCMID01.080	0.269346	0.493213	0.739717	0.424385	0.364083	0.484688	0.226364	-0.64659	.	TCMID01.079	TCMID01.080	S	S	0	i31	i32	1	16	16	0	2	2	0	0.269346				0.493213				0.739717				0.424385				0.364083				0.484688				0.226364
TCMID01.085-TCMID01.086	0.206262	0.611408	0.839605	0.341985	0.247593	0.436377	0.266992	-0.612104	.	TCMID01.085	TCMID01.086	S	S	0	i35	i36	1	18	18	0	2	2	0	0.206262				0.611408				0.839605				0.341985				0.247593				0.436377				0.266992
TCMID01.081-TCMID01.082	0.160919	0.707457	0.935341	0.277228	0.164918	0.389537	0.22816	-0.600716	.	TCMID01.081	TCMID01.082	S	S	0	i37	i38	1	19	19	0	2	2	0	0.160919				0.707457				0.935341				0.277228				0.164918				0.389537				0.22816
TCMID01.089-TCMID01.090	1	1	-0.000861	1	1	1	1.07249	0.238148	.	TCMID01.089	TCMID01.090	S	S	0	i39	i40	1	20	20	0	2	2	0	1				1				-0.000861				1				1				1				1.07249
TCMID01.091-TCMID01.092	1	1	-0.001122	1	1	1	0.773718	0.912224	.	TCMID01.091	TCMID01.092	S	S	0	i41	i42	1	21	21	0	2	2	0	1				1				-0.001122				1				1				1				0.773718
TCMID01.093-TCMID01.094	0.833079	0.786249	0.167962	0.90894	0.887661	0.930219	0.551476	-0.567409	.	TCMID01.093	TCMID01.094	S	S	0	i43	i44	1	22	22	0	2	2	0	0.833079				0.786249				0.167962				0.90894				0.887661				0.930219				0.551476
TCMID01.095-TCMID01.096	0.874686	0.80412	0.123645	0.933155	0.919468	0.946841	0.542583	-1.0021	.	TCMID01.095	TCMID01.096	S	S	0	i45	i46	1	23	23	0	2	2	0	0.874686				0.80412				0.123645				0.933155				0.919468				0.946841				0.542583
TCMID01.001-TCMID01.052	0.395567	0.584461	0.687307	0.566891	0.502858	0.630925	0.381457	-0.387793	.	TCMID01.001	TCMID01.052	S	S	0	i01	i02	1	1	1	0	1	2	1	0.395567				0.584461				0.687307				0.566891				0.502858				0.630925				0.381457
TCMID01.045-TCMID01.052	0.928705	0.769965	0.078833	0.963035	0.954094	0.971975	0.580081	-0.419679	.	TCMID01.045	TCMID01.052	S	S	0	i01	i02	1	1	1	0	1	2	1	0.928705				0.769965				0.078833				0.963035				0.954094				0.971975				0.580081
TCMID01.001-TCMID01.098	0.928517	0.838681	0.074478	0.962934	0.951894	0.973974	0.612963	-0.419717	.	TCMID01.001	TCMID01.098	S	S	0	i01	i02	1	1	1	0	1	2	1	0.928517				0.838681				0.074478				0.962934				0.951894				0.973974				0.612963
TCMID01.045-TCMID01.098	0.921147	0.841483	0.082029	0.958955	0.947727	0.970183	0.606344	-0.631437	.	TCMID01.045	TCMID01.098	S	S	0	i01	i02	1	1	1	0	1	2	1	0.921147				0.841483				0.082029				0.958955				0.947727				0.970183				0.606344
TCMID01.002-TCMID01.097	0.917951	0.834071	0.08528	0.95722	0.945699	0.968742	0.604957	-0.536329	.	TCMID01.002	TCMID01.097	S	S	0	i02	i01	1	1	1	0	1	2	1	0.917951				0.834071				0.08528				0.95722				0.945699				0.968742				0.604957
TCMID01.046-TCMID01.097	0.956657	0.812038	0.042148	0.977849	0.9721	0.983597	0.689935	-0.50921	.	TCMID01.046	TCMID01.097	S	S	0	i02	i01	1	1	1	0	1	2	1	0.956657				0.812038				0.042148				0.977849				0.9721				0.983597				0.689935
TCMID01.003-TCMID01.054	0.549269	0.538724	0.450234	0.709069	0.658199	0.759939	0.31455	-0.609105	.	TCMID01.003	TCMID01.054	S	S	0	i03	i04	1	2	2	0	1	2	1	0.549269				0.538724				0.450234				0.709069				0.658199				0.759939				0.31455
TCMID01.047-TCMID01.054	0.50757	0.512821	0.491393	0.673362	0.617417	0.729306	0.305993	-0.491761	.	TCMID01.047	TCMID01.054	S	S	0	i03	i04	1	2	2	0	1	2	1	0.50757				0.512821				0.491393				0.673362				0.617417				0.729306				0.305993
TCMID01.003-TCMID01.100	0.67393	0.836098	0.485107	0.805207	0.769861	0.840553	0.655737	-0.863933	.	TCMID01.003	TCMID01.100	S	S	0	i03	i04	1	2	2	0	1	2	1	0.67393				0.836098				0.485107				0.805207				0.769861				0.840553				0.655737
TCMID01.047-TCMID01.100	0.628087	0.833615	0.543175	0.771564	0.730152	0.812976	0.63519	-0.593671	.	TCMID01.047	TCMID01.100	S	S	0	i03	i04	1	2	2	0	1	2	1	0.628087				0.833615				0.543175				0.771564				0.730152				0.812976				0.63519
TCMID01.004-TCMID01.053	0.877027	0.699149	0.122882	0.934485	0.921467	0.947504	0.497458	-0.254627	.	TCMID01.004	TCMID01.053	S	S	0	i04	i03	1	2	2	0	1	2	1	0.877027				0.699149				0.122882				0.934485				0.921467				0.947504				0.497458
TCMID01.048-TCMID01.053	0.852099	0.655939	0.152245	0.920144	0.903159	0.93713	0.468797	-0.440541	.	TCMID01.048	TCMID01.053	S	S	0	i04	i03	1	2	2	0	1	2	1	0.852099				0.655939				0.152245				0.920144				0.903159				0.93713				0.468797
TCMID01.004-TCMID01.099	0.60743	0.508787	0.398256	0.755778	0.717541	0.794015	0.34307	-0.570173	.	TCMID01.004	TCMID01.099	S	S	0	i04	i03	1	2	2	0	1	2	1	0.60743				0.508787				0.398256				0.755778				0.717541				0.794015				0.34307
TCMID01.048-TCMID01.099	0.529299	0.535516	0.470171	0.692211	0.639132	0.745291	0.299541	-0.585426	.	TCMID01.048	TCMID01.099	S	S	0	i04	i03	1	2	2	0	1	2	1	0.529299				0.535516				0.470171				0.692211				0.639132				0.745291				0.299541
TCMID01.005-TCMID01.056	0.940172	0.811808	0.061208	0.969164	0.959594	0.978733	0.577238	-0.880143	.	TCMID01.005	TCMID01.056	S	S	0	i05	i06	1	3	3	0	1	2	1	0.940172				0.811808				0.061208				0.969164				0.959594				0.978733				0.577238
TCMID01.049-TCMID01.056	0.958943	0.85689	0.040784	0.979041	0.971218	0.986864	0.594635	-0.904238	.	TCMID01.049	TCMID01.056	S	S	0	i05	i06	1	3	3	0	1	2	1	0.958943				0.85689				0.040784				0.979041				0.971218				0.986864				0.594635
TCMID01.005-TCMID01.102	0.962458	0.85303	0.038466	0.98087	0.972758	0.988982	0.6046	-0.817057	.	TCMID01.005	TCMID01.102	S	S	0	i05	i06	1	3	3	0	1	2	1	0.962458				0.85303				0.038466				0.98087				0.972758				0.988982				0.6046
TCMID01.049-TCMID01.102	0.973579	0.866828	0.026081	0.986613	0.980467	0.992758	0.619442	-0.669955	.	TCMID01.049	TCMID01.102	S	S	0	i05	i06	1	3	3	0	1	2	1	0.973579				0.866828				0.026081				0.986613				0.980467				0.992758				0.619442
TCMID01.006-TCMID01.055	0.927244	0.711565	0.078506	0.962249	0.95413	0.970367	0.594694	-0.953549	.	TCMID01.006	TCMID01.055	S	S	0	i06	i05	1	3	3	0	1	2	1	0.927244				0.711565				0.078506				0.962249				0.95413				0.970367				0.594694
TCMID01.050-TCMID01.055	0.907921	0.725584	0.097465	0.951738	0.939708	0.963769	0.565344	-0.690924	.	TCMID01.050	TCMID01.055	S	S	0	i06	i05	1	3	3	0	1	2	1	0.907921				0.725584				0.097465				0.951738				0.939708				0.963769				0.565344
TCMID01.006-TCMID01.101	0.928764	0.755688	0.074061	0.963066	0.955506	0.970627	0.613839	-1.13609	.	TCMID01.006	TCMID01.101	S	S	0	i06	i05	1	3	3	0	1	2	1	0.928764				0.755688				0.074061				0.963066				0.955506				0.970627				0.613839
TCMID01.050-TCMID01.101	0.905045	0.773374	0.097418	0.950156	0.93882	0.961493	0.583594	-1.11859	.	TCMID01.050	TCMID01.101	S	S	0	i06	i05	1	3	3	0	1	2	1	0.905045				0.773374				0.097418				0.950156				0.93882				0.961493				0.583594
TCMID01.007-TCMID01.058	0.713016	0.741039	0.289624	0.832468	0.794564	0.870373	0.402302	-0.6507	.	TCMID01.007	TCMID01.058	S	S	0	i09	i10	1	5	5	0	1	2	1	0.713016				0.741039				0.289624				0.832468				0.794564				0.870373				0.402302
TCMID01.008-TCMID01.057	0.736505	0.827331	0.261221	0.848261	0.814909	0.881614	0.381021	-0.779381	.	TCMID01.008	TCMID01.057	S	S	0	i10	i09	1	5	5	0	1	2	1	0.736505				0.827331				0.261221				0.848261				0.814909				0.881614				0.381021
TCMID01.009-TCMID01.060	0.422564	0.571852	0.584595	0.594087	0.516379	0.671796	0.272283	-1.43151	.	TCMID01.009	TCMID01.060	S	S	0	i11	i12	1	6	6	0	1	2	1	0.422564				0.571852				0.584595				0.594087				0.516379				0.671796				0.272283
TCMID01.010-TCMID01.059	0.381856	0.575434	0.623275	0.552672	0.486078	0.619265	0.255282	-0.883342	.	TCMID01.010	TCMID01.059	S	S	0	i12	i11	1	6	6	0	1	2	1	0.381856				0.575434				0.623275				0.552672				0.486078				0.619265				0.255282
TCMID01.011-TCMID01.062	0.733946	0.813024	0.266963	0.846561	0.80358	0.889543	0.442568	-0.578273	.	TCMID01.011	TCMID01.062	S	S	0	i13	i14	1	7	7	0	1	2	1	0.733946				0.813024				0.266963				0.846561				0.80358				0.889543				0.442568
TCMID01.012-TCMID01.061	0.246744	0.79103	0.835745	0.395821	0.293937	0.497705	0.272377	-0.608084	.	TCMID01.012	TCMID01.061	S	S	0	i14	i13	1	7	7	0	1	2	1	0.246744				0.79103				0.835745				0.395821				0.293937				0.497705				0.272377
TCMID01.013-TCMID01.064	0.075902	0.435772	0.92407	0.141095	0.08703	0.19516	0.163781	-0.865091	.	TCMID01.013	TCMID01.064	S	S	0	i15	i16	1	8	8	0	1	2	1	0.075902				0.435772				0.92407				0.141095				0.08703				0.19516				0.163781
TCMID01.014-TCMID01.063	0.202693	0.620286	0.828084	0.337065	0.264259	0.409871	0.275665	-0.610161	.	TCMID01.014	TCMID01.063	S	S	0	i16	i15	1	8	8	0	1	2	1	0.202693				0.620286				0.828084				0.337065				0.264259				0.409871				0.275665
TCMID01.015-TCMID01.066	0.414069	0.572184	0.618345	0.585642	0.512239	0.659044	0.237945	-0.463003	.	TCMID01.015	TCMID01.066	S	S	0	i17	i18	1	9	9	0	1	2	1	0.414069				0.572184				0.618345				0.585642				0.512239				0.659044				0.237945
TCMID01.016-TCMID01.065	0.434529	0.610329	0.589109	0.605814	0.544803	0.666825	0.262182	-0.496536	.	TCMID01.016	TCMID01.065	S	S	0	i18	i17	1	9	9	0	1	2	1	0.434529				0.610329				0.589109				0.605814				0.544803				0.666825				0.262182
TCMID01.018-TCMID01.067	0.287507	0.704589	0.781642	0.446611	0.38231	0.510911	0.252808	-1.25423	.	TCMID01.018	TCMID01.067	S	S	0	i20	i19	1	10	10	0	1	2	1	0.287507				0.704589				0.781642				0.446611				0.38231				0.510911				0.252808
TCMID01.019-TCMID01.070	0.786652	0.68474	0.211166	0.880588	0.854874	0.906301	0.37962	-0.974689	.	TCMID01.019	TCMID01.070	S	S	0	i21	i22	1	11	11	0	1	2	1	0.786652				0.68474				0.211166				0.880588				0.854874				0.906301				0.37962
TCMID01.020-TCMID01.069	0.822925	0.710047	0.179103	0.902862	0.879623	0.926101	0.405507	-0.733952	.	TCMID01.020	TCMID01.069	S	S	0	i22	i21	1	11	11	0	1	2	1	0.822925				0.710047				0.179103				0.902862				0.879623				0.926101				0.405507
TCMID01.021-TCMID01.072	0.834778	0.736354	0.16617	0.90995	0.890256	0.929643	0.483879	-0.47988	.	TCMID01.021	TCMID01.072	S	S	0	i23	i24	1	12	12	0	1	2	1	0.834778				0.736354				0.16617				0.90995				0.890256				0.929643				0.483879
TCMID01.022-TCMID01.071	0.867466	0.785205	0.133777	0.92903	0.911687	0.946373	0.455717	-0.61176	.	TCMID01.022	TCMID01.071	S	S	0	i24	i23	1	12	12	0	1	2	1	0.867466				0.785205				0.133777				0.92903				0.911687				0.946373				0.455717
TCMID01.023-TCMID01.074	0.794244	0.837992	0.241865	0.885324	0.867912	0.902736	0.488475	-1.07547	.	TCMID01.023	TCMID01.074	S	S	0	i25	i26	1	13	13	0	1	2	1	0.794244				0.837992				0.241865				0.885324				0.867912				0.902736				0.488475
TCMID01.024-TCMID01.073	0.816574	0.771346	0.194345	0.899026	0.880637	0.917416	0.567249	-0.473626	.	TCMID01.024	TCMID01.073	S	S	0	i26	i25	1	13	13	0	1	2	1	0.816574				0.771346				0.194345				0.899026				0.880637				0.917416				0.567249
TCMID01.025-TCMID01.076	0.6351	0.824034	0.381408	0.776833	0.695933	0.857734	0.38254	-0.10646	.	TCMID01.025	TCMID01.076	S	S	0	i27	i28	1	14	14	0	1	2	1	0.6351				0.824034				0.381408				0.776833				0.695933				0.857734				0.38254
TCMID01.026-TCMID01.075	0.072919	0.300532	0.927067	0.135926	0.07434	0.197512	0.13521	-0.223656	.	TCMID01.026	TCMID01.075	S	S	0	i28	i27	1	14	14	0	1	2	1	0.072919				0.300532				0.927067				0.135926				0.07434				0.197512				0.13521
TCMID01.027-TCMID01.078	0.888693	0.68	0.10899	0.941067	0.926976	0.955157	0.458932	-0.591511	.	TCMID01.027	TCMID01.078	S	S	0	i29	i30	1	15	15	0	1	2	1	0.888693				0.68				0.10899				0.941067				0.926976				0.955157				0.458932
TCMID01.028-TCMID01.077	0.922873	0.791003	0.073986	0.95989	0.947431	0.972349	0.423334	-1.1763	.	TCMID01.028	TCMID01.077	S	S	0	i30	i29	1	15	15	0	1	2	1	0.922873				0.791003				0.073986				0.95989				0.947431				0.972349				0.423334
TCMID01.029-TCMID01.080	0.714812	0.775497	0.283055	0.833691	0.793346	0.874036	0.349446	-0.772191	.	TCMID01.029	TCMID01.080	S	S	0	i31	i32	1	16	16	0	1	2	1	0.714812				0.775497				0.283055				0.833691				0.793346				0.874036				0.349446
TCMID01.030-TCMID01.079	0.242333	0.478353	0.761113	0.390126	0.318514	0.461738	0.244581	-0.382269	.	TCMID01.030	TCMID01.079	S	S	0	i32	i31	1	16	16	0	1	2	1	0.242333				0.478353				0.761113				0.390126				0.318514				0.461738				0.244581
TCMID01.033-TCMID01.086	0.039746	0.360494	0.968307	0.076454	0.044351	0.108557	0.127052	-0.578836	.	TCMID01.033	TCMID01.086	S	S	0	i35	i36	1	18	18	0	1	2	1	0.039746				0.360494				0.968307				0.076454				0.044351				0.108557				0.127052
TCMID01.034-TCMID01.085	0.230164	0.664615	0.822525	0.3742	0.285073	0.463328	0.287677	-0.528148	.	TCMID01.034	TCMID01.085	S	S	0	i36	i35	1	18	18	0	1	2	1	0.230164				0.664615				0.822525				0.3742				0.285073				0.463328				0.287677
TCMID01.031-TCMID01.082	0.244981	0.596639	0.859687	0.39355	0.31402	0.47308	0.278005	-0.444773	.	TCMID01.031	TCMID01.082	S	S	0	i37	i38	1	19	19	0	1	2	1	0.244981				0.596639				0.859687				0.39355				0.31402				0.47308				0.278005
TCMID01.032-TCMID01.081	0.294593	0.837304	0.904679	0.455112	0.343796	0.566428	0.37709	-0.878197	.	TCMID01.032	TCMID01.081	S	S	0	i38	i37	1	19	19	0	1	2	1	0.294593				0.837304				0.904679				0.455112				0.343796				0.566428				0.37709
TCMID01.037-TCMID01.090	1	1	-0.000937	1	1	1	1.06161	-0.144501	.	TCMID01.037	TCMID01.090	S	S	0	i39	i40	1	20	20	0	1	2	1	1				1				-0.000937				1				1				1				1.06161
TCMID01.038-TCMID01.089	0.712676	0.797661	0.35361	0.832237	0.793155	0.871318	0.718253	0.151219	.	TCMID01.038	TCMID01.089	S	S	0	i40	i39	1	20	20	0	1	2	1	0.712676				0.797661				0.35361				0.832237				0.793155				0.871318				0.718253
TCMID01.039-TCMID01.092	0.940338	0.994825	0.068937	0.969252	0.906059	1.03245	0.568626	-0.309946	.	TCMID01.039	TCMID01.092	S	S	0	i41	i42	1	21	21	0	1	2	1	0.940338				0.994825				0.068937				0.969252				0.906059				1.03245				0.568626
TCMID01.040-TCMID01.091	0.99803	0.997379	0.000546	0.999014	0.996529	1.0015	0.666562	-0.11561	.	TCMID01.040	TCMID01.091	S	S	0	i42	i41	1	21	21	0	1	2	1	0.99803				0.997379				0.000546				0.999014				0.996529				1.0015				0.666562
TCMID01.041-TCMID01.094	0.750221	0.7669	0.249787	0.857287	0.822956	0.891619	0.503893	-0.631263	.	TCMID01.041	TCMID01.094	S	S	0	i43	i44	1	22	22	0	1	2	1	0.750221				0.7669				0.249787				0.857287				0.822956				0.891619				0.503893
TCMID01.042-TCMID01.093	0.83143	0.779186	0.173968	0.907957	0.886822	0.929093	0.527283	-0.671707	.	TCMID01.042	TCMID01.093	S	S	0	i44	i43	1	22	22	0	1	2	1	0.83143				0.779186				0.173968				0.907957				0.886822				0.929093				0.527283
TCMID01.043-TCMID01.096	0.87557	0.833605	0.122894	0.933657	0.920399	0.946916	0.534837	-1.00302	.	TCMID01.043	TCMID01.096	S	S	0	i45	i46	1	23	23	0	1	2	1	0.87557				0.833605				0.122894				0.933657				0.920399				0.946916				0.534837
TCMID01.044-TCMID01.095	0.935293	0.812653	0.063017	0.966565	0.957302	0.975827	0.569115	-0.587613	.	TCMID01.044	TCMID01.095	S	S	0	i46	i45	1	23	23	0	1	2	1	0.935293				0.812653				0.063017				0.966565				0.957302				0.975827				0.569115
TCMID01.001-TCMID01.128	0.558193	0.634792	0.478259	0.716462	0.670481	0.762444	0.467618	-0.353175	.	TCMID01.001	TCMID01.128	S	S	0	i01	i02	1	1	1	0	1	4	1	0.558193				0.634792				0.478259				0.716462				0.670481				0.762444				0.467618
TCMID01.045-TCMID01.128	0.924067	0.802147	0.080325	0.960535	0.95055	0.97052	0.597402	-0.342646	.	TCMID01.045	TCMID01.128	S	S	0	i01	i02	1	1	1	0	1	4	1	0.924067				0.802147				0.080325				0.960535				0.95055				0.97052				0.597402
TCMID01.001-TCMID01.150	0.925038	0.810755	0.082105	0.96106	0.950504	0.971615	0.588877	-0.396741	.	TCMID01.001	TCMID01.150	S	S	0	i01	i02	1	1	1	0	1	4	1	0.925038				0.810755				0.082105				0.96106				0.950504				0.971615				0.588877
TCMID01.045-TCMID01.150	0.92751	0.809524	0.078941	0.962392	0.952933	0.971851	0.585303	-0.411682	.	TCMID01.045	TCMID01.150	S	S	0	i01	i02	1	1	1	0	1	4	1	0.92751				0.809524				0.078941				0.962392				0.952933				0.971851				0.585303
TCMID01.003-TCMID01.129	0.673048	0.781557	0.481203	0.804577	0.768102	0.841052	0.647087	-0.641726	.	TCMID01.003	TCMID01.129	S	S	0	i03	i04	1	2	2	0	1	4	1	0.673048				0.781557				0.481203				0.804577				0.768102				0.841052				0.647087
TCMID01.047-TCMID01.129	0.627234	0.760454	0.538679	0.770921	0.728198	0.813643	0.626849	-0.546339	.	TCMID01.047	TCMID01.129	S	S	0	i03	i04	1	2	2	0	1	4	1	0.627234				0.760454				0.538679				0.770921				0.728198				0.813643				0.626849
TCMID01.003-TCMID01.151	0.571118	0.596576	0.435223	0.727021	0.689139	0.764904	0.341941	-0.914639	.	TCMID01.003	TCMID01.151	S	S	0	i03	i04	1	2	2	0	1	4	1	0.571118				0.596576				0.435223				0.727021				0.689139				0.764904				0.341941
TCMID01.047-TCMID01.151	0.533283	0.567925	0.471752	0.69561	0.654807	0.736413	0.333903	-0.704899	.	TCMID01.047	TCMID01.151	S	S	0	i03	i04	1	2	2	0	1	4	1	0.533283				0.567925				0.471752				0.69561				0.654807				0.736413				0.333903
TCMID01.005-TCMID01.130	0.879037	0.772331	0.119698	0.935625	0.919968	0.951282	0.492007	-0.779748	.	TCMID01.005	TCMID01.130	S	S	0	i05	i06	1	3	3	0	1	4	1	0.879037				0.772331				0.119698				0.935625				0.919968				0.951282				0.492007
TCMID01.049-TCMID01.130	0.91814	0.865872	0.07991	0.957323	0.943028	0.971618	0.515742	-0.787778	.	TCMID01.049	TCMID01.130	S	S	0	i05	i06	1	3	3	0	1	4	1	0.91814				0.865872				0.07991				0.957323				0.943028				0.971618				0.515742
TCMID01.005-TCMID01.152	0.867366	0.73943	0.130963	0.928973	0.912971	0.944975	0.480117	-0.635051	.	TCMID01.005	TCMID01.152	S	S	0	i05	i06	1	3	3	0	1	4	1	0.867366				0.73943				0.130963				0.928973				0.912971				0.944975				0.480117
TCMID01.049-TCMID01.152	0.912478	0.876623	0.08539	0.954236	0.939314	0.969158	0.505539	-0.926493	.	TCMID01.049	TCMID01.152	S	S	0	i05	i06	1	3	3	0	1	4	1	0.912478				0.876623				0.08539				0.954236				0.939314				0.969158				0.505539
TCMID01.007-TCMID01.131	0.547537	0.704041	0.453221	0.707624	0.65797	0.757279	0.337506	-0.830101	.	TCMID01.007	TCMID01.131	S	S	0	i09	i10	1	5	5	0	1	4	1	0.547537				0.704041				0.453221				0.707624				0.65797				0.757279				0.337506
TCMID01.009-TCMID01.132	0.345895	0.530554	0.656003	0.514	0.44894	0.57906	0.236333	-0.996325	.	TCMID01.009	TCMID01.132	S	S	0	i11	i12	1	6	6	0	1	4	1	0.345895				0.530554				0.656003				0.514				0.44894				0.57906				0.236333
TCMID01.011-TCMID01.133	0.123698	0.492524	0.900146	0.220162	0.168324	0.272	0.191639	-0.743639	.	TCMID01.011	TCMID01.133	S	S	0	i13	i14	1	7	7	0	1	4	1	0.123698				0.492524				0.900146				0.220162				0.168324				0.272				0.191639
TCMID01.013-TCMID01.134	0.854607	0.69087	0.143941	0.921604	0.902219	0.94099	0.528637	-0.462321	.	TCMID01.013	TCMID01.134	S	S	0	i15	i16	1	8	8	0	1	4	1	0.854607				0.69087				0.143941				0.921604				0.902219				0.94099				0.528637
TCMID01.015-TCMID01.135	0.335228	0.564528	0.673874	0.502128	0.431115	0.573141	0.227513	-0.534118	.	TCMID01.015	TCMID01.135	S	S	0	i17	i18	1	9	9	0	1	4	1	0.335228				0.564528				0.673874				0.502128				0.431115				0.573141				0.227513
TCMID01.019-TCMID01.137	0.773273	0.747723	0.225192	0.872142	0.847861	0.896423	0.381163	-0.763489	.	TCMID01.019	TCMID01.137	S	S	0	i21	i22	1	11	11	0	1	4	1	0.773273				0.747723				0.225192				0.872142				0.847861				0.896423				0.381163
TCMID01.021-TCMID01.138	0.728048	0.738527	0.269856	0.842625	0.810659	0.874591	0.409728	-0.443305	.	TCMID01.021	TCMID01.138	S	S	0	i23	i24	1	12	12	0	1	4	1	0.728048				0.738527				0.269856				0.842625				0.810659				0.874591				0.409728
TCMID01.023-TCMID01.139	0.801868	0.831559	0.222975	0.890041	0.873683	0.906398	0.461226	-0.929944	.	TCMID01.023	TCMID01.139	S	S	0	i25	i26	1	13	13	0	1	4	1	0.801868				0.831559				0.222975				0.890041				0.873683				0.906398				0.461226
TCMID01.025-TCMID01.140	0.294821	0.822785	0.715056	0.455385	0.352486	0.558283	0.275151	-0.142005	.	TCMID01.025	TCMID01.140	S	S	0	i27	i28	1	14	14	0	1	4	1	0.294821				0.822785				0.715056				0.455385				0.352486				0.558283				0.275151
TCMID01.027-TCMID01.141	0.844819	0.721772	0.152813	0.915883	0.896805	0.93496	0.441342	-0.672489	.	TCMID01.027	TCMID01.141	S	S	0	i29	i30	1	15	15	0	1	4	1	0.844819				0.721772				0.152813				0.915883				0.896805				0.93496				0.441342
TCMID01.029-TCMID01.142	0.66043	0.790914	0.338022	0.795493	0.747241	0.843745	0.359007	-0.508337	.	TCMID01.029	TCMID01.142	S	S	0	i31	i32	1	16	16	0	1	4	1	0.66043				0.790914				0.338022				0.795493				0.747241				0.843745				0.359007
TCMID01.033-TCMID01.144	0.06212	0.427461	0.938235	0.116974	0.085102	0.148847	0.145935	-0.718153	.	TCMID01.033	TCMID01.144	S	S	0	i35	i36	1	18	18	0	1	4	1	0.06212				0.427461				0.938235				0.116974				0.085102				0.148847				0.145935
TCMID01.031-TCMID01.118	0.422812	0.633962	0.855856	0.594333	0.530671	0.657995	0.515433	-0.473198	.	TCMID01.031	TCMID01.118	S	S	0	i37	i38	1	19	19	0	1	4	1	0.422812				0.633962				0.855856				0.594333				0.530671				0.657995				0.515433
TCMID01.037-TCMID01.146	0.809053	0.839006	0.217938	0.894449	0.873883	0.915016	0.635027	-0.381854	.	TCMID01.037	TCMID01.146	S	S	0	i39	i40	1	20	20	0	1	4	1	0.809053				0.839006				0.217938				0.894449				0.873883				0.915016				0.635027
TCMID01.039-TCMID01.147	0.75019	0.807083	0.257356	0.857267	0.825101	0.889432	0.402723	-0.600765	.	TCMID01.039	TCMID01.147	S	S	0	i41	i42	1	21	21	0	1	4	1	0.75019				0.807083				0.257356				0.857267				0.825101				0.889432				0.402723
TCMID01.041-TCMID01.148	0.464642	0.652249	0.536704	0.634478	0.562022	0.706934	0.399727	-0.285347	.	TCMID01.041	TCMID01.148	S	S	0	i43	i44	1	22	22	0	1	4	1	0.464642				0.652249				0.536704				0.634478				0.562022				0.706934				0.399727
TCMID01.043-TCMID01.149	0.893663	0.861544	0.105486	0.943846	0.931432	0.95626	0.559339	-0.770639	.	TCMID01.043	TCMID01.149	S	S	0	i45	i46	1	23	23	0	1	4	1	0.893663				0.861544				0.105486				0.943846				0.931432				0.95626				0.559339
TCMID01.097-TCMID01.128	0.916781	0.811942	0.088131	0.956584	0.945783	0.967384	0.594117	-0.379346	.	TCMID01.097	TCMID01.128	S	S	0	i01	i02	1	1	1	0	2	4	1	0.916781				0.811942				0.088131				0.956584				0.945783				0.967384				0.594117
TCMID01.097-TCMID01.150	0.92248	0.828959	0.084469	0.959677	0.949579	0.969775	0.582765	-0.359971	.	TCMID01.097	TCMID01.150	S	S	0	i01	i02	1	1	1	0	2	4	1	0.92248				0.828959				0.084469				0.959677				0.949579				0.969775				0.582765
TCMID01.053-TCMID01.129	0.912446	0.901594	0.102177	0.954219	0.939158	0.96928	0.802483	-0.251251	.	TCMID01.053	TCMID01.129	S	S	0	i03	i04	1	2	2	0	2	4	1	0.912446				0.901594				0.102177				0.954219				0.939158				0.96928				0.802483
TCMID01.099-TCMID01.129	0.566672	0.696335	0.652521	0.723409	0.681819	0.764998	0.591479	-0.381789	.	TCMID01.099	TCMID01.129	S	S	0	i03	i04	1	2	2	0	2	4	1	0.566672				0.696335				0.652521				0.723409				0.681819				0.764998				0.591479
TCMID01.053-TCMID01.151	0.84306	0.731642	0.156849	0.914848	0.898317	0.931379	0.493067	-0.467995	.	TCMID01.053	TCMID01.151	S	S	0	i03	i04	1	2	2	0	2	4	1	0.84306				0.731642				0.156849				0.914848				0.898317				0.931379				0.493067
TCMID01.099-TCMID01.151	0.496323	0.495308	0.514836	0.66339	0.621156	0.705624	0.315041	-0.554818	.	TCMID01.099	TCMID01.151	S	S	0	i03	i04	1	2	2	0	2	4	1	0.496323				0.495308				0.514836				0.66339				0.621156				0.705624				0.315041
TCMID01.055-TCMID01.130	0.822358	0.62234	0.178065	0.902521	0.882377	0.922665	0.466256	-0.680478	.	TCMID01.055	TCMID01.130	S	S	0	i05	i06	1	3	3	0	2	4	1	0.822358				0.62234				0.178065				0.902521				0.882377				0.922665				0.466256
TCMID01.101-TCMID01.130	0.822273	0.670616	0.176239	0.90247	0.884682	0.920257	0.487179	-0.936436	.	TCMID01.101	TCMID01.130	S	S	0	i05	i06	1	3	3	0	2	4	1	0.822273				0.670616				0.176239				0.90247				0.884682				0.920257				0.487179
TCMID01.055-TCMID01.152	0.820519	0.632339	0.178979	0.901412	0.881946	0.920878	0.457181	-0.797086	.	TCMID01.055	TCMID01.152	S	S	0	i05	i06	1	3	3	0	2	4	1	0.820519				0.632339				0.178979				0.901412				0.881946				0.920878				0.457181
TCMID01.101-TCMID01.152	0.822548	0.657143	0.175598	0.902635	0.885737	0.919533	0.47907	-1.03755	.	TCMID01.101	TCMID01.152	S	S	0	i05	i06	1	3	3	0	2	4	1	0.822548				0.657143				0.175598				0.902635				0.885737				0.919533				0.47907
TCMID01.057-TCMID01.131	0.573769	0.709838	0.426452	0.729166	0.679782	0.778549	0.346632	-0.440428	.	TCMID01.057	TCMID01.131	S	S	0	i09	i10	1	5	5	0	2	4	1	0.573769				0.709838				0.426452				0.729166				0.679782				0.778549				0.346632
TCMID01.059-TCMID01.132	0.317922	0.589474	0.684086	0.48246	0.413677	0.551243	0.226803	-0.741125	.	TCMID01.059	TCMID01.132	S	S	0	i11	i12	1	6	6	0	2	4	1	0.317922				0.589474				0.684086				0.48246				0.413677				0.551243				0.226803
TCMID01.061-TCMID01.133	0.251885	0.742943	0.802759	0.402409	0.301466	0.503351	0.259652	-0.719222	.	TCMID01.061	TCMID01.133	S	S	0	i13	i14	1	7	7	0	2	4	1	0.251885				0.742943				0.802759				0.402409				0.301466				0.503351				0.259652
TCMID01.063-TCMID01.134	0.091853	0.410658	0.909412	0.168251	0.100821	0.235682	0.163128	-0.509989	.	TCMID01.063	TCMID01.134	S	S	0	i15	i16	1	8	8	0	2	4	1	0.091853				0.410658				0.909412				0.168251				0.100821				0.235682				0.163128
TCMID01.065-TCMID01.135	0.325425	0.568919	0.692225	0.49105	0.419834	0.562266	0.232185	-0.493169	.	TCMID01.065	TCMID01.135	S	S	0	i17	i18	1	9	9	0	2	4	1	0.325425				0.568919				0.692225				0.49105				0.419834				0.562266				0.232185
TCMID01.069-TCMID01.137	0.76944	0.791626	0.23024	0.869699	0.844056	0.895343	0.372893	-0.872126	.	TCMID01.069	TCMID01.137	S	S	0	i21	i22	1	11	11	0	2	4	1	0.76944				0.791626				0.23024				0.869699				0.844056				0.895343				0.372893
TCMID01.071-TCMID01.138	0.751507	0.71636	0.247821	0.858126	0.830155	0.886098	0.395822	-0.466721	.	TCMID01.071	TCMID01.138	S	S	0	i23	i24	1	12	12	0	2	4	1	0.751507				0.71636				0.247821				0.858126				0.830155				0.886098				0.395822
TCMID01.073-TCMID01.139	0.809488	0.770536	0.191582	0.894715	0.876995	0.912435	0.611213	-0.57937	.	TCMID01.073	TCMID01.139	S	S	0	i25	i26	1	13	13	0	2	4	1	0.809488				0.770536				0.191582				0.894715				0.876995				0.912435				0.611213
TCMID01.075-TCMID01.140	0.211474	0.425083	0.791264	0.349118	0.272498	0.425738	0.222549	-0.146577	.	TCMID01.075	TCMID01.140	S	S	0	i27	i28	1	14	14	0	2	4	1	0.211474				0.425083				0.791264				0.349118				0.272498				0.425738				0.222549
TCMID01.077-TCMID01.141	0.922262	0.808056	0.075204	0.959559	0.94914	0.969978	0.449668	-0.851039	.	TCMID01.077	TCMID01.141	S	S	0	i29	i30	1	15	15	0	2	4	1	0.922262				0.808056				0.075204				0.959559				0.94914				0.969978				0.449668
TCMID01.079-TCMID01.142	0.669726	0.724413	0.328351	0.802198	0.766805	0.837591	0.379077	-0.40756	.	TCMID01.079	TCMID01.142	S	S	0	i31	i32	1	16	16	0	2	4	1	0.669726				0.724413				0.328351				0.802198				0.766805				0.837591				0.379077
TCMID01.085-TCMID01.144	0.211114	0.731573	0.800919	0.348628	0.268601	0.428654	0.24413	-0.854895	.	TCMID01.085	TCMID01.144	S	S	0	i35	i36	1	18	18	0	2	4	1	0.211114				0.731573				0.800919				0.348628				0.268601				0.428654				0.24413
TCMID01.081-TCMID01.118	0.372819	0.751656	0.899067	0.543143	0.444631	0.641656	0.48708	-0.630902	.	TCMID01.081	TCMID01.118	S	S	0	i37	i38	1	19	19	0	2	4	1	0.372819				0.751656				0.899067				0.543143				0.444631				0.641656				0.48708
TCMID01.089-TCMID01.146	0.602974	0.71223	0.437658	0.752319	0.698696	0.805942	0.560832	-0.114944	.	TCMID01.089	TCMID01.146	S	S	0	i39	i40	1	20	20	0	2	4	1	0.602974				0.71223				0.437658				0.752319				0.698696				0.805942				0.560832
TCMID01.091-TCMID01.147	0.989743	0.998554	0.009737	0.994845	0.985997	1.00369	0.682753	-0.196488	.	TCMID01.091	TCMID01.147	S	S	0	i41	i42	1	21	21	0	2	4	1	0.989743				0.998554				0.009737				0.994845				0.985997				1.00369				0.682753
TCMID01.093-TCMID01.148	0.527782	0.701046	0.477172	0.690913	0.627812	0.754013	0.442203	-0.309304	.	TCMID01.093	TCMID01.148	S	S	0	i43	i44	1	22	22	0	2	4	1	0.527782				0.701046				0.477172				0.690913				0.627812				0.754013				0.442203
TCMID01.095-TCMID01.149	0.890795	0.815615	0.108051	0.942244	0.929408	0.95508	0.56626	-0.726301	.	TCMID01.095	TCMID01.149	S	S	0	i45	i46	1	23	23	0	2	4	1	0.890795				0.815615				0.108051				0.942244				0.929408				0.95508				0.56626
	#N/A	#N/A	#N/A	#N/A	#N/A	#N/A	#N/A	#N/A
TCMID01.001-TCMID01.003	0.915265	0.822551	0.098218	0.955758	0.943084	0.968433	0.569469	-0.876625	.	TCMID01.001	TCMID01.003	S	S	0	i01	i03	1	1	2	1	1	1	0	0.915265				0.822551				0.098218				0.955758				0.943084				0.968433				0.569469
TCMID01.001-TCMID01.047	0.904351	0.815282	0.109691	0.949773	0.935194	0.964353	0.569518	-0.823665	.	TCMID01.001	TCMID01.047	S	S	0	i01	i03	1	1	2	1	1	1	0	0.904351				0.815282				0.109691				0.949773				0.935194				0.964353				0.569518
TCMID01.045-TCMID01.047	0.923728	0.77852	0.08654	0.960352	0.950442	0.970262	0.571138	-0.744561	.	TCMID01.045	TCMID01.047	S	S	0	i01	i03	1	1	2	1	1	1	0	0.923728				0.77852				0.08654				0.960352				0.950442				0.970262				0.571138
TCMID01.001-TCMID01.004	0.164925	0.467633	0.912011	0.283152	0.214338	0.351966	0.252818	-0.465725	.	TCMID01.001	TCMID01.004	S	S	0	i01	i04	1	1	2	1	1	1	0	0.164925				0.467633				0.912011				0.283152				0.214338				0.351966				0.252818
TCMID01.001-TCMID01.048	0.246235	0.499345	0.867827	0.395167	0.313101	0.477232	0.299097	-0.453337	.	TCMID01.001	TCMID01.048	S	S	0	i01	i04	1	1	2	1	1	1	0	0.246235				0.499345				0.867827				0.395167				0.313101				0.477232				0.299097
TCMID01.045-TCMID01.048	0.92951	0.788779	0.078806	0.963468	0.952629	0.974306	0.576683	-0.617116	.	TCMID01.045	TCMID01.048	S	S	0	i01	i04	1	1	2	1	1	1	0	0.92951				0.788779				0.078806				0.963468				0.952629				0.974306				0.576683
TCMID01.002-TCMID01.003	0.550562	0.719045	0.460849	0.710145	0.661566	0.758724	0.345148	-0.823617	.	TCMID01.002	TCMID01.003	S	S	0	i02	i03	1	1	2	1	1	1	0	0.550562				0.719045				0.460849				0.710145				0.661566				0.758724				0.345148
TCMID01.002-TCMID01.047	0.527899	0.729055	0.481495	0.691013	0.638643	0.743382	0.34134	-0.899898	.	TCMID01.002	TCMID01.047	S	S	0	i02	i03	1	1	2	1	1	1	0	0.527899				0.729055				0.481495				0.691013				0.638643				0.743382				0.34134
TCMID01.046-TCMID01.047	0.474704	0.648389	0.58934	0.643796	0.582451	0.705141	0.389508	-0.875488	.	TCMID01.046	TCMID01.047	S	S	0	i02	i03	1	1	2	1	1	1	0	0.474704				0.648389				0.58934				0.643796				0.582451				0.705141				0.389508
TCMID01.002-TCMID01.004	0.430695	0.646278	0.569619	0.602078	0.542505	0.661651	0.327879	-0.565861	.	TCMID01.002	TCMID01.004	S	S	0	i02	i04	1	1	2	1	1	1	0	0.430695				0.646278				0.569619				0.602078				0.542505				0.661651				0.327879
TCMID01.002-TCMID01.048	0.423799	0.61385	0.58531	0.595307	0.532702	0.657913	0.309044	-0.57663	.	TCMID01.002	TCMID01.048	S	S	0	i02	i04	1	1	2	1	1	1	0	0.423799				0.61385				0.58531				0.595307				0.532702				0.657913				0.309044
TCMID01.046-TCMID01.048	0.933086	0.796648	0.072206	0.965385	0.956798	0.973971	0.550051	-0.532424	.	TCMID01.046	TCMID01.048	S	S	0	i02	i04	1	1	2	1	1	1	0	0.933086				0.796648				0.072206				0.965385				0.956798				0.973971				0.550051
TCMID01.001-TCMID01.005	0.206475	0.496021	0.858929	0.342278	0.262094	0.422462	0.284807	-0.645072	.	TCMID01.001	TCMID01.005	S	S	0	i01	i05	1	1	3	1	1	1	0	0.206475				0.496021				0.858929				0.342278				0.262094				0.422462				0.284807
TCMID01.001-TCMID01.049	0.13804	0.617357	0.914572	0.242593	0.136069	0.349116	0.23708	-0.616878	.	TCMID01.001	TCMID01.049	S	S	0	i01	i05	1	1	3	1	1	1	0	0.13804				0.617357				0.914572				0.242593				0.136069				0.349116				0.23708
TCMID01.045-TCMID01.049	0.97545	0.908116	0.024251	0.987573	0.982592	0.992553	0.625936	-0.866209	.	TCMID01.045	TCMID01.049	S	S	0	i01	i05	1	1	3	1	1	1	0	0.97545				0.908116				0.024251				0.987573				0.982592				0.992553				0.625936
TCMID01.001-TCMID01.006	0.979569	0.844544	0.019227	0.989679	0.986095	0.993263	0.729274	-0.757324	.	TCMID01.001	TCMID01.006	S	S	0	i01	i06	1	1	3	1	1	1	0	0.979569				0.844544				0.019227				0.989679				0.986095				0.993263				0.729274
TCMID01.001-TCMID01.050	0.967897	0.834126	0.030897	0.983687	0.977166	0.990208	0.705027	-0.639113	.	TCMID01.001	TCMID01.050	S	S	0	i01	i06	1	1	3	1	1	1	0	0.967897				0.834126				0.030897				0.983687				0.977166				0.990208				0.705027
TCMID01.045-TCMID01.050	0.964796	0.785593	0.033975	0.982083	0.976361	0.987804	0.700102	-0.625394	.	TCMID01.045	TCMID01.050	S	S	0	i01	i06	1	1	3	1	1	1	0	0.964796				0.785593				0.033975				0.982083				0.976361				0.987804				0.700102
TCMID01.002-TCMID01.005	0.608617	0.714116	0.390263	0.756696	0.711414	0.801978	0.393883	-0.772368	.	TCMID01.002	TCMID01.005	S	S	0	i02	i05	1	1	3	1	1	1	0	0.608617				0.714116				0.390263				0.756696				0.711414				0.801978				0.393883
TCMID01.002-TCMID01.049	0.5982	0.697987	0.400323	0.748593	0.700047	0.797139	0.401318	-0.712144	.	TCMID01.002	TCMID01.049	S	S	0	i02	i05	1	1	3	1	1	1	0	0.5982				0.697987				0.400323				0.748593				0.700047				0.797139				0.401318
TCMID01.046-TCMID01.049	0.97449	0.924883	0.024617	0.98708	0.978405	0.995756	0.598945	-0.734739	.	TCMID01.046	TCMID01.049	S	S	0	i02	i05	1	1	3	1	1	1	0	0.97449				0.924883				0.024617				0.98708				0.978405				0.995756				0.598945
TCMID01.002-TCMID01.006	0.875527	0.782151	0.13083	0.933633	0.91985	0.947415	0.595464	-1.05769	.	TCMID01.002	TCMID01.006	S	S	0	i02	i06	1	1	3	1	1	1	0	0.875527				0.782151				0.13083				0.933633				0.91985				0.947415				0.595464
TCMID01.002-TCMID01.050	0.853844	0.793814	0.151058	0.92116	0.901068	0.941253	0.566311	-0.762953	.	TCMID01.002	TCMID01.050	S	S	0	i02	i06	1	1	3	1	1	1	0	0.853844				0.793814				0.151058				0.92116				0.901068				0.941253				0.566311
TCMID01.046-TCMID01.050	0.957599	0.823631	0.041061	0.97834	0.972304	0.984377	0.674075	-0.588673	.	TCMID01.046	TCMID01.050	S	S	0	i02	i06	1	1	3	1	1	1	0	0.957599				0.823631				0.041061				0.97834				0.972304				0.984377				0.674075
TCMID01.001-TCMID01.007	0.624238	0.718881	0.429865	0.768653	0.719155	0.818152	0.477189	-0.694311	.	TCMID01.001	TCMID01.007	S	S	0	i01	i09	1	1	5	1	1	1	0	0.624238				0.718881				0.429865				0.768653				0.719155				0.818152				0.477189
TCMID01.001-TCMID01.008	0.973709	0.887726	0.027532	0.986679	0.982404	0.990955	0.603719	-0.753637	.	TCMID01.001	TCMID01.008	S	S	0	i01	i10	1	1	5	1	1	1	0	0.973709				0.887726				0.027532				0.986679				0.982404				0.990955				0.603719
TCMID01.002-TCMID01.007	0.537128	0.702736	0.468917	0.698872	0.645424	0.75232	0.349056	-0.712377	.	TCMID01.002	TCMID01.007	S	S	0	i02	i09	1	1	5	1	1	1	0	0.537128				0.702736				0.468917				0.698872				0.645424				0.75232				0.349056
TCMID01.002-TCMID01.008	0.652559	0.7	0.348642	0.789756	0.757167	0.822344	0.392743	-0.877122	.	TCMID01.002	TCMID01.008	S	S	0	i02	i10	1	1	5	1	1	1	0	0.652559				0.7				0.348642				0.789756				0.757167				0.822344				0.392743
TCMID01.001-TCMID01.009	0.948667	0.785507	0.060711	0.973658	0.965544	0.981771	0.571528	-1.07551	.	TCMID01.001	TCMID01.009	S	S	0	i01	i11	1	1	6	1	1	1	0	0.948667				0.785507				0.060711				0.973658				0.965544				0.981771				0.571528
TCMID01.001-TCMID01.010	0.962754	0.808573	0.04027	0.981024	0.975479	0.986568	0.596334	-0.782685	.	TCMID01.001	TCMID01.010	S	S	0	i01	i12	1	1	6	1	1	1	0	0.962754				0.808573				0.04027				0.981024				0.975479				0.986568				0.596334
TCMID01.002-TCMID01.009	0.64208	0.7638	0.372649	0.782033	0.732994	0.831071	0.364018	-1.1621	.	TCMID01.002	TCMID01.009	S	S	0	i02	i11	1	1	6	1	1	1	0	0.64208				0.7638				0.372649				0.782033				0.732994				0.831071				0.364018
TCMID01.002-TCMID01.010	0.4527	0.631047	0.552774	0.623253	0.567128	0.679379	0.323678	-0.819286	.	TCMID01.002	TCMID01.010	S	S	0	i02	i12	1	1	6	1	1	1	0	0.4527				0.631047				0.552774				0.623253				0.567128				0.679379				0.323678
TCMID01.001-TCMID01.011	0.94539	0.821877	0.058027	0.971929	0.962221	0.981637	0.604138	-0.560789	.	TCMID01.001	TCMID01.011	S	S	0	i01	i13	1	1	7	1	1	1	0	0.94539				0.821877				0.058027				0.971929				0.962221				0.981637				0.604138
TCMID01.001-TCMID01.012	0.924536	0.860285	0.074696	0.960789	0.949285	0.972292	0.671142	-0.675504	.	TCMID01.001	TCMID01.012	S	S	0	i01	i14	1	1	7	1	1	1	0	0.924536				0.860285				0.074696				0.960789				0.949285				0.972292				0.671142
TCMID01.002-TCMID01.011	0.319831	0.625068	0.681392	0.484655	0.427601	0.541708	0.281703	-0.709675	.	TCMID01.002	TCMID01.011	S	S	0	i02	i13	1	1	7	1	1	1	0	0.319831				0.625068				0.681392				0.484655				0.427601				0.541708				0.281703
TCMID01.002-TCMID01.012	0.284267	0.720465	0.735728	0.442692	0.381737	0.503646	0.315089	-0.559089	.	TCMID01.002	TCMID01.012	S	S	0	i02	i14	1	1	7	1	1	1	0	0.284267				0.720465				0.735728				0.442692				0.381737				0.503646				0.315089
TCMID01.001-TCMID01.013	0.912263	0.777778	0.088533	0.954119	0.939999	0.968239	0.637569	-0.270885	.	TCMID01.001	TCMID01.013	S	S	0	i01	i15	1	1	8	1	1	1	0	0.912263				0.777778				0.088533				0.954119				0.939999				0.968239				0.637569
TCMID01.001-TCMID01.014	0.041977	0.561197	0.960033	0.080572	0.060797	0.100348	0.14631	-0.590666	.	TCMID01.001	TCMID01.014	S	S	0	i01	i16	1	1	8	1	1	1	0	0.041977				0.561197				0.960033				0.080572				0.060797				0.100348				0.14631
TCMID01.002-TCMID01.013	0.812428	0.812456	0.18742	0.896508	0.868144	0.924872	0.499939	-0.375056	.	TCMID01.002	TCMID01.013	S	S	0	i02	i15	1	1	8	1	1	1	0	0.812428				0.812456				0.18742				0.896508				0.868144				0.924872				0.499939
TCMID01.002-TCMID01.014	0.532149	0.69547	0.486579	0.694644	0.642871	0.746417	0.444936	-0.778525	.	TCMID01.002	TCMID01.014	S	S	0	i02	i16	1	1	8	1	1	1	0	0.532149				0.69547				0.486579				0.694644				0.642871				0.746417				0.444936
TCMID01.001-TCMID01.015	0.887845	0.798551	0.127625	0.940591	0.922888	0.958294	0.56726	-0.42621	.	TCMID01.001	TCMID01.015	S	S	0	i01	i17	1	1	9	1	1	1	0	0.887845				0.798551				0.127625				0.940591				0.922888				0.958294				0.56726
TCMID01.001-TCMID01.016	0.909597	0.772871	0.117676	0.952658	0.938813	0.966504	0.546096	-0.609206	.	TCMID01.001	TCMID01.016	S	S	0	i01	i18	1	1	9	1	1	1	0	0.909597				0.772871				0.117676				0.952658				0.938813				0.966504				0.546096
TCMID01.002-TCMID01.015	0.722928	0.815148	0.280131	0.839185	0.801888	0.876483	0.402851	-0.595063	.	TCMID01.002	TCMID01.015	S	S	0	i02	i17	1	1	9	1	1	1	0	0.722928				0.815148				0.280131				0.839185				0.801888				0.876483				0.402851
TCMID01.002-TCMID01.016	0.823819	0.846852	0.189959	0.9034	0.879232	0.927567	0.395545	-0.849215	.	TCMID01.002	TCMID01.016	S	S	0	i02	i18	1	1	9	1	1	1	0	0.823819				0.846852				0.189959				0.9034				0.879232				0.927567				0.395545
TCMID01.001-TCMID01.018	0.882426	0.846154	0.146686	0.937541	0.920531	0.954552	0.54531	-1.02024	.	TCMID01.001	TCMID01.018	S	S	0	i01	i20	1	1	10	1	1	1	0	0.882426				0.846154				0.146686				0.937541				0.920531				0.954552				0.54531
TCMID01.002-TCMID01.018	0.715999	0.813972	0.300007	0.834498	0.805586	0.86341	0.377507	-1.23582	.	TCMID01.002	TCMID01.018	S	S	0	i02	i20	1	1	10	1	1	1	0	0.715999				0.813972				0.300007				0.834498				0.805586				0.86341				0.377507
TCMID01.001-TCMID01.019	0.954975	0.837985	0.050897	0.976969	0.969801	0.984137	0.582985	-0.63844	.	TCMID01.001	TCMID01.019	S	S	0	i01	i21	1	1	11	1	1	1	0	0.954975				0.837985				0.050897				0.976969				0.969801				0.984137				0.582985
TCMID01.001-TCMID01.020	0.117535	0.439735	0.953036	0.210347	0.138052	0.282642	0.215316	-0.748209	.	TCMID01.001	TCMID01.020	S	S	0	i01	i22	1	1	11	1	1	1	0	0.117535				0.439735				0.953036				0.210347				0.138052				0.282642				0.215316
TCMID01.002-TCMID01.019	0.631148	0.763206	0.376829	0.77387	0.728015	0.819725	0.37089	-0.74232	.	TCMID01.002	TCMID01.019	S	S	0	i02	i21	1	1	11	1	1	1	0	0.631148				0.763206				0.376829				0.77387				0.728015				0.819725				0.37089
TCMID01.002-TCMID01.020	0.481942	0.671801	0.517277	0.65042	0.590254	0.710586	0.351593	-0.805876	.	TCMID01.002	TCMID01.020	S	S	0	i02	i22	1	1	11	1	1	1	0	0.481942				0.671801				0.517277				0.65042				0.590254				0.710586				0.351593
TCMID01.001-TCMID01.021	0.952043	0.838178	0.050756	0.975432	0.967393	0.983472	0.605997	-0.361042	.	TCMID01.001	TCMID01.021	S	S	0	i01	i23	1	1	12	1	1	1	0	0.952043				0.838178				0.050756				0.975432				0.967393				0.983472				0.605997
TCMID01.001-TCMID01.022	0.982824	0.912485	0.016347	0.991338	0.987227	0.995448	0.641821	-0.711711	.	TCMID01.001	TCMID01.022	S	S	0	i01	i24	1	1	12	1	1	1	0	0.982824				0.912485				0.016347				0.991338				0.987227				0.995448				0.641821
TCMID01.002-TCMID01.021	0.5331	0.706409	0.466945	0.695453	0.636553	0.754354	0.363448	-0.39826	.	TCMID01.002	TCMID01.021	S	S	0	i02	i23	1	1	12	1	1	1	0	0.5331				0.706409				0.466945				0.695453				0.636553				0.754354				0.363448
TCMID01.002-TCMID01.022	0.96966	0.904863	0.028069	0.984597	0.979422	0.989771	0.522166	-0.637338	.	TCMID01.002	TCMID01.022	S	S	0	i02	i24	1	1	12	1	1	1	0	0.96966				0.904863				0.028069				0.984597				0.979422				0.989771				0.522166
TCMID01.001-TCMID01.023	0.795142	0.847438	0.252458	0.885882	0.867855	0.90391	0.52099	-1.06132	.	TCMID01.001	TCMID01.023	S	S	0	i01	i25	1	1	13	1	1	1	0	0.795142				0.847438				0.252458				0.885882				0.867855				0.90391				0.52099
TCMID01.001-TCMID01.024	0.907642	0.76295	0.097353	0.951585	0.93762	0.96555	0.602415	-0.382483	.	TCMID01.001	TCMID01.024	S	S	0	i01	i26	1	1	13	1	1	1	0	0.907642				0.76295				0.097353				0.951585				0.93762				0.96555				0.602415
TCMID01.002-TCMID01.023	0.726701	0.793538	0.28553	0.841722	0.821528	0.861915	0.384477	-1.00871	.	TCMID01.002	TCMID01.023	S	S	0	i02	i25	1	1	13	1	1	1	0	0.726701				0.793538				0.28553				0.841722				0.821528				0.861915				0.384477
TCMID01.002-TCMID01.024	0.3451	0.685649	0.654168	0.513122	0.446922	0.579322	0.300628	-0.41958	.	TCMID01.002	TCMID01.024	S	S	0	i02	i26	1	1	13	1	1	1	0	0.3451				0.685649				0.654168				0.513122				0.446922				0.579322				0.300628
TCMID01.001-TCMID01.025	0.899646	0.845018	0.1033	0.947172	0.927928	0.966416	0.616221	-0.019647	.	TCMID01.001	TCMID01.025	S	S	0	i01	i27	1	1	14	1	1	1	0	0.899646				0.845018				0.1033				0.947172				0.927928				0.966416				0.616221
TCMID01.001-TCMID01.026	0.938831	0.80491	0.064347	0.968451	0.959153	0.977748	0.608634	-0.511543	.	TCMID01.001	TCMID01.026	S	S	0	i01	i28	1	1	14	1	1	1	0	0.938831				0.80491				0.064347				0.968451				0.959153				0.977748				0.608634
TCMID01.002-TCMID01.025	0.913741	0.897074	0.084256	0.954927	0.936508	0.973345	0.509541	-0.100096	.	TCMID01.002	TCMID01.025	S	S	0	i02	i27	1	1	14	1	1	1	0	0.913741				0.897074				0.084256				0.954927				0.936508				0.973345				0.509541
TCMID01.002-TCMID01.026	0.635197	0.734125	0.363475	0.776906	0.734397	0.819414	0.403742	-0.722879	.	TCMID01.002	TCMID01.026	S	S	0	i02	i28	1	1	14	1	1	1	0	0.635197				0.734125				0.363475				0.776906				0.734397				0.819414				0.403742
TCMID01.001-TCMID01.027	0.957712	0.819068	0.044727	0.978399	0.970288	0.986511	0.605812	-0.484444	.	TCMID01.001	TCMID01.027	S	S	0	i01	i29	1	1	15	1	1	1	0	0.957712				0.819068				0.044727				0.978399				0.970288				0.986511				0.605812
TCMID01.001-TCMID01.028	0.234249	0.576552	0.876198	0.379582	0.299124	0.46004	0.292664	-1.02834	.	TCMID01.001	TCMID01.028	S	S	0	i01	i30	1	1	15	1	1	1	0	0.234249				0.576552				0.876198				0.379582				0.299124				0.46004				0.292664
TCMID01.002-TCMID01.027	0.853265	0.817957	0.145008	0.920823	0.898669	0.942978	0.457471	-0.650528	.	TCMID01.002	TCMID01.027	S	S	0	i02	i29	1	1	15	1	1	1	0	0.853265				0.817957				0.145008				0.920823				0.898669				0.942978				0.457471
TCMID01.002-TCMID01.028	0.347134	0.594595	0.66208	0.515367	0.441505	0.589229	0.281145	-1.14841	.	TCMID01.002	TCMID01.028	S	S	0	i02	i30	1	1	15	1	1	1	0	0.347134				0.594595				0.66208				0.515367				0.441505				0.589229				0.281145
TCMID01.001-TCMID01.029	0.947327	0.842382	0.058733	0.972951	0.96408	0.981823	0.586354	-0.427791	.	TCMID01.001	TCMID01.029	S	S	0	i01	i31	1	1	16	1	1	1	0	0.947327				0.842382				0.058733				0.972951				0.96408				0.981823				0.586354
TCMID01.001-TCMID01.030	0.969672	0.807876	0.030477	0.984602	0.980084	0.989121	0.628883	-0.40783	.	TCMID01.001	TCMID01.030	S	S	0	i01	i32	1	1	16	1	1	1	0	0.969672				0.807876				0.030477				0.984602				0.980084				0.989121				0.628883
TCMID01.002-TCMID01.029	0.944079	0.85303	0.054094	0.971235	0.962206	0.980265	0.460871	-0.329702	.	TCMID01.002	TCMID01.029	S	S	0	i02	i31	1	1	16	1	1	1	0	0.944079				0.85303				0.054094				0.971235				0.962206				0.980265				0.460871
TCMID01.002-TCMID01.030	0.850566	0.803668	0.147334	0.919249	0.899111	0.939388	0.479149	-0.599512	.	TCMID01.002	TCMID01.030	S	S	0	i02	i32	1	1	16	1	1	1	0	0.850566				0.803668				0.147334				0.919249				0.899111				0.939388				0.479149
TCMID01.001-TCMID01.033	0.9725	0.830591	0.026656	0.986059	0.981507	0.990611	0.660461	-0.54131	.	TCMID01.001	TCMID01.033	S	S	0	i01	i35	1	1	18	1	1	1	0	0.9725				0.830591				0.026656				0.986059				0.981507				0.990611				0.660461
TCMID01.001-TCMID01.034	0.989206	0.87955	0.009526	0.994574	0.992577	0.996571	0.71368	-0.522367	.	TCMID01.001	TCMID01.034	S	S	0	i01	i36	1	1	18	1	1	1	0	0.989206				0.87955				0.009526				0.994574				0.992577				0.996571				0.71368
TCMID01.002-TCMID01.033	0.813986	0.737218	0.186075	0.897455	0.876107	0.918804	0.502815	-0.68339	.	TCMID01.002	TCMID01.033	S	S	0	i02	i35	1	1	18	1	1	1	0	0.813986				0.737218				0.186075				0.897455				0.876107				0.918804				0.502815
TCMID01.002-TCMID01.034	0.961279	0.913558	0.038692	0.980257	0.972609	0.987905	0.601961	-0.625921	.	TCMID01.002	TCMID01.034	S	S	0	i02	i36	1	1	18	1	1	1	0	0.961279				0.913558				0.038692				0.980257				0.972609				0.987905				0.601961
[truncated: 13,438 more rows]
[truncated: 19 more columns]

## Sheet: 5.CorrIx TimeLastKiss Couples
Average Correlation Index for sample comparisons within: - Couples, Saliva: before kiss1, after kiss1, or before+after kiss1 - Couples, Tongue: before kiss1, after kiss1, or before+after kiss1 Next, Average correlations were plotted against self reported Time since last kiss.										Individuals		Time since last kiss: 2log(hrs)				Individuals		Time since last kiss (hrs)						morisitahorn				braycurtis				structpearson				thetayc				thetayc_lci				thetayc_hci				speciesprofile
[truncated: 13,946 more rows]
[truncated: 19 more columns]
