# Supplementary material for: Shaping the oral microbiota through intimate kissing
Source: Microbiome. 2014 Nov 17;2:41. doi: 10.1186/2049-2618-2-41 (PMC4233210; doi:10.1186/2049-2618-2-41)
Supplement: Additional file 4 — Bacterial transfer calculation. Estimation of bacterial transfer after an intimate kiss by tracking probiotic marker bacteria. [file 2049-2618-2-41-S4.xlsx]

## Sheet: 8.OTU.Kiss.Ns+16SqPCR,restOTU
OTU	Size	Taxonomy	Phylum	Class	Order	Family	Genus	OTUnr	AllSampId	vifit 1	vifit 1	vifit 2	.	S1ai1	S1bi1	S2bi1	S3ai1	S3bi1	S1ai2	S1bi2	S2ai2	S2bi2	S4ai2	S4bi2			T1Li1	T1Ri1	T2Li1	T2Ri1	T3Li1	T3Ri1	T1Li2	T1Ri2	T2Li2	T2Ri2	T4Li2	T4Ri2			.	S1ai3	S1bi3	S2ai3	S2bi3	S3ai3	S3bi3	S1ai4	S1bi4
Q25 data									KissSrt	1	2	3	.	4	5	6	7	8	15	16	17	18	19	20			9	10	11	12	13	14	21	22	23	24	25	26			.	27	28	29	30	31	32	39	40
Normalised/Sample: frq/TotFrq/sample)*10000									Samp.Id	vifit1	vifit1	vifit 2	.	S1ai1	S1bi1	S2bi1	S3ai1	S3bi1	S1ai2	S1bi2	S2ai2	S2bi2	S4ai2	S4bi2			T1Li1	T1Ri1	T2Li1	T2Ri1	T3Li1	T3Ri1	T1Li2	T1Ri2	T2Li2	T2Ri2	T4Li2	T4Ri2			.	S1ai3	S1bi3	S2ai3	S2bi3	S3ai3	S3bi3	S1ai4	S1bi4
Formula:	#='4.OTU.Rice&Kiss'!K18/'4.OTU.Rice&Kiss'!K$16*10000								Saliva-Tongue-Drink	v	v	v	.	S	S	S	S	S	S	S	S	S	S	S			T	T	T	T	T	T	T	T	T	T	T	T			.	S	S	S	S	S	S	S	S
									Sampling1-4	x	x	x	.	1	1	2	3	3	1	1	2	2	4	4			1	1	2	2	3	3	1	1	2	2	4	4			.	1	1	2	2	3	3	1	1
									Replicate(R,L,a,b)	a	b	a	.	a	b	b	a	b	a	b	a	b	a	b			L	R	L	R	L	R	L	R	L	R	L	R			.	a	b	a	b	a	b	a	b
									Individual Id	v1	v1	v2	.	i01	i01	i01	i01	i01	i02	i02	i02	i02	i02	i02			i01	i01	i01	i01	i01	i01	i02	i02	i02	i02	i02	i02			.	i03	i03	i03	i03	i03	i03	i04	i04
									Couple Id	x	x	x	.	1	1	1	1	1	1	1	1	1	1	1			1	1	1	1	1	1	1	1	1	1	1	1			.	2	2	2	2	2	2	2	2
									DON'tUSEGender	x	x	x	.	F	F	F	F	F	F	F	F	F	F	F			F	F	F	F	F	F	F	F	F	F	F	F			.	F	F	F	F	F	F	M	M
									Donor/Acceptor	x	x	x	.	D	D	D	D	D	A	A	A	A	A	A			D	D	D	D	D	D	A	A	A	A	A	A			.	D	D	D	D	D	D	A	A
									Age	x	x	x	.	35	35	35	35	35	39	39	39	39	39	39			35	35	35	35	35	35	39	39	39	39	39	39			.	42	42	42	42	42	42	45	45
									Kiss Frq last year	x	x	x	.	2 or 3/wk	2 or 3/wk	2 or 3/wk	2 or 3/wk	2 or 3/wk	7/wk	7/wk	7/wk	7/wk	7/wk	7/wk			2 or 3/wk	2 or 3/wk	2 or 3/wk	2 or 3/wk	2 or 3/wk	2 or 3/wk	7/wk	7/wk	7/wk	7/wk	7/wk	7/wk			.	1/wk	1/wk	1/wk	1/wk	1/wk	1/wk	1/wk	1/wk
									Time since last kiss	x	x	x	.	2 to 3 dg	2 to 3 dg	2 to 3 dg	2 to 3 dg	2 to 3 dg	2dg	2dg	2dg	2dg	2dg	2dg			2 to 3 dg	2 to 3 dg	2 to 3 dg	2 to 3 dg	2 to 3 dg	2 to 3 dg	2dg	2dg	2dg	2dg	2dg	2dg			.	2dg	2dg	2dg	2dg	2dg	2dg	3dg	3dg
									Food Type most recently consumed	x	x	x	.	noten	noten	noten	noten	noten	krentebol + water	krentebol + water	krentebol + water	krentebol + water	krentebol + water	krentebol + water			noten	noten	noten	noten	noten	noten	krentebol + water	krentebol + water	krentebol + water	krentebol + water	krentebol + water	krentebol + water			.	cola, toastjes met kaasjes	cola, toastjes met kaasjes	cola, toastjes met kaasjes	cola, toastjes met kaasjes	cola, toastjes met kaasjes	cola, toastjes met kaasjes	schimmelkaasje(brie), pesto, borrelnootjes	schimmelkaasje(brie), pesto, borrelnootjes
									Time since last food (h)	x	x	x	.	0.5	0.5	0.5	0.5	0.5	1	1	1	1	1	1			0.5	0.5	0.5	0.5	0.5	0.5	1	1	1	1	1	1			.	0.25	0.25	0.25	0.25	0.25	0.25	<1	<1
									TotFrq/Samp	1134	1322	1863	.	677	969	953	1165	1084	855	941	1022	1567	1174	1257			763	677	1101	557	1020	991	1294	1038	1484	1017	1164	1238			.	946	828	860	1136	1554	1132	1254	849
									[DNA] ng/ml saliva	24180	24180	26102.8	.	1450.09	1825.99	267.895	505.603	1336.24	1490.47	3141.59	9161.3	4326.38	2191.72	2927.09	saliva	saliva	[DNA]?	1895.12	1902.73	7502.28	1672.21	1198.51	5960.23	1238.58	2240.81	1659.27	3063.38	2940	tongue	tongue	.	2038.55	3097.49	6633.58	1868.55	979.958	1739.29	7267.52	8417.22
									log(bact/ml saliva) (1bact=3fg)	9.93957	9.93957	9.7506	.	8.68427	8.78438	7.95084	8.22669	8.64876	8.6962	9.02003	9.48484	9.159	8.86366	8.98932	0 if i01->i02	0 if i02 -> i01	[DNA]?	8.80052	8.80226	9.39807	8.74617	8.60152	9.29814	8.6158	8.87328	8.7428	9.00908	8.99123	0 if i01->i02	0 if i02 -> i01	.	8.8322	9.01389	9.34463	8.79438	8.51409	8.76325	9.38427	9.44805
									Tag	TCMID01.083	TCMID02.083	TCMID02.084	.	TCMID01.001	TCMID01.045	TCMID01.097	TCMID01.103	TCMID01.125	TCMID01.002	TCMID01.046	TCMID01.052	TCMID01.098	TCMID01.128	TCMID01.150			TCMID02.045	TCMID02.001	TCMID02.097	TCMID02.051	TCMID02.125	TCMID02.103	TCMID02.046	TCMID02.002	TCMID02.098	TCMID02.052	TCMID02.150	TCMID02.128			.	TCMID01.003	TCMID01.047	TCMID01.053	TCMID01.099	TCMID01.104	TCMID01.126	TCMID01.004	TCMID01.048
									Norm.Factor (=1read)	8.81834	7.5643	5.36769	.	14.771	10.3199	10.4932	8.58369	9.22509	11.6959	10.627	9.78474	6.38162	8.51789	7.95545			13.1062	14.771	9.08265	17.9533	9.80392	10.0908	7.72798	9.63391	6.73854	9.83284	8.59107	8.07754			.	10.5708	12.0773	11.6279	8.80282	6.43501	8.83392	7.97448	11.7786
									Normalised frq/sample	10000	10000	10000	.	10000	10000	10000	10000	10000	10000	10000	10000	10000	10000	10000			10000	10000	10000	10000	10000	10000	10000	10000	10000	10000	10000	10000			.	10000	10000	10000	10000	10000	10000	10000	10000
39	1086	Bacteria(100)	Firmicutes(100)	Bacilli(100)	Lactobacillales(100)	Streptococcaceae(100)	Streptococcus(100)	Otu0039	x	0	0	0	.	59.0842	206.398	293.809	0	0	0	0	9.78474	0	0	0	0	1	0	14.771	9.08265	0	0	484.359	0	0	6.73854	0	8.59107	0	0	1	.	21.1416	60.3865	0	17.6056	0	0	0	0
357	3089	Bacteria(100)	Proteobacteria(100)	Betaproteobacteria(100)	Neisseriales(100)	Neisseriaceae(100)	Neisseria(100)	Otu0357	x	0	0	0	.	0	443.756	398.741	17.1674	138.376	0	0	9.78474	0	0	0	0	1	1310.62	1048.74	1553.13	1095.15	931.373	938.446	2163.83	2023.12	2547.17	1396.26	17.1821	2180.94	1	1	.	0	24.1546	11.6279	26.4085	83.6551	0	0	0
331	115	Bacteria(100)	Actinobacteria(100)	Actinobacteria(100)	Actinomycetales(100)	Actinomycetaceae(100)	Actinomyces(100)	Otu0331	x	0	0	0	.	0	10.3199	20.9864	0	9.22509	0	0	9.78474	57.4346	8.51789	7.95545	0	1	0	0	0	0	0	10.0908	0	0	0	19.6657	8.59107	0	1	1	.	0	0	0	17.6056	0	0	0	11.7786
476	192	Bacteria(100)	Bacteroidetes(100)	Flavobacteria(100)	Flavobacteriales(100)	Flavobacteriaceae(100)	unclassified(100)	Otu0476	x	0	0	0	.	0	41.2797	10.4932	8.58369	9.22509	0	0	29.3542	0	8.51789	23.8663	0	1	0	103.397	45.4133	17.9533	9.80392	10.0908	100.464	19.2678	26.9542	0	51.5464	0	1	1	.	0	12.0773	0	0	0	0	0	0
36	173	Bacteria(100)	Firmicutes(100)	Clostridia(100)	Clostridiales(100)	Eubacteriaceae(100)	Eubacterium(100)	Otu0036	x	0	0	0	.	44.3131	10.3199	20.9864	0	46.1255	0	0	0	19.1449	51.1073	15.9109	0	1	13.1062	0	18.1653	0	0	10.0908	0	0	0	0	8.59107	8.07754	1	1	.	0	12.0773	0	0	0	17.6678	0	0
25	1059	Bacteria(100)	Fusobacteria(100)	Fusobacteria(100)	Fusobacteriales(100)	Fusobacteriaceae(100)	Fusobacterium(100)	Otu0025	x	0	0	0	.	59.0842	0	10.4932	8.58369	202.952	0	0	0	57.4346	0	23.8663	0	1	0	0	0	0	0	10.0908	0	0	0	0	0	8.07754	1	1	.	0	12.0773	0	8.80282	0	26.5018	31.8979	0
5	1836	Bacteria(100)	Firmicutes(100)	Negativicutes(100)	Selenomonadales(100)	Veillonellaceae(100)	Veillonella(100)	Otu0005	x	0	0	0	.	132.939	41.2797	10.4932	8.58369	64.5756	0	0	0	12.7632	17.0358	7.95545	0	1	406.291	221.566	245.232	161.58	303.922	201.816	23.1839	28.9017	26.9542	0	68.7285	8.07754	1	1	.	0	0	0	0	6.43501	8.83392	15.949	106.007
14	76	Bacteria(100)	Proteobacteria(100)	Betaproteobacteria(100)	Neisseriales(100)	Neisseriaceae(100)	Neisseria(100)	Otu0014	x	0	0	0	.	59.0842	0	10.4932	0	0	0	0	19.5695	6.38162	0	0	0	1	0	0	0	0	0	0	0	0	0	0	0	0	1	1	.	126.85	0	0	0	6.43501	0	0	0
48	191	Bacteria(100)	Bacteroidetes(100)	Bacteroidia(100)	Bacteroidales(100)	Prevotellaceae(100)	Paraprevotella(100)	Otu0048	x	0	0	0	.	14.771	30.9598	41.9727	8.58369	221.402	0	0	29.3542	44.6713	42.5894	0	0	1	78.637	29.5421	108.992	17.9533	58.8235	50.4541	7.72798	0	33.6927	9.83284	8.59107	0	1	1	.	0	0	0	0	0	0	0	0
469	254	Bacteria(100)	Bacteroidetes(100)	Bacteroidia(100)	Bacteroidales(100)	Prevotellaceae(100)	Prevotella(100)	Otu0469	x	0	0	0	.	0	10.3199	10.4932	0	9.22509	0	0	29.3542	6.38162	8.51789	0	0	1	52.4246	44.3131	63.5786	35.9066	0	20.1816	0	19.2678	33.6927	0	51.5464	40.3877	1	1	.	0	0	0	0	0	0	0	0
608	153	Bacteria(100)	Bacteroidetes(100)	Bacteroidia(100)	Bacteroidales(100)	unclassified(100)	unclassified(100)	Otu0608	x	0	0	0	.	0	10.3199	20.9864	0	147.601	0	0	19.5695	12.7632	0	7.95545	0	1	0	0	0	0	0	10.0908	0	0	0	0	0	0	1	1	.	0	0	0	0	0	0	0	0
82	59	Bacteria(100)	Firmicutes(100)	Clostridia(100)	Clostridiales(100)	Lachnospiraceae(100)	Oribacterium(100)	Otu0082	x	0	0	0	.	14.771	0	20.9864	0	0	0	0	9.78474	12.7632	0	7.95545	0	1	0	0	0	0	0	0	0	0	0	0	0	0	1	1	.	10.5708	0	0	0	12.87	0	0	0
132	168	Bacteria(100)	Firmicutes(100)	Bacilli(100)	Lactobacillales(100)	Carnobacteriaceae(100)	Granulicatella(100)	Otu0132	x	0	0	0	.	0	0	10.4932	0	0	11.6959	0	9.78474	0	0	0	1	0	0	0	0	17.9533	19.6078	0	7.72798	9.63391	0	9.83284	8.59107	24.2326	1	0	.	10.5708	0	0	17.6056	6.43501	0	15.949	23.5571
143	314	Bacteria(100)	Bacteroidetes(100)	Bacteroidia(100)	Bacteroidales(100)	Prevotellaceae(100)	Prevotella(100)	Otu0143	x	0	0	0	.	0	0	10.4932	0	27.6753	11.6959	0	0	19.1449	0	7.95545	1	0	0	0	36.3306	17.9533	0	10.0908	0	0	13.4771	9.83284	17.1821	0	1	1	.	0	0	0	0	0	0	0	11.7786
769	75	Bacteria(100)	Firmicutes(100)	Bacilli(100)	Lactobacillales(100)	Streptococcaceae(100)	Streptococcus(100)	Otu0769	x	0	0	0	.	0	0	0	0	0	0	0	0	0	0	0	1	1	13.1062	14.771	9.08265	0	9.80392	10.0908	0	0	0	9.83284	0	0	0	1	.	0	0	0	0	0	0	0	0
65	451	Bacteria(100)	Fusobacteria(100)	Fusobacteria(100)	Fusobacteriales(100)	Leptotrichiaceae(100)	Leptotrichia(100)	Otu0065	x	0	0	0	.	14.771	20.6398	0	17.1674	46.1255	0	0	0	19.1449	0	0	1	1	26.2123	14.771	9.08265	0	0	0	0	0	13.4771	0	34.3643	24.2326	0	1	.	10.5708	12.0773	0	0	6.43501	61.8375	0	11.7786
593	47	Bacteria(100)	Fusobacteria(100)	Fusobacteria(100)	Fusobacteriales(100)	Fusobacteriaceae(100)	Fusobacterium(100)	Otu0593	x	0	0	0	.	0	0	0	0	9.22509	0	0	0	0	0	0	1	1	26.2123	44.3131	18.1653	0	9.80392	0	0	0	6.73854	0	8.59107	8.07754	0	1	.	0	0	0	0	0	0	0	0
460	65	Bacteria(100)	Bacteroidetes(100)	Bacteroidia(100)	Bacteroidales(100)	Prevotellaceae(100)	Prevotella(100)	Otu0460	x	0	0	0	.	0	0	0	0	0	0	10.627	0	6.38162	0	0	1	1	13.1062	0	0	17.9533	0	0	0	0	0	9.83284	0	0	0	1	.	0	0	0	0	0	0	0	0
117	124	Bacteria(100)	Actinobacteria(100)	Actinobacteria(100)	Actinomycetales(100)	Micrococcaceae(100)	Rothia(100)	Otu0117	x	0	0	0	.	0	0	0	8.58369	0	23.3918	0	9.78474	0	17.0358	15.9109	1	1	0	14.771	9.08265	0	0	0	0	0	13.4771	9.83284	17.1821	0	0	1	.	10.5708	0	0	0	6.43501	0	0	0
479	349	Bacteria(100)	Fusobacteria(100)	Fusobacteria(100)	Fusobacteriales(100)	Leptotrichiaceae(100)	Leptotrichia(100)	Otu0479	x	0	0	0	.	0	20.6398	10.4932	8.58369	27.6753	0	42.508	9.78474	0	0	0	1	1	26.2123	73.8552	136.24	71.8133	107.843	100.908	0	0	20.2156	0	8.59107	0	0	1	.	0	0	0	0	0	0	0	0
139	487	Bacteria(100)	Proteobacteria(100)	Gammaproteobacteria(100)	Pasteurellales(100)	Pasteurellaceae(100)	Haemophilus(99)	Otu0139	x	0	0	0	.	0	0	10.4932	8.58369	0	11.6959	0	0	0	0	0	1	1	144.168	14.771	36.3306	0	68.6275	0	0	0	0	9.83284	0	0	0	1	.	0	0	0	0	0	0	0	0
103	146	Bacteria(100)	Firmicutes(100)	Clostridia(100)	Clostridiales(100)	Eubacteriaceae(80)	Eubacterium(80)	Otu0103	x	0	0	0	.	0	0	10.4932	0	18.4502	11.6959	0	0	0	25.5537	0	1	1	13.1062	29.5421	54.4959	17.9533	29.4118	10.0908	0	0	6.73854	0	34.3643	0	0	1	.	0	0	0	8.80282	0	0	0	0
85	242	Bacteria(100)	Actinobacteria(100)	Actinobacteria(100)	Actinomycetales(100)	Micrococcaceae(100)	Rothia(100)	Otu0085	x	0	0	0	.	14.771	0	0	0	0	0	0	9.78474	0	68.1431	39.7772	1	1	0	0	0	17.9533	0	0	7.72798	28.9017	13.4771	29.4985	0	16.1551	1	0	.	10.5708	12.0773	0	26.4085	19.305	8.83392	7.97448	23.5571
40	1053	Bacteria(100)	Proteobacteria(100)	Betaproteobacteria(100)	Burkholderiales(100)	unclassified(89)	unclassified(89)	Otu0040	x	0	0	0	.	29.5421	41.2797	0	0	0	58.4795	116.897	136.986	0	34.0716	23.8663	1	1	0	0	9.08265	0	0	0	0	9.63391	0	58.9971	0	0	1	0	.	52.8541	12.0773	69.7674	61.6197	90.0901	159.011	71.7703	70.6714
99	39	Bacteria(100)	Bacteroidetes(100)	Flavobacteria(100)	Flavobacteriales(100)	Flavobacteriaceae(100)	Capnocytophaga(100)	Otu0099	x	0	0	0	.	0	20.6398	0	8.58369	0	81.8713	10.627	0	12.7632	0	0	1	1	0	0	9.08265	0	0	0	0	9.63391	0	9.83284	0	0	1	0	.	0	0	0	0	0	0	0	11.7786
176	299	Bacteria(100)	Firmicutes(100)	Bacilli(100)	Lactobacillales(100)	Streptococcaceae(100)	Streptococcus(100)	Otu0176	x	0	0	0	.	0	0	0	0	0	0	0	9.78474	0	0	0	1	1	13.1062	14.771	18.1653	0	19.6078	0	7.72798	9.63391	0	29.4985	0	0	1	1	.	31.7125	12.0773	11.6279	17.6056	0	0	0	0
304	2121	Bacteria(100)	Proteobacteria(100)	Gammaproteobacteria(100)	Pasteurellales(100)	Pasteurellaceae(100)	Haemophilus(81)	Otu0304	x	0	0	0	.	0	0	10.4932	0	0	0	0	0	0	0	0	1	1	0	29.5421	27.248	0	0	0	0	0	0	0	0	0	1	1	.	0	24.1546	0	8.80282	0	0	0	0
463	318	Bacteria(100)	Proteobacteria(100)	Gammaproteobacteria(100)	Pasteurellales(100)	Pasteurellaceae(100)	unclassified(74)	Otu0463	x	0	0	0	.	0	30.9598	0	0	0	0	0	0	0	8.51789	0	1	1	0	29.5421	54.4959	71.8133	9.80392	10.0908	0	0	0	0	0	8.07754	1	1	.	0	12.0773	11.6279	0	0	97.1731	0	0
53	1454	Bacteria(100)	Firmicutes(100)	Bacilli(100)	Bacillales(100)	Bacillales_Incertae_Sedis_XI(100)	Gemella(100)	Otu0053	x	0	0	0	.	29.5421	10.3199	0	17.1674	18.4502	0	0	9.78474	25.5265	17.0358	47.7327	1	1	78.637	162.482	136.24	89.7666	58.8235	40.3633	30.9119	77.0713	20.2156	19.6657	17.1821	16.1551	1	1	.	0	12.0773	23.2558	0	32.175	0	0	0
210	307	Bacteria(100)	Firmicutes(100)	Bacilli(100)	Bacillales(100)	Staphylococcaceae(100)	Staphylococcus(100)	Otu0210	x	0	0	0	.	0	0	0	0	0	0	0	0	12.7632	8.51789	7.95545	1	1	0	0	0	0	0	0	0	0	0	19.6657	0	8.07754	1	1	.	21.1416	12.0773	11.6279	0	12.87	26.5018	0	0
428	53	Bacteria(100)	Bacteroidetes(100)	Flavobacteria(100)	Flavobacteriales(100)	Flavobacteriaceae(100)	Capnocytophaga(100)	Otu0428	x	0	0	0	.	0	10.3199	0	0	0	0	0	0	0	0	0	1	1	0	0	0	0	0	0	0	0	0	0	0	0	1	1	.	0	12.0773	23.2558	8.80282	0	0	0	0
669	18	Bacteria(100)	Firmicutes(100)	Clostridia(100)	Clostridiales(100)	unclassified(62)	unclassified(62)	Otu0669	x	0	0	0	.	0	10.3199	0	0	0	0	0	0	0	0	0	1	1	0	0	0	0	0	0	0	0	0	0	0	0	1	1	.	0	12.0773	0	8.80282	0	0	0	0
193	98	Bacteria(100)	Firmicutes(100)	Bacilli(100)	Lactobacillales(100)	Streptococcaceae(100)	Streptococcus(100)	Otu0193	x	0	0	0	.	0	0	0	0	0	0	0	9.78474	0	0	0	1	1	0	0	9.08265	0	0	0	7.72798	0	0	0	0	0	1	1	.	10.5708	0	0	8.80282	0	0	0	0
372	128	Bacteria(100)	Actinobacteria(100)	Actinobacteria(100)	Actinomycetales(100)	Actinomycetaceae(100)	Actinomyces(100)	Otu0372	x	0	0	0	.	0	0	0	0	9.22509	0	21.254	0	19.1449	0	15.9109	1	1	0	14.771	9.08265	0	0	0	0	0	0	0	0	0	1	1	.	0	24.1546	0	8.80282	6.43501	0	0	0
294	332	Bacteria(100)	Fusobacteria(100)	Fusobacteria(100)	Fusobacteriales(100)	Leptotrichiaceae(100)	Leptotrichia(100)	Otu0294	x	0	0	0	.	0	0	20.9864	0	322.878	0	63.762	0	0	0	0	1	1	0	0	0	0	0	0	0	0	0	0	0	0	1	1	.	0	12.0773	0	8.80282	0	0	0	0
254	374	Bacteria(100)	Proteobacteria(100)	Gammaproteobacteria(100)	Pasteurellales(100)	Pasteurellaceae(100)	Haemophilus(98)	Otu0254	x	0	0	0	.	0	0	0	8.58369	9.22509	0	0	0	0	0	0	1	1	0	14.771	9.08265	0	29.4118	20.1816	0	0	0	0	0	0	1	1	.	0	0	23.2558	0	6.43501	114.841	135.566	82.4499
256	359	Bacteria(100)	Actinobacteria(100)	Actinobacteria(100)	Actinomycetales(100)	Actinomycetaceae(100)	Actinomyces(100)	Otu0256	x	0	0	0	.	0	20.6398	0	0	0	0	0	9.78474	31.9081	25.5537	39.7772	1	1	0	0	0	17.9533	0	10.0908	0	0	20.2156	0	25.7732	8.07754	1	1	.	0	0	0	35.2113	0	8.83392	39.8724	35.3357
377	721	Bacteria(100)	Fusobacteria(100)	Fusobacteria(100)	Fusobacteriales(100)	Fusobacteriaceae(100)	Fusobacterium(100)	Otu0377	x	0	0	0	.	0	0	0	0	9.22509	0	85.0159	0	0	0	0	1	1	0	0	9.08265	0	0	10.0908	0	0	0	0	0	0	1	1	.	0	0	0	8.80282	0	0	0	11.7786
12	241	Bacteria(100)	Proteobacteria(100)	Betaproteobacteria(100)	Neisseriales(100)	Neisseriaceae(100)	Neisseria(100)	Otu0012	x	0	0	0	.	147.71	0	0	85.8369	0	58.4795	0	19.5695	70.1978	34.0716	15.9109	1	1	0	0	0	0	0	0	0	0	6.73854	0	8.59107	0	1	1	.	0	0	23.2558	0	0	35.3357	23.9234	23.5571
20	292	Bacteria(100)	TM7(100)	TM7_class_incertae_sedis(100)	TM7_order_incertae_sedis(100)	TM7_family_incertae_sedis(100)	TM7_genus_incertae_sedis(100)	Otu0020	x	0	0	0	.	103.397	10.3199	0	0	0	0	42.508	0	12.7632	0	0	1	1	0	0	0	0	0	0	0	0	0	0	0	0	1	1	.	0	0	0	8.80282	0	0	7.97448	23.5571
51	156	Bacteria(100)	Bacteroidetes(100)	Flavobacteria(100)	Flavobacteriales(100)	Flavobacteriaceae(100)	unclassified(98)	Otu0051	x	0	0	0	.	29.5421	0	0	0	0	0	0	0	6.38162	0	0	1	1	0	0	0	0	0	0	7.72798	38.5356	6.73854	0	0	0	1	1	.	0	0	11.6279	8.80282	6.43501	26.5018	0	35.3357
829	2107	Bacteria(100)	Actinobacteria(100)	Actinobacteria(100)	Actinomycetales(100)	Micrococcaceae(100)	Rothia(100)	Otu0829	x	0	0	0	.	0	0	0	0	0	0	0	0	0	0	0	1	1	0	0	0	0	0	0	0	0	0	0	0	0	1	1	.	0	0	0	8.80282	0	26.5018	0	11.7786
257	99	Bacteria(100)	Actinobacteria(100)	Actinobacteria(100)	Actinomycetales(100)	Corynebacteriaceae(100)	Corynebacterium(100)	Otu0257	x	0	0	0	.	0	20.6398	20.9864	0	0	0	0	0	0	0	7.95545	1	1	0	0	0	0	0	0	0	0	0	9.83284	8.59107	0	1	1	.	0	0	23.2558	8.80282	6.43501	0	23.9234	11.7786
262	136	Bacteria(100)	Firmicutes(100)	Negativicutes(100)	Selenomonadales(100)	Veillonellaceae(100)	Veillonella(100)	Otu0262	x	0	0	0	.	0	0	0	0	9.22509	0	21.254	0	0	0	0	1	1	0	0	0	0	0	0	0	0	0	0	0	0	1	1	.	0	0	11.6279	26.4085	0	35.3357	15.949	11.7786
277	44	Bacteria(100)	Firmicutes(100)	Bacilli(100)	Lactobacillales(100)	Streptococcaceae(100)	Streptococcus(100)	Otu0277	x	0	0	0	.	0	20.6398	20.9864	0	0	0	31.881	0	0	0	0	1	1	0	0	0	0	0	0	0	0	0	0	0	0	1	1	.	0	0	11.6279	0	0	0	7.97448	0
175	336	Bacteria(100)	Bacteroidetes(100)	Bacteroidia(100)	Bacteroidales(100)	unclassified(100)	unclassified(100)	Otu0175	x	0	0	0	.	0	0	0	0	0	0	0	0	0	0	0	1	1	0	0	0	0	0	0	0	0	0	0	0	0	1	1	.	42.2833	24.1546	93.0233	158.451	180.18	8.83392	71.7703	0
292	263	Bacteria(100)	Actinobacteria(100)	Actinobacteria(100)	Actinomycetales(100)	Micrococcaceae(100)	Rothia(100)	Otu0292	x	0	0	0	.	0	0	10.4932	0	0	0	0	9.78474	19.1449	34.0716	0	1	1	0	0	0	0	0	0	0	9.63391	6.73854	19.6657	0	0	1	1	.	0	0	0	0	6.43501	0	0	0
258	236	Bacteria(100)	Proteobacteria(100)	Betaproteobacteria(100)	Burkholderiales(100)	Oxalobacteraceae(100)	Undibacterium(100)	Otu0258	x	8.81834	0	5.36769	.	0	10.3199	0	8.58369	0	0	10.627	88.0626	51.053	25.5537	0	1	1	0	0	36.3306	0	0	0	0	0	6.73854	0	0	8.07754	1	1	.	0	12.0773	0	8.80282	19.305	8.83392	23.9234	0
272	93	Bacteria(100)	Actinobacteria(100)	Actinobacteria(100)	Actinomycetales(100)	Micrococcaceae(100)	Micrococcus(100)	Otu0272	x	0	0	5.36769	.	0	10.3199	0	0	0	0	0	0	19.1449	0	0	1	1	0	0	0	17.9533	0	0	0	0	0	19.6657	8.59107	8.07754	1	1	.	0	0	0	0	6.43501	0	7.97448	0
314	190	Bacteria(100)	Firmicutes(100)	Negativicutes(100)	Selenomonadales(100)	Veillonellaceae(100)	Veillonella(100)	Otu0314	x	0	0	0	.	0	0	0	8.58369	0	0	0	0	6.38162	17.0358	0	1	1	26.2123	0	9.08265	0	9.80392	0	0	9.63391	20.2156	19.6657	8.59107	24.2326	1	1	.	0	0	0	8.80282	0	8.83392	0	0
13	1754	Bacteria(100)	Bacteroidetes(100)	Bacteroidia(100)	Bacteroidales(100)	Porphyromonadaceae(100)	Porphyromonas(100)	Otu0013	x	0	0	0	.	88.6263	103.199	62.9591	17.1674	18.4502	46.7836	0	88.0626	31.9081	0	31.8218	1	1	275.229	310.192	299.728	89.7666	137.255	201.816	7.72798	28.9017	40.4313	49.1642	34.3643	32.3102	1	1	.	0	12.0773	11.6279	0	0	0	15.949	0
2245	86	Bacteria(100)	Actinobacteria(100)	Actinobacteria(100)	Actinomycetales(100)	Micrococcaceae(100)	Rothia(100)	Otu2245	x	0	0	0	.	0	0	0	0	0	0	0	0	0	0	0	1	1	0	0	0	0	0	0	23.1839	9.63391	0	9.83284	0	8.07754	1	1	.	0	0	0	0	0	0	0	0
619	43	Bacteria(100)	Firmicutes(100)	Bacilli(100)	Bacillales(100)	Bacillales_Incertae_Sedis_XI(100)	Gemella(100)	Otu0619	x	0	0	0	.	0	0	0	0	0	0	0	0	0	0	0	1	1	0	0	0	0	0	0	0	0	0	0	0	0	1	1	.	0	12.0773	0	0	6.43501	0	0	0
147	74	Bacteria(100)	Proteobacteria(100)	Betaproteobacteria(100)	Neisseriales(100)	Neisseriaceae(100)	Neisseria(100)	Otu0147	x	0	0	0	.	0	10.3199	0	8.58369	0	11.6959	0	0	0	0	0	1	1	0	29.5421	9.08265	17.9533	9.80392	0	0	0	0	0	0	0	1	1	.	0	0	0	0	0	8.83392	0	0
185	248	Bacteria(100)	Bacteroidetes(100)	Bacteroidia(100)	Bacteroidales(100)	Prevotellaceae(100)	Prevotella(100)	Otu0185	x	0	0	0	.	0	10.3199	10.4932	0	9.22509	0	21.254	0	6.38162	0	7.95545	1	1	0	0	0	0	0	0	7.72798	0	0	0	0	0	1	1	.	31.7125	12.0773	0	35.2113	6.43501	0	23.9234	47.1143
112	701	Bacteria(100)	Actinobacteria(100)	Actinobacteria(100)	Actinomycetales(100)	Actinomycetaceae(100)	Actinomyces(100)	Otu0112	x	0	0	0	.	0	0	0	0	0	11.6959	0	0	0	0	270.485	1	1	13.1062	0	0	17.9533	39.2157	20.1816	0	19.2678	141.509	29.4985	25.7732	210.016	1	1	.	10.5708	0	34.8837	0	6.43501	0	0	11.7786
429	38	Bacteria(100)	Bacteroidetes(100)	Bacteroidia(100)	Bacteroidales(100)	Prevotellaceae(100)	Prevotella(100)	Otu0429	x	0	0	0	.	0	0	0	0	9.22509	0	21.254	0	0	0	0	1	1	0	0	0	0	0	0	0	0	0	0	0	0	1	1	.	0	0	0	0	0	0	0	0
163	4506	Bacteria(100)	Firmicutes(100)	Bacilli(100)	Lactobacillales(100)	Streptococcaceae(100)	Streptococcus(100)	Otu0163	x	0	0	0	.	0	10.3199	10.4932	0	0	0	4569.61	0	0	0	0	1	1	0	0	0	0	0	0	0	0	0	0	0	0	1	1	.	1733.62	1557.97	1302.33	510.563	12.87	0	7.97448	0
174	296	Bacteria(100)	Proteobacteria(100)	Gammaproteobacteria(100)	Pasteurellales(100)	Pasteurellaceae(100)	Actinobacillus(70)	Otu0174	x	0	0	0	.	0	0	0	0	0	0	0	0	0	0	0	1	1	0	0	0	0	0	0	0	0	0	0	0	0	1	1	.	31.7125	0	0	0	0	159.011	31.8979	23.5571
22	283	Bacteria(100)	Firmicutes(100)	Bacilli(100)	Lactobacillales(100)	Aerococcaceae(100)	Abiotrophia(100)	Otu0022	x	0	0	0	.	29.5421	0	0	0	18.4502	0	21.254	0	0	0	0	1	1	0	0	0	0	0	0	0	0	0	0	0	0	1	1	.	0	24.1546	58.1395	26.4085	38.61	61.8375	143.541	106.007
306	91	Bacteria(100)	Firmicutes(100)	Negativicutes(100)	Selenomonadales(100)	Veillonellaceae(100)	Selenomonas(92)	Otu0306	x	0	0	0	.	0	20.6398	0	0	46.1255	0	0	0	6.38162	0	0	1	1	0	0	0	0	0	0	0	0	0	0	0	0	1	1	.	0	24.1546	0	0	19.305	8.83392	0	11.7786
49	238	Bacteria(100)	Firmicutes(100)	Clostridia(100)	Clostridiales(100)	Eubacteriaceae(83)	Eubacterium(83)	Otu0049	x	0	0	0	.	73.8552	10.3199	0	0	147.601	0	10.627	0	0	8.51789	7.95545	1	1	0	0	0	0	0	0	0	0	0	0	0	0	1	1	.	52.8541	24.1546	0	44.0141	25.74	44.1696	0	0
720	49	Bacteria(100)	Firmicutes(100)	Bacilli(100)	Lactobacillales(100)	Streptococcaceae(100)	Lactococcus(100)	Otu0720	x	0	0	0	.	0	0	0	0	0	0	0	0	0	0	0	1	1	0	0	0	0	0	0	0	0	0	0	0	0	1	1	.	0	0	11.6279	0	0	0	0	0
269	255	Bacteria(100)	Actinobacteria(100)	Actinobacteria(100)	Actinomycetales(100)	Propionibacteriaceae(100)	Propionibacterium(100)	Otu0269	x	0	0	0	.	0	10.3199	20.9864	0	0	0	10.627	9.78474	25.5265	8.51789	7.95545	1	1	0	0	0	17.9533	19.6078	0	0	0	6.73854	19.6657	0	8.07754	1	1	.	0	0	0	0	0	0	15.949	58.8928
30	562	Bacteria(100)	Fusobacteria(100)	Fusobacteria(100)	Fusobacteriales(100)	Leptotrichiaceae(100)	Leptotrichia(100)	Otu0030	x	0	0	0	.	14.771	30.9598	10.4932	0	55.3506	0	42.508	0	12.7632	0	7.95545	1	1	0	14.771	0	17.9533	0	0	7.72798	0	0	9.83284	0	0	1	1	.	0	144.928	0	17.6056	19.305	0	0	11.7786
59	808	Bacteria(100)	Firmicutes(100)	Bacilli(100)	Lactobacillales(100)	Streptococcaceae(100)	Streptococcus(100)	Otu0059	x	0	0	0	.	14.771	10.3199	52.4659	0	18.4502	0	10.627	9.78474	12.7632	0	7.95545	1	1	0	29.5421	0	0	0	0	0	0	0	0	0	0	1	1	.	21.1416	24.1546	58.1395	8.80282	12.87	61.8375	223.285	106.007
102	79	Bacteria(100)	Proteobacteria(100)	Betaproteobacteria(100)	Neisseriales(100)	Neisseriaceae(100)	Neisseria(100)	Otu0102	x	0	0	0	.	0	0	0	0	0	70.1754	0	0	0	0	0	1	1	0	0	9.08265	0	0	0	0	0	0	0	0	0	1	1	.	147.992	169.082	11.6279	0	0	0	7.97448	11.7786
300	4085	Bacteria(100)	Firmicutes(100)	Bacilli(100)	Lactobacillales(100)	Streptococcaceae(100)	Streptococcus(100)	Otu0300	x	0	0	0	.	0	0	62.9591	8.58369	0	0	21.254	0	0	0	7.95545	1	1	13.1062	0	0	0	0	10.0908	0	0	0	0	0	0	1	1	.	0	0	23.2558	52.8169	2915.06	0	0	0
192	62	Bacteria(100)	Bacteroidetes(100)	Bacteroidia(100)	Bacteroidales(100)	Prevotellaceae(100)	Prevotella(100)	Otu0192	x	0	0	0	.	0	0	0	0	0	0	10.627	0	0	0	0	1	1	0	0	0	0	0	0	0	0	0	0	0	0	1	1	.	10.5708	24.1546	0	0	6.43501	0	7.97448	0
35	239	Bacteria(100)	Fusobacteria(100)	Fusobacteria(100)	Fusobacteriales(100)	Leptotrichiaceae(100)	Leptotrichia(100)	Otu0035	x	0	0	0	.	14.771	0	0	0	27.6753	0	0	0	6.38162	0	0	1	1	0	0	0	0	0	0	0	0	0	0	0	0	1	1	.	0	12.0773	0	0	0	8.83392	0	0
16	22	Bacteria(100)	Bacteroidetes(100)	Bacteroidia(100)	Bacteroidales(100)	Porphyromonadaceae(100)	Porphyromonas(100)	Otu0016	x	0	0	0	.	29.5421	0	0	8.58369	0	0	0	0	0	0	0	1	1	0	0	0	0	0	0	0	0	0	0	0	0	1	1	.	0	0	0	0	0	17.6678	0	0
335	38	Bacteria(100)	Bacteroidetes(100)	Bacteroidia(100)	Bacteroidales(100)	Prevotellaceae(100)	Prevotella(100)	Otu0335	x	0	0	0	.	0	0	0	0	55.3506	0	0	0	12.7632	0	0	1	1	0	0	0	0	0	0	0	0	0	0	0	0	1	1	.	0	0	0	0	0	0	0	0
267	31	Bacteria(100)	Actinobacteria(100)	Actinobacteria(100)	Actinomycetales(100)	Actinomycetaceae(100)	Actinomyces(100)	Otu0267	x	0	0	0	.	0	0	0	0	0	0	0	0	0	0	7.95545	1	1	0	0	0	0	0	0	0	0	0	0	0	0	1	1	.	0	0	0	8.80282	6.43501	0	7.97448	11.7786
430	30	Bacteria(100)	Firmicutes(100)	Bacilli(100)	Lactobacillales(100)	Streptococcaceae(100)	Streptococcus(100)	Otu0430	x	0	0	0	.	0	0	0	8.58369	9.22509	0	0	0	0	0	0	1	1	0	0	0	0	0	0	0	0	0	0	0	0	1	1	.	0	0	0	0	6.43501	0	0	0
203	27	Bacteria(100)	Bacteroidetes(100)	Bacteroidia(100)	Bacteroidales(100)	Prevotellaceae(100)	Prevotella(89)	Otu0203	x	0	0	0	.	0	0	0	0	0	0	0	0	0	0	0	1	1	0	0	0	0	0	0	0	0	0	0	0	0	1	1	.	21.1416	0	0	0	0	0	0	0
340	28	Bacteria(100)	Bacteroidetes(100)	Bacteroidia(100)	Bacteroidales(100)	Prevotellaceae(100)	Prevotella(100)	Otu0340	x	0	0	0	.	0	0	10.4932	0	0	0	0	0	0	0	0	1	1	0	0	0	0	0	0	0	0	0	0	0	0	1	1	.	0	0	0	0	0	0	0	0
301	70	Bacteria(100)	Bacteroidetes(100)	Bacteroidia(100)	Bacteroidales(100)	Porphyromonadaceae(100)	unclassified(100)	Otu0301	x	0	0	0	.	0	0	0	0	0	0	21.254	0	0	0	0	1	1	0	0	0	0	0	0	0	0	0	0	0	0	1	1	.	0	0	0	0	6.43501	0	0	0
179	174	Bacteria(100)	Firmicutes(100)	Clostridia(100)	Clostridiales(100)	Clostridiales_Incertae_Sedis_XIII(100)	Mogibacterium(100)	Otu0179	x	0	0	0	.	0	20.6398	31.4795	0	9.22509	0	0	0	0	17.0358	31.8218	1	1	0	0	0	0	0	0	0	0	0	0	25.7732	0	1	1	.	21.1416	12.0773	0	0	19.305	8.83392	31.8979	0
15	257	Bacteria(100)	Firmicutes(100)	Clostridia(100)	Clostridiales(100)	Lachnospiraceae(100)	unclassified(100)	Otu0015	x	0	0	0	.	29.5421	0	0	0	64.5756	0	10.627	0	6.38162	0	0	1	1	0	0	0	0	0	0	0	0	0	0	0	0	1	1	.	0	0	0	8.80282	6.43501	0	15.949	0
396	68	Bacteria(100)	Proteobacteria(100)	Gammaproteobacteria(100)	Pasteurellales(100)	Pasteurellaceae(100)	unclassified	Otu0396	x	0	0	0	.	0	10.3199	0	0	0	0	0	0	0	0	0	1	1	0	0	0	0	0	0	0	0	6.73854	0	0	0	1	1	.	0	0	0	0	0	0	0	0
374	61	Bacteria(100)	Bacteroidetes(100)	Bacteroidia(100)	Bacteroidales(100)	Prevotellaceae(100)	Prevotella(100)	Otu0374	x	0	0	0	.	0	0	0	0	0	0	0	0	6.38162	0	0	1	1	0	0	0	0	0	0	0	0	0	0	8.59107	0	1	1	.	0	0	0	0	0	8.83392	0	0
6	34310	Bacteria(100)	Actinobacteria(100)	Actinobacteria(100)	Actinomycetales(100)	Micrococcaceae(100)	Rothia(100)	Otu0006	x	0	0	0	.	147.71	319.917	367.261	34.3348	193.727	2795.32	170.032	1702.54	3197.19	2410.56	2140.02	1	1	878.113	1107.83	871.935	1687.61	941.176	655.903	1816.07	2524.08	2574.12	3156.34	2207.9	2907.92	1	1	.	1479.92	1570.05	360.465	871.479	553.411	485.866	645.933	694.935
170	533	Bacteria(100)	Bacteroidetes(100)	Bacteroidia(100)	Bacteroidales(100)	unclassified(100)	unclassified(100)	Otu0170	x	0	0	0	.	0	0	0	0	0	0	0	0	0	0	0	1	1	0	0	0	0	0	0	0	0	0	0	0	0	1	1	.	21.1416	0	23.2558	8.80282	12.87	17.6678	31.8979	0
57	175	Bacteria(100)	Actinobacteria(100)	Actinobacteria(100)	Actinomycetales(100)	Actinomycetaceae(100)	Actinomyces(100)	Otu0057	x	0	0	0	.	14.771	20.6398	10.4932	0	0	0	53.135	0	19.1449	0	0	1	1	0	0	0	0	0	0	0	0	0	0	0	0	1	1	.	0	0	0	0	12.87	0	15.949	23.5571
421	142	Bacteria(100)	Bacteroidetes(100)	Bacteroidia(100)	Bacteroidales(100)	Prevotellaceae(100)	Prevotella(100)	Otu0421	x	0	0	0	.	0	0	10.4932	17.1674	0	0	0	0	0	0	0	1	1	0	0	0	0	0	0	0	0	0	0	0	0	1	1	.	0	0	0	0	0	0	0	0
73	162	Bacteria(100)	Actinobacteria(100)	Actinobacteria(100)	Actinomycetales(100)	Micrococcaceae(100)	Rothia(100)	Otu0073	x	0	0	0	.	14.771	10.3199	0	0	0	35.0877	0	9.78474	6.38162	0	0	1	1	0	0	0	0	19.6078	10.0908	0	19.2678	47.1698	0	0	8.07754	1	1	.	10.5708	0	0	0	19.305	17.6678	0	0
2237	91	Bacteria(100)	Actinobacteria(100)	Actinobacteria(100)	Actinomycetales(100)	Micrococcaceae(100)	Rothia(100)	Otu2237	x	0	0	0	.	0	0	0	0	0	0	0	0	0	0	0	1	1	0	14.771	18.1653	17.9533	0	10.0908	15.456	0	0	0	25.7732	32.3102	1	1	.	0	0	0	0	0	0	0	0
615	32	Bacteria(100)	Firmicutes(100)	Clostridia(100)	Clostridiales(100)	Lachnospiraceae(100)	Moryella(97)	Otu0615	x	0	0	0	.	0	0	0	0	0	0	0	0	0	0	0	1	1	0	0	0	0	0	0	0	0	0	0	0	0	1	1	.	0	0	0	0	0	0	0	0
313	694	Bacteria(100)	Firmicutes(100)	Bacilli(100)	Lactobacillales(100)	Streptococcaceae(100)	Streptococcus(100)	Otu0313	x	0	0	0	.	0	0	0	8.58369	0	0	10.627	0	0	0	0	1	1	0	0	0	0	0	0	0	0	0	0	0	0	1	1	.	0	0	0	0	109.395	0	0	0
221	208	Bacteria(100)	Firmicutes(100)	Bacilli(100)	Lactobacillales(100)	Streptococcaceae(100)	Streptococcus(100)	Otu0221	x	0	0	0	.	0	0	20.9864	0	0	0	10.627	0	0	8.51789	0	1	1	0	0	0	0	0	0	0	0	0	19.6657	0	8.07754	1	1	.	10.5708	12.0773	11.6279	0	12.87	17.6678	15.949	11.7786
393	133	Bacteria(100)	Firmicutes(100)	Bacilli(100)	Lactobacillales(100)	Carnobacteriaceae(100)	Granulicatella(100)	Otu0393	x	0	0	0	.	0	0	0	0	0	0	0	9.78474	0	0	0	1	1	0	0	0	0	9.80392	0	0	9.63391	6.73854	0	8.59107	0	1	1	.	0	0	0	0	0	8.83392	0	0
311	169	Bacteria(100)	Firmicutes(100)	Clostridia(100)	Clostridiales(100)	Lachnospiraceae(100)	Moryella(97)	Otu0311	x	0	0	0	.	0	0	0	0	18.4502	0	21.254	0	0	0	0	1	1	0	0	0	0	0	0	0	0	6.73854	0	0	8.07754	1	1	.	0	24.1546	0	0	6.43501	35.3357	0	11.7786
47	8295	Bacteria(100)	Firmicutes(100)	Bacilli(100)	Lactobacillales(100)	Streptococcaceae(100)	Streptococcus(100)	Otu0047	x	0	0	0	.	44.3131	20.6398	0	120.172	18.4502	11.6959	10.627	9.78474	848.756	0	1567.22	1	1	0	0	0	0	0	10.0908	0	0	20.2156	393.314	8.59107	0	1	1	.	21.1416	0	11.6279	0	0	8.83392	0	0
62	2454	Bacteria(100)	Proteobacteria(100)	Gammaproteobacteria(100)	Pasteurellales(100)	Pasteurellaceae(100)	Haemophilus(100)	Otu0062	x	0	0	0	.	29.5421	361.197	0	0	55.3506	152.047	0	225.049	140.396	110.733	95.4654	1	1	615.99	886.263	853.769	754.039	441.176	554.995	564.142	462.428	289.757	383.481	335.052	371.567	1	1	.	31.7125	0	0	0	0	8.83392	0	0
555	116	Bacteria(100)	Proteobacteria(100)	Gammaproteobacteria(100)	Pseudomonadales(100)	Moraxellaceae(100)	Enhydrobacter(100)	Otu0555	x	0	0	0	.	0	10.3199	0	0	0	0	0	0	19.1449	8.51789	0	1	1	0	0	0	0	0	0	0	0	0	19.6657	0	24.2326	1	1	.	0	0	0	0	6.43501	0	0	0
373	103	Bacteria(100)	Bacteroidetes(100)	Bacteroidia(100)	Bacteroidales(100)	Prevotellaceae(100)	Prevotella(100)	Otu0373	x	0	0	0	.	0	0	0	0	0	0	0	0	0	0	0	1	1	0	0	0	0	0	0	0	0	0	0	0	0	1	1	.	0	0	0	0	0	0	0	11.7786
422	67	Bacteria(100)	Bacteroidetes(100)	Bacteroidia(100)	Bacteroidales(100)	Prevotellaceae(100)	Paraprevotella(100)	Otu0422	x	0	0	0	.	0	0	0	0	9.22509	0	0	0	0	0	0	1	1	0	0	0	0	0	0	0	0	13.4771	0	0	0	1	1	.	0	0	0	0	0	0	0	0
804	24	Bacteria(100)	Firmicutes(100)	Bacilli(100)	Lactobacillales(100)	unclassified	unclassified	Otu0804	x	0	0	0	.	0	0	0	0	0	0	0	0	0	0	0	1	1	0	0	0	17.9533	0	0	0	0	0	0	0	0	1	1	.	0	0	0	0	0	0	0	0
2447	7	Bacteria(100)	Proteobacteria(100)	Gammaproteobacteria(100)	Pasteurellales(100)	Pasteurellaceae(100)	unclassified(100)	Otu2447	x	0	0	0	.	0	0	0	0	0	0	0	0	0	0	0	1	1	0	0	0	0	0	0	0	0	0	0	0	0	1	1	.	0	0	0	0	0	0	0	0
115	1794	Bacteria(100)	Firmicutes(100)	Bacilli(100)	Lactobacillales(100)	Streptococcaceae(100)	Streptococcus(100)	Otu0115	x	0	0	0	.	0	82.5593	31.4795	34.3348	0	23.3918	446.334	0	0	0	39.7772	1	1	13.1062	14.771	18.1653	17.9533	0	0	0	115.607	0	49.1642	34.3643	24.2326	1	1	.	52.8541	72.4638	255.814	105.634	6.43501	17.6678	31.8979	35.3357
334	144	Bacteria(100)	Proteobacteria(100)	Gammaproteobacteria(100)	Pasteurellales(100)	Pasteurellaceae(100)	unclassified	Otu0334	x	0	0	0	.	0	10.3199	0	8.58369	0	0	0	0	0	0	7.95545	1	1	0	0	0	0	0	0	0	0	0	0	0	0	1	1	.	0	0	23.2558	17.6056	6.43501	8.83392	0	0
55	190	Bacteria(100)	Firmicutes(100)	Bacilli(100)	Lactobacillales(100)	Streptococcaceae(100)	Streptococcus(100)	Otu0055	x	0	0	0	.	29.5421	10.3199	20.9864	8.58369	0	11.6959	10.627	78.2779	63.8162	25.5537	15.9109	1	1	0	14.771	0	0	0	10.0908	30.9119	9.63391	13.4771	0	8.59107	0	1	1	.	10.5708	0	11.6279	17.6056	64.3501	0	0	0
330	69	Bacteria(100)	Bacteroidetes(100)	Bacteroidia(100)	Bacteroidales(100)	Prevotellaceae(100)	Prevotella(100)	Otu0330	x	0	0	0	.	0	0	0	0	0	0	0	0	0	0	0	1	1	0	0	0	0	0	0	0	0	0	0	0	0	1	1	.	0	0	0	0	0	0	0	0
316	52	Bacteria(100)	Bacteroidetes(100)	Bacteroidia(100)	Bacteroidales(100)	unclassified(100)	unclassified(100)	Otu0316	x	0	0	0	.	0	0	0	0	0	0	10.627	0	0	0	0	1	1	0	0	0	0	0	0	0	0	0	0	0	0	1	1	.	0	0	0	0	0	0	0	0
131	292	Bacteria(100)	Actinobacteria(100)	Actinobacteria(100)	Actinomycetales(100)	Micrococcaceae(100)	Rothia(100)	Otu0131	x	0	0	0	.	0	10.3199	0	8.58369	0	35.0877	0	9.78474	38.2897	0	39.7772	1	1	0	14.771	0	35.9066	19.6078	0	30.9119	9.63391	0	9.83284	34.3643	24.2326	1	1	.	21.1416	12.0773	0	0	0	0	15.949	0
165	569	Bacteria(100)	Firmicutes(100)	Negativicutes(100)	Selenomonadales(100)	Veillonellaceae(100)	Veillonella(100)	Otu0165	x	0	0	0	.	0	10.3199	0	17.1674	9.22509	0	127.524	19.5695	25.5265	0	7.95545	1	1	0	0	0	0	0	20.1816	23.1839	9.63391	0	0	17.1821	137.318	1	1	.	147.992	0	0	0	0	8.83392	55.8214	0
3	1264	Bacteria(100)	Proteobacteria(100)	Gammaproteobacteria(100)	Pasteurellales(100)	Pasteurellaceae(100)	Haemophilus(100)	Otu0003	x	0	0	0	.	280.65	61.9195	73.4523	77.2532	0	280.702	21.254	557.73	0	221.465	262.53	1	1	13.1062	0	18.1653	17.9533	19.6078	30.2725	7.72798	9.63391	0	0	8.59107	0	1	1	.	31.7125	12.0773	0	0	0	0	103.668	141.343
216	25	Bacteria(100)	Actinobacteria(100)	Actinobacteria(100)	Actinomycetales(100)	Micrococcaceae(100)	Rothia(100)	Otu0216	x	0	0	0	.	0	0	0	0	0	0	0	0	0	0	0	1	1	0	0	0	0	0	0	0	0	0	0	0	0	1	1	.	10.5708	0	0	0	0	0	0	11.7786
218	23	Bacteria(100)	Firmicutes(100)	Bacilli(100)	Bacillales(100)	Bacillales_Incertae_Sedis_XI(100)	Gemella(100)	Otu0218	x	0	0	0	.	0	0	0	0	0	0	0	0	0	0	0	1	1	0	0	0	0	0	0	0	0	0	0	0	0	1	1	.	10.5708	0	0	0	0	0	0	11.7786
189	10	Bacteria(100)	Proteobacteria(100)	Betaproteobacteria(100)	Neisseriales(100)	Neisseriaceae(100)	Neisseria(100)	Otu0189	x	0	0	0	.	0	0	0	0	0	0	0	0	0	0	0	1	1	0	0	0	0	0	0	0	0	0	0	0	0	1	1	.	10.5708	12.0773	0	0	0	0	15.949	0
183	298	Bacteria(100)	Fusobacteria(100)	Fusobacteria(100)	Fusobacteriales(100)	Fusobacteriaceae(100)	Fusobacterium(100)	Otu0183	x	0	0	5.36769	.	0	0	0	0	0	0	10.627	0	0	0	0	1	1	0	0	0	0	0	0	0	0	0	0	0	0	1	1	.	21.1416	12.0773	0	0	0	0	0	35.3357
28	316	Bacteria(100)	Firmicutes(100)	Clostridia(100)	Clostridiales(100)	Lachnospiraceae(100)	Oribacterium(100)	Otu0028	x	0	0	0	.	73.8552	0	0	0	101.476	0	21.254	0	89.3427	76.661	47.7327	1	1	0	0	0	0	0	0	0	0	0	0	0	0	1	1	.	0	0	0	0	0	0	0	11.7786
44	87	Bacteria(100)	Firmicutes(100)	Bacilli(100)	Lactobacillales(100)	Streptococcaceae(100)	Streptococcus(100)	Otu0044	x	0	0	0	.	59.0842	0	0	0	0	11.6959	0	39.1389	0	0	0	1	1	0	0	0	0	0	0	0	0	13.4771	0	0	0	1	1	.	0	0	0	0	0	0	23.9234	23.5571
50	139	Bacteria(100)	Bacteroidetes(100)	Bacteroidia(100)	Bacteroidales(100)	Prevotellaceae(100)	Prevotella(100)	Otu0050	x	0	0	0	.	29.5421	0	0	0	27.6753	0	42.508	9.78474	38.2897	0	23.8663	1	1	0	0	0	0	0	0	0	0	6.73854	0	0	0	1	1	.	0	0	0	0	0	0	0	11.7786
66	114	Bacteria(100)	Actinobacteria(100)	Actinobacteria(100)	Actinomycetales(100)	Micrococcaceae(100)	Rothia(100)	Otu0066	x	0	0	0	.	14.771	0	0	0	0	23.3918	0	0	25.5265	17.0358	15.9109	1	1	0	0	0	0	0	10.0908	15.456	0	13.4771	0	0	8.07754	1	1	.	10.5708	12.0773	0	0	0	8.83392	0	0
34	90	Bacteria(100)	Firmicutes(100)	Clostridia(92)	unclassified(89)	unclassified(89)	unclassified(89)	Otu0034	x	0	0	0	.	14.771	0	0	0	64.5756	0	10.627	0	6.38162	8.51789	0	1	1	0	0	0	0	0	0	0	0	0	0	0	0	1	1	.	0	0	0	17.6056	12.87	0	0	0
114	37	Bacteria(100)	Actinobacteria(100)	Actinobacteria(100)	Actinomycetales(100)	Micrococcaceae(100)	Rothia(100)	Otu0114	x	0	0	0	.	0	10.3199	0	0	0	23.3918	0	19.5695	0	0	0	1	1	0	0	9.08265	0	0	0	0	0	0	0	0	0	1	1	.	0	0	0	0	0	0	7.97448	0
76	461	Bacteria(100)	Firmicutes(100)	Bacilli(100)	Lactobacillales(100)	Streptococcaceae(100)	Streptococcus(100)	Otu0076	x	0	0	0	.	14.771	0	0	17.1674	0	11.6959	0	0	6.38162	0	0	1	1	0	14.771	0	0	0	0	23.1839	0	13.4771	19.6657	0	16.1551	1	1	.	0	0	0	0	0	0	0	0
8	367	Bacteria(100)	Fusobacteria(100)	Fusobacteria(100)	Fusobacteriales(100)	Leptotrichiaceae(100)	Leptotrichia(100)	Otu0008	x	0	0	0	.	132.939	0	0	0	9.22509	0	0	0	44.6713	17.0358	7.95545	1	1	0	0	0	0	0	0	0	0	0	0	0	0	1	1	.	232.558	0	23.2558	149.648	6.43501	79.5053	119.617	117.786
4	888	Bacteria(100)	Actinobacteria(100)	Actinobacteria(100)	Actinomycetales(100)	Actinomycetaceae(100)	Actinomyces(100)	Otu0004	x	0	0	0	.	295.421	0	0	0	0	0	0	0	6.38162	0	0	1	1	26.2123	44.3131	54.4959	17.9533	19.6078	40.3633	61.8238	48.1696	0	9.83284	0	0	1	1	.	0	0	0	8.80282	0	0	0	0
1	10195	Bacteria(100)	Firmicutes(100)	Bacilli(100)	Lactobacillales(100)	Streptococcaceae(100)	Streptococcus(100)	Otu0001	x	0	0	0	.	5110.78	20.6398	20.9864	0	1263.84	1438.6	0	1996.09	6.38162	1388.42	0	1	1	13.1062	0	0	0	49.0196	20.1816	1259.66	0	1199.46	0	8.59107	0	1	1	.	0	12.0773	0	26.4085	6.43501	2358.66	2918.66	2414.61
56	65	Bacteria(100)	Bacteroidetes(100)	Bacteroidia(100)	Bacteroidales(100)	Prevotellaceae(100)	Prevotella(100)	Otu0056	x	0	0	0	.	14.771	0	0	0	18.4502	0	0	0	31.9081	0	0	1	1	0	0	0	17.9533	0	0	15.456	0	0	0	0	0	1	1	.	0	0	0	0	0	0	0	0
24	65	Bacteria(100)	Fusobacteria(100)	Fusobacteria(100)	Fusobacteriales(100)	Leptotrichiaceae(100)	Leptotrichia(100)	Otu0024	x	0	0	0	.	29.5421	0	0	8.58369	0	0	0	0	6.38162	0	7.95545	1	1	0	14.771	0	0	0	0	0	0	20.2156	0	0	0	1	1	.	0	0	0	0	0	0	0	0
641	1751	Bacteria(100)	Proteobacteria(100)	Gammaproteobacteria(100)	Pasteurellales(100)	Pasteurellaceae(100)	Haemophilus(100)	Otu0641	x	0	0	0	.	0	0	0	0	0	0	0	0	121.251	0	0	1	1	0	132.939	9.08265	0	0	80.7265	1298.3	876.686	700.809	717.797	584.192	880.452	1	1	.	0	0	0	0	0	0	0	0
67	90	Bacteria(100)	Fusobacteria(100)	Fusobacteria(100)	Fusobacteriales(100)	Leptotrichiaceae(100)	Leptotrichia(100)	Otu0067	x	0	0	0	.	14.771	0	0	0	0	0	0	9.78474	0	0	0	1	1	0	0	0	0	0	0	0	0	0	0	0	0	1	1	.	21.1416	0	23.2558	0	6.43501	0	7.97448	94.2285
79	4	Bacteria(100)	Bacteroidetes(100)	Bacteroidia(100)	Bacteroidales(100)	Porphyromonadaceae(100)	Porphyromonas(100)	Otu0079	x	0	0	0	.	14.771	0	0	0	0	0	0	9.78474	0	0	0	1	1	0	0	0	0	0	0	0	0	0	0	0	0	1	1	.	0	0	0	0	0	0	0	0
354	331	Bacteria(100)	Proteobacteria(100)	Gammaproteobacteria(100)	Pasteurellales(100)	Pasteurellaceae(100)	Haemophilus(100)	Otu0354	x	0	0	0	.	0	10.3199	0	0	0	0	0	9.78474	0	0	0	1	1	0	0	0	0	0	0	0	0	0	0	0	0	1	1	.	0	0	0	0	0	0	0	0
417	56	Bacteria(100)	Actinobacteria(100)	Actinobacteria(100)	Actinomycetales(100)	Micrococcaceae(100)	Rothia(100)	Otu0417	x	0	0	0	.	0	10.3199	0	0	0	0	0	9.78474	0	0	0	1	1	0	0	0	0	0	0	0	0	0	0	0	0	1	1	.	0	0	0	0	0	0	0	0
934	8	Bacteria(100)	Proteobacteria(100)	Gammaproteobacteria(100)	Pasteurellales(100)	Pasteurellaceae(100)	Haemophilus(75)	Otu0934	x	0	0	0	.	0	10.3199	0	0	0	0	0	9.78474	0	0	0	1	1	0	0	0	0	0	0	0	0	0	0	0	0	1	1	.	0	0	0	0	0	0	0	0
994	23	Bacteria(100)	Cyanobacteria_Chloroplast(100)	Chloroplast(100)	Chloroplast_order_incertae_sedis(100)	Chloroplast(100)	Streptophyta(100)	Otu0994	x	0	0	0	.	0	51.5996	0	8.58369	0	0	0	0	0	0	0	1	1	0	14.771	18.1653	0	0	30.2725	0	0	0	0	0	0	1	1	.	0	0	0	0	0	0	0	0
195	292	Bacteria(100)	Firmicutes(100)	Erysipelotrichia(100)	Erysipelotrichales(100)	Erysipelotrichaceae(100)	Solobacterium(100)	Otu0195	x	0	0	0	.	0	10.3199	0	0	27.6753	0	0	0	6.38162	25.5537	23.8663	1	1	26.2123	14.771	9.08265	17.9533	29.4118	20.1816	15.456	0	0	0	25.7732	0	1	1	.	10.5708	0	0	0	0	53.0035	7.97448	0
725	23	Bacteria(100)	Actinobacteria(100)	Actinobacteria(100)	Actinomycetales(100)	Actinomycetaceae(100)	Actinomyces(100)	Otu0725	x	0	0	0	.	0	10.3199	0	0	0	0	0	0	6.38162	0	0	1	1	0	0	0	0	0	0	0	0	0	0	0	0	1	1	.	0	0	0	0	0	0	0	0
64	5	Bacteria(100)	Fusobacteria(100)	Fusobacteria(100)	Fusobacteriales(100)	Leptotrichiaceae(100)	Leptotrichia(61)	Otu0064	x	0	0	0	.	44.3131	0	0	0	9.22509	0	0	0	0	0	0	1	1	0	0	0	0	0	0	0	0	0	0	0	0	1	1	.	0	0	0	0	0	0	0	0
780	69	Bacteria(100)	Fusobacteria(100)	Fusobacteria(100)	Fusobacteriales(100)	Leptotrichiaceae(100)	Leptotrichia(100)	Otu0780	x	0	0	0	.	0	0	0	0	0	0	10.627	0	242.502	0	0	1	1	0	0	0	0	0	0	0	0	0	0	0	0	1	1	.	0	0	0	17.6056	6.43501	0	0	0
447	20	Bacteria(100)	Actinobacteria(100)	Actinobacteria(100)	Actinomycetales(100)	Micrococcaceae(100)	Rothia(100)	Otu0447	x	0	0	0	.	0	0	0	0	0	0	0	29.3542	6.38162	8.51789	15.9109	1	1	0	0	0	0	0	0	0	0	0	0	0	0	1	1	.	0	0	0	0	0	0	0	0
75	139	Bacteria(100)	Proteobacteria(100)	Betaproteobacteria(100)	Neisseriales(100)	Neisseriaceae(100)	Kingella(100)	Otu0075	x	0	0	0	.	14.771	20.6398	0	0	0	0	0	0	0	17.0358	0	1	1	0	0	0	0	0	0	0	0	0	0	0	0	1	1	.	31.7125	12.0773	23.2558	79.2254	38.61	0	15.949	11.7786
1880	9	Bacteria(100)	Actinobacteria(100)	Actinobacteria(100)	Actinomycetales(100)	Corynebacteriaceae(100)	Corynebacterium(100)	Otu1880	x	0	0	0	.	0	0	0	0	0	0	0	0	25.5265	0	0	1	1	0	0	0	0	0	0	0	0	0	0	0	0	1	1	.	0	0	0	0	0	0	0	0
10	4238	Bacteria(100)	Firmicutes(100)	Negativicutes(100)	Selenomonadales(100)	Veillonellaceae(100)	Veillonella(100)	Otu0010	x	0	0	0	.	177.253	20.6398	31.4795	8.58369	73.8007	81.8713	0	88.0626	268.028	315.162	318.218	1	1	131.062	14.771	63.5786	125.673	39.2157	30.2725	131.376	105.973	74.124	19.6657	189.003	0	1	1	.	0	132.85	0	202.465	64.3501	185.512	0	141.343
435	57	Bacteria(100)	Firmicutes(100)	Clostridia(100)	Clostridiales(100)	Eubacteriaceae(71)	Eubacterium(71)	Otu0435	x	0	0	0	.	0	0	0	0	0	0	0	9.78474	12.7632	0	0	1	1	0	0	0	0	0	0	7.72798	0	0	0	0	0	1	1	.	0	0	0	8.80282	6.43501	0	0	0
279	406	Bacteria(100)	Firmicutes(100)	Bacilli(100)	Lactobacillales(100)	Streptococcaceae(100)	Streptococcus(100)	Otu0279	x	0	0	0	.	0	20.6398	0	0	0	0	0	0	0	0	0	1	1	0	0	0	0	19.6078	0	7.72798	0	6.73854	658.8	0	0	1	1	.	0	0	0	0	0	0	7.97448	0
178	132	Bacteria(100)	Firmicutes(100)	Bacilli(100)	Bacillales(100)	Bacillales_Incertae_Sedis_XI(100)	Gemella(100)	Otu0178	x	0	0	0	.	0	20.6398	0	0	0	0	0	0	0	8.51789	15.9109	1	1	26.2123	0	0	0	9.80392	10.0908	0	0	0	9.83284	8.59107	0	1	1	.	10.5708	12.0773	0	0	6.43501	0	0	0
687	34	Bacteria(100)	Proteobacteria(100)	Gammaproteobacteria(100)	Pasteurellales(100)	Pasteurellaceae(100)	Haemophilus(83)	Otu0687	x	0	0	0	.	0	20.6398	0	0	0	0	0	0	0	0	0	1	1	0	0	0	0	9.80392	0	0	0	0	0	0	0	1	1	.	0	0	0	0	0	0	0	11.7786
731	3	Bacteria(100)	Spirochaetes(100)	Spirochaetes(100)	Spirochaetales(100)	Spirochaetaceae(100)	Treponema(100)	Otu0731	x	0	0	0	.	0	20.6398	0	0	0	0	0	0	0	0	0	1	1	0	0	0	0	0	0	0	0	0	0	0	0	1	1	.	0	0	0	0	0	0	0	0
268	17	Bacteria(100)	Actinobacteria(100)	Actinobacteria(100)	Actinomycetales(100)	Actinomycetaceae(100)	Actinomyces(100)	Otu0268	x	0	0	0	.	0	0	0	0	0	0	0	19.5695	0	0	0	1	1	0	0	0	0	0	0	0	0	0	0	0	0	1	1	.	0	0	0	8.80282	0	8.83392	7.97448	0
1104	8	Bacteria(100)	Proteobacteria(100)	Betaproteobacteria(100)	Burkholderiales(100)	unclassified(100)	unclassified(100)	Otu1104	x	0	0	0	.	0	0	0	0	0	0	0	19.5695	0	8.51789	0	1	1	0	0	0	0	0	0	0	0	0	0	0	0	1	1	.	0	0	0	0	6.43501	0	0	0
1239	4	Bacteria(100)	Actinobacteria(100)	Actinobacteria(100)	Actinomycetales(100)	Microbacteriaceae(100)	Microbacterium(100)	Otu1239	x	0	0	0	.	0	0	0	0	0	0	0	19.5695	0	0	0	1	1	0	0	0	0	0	0	0	0	0	0	0	0	1	1	.	0	0	0	0	0	0	0	0
1232	3	Bacteria(100)	Proteobacteria(100)	Betaproteobacteria(100)	Burkholderiales(100)	Comamonadaceae(100)	Comamonas(100)	Otu1232	x	0	0	0	.	0	0	0	0	0	0	0	19.5695	0	0	0	1	1	0	0	0	0	0	0	0	0	0	0	0	0	1	1	.	0	0	0	0	0	0	0	0
1233	3	Bacteria(100)	Proteobacteria(100)	Alphaproteobacteria(100)	Rhizobiales(100)	Hyphomicrobiaceae(100)	Gemmiger(100)	Otu1233	x	0	0	0	.	0	0	0	0	0	0	0	19.5695	0	0	0	1	1	0	0	0	0	0	0	0	0	0	0	0	0	1	1	.	0	0	0	0	0	0	0	0
1235	2	Bacteria(100)	Actinobacteria(100)	Actinobacteria(100)	Actinomycetales(100)	Micrococcaceae(100)	Micrococcus(100)	Otu1235	x	0	0	0	.	0	0	0	0	0	0	0	19.5695	0	0	0	1	1	0	0	0	0	0	0	0	0	0	0	0	0	1	1	.	0	0	0	0	0	0	0	0
271	160	Bacteria(100)	Proteobacteria(100)	Gammaproteobacteria(100)	Pseudomonadales(100)	Moraxellaceae(100)	Enhydrobacter(100)	Otu0271	x	0	0	0	.	0	0	0	0	0	0	0	0	19.1449	8.51789	0	1	1	0	0	0	35.9066	0	0	0	0	6.73854	29.4985	8.59107	8.07754	1	1	.	0	0	0	0	12.87	0	7.97448	0
431	21	Bacteria(100)	Firmicutes(100)	Bacilli(100)	Bacillales(100)	Staphylococcaceae(100)	Staphylococcus(100)	Otu0431	x	0	0	0	.	0	0	0	0	0	0	0	0	19.1449	17.0358	0	1	1	0	0	0	0	0	0	0	9.63391	0	0	0	0	1	1	.	0	0	0	8.80282	0	0	0	0
1092	15	Bacteria(100)	Bacteroidetes(100)	Bacteroidia(100)	Bacteroidales(100)	Prevotellaceae(100)	Prevotella(100)	Otu1092	x	0	0	0	.	0	0	0	0	0	0	0	0	19.1449	0	31.8218	1	1	0	0	0	0	0	0	0	0	0	9.83284	0	0	1	1	.	0	0	0	0	0	0	0	0
1879	5	Bacteria(100)	Proteobacteria(100)	Betaproteobacteria(100)	Neisseriales(100)	Neisseriaceae(100)	unclassified(80)	Otu1879	x	0	0	0	.	0	0	0	0	0	0	0	0	19.1449	0	0	1	1	0	0	0	0	0	0	0	0	0	0	0	0	1	1	.	0	0	0	0	0	0	0	0
902	7	Bacteria(100)	Firmicutes(100)	Clostridia(100)	Clostridiales(100)	Lachnospiraceae(100)	Oribacterium(100)	Otu0902	x	0	0	0	.	0	0	0	0	0	0	0	9.78474	6.38162	0	7.95545	1	1	0	0	0	0	0	0	0	0	0	0	0	0	1	1	.	0	0	0	0	0	0	0	0
146	408	Bacteria(100)	Bacteroidetes(100)	Bacteroidia(100)	Bacteroidales(100)	Prevotellaceae(100)	Paraprevotella(100)	Otu0146	x	0	0	0	.	0	0	0	0	0	11.6959	0	0	121.251	0	47.7327	1	1	0	0	0	0	0	0	0	0	0	0	51.5464	0	1	1	.	0	0	0	0	12.87	0	0	0
63	23	Bacteria(100)	Fusobacteria(100)	Fusobacteria(100)	Fusobacteriales(100)	Fusobacteriaceae(100)	Fusobacterium(100)	Otu0063	x	0	0	0	.	14.771	0	0	0	0	0	0	0	0	0	0	1	1	0	0	0	0	0	0	0	0	0	0	0	0	1	1	.	0	0	0	0	0	0	0	0
45	20	Bacteria(100)	Firmicutes(100)	Bacilli(100)	Lactobacillales(100)	Streptococcaceae(100)	Streptococcus(100)	Otu0045	x	0	0	0	.	14.771	0	0	0	0	0	0	0	0	0	0	1	1	0	0	0	0	0	0	0	0	0	0	0	0	1	1	.	0	0	0	0	6.43501	0	15.949	0
38	18	Bacteria(100)	SR1(100)	SR1_class_incertae_sedis(100)	SR1_order_incertae_sedis(100)	SR1_family_incertae_sedis(100)	SR1_genus_incertae_sedis(100)	Otu0038	x	0	0	0	.	14.771	0	0	0	0	0	0	0	0	0	0	1	1	0	0	0	0	0	0	0	0	0	0	0	0	1	1	.	0	0	0	0	0	0	0	11.7786
80	15	Bacteria(100)	Proteobacteria(100)	Betaproteobacteria(100)	Neisseriales(100)	Neisseriaceae(100)	Neisseria(100)	Otu0080	x	0	0	0	.	14.771	0	0	0	0	0	0	0	0	0	0	1	1	0	0	0	0	0	0	0	0	0	0	0	0	1	1	.	0	0	0	0	0	0	0	0
42	12	Bacteria(100)	Firmicutes(100)	Bacilli(100)	Lactobacillales(100)	Streptococcaceae(100)	Streptococcus(100)	Otu0042	x	0	0	0	.	14.771	0	0	8.58369	0	0	0	0	0	0	0	1	1	0	0	0	0	0	0	0	0	0	0	0	0	1	1	.	0	0	0	0	0	0	0	0
37	10	Bacteria(100)	Bacteroidetes(100)	Bacteroidia(100)	Bacteroidales(100)	Prevotellaceae(100)	Prevotella(100)	Otu0037	x	0	0	0	.	14.771	0	0	0	0	0	0	0	0	0	0	1	1	0	0	0	0	0	0	0	0	0	0	0	0	1	1	.	0	0	0	0	0	0	0	0
71	8	Bacteria(100)	Proteobacteria(100)	Betaproteobacteria(100)	Neisseriales(100)	Neisseriaceae(100)	Neisseria(100)	Otu0071	x	0	0	0	.	14.771	0	0	0	0	0	0	0	0	0	0	1	1	0	0	0	0	0	0	0	0	0	0	0	0	1	1	.	10.5708	0	0	0	0	0	0	0
81	8	Bacteria(100)	Bacteroidetes(100)	Bacteroidia(100)	Bacteroidales(100)	Prevotellaceae(100)	Prevotella(100)	Otu0081	x	0	0	0	.	14.771	0	0	0	0	0	0	0	0	0	0	1	1	0	0	0	0	0	0	0	0	0	0	0	0	1	1	.	0	0	0	0	0	0	0	0
90	5	Bacteria(100)	Fusobacteria(80)	Fusobacteria(80)	Fusobacteriales(80)	Leptotrichiaceae(61)	unclassified(61)	Otu0090	x	0	0	0	.	14.771	0	0	0	0	0	0	0	0	0	0	1	1	0	0	0	0	0	0	0	0	0	0	0	0	1	1	.	0	0	0	0	0	0	0	0
77	4	Bacteria(100)	Firmicutes(100)	Clostridia(100)	Clostridiales(100)	Lachnospiraceae(100)	Oribacterium(100)	Otu0077	x	0	0	0	.	14.771	0	0	0	0	0	0	0	0	0	0	1	1	0	0	0	0	0	0	0	0	0	0	0	0	1	1	.	0	0	0	0	0	0	0	0
69	3	Bacteria(100)	Firmicutes(100)	Bacilli(100)	Lactobacillales(100)	Streptococcaceae(100)	Streptococcus(100)	Otu0069	x	0	0	0	.	14.771	0	0	0	0	0	0	0	0	0	0	1	1	0	0	0	0	0	0	0	0	0	0	0	0	1	1	.	0	0	0	0	0	0	0	0
95	3	Bacteria(100)	Firmicutes(100)	Bacilli(100)	Lactobacillales(100)	Streptococcaceae(100)	Streptococcus(100)	Otu0095	x	0	0	0	.	14.771	0	0	0	0	0	0	0	0	0	0	1	1	0	0	0	0	0	0	0	0	0	0	0	0	1	1	.	0	0	0	0	0	0	0	0
33	2	Bacteria(100)	Firmicutes(100)	Negativicutes(100)	Selenomonadales(100)	Veillonellaceae(100)	Veillonella(100)	Otu0033	x	0	0	0	.	14.771	0	0	0	0	0	0	0	0	0	0	1	1	0	0	0	0	0	0	0	0	0	0	0	0	1	1	.	0	0	0	0	0	0	0	0
41	2	Bacteria(100)	unclassified	unclassified	unclassified	unclassified	unclassified	Otu0041	x	0	0	0	.	14.771	0	0	0	0	0	0	0	0	0	0	1	1	0	0	0	0	0	0	0	0	0	0	0	0	1	1	.	0	0	0	0	0	0	0	0
70	2	Bacteria(100)	Bacteroidetes(100)	Bacteroidia(100)	Bacteroidales(100)	Prevotellaceae(100)	Prevotella(100)	Otu0070	x	0	0	0	.	14.771	0	0	0	0	0	0	0	0	0	0	1	1	0	0	0	0	0	0	0	0	0	0	0	0	1	1	.	0	0	0	0	0	0	0	0
83	2	Bacteria(100)	Bacteroidetes(100)	Bacteroidia(100)	Bacteroidales(100)	Porphyromonadaceae(100)	Porphyromonas(100)	Otu0083	x	0	0	0	.	14.771	0	0	0	0	0	0	0	0	0	0	1	1	0	0	0	0	0	0	0	0	0	0	0	0	1	1	.	0	0	0	0	0	0	0	0
91	2	Bacteria(100)	Firmicutes(100)	Bacilli(100)	unclassified	unclassified	unclassified	Otu0091	x	0	0	0	.	14.771	0	0	0	0	0	0	0	0	0	0	1	1	0	0	0	0	0	0	0	0	0	0	0	0	1	1	.	0	0	0	0	0	0	0	0
92	2	Bacteria(100)	Proteobacteria(100)	Gammaproteobacteria(100)	Pasteurellales(100)	Pasteurellaceae(100)	unclassified	Otu0092	x	0	0	0	.	14.771	0	0	0	0	0	0	0	0	0	0	1	1	0	0	0	0	0	0	0	0	0	0	0	0	1	1	.	0	0	0	0	0	0	0	0
29	1	Bacteria(100)	Firmicutes(100)	Bacilli(100)	Lactobacillales(100)	unclassified(100)	unclassified(100)	Otu0029	x	0	0	0	.	14.771	0	0	0	0	0	0	0	0	0	0	1	1	0	0	0	0	0	0	0	0	0	0	0	0	1	1	.	0	0	0	0	0	0	0	0
32	1	Bacteria(100)	unclassified(100)	unclassified(100)	unclassified(100)	unclassified(100)	unclassified(100)	Otu0032	x	0	0	0	.	14.771	0	0	0	0	0	0	0	0	0	0	1	1	0	0	0	0	0	0	0	0	0	0	0	0	1	1	.	0	0	0	0	0	0	0	0
43	1	Bacteria(100)	Fusobacteria(100)	Fusobacteria(100)	Fusobacteriales(100)	Leptotrichiaceae(100)	Leptotrichia(100)	Otu0043	x	0	0	0	.	14.771	0	0	0	0	0	0	0	0	0	0	1	1	0	0	0	0	0	0	0	0	0	0	0	0	1	1	.	0	0	0	0	0	0	0	0
68	1	Bacteria(100)	Firmicutes(100)	Negativicutes(100)	Selenomonadales(100)	Veillonellaceae(100)	Centipeda(100)	Otu0068	x	0	0	0	.	14.771	0	0	0	0	0	0	0	0	0	0	1	1	0	0	0	0	0	0	0	0	0	0	0	0	1	1	.	0	0	0	0	0	0	0	0
72	1	Bacteria(100)	Proteobacteria(100)	Gammaproteobacteria(100)	Pasteurellales(100)	Pasteurellaceae(100)	Haemophilus(100)	Otu0072	x	0	0	0	.	14.771	0	0	0	0	0	0	0	0	0	0	1	1	0	0	0	0	0	0	0	0	0	0	0	0	1	1	.	0	0	0	0	0	0	0	0
74	1	Bacteria(100)	Firmicutes(100)	Bacilli(100)	Lactobacillales(100)	unclassified(100)	unclassified(100)	Otu0074	x	0	0	0	.	14.771	0	0	0	0	0	0	0	0	0	0	1	1	0	0	0	0	0	0	0	0	0	0	0	0	1	1	.	0	0	0	0	0	0	0	0
78	1	Bacteria(100)	Firmicutes(100)	Clostridia(100)	Clostridiales(100)	Lachnospiraceae(100)	Oribacterium(100)	Otu0078	x	0	0	0	.	14.771	0	0	0	0	0	0	0	0	0	0	1	1	0	0	0	0	0	0	0	0	0	0	0	0	1	1	.	0	0	0	0	0	0	0	0
89	1	Bacteria(100)	Bacteroidetes(100)	Bacteroidia(100)	Bacteroidales(100)	Prevotellaceae(100)	Prevotella(100)	Otu0089	x	0	0	0	.	14.771	0	0	0	0	0	0	0	0	0	0	1	1	0	0	0	0	0	0	0	0	0	0	0	0	1	1	.	0	0	0	0	0	0	0	0
93	1	Bacteria(100)	Bacteroidetes(100)	Flavobacteria(100)	Flavobacteriales(100)	Flavobacteriaceae(100)	Capnocytophaga(100)	Otu0093	x	0	0	0	.	14.771	0	0	0	0	0	0	0	0	0	0	1	1	0	0	0	0	0	0	0	0	0	0	0	0	1	1	.	0	0	0	0	0	0	0	0
94	1	Bacteria(100)	TM7(100)	TM7_class_incertae_sedis(100)	TM7_order_incertae_sedis(100)	TM7_family_incertae_sedis(100)	TM7_genus_incertae_sedis(100)	Otu0094	x	0	0	0	.	14.771	0	0	0	0	0	0	0	0	0	0	1	1	0	0	0	0	0	0	0	0	0	0	0	0	1	1	.	0	0	0	0	0	0	0	0
96	1	Bacteria(100)	Proteobacteria(100)	Gammaproteobacteria(100)	unclassified(100)	unclassified(100)	unclassified(100)	Otu0096	x	0	0	0	.	14.771	0	0	0	0	0	0	0	0	0	0	1	1	0	0	0	0	0	0	0	0	0	0	0	0	1	1	.	0	0	0	0	0	0	0	0
219	31	Bacteria(100)	Actinobacteria(100)	Actinobacteria(100)	Actinomycetales(100)	Actinomycetaceae(100)	Actinomyces(100)	Otu0219	x	0	0	0	.	0	0	0	0	0	0	0	0	12.7632	0	0	1	1	0	0	9.08265	0	9.80392	0	0	0	6.73854	0	0	0	1	1	.	21.1416	0	0	0	0	0	0	0
723	28	Bacteria(100)	Firmicutes(100)	Clostridia(100)	Clostridiales(100)	Lachnospiraceae(100)	unclassified(100)	Otu0723	x	0	0	0	.	0	0	0	0	55.3506	0	0	0	12.7632	0	23.8663	1	1	0	0	0	0	0	0	0	0	0	0	0	0	1	1	.	0	0	0	0	0	0	0	0
1087	23	Bacteria(100)	Actinobacteria(100)	Actinobacteria(100)	Actinomycetales(100)	Corynebacteriaceae(100)	Corynebacterium(100)	Otu1087	x	0	0	0	.	0	0	0	8.58369	0	0	0	0	12.7632	17.0358	0	1	1	0	0	0	0	0	0	0	0	0	0	0	0	1	1	.	0	0	0	0	0	0	0	0
878	18	Bacteria(100)	Proteobacteria(100)	Betaproteobacteria(100)	Burkholderiales(100)	Burkholderiales_incertae_sedis(100)	Aquabacterium(100)	Otu0878	x	0	0	0	.	0	0	0	0	0	0	0	0	12.7632	0	0	1	1	0	0	0	0	0	0	0	0	0	0	0	0	1	1	.	0	0	0	0	0	0	0	0
274	14	Bacteria(100)	Proteobacteria(100)	Betaproteobacteria(100)	Neisseriales(100)	Neisseriaceae(100)	Neisseria(100)	Otu0274	x	0	0	0	.	0	0	0	0	0	0	0	0	12.7632	0	0	1	1	0	0	0	0	0	0	0	9.63391	6.73854	0	25.7732	0	1	1	.	0	0	0	0	0	0	7.97448	0
1782	9	Bacteria(100)	Bacteroidetes(100)	Flavobacteria(100)	Flavobacteriales(100)	Flavobacteriaceae(100)	Chryseobacterium(100)	Otu1782	x	0	0	0	.	0	0	0	0	0	0	0	0	12.7632	8.51789	0	1	1	0	0	0	0	0	0	0	0	0	19.6657	0	0	1	1	.	0	0	0	0	0	0	0	0
1884	5	Bacteria(100)	Proteobacteria(100)	Alphaproteobacteria(100)	Sphingomonadales(100)	Sphingomonadaceae(100)	Sphingomonas(100)	Otu1884	x	0	0	0	.	0	0	0	0	0	0	0	0	12.7632	0	0	1	1	0	0	0	0	0	0	0	0	0	0	0	0	1	1	.	0	0	0	0	0	0	0	0
1882	4	Bacteria(100)	Proteobacteria(100)	Betaproteobacteria(100)	Burkholderiales(100)	Oxalobacteraceae(100)	Massilia(100)	Otu1882	x	0	0	0	.	0	0	0	0	0	0	0	0	12.7632	0	0	1	1	0	0	0	0	0	0	0	0	0	0	0	0	1	1	.	0	0	0	0	0	0	0	0
1881	3	Bacteria(100)	Bacteroidetes(100)	Sphingobacteria(100)	Sphingobacteriales(100)	unclassified(100)	unclassified(100)	Otu1881	x	0	0	0	.	0	0	0	0	0	0	0	0	12.7632	0	0	1	1	0	0	0	0	0	0	0	0	0	0	0	0	1	1	.	0	0	0	0	0	0	0	0
1885	2	Bacteria(100)	Firmicutes(100)	Clostridia(100)	Clostridiales(100)	unclassified(100)	unclassified(100)	Otu1885	x	0	0	0	.	0	0	0	0	0	0	0	0	12.7632	0	0	1	1	0	0	0	0	0	0	0	0	0	0	0	0	1	1	.	0	0	0	0	0	0	0	0
755	80	Bacteria(100)	Firmicutes(100)	Clostridia(100)	Clostridiales(100)	unclassified	unclassified	Otu0755	x	0	0	0	.	0	10.3199	0	0	0	0	0	0	0	0	0	1	1	0	0	0	17.9533	0	0	0	0	0	0	0	0	1	1	.	0	0	0	0	12.87	0	0	0
343	75	Bacteria(100)	Firmicutes(100)	Bacilli(100)	Lactobacillales(100)	Streptococcaceae(100)	Streptococcus(100)	Otu0343	x	0	0	0	.	0	10.3199	0	0	0	0	0	0	0	0	7.95545	1	1	0	0	0	0	0	0	0	0	0	0	0	0	1	1	.	0	0	81.3953	0	0	0	0	0
365	58	Bacteria(100)	Bacteroidetes(100)	Bacteroidia(100)	Bacteroidales(100)	Porphyromonadaceae(100)	Porphyromonas(100)	Otu0365	x	0	0	0	.	0	10.3199	0	0	0	0	0	0	0	0	0	1	1	0	14.771	0	0	0	0	0	0	0	0	0	0	1	1	.	0	0	0	0	0	0	0	0
369	57	Bacteria(100)	Firmicutes(100)	Bacilli(100)	Lactobacillales(100)	Streptococcaceae(100)	Streptococcus(100)	Otu0369	x	0	0	0	.	0	10.3199	0	0	0	0	0	0	0	0	0	1	1	0	0	0	0	0	20.1816	0	0	0	0	0	0	1	1	.	0	0	11.6279	0	6.43501	0	0	0
467	51	Bacteria(100)	Fusobacteria(100)	Fusobacteria(100)	Fusobacteriales(100)	Fusobacteriaceae(100)	Fusobacterium(100)	Otu0467	x	0	0	0	.	0	10.3199	0	0	0	0	0	0	0	0	0	1	1	0	0	0	0	0	0	0	0	0	0	0	0	1	1	.	0	0	0	0	6.43501	0	0	0
261	45	Bacteria(100)	Firmicutes(100)	Bacilli(100)	Lactobacillales(100)	Streptococcaceae(100)	Streptococcus(100)	Otu0261	x	0	0	0	.	0	10.3199	0	0	0	0	0	0	0	0	0	1	1	0	0	0	0	0	0	0	0	0	0	0	0	1	1	.	0	12.0773	0	0	0	0	15.949	0
337	44	Bacteria(100)	Bacteroidetes(100)	Bacteroidia(100)	Bacteroidales(100)	Prevotellaceae(100)	Prevotella(100)	Otu0337	x	0	0	0	.	0	10.3199	0	0	0	0	0	0	0	0	0	1	1	0	0	0	0	0	0	0	0	0	0	0	0	1	1	.	0	0	0	8.80282	0	8.83392	0	0
378	36	Bacteria(100)	Actinobacteria(100)	Actinobacteria(100)	Actinomycetales(100)	Corynebacteriaceae(100)	Corynebacterium(100)	Otu0378	x	0	0	0	.	0	10.3199	0	0	0	0	0	0	0	0	0	1	1	0	0	0	0	0	0	0	0	0	0	0	0	1	1	.	0	0	0	8.80282	12.87	0	0	11.7786
474	35	Bacteria(100)	Bacteroidetes(100)	Bacteroidia(100)	Bacteroidales(100)	Prevotellaceae(100)	Prevotella(100)	Otu0474	x	0	0	0	.	0	10.3199	0	0	0	0	0	0	0	0	0	1	1	0	0	0	0	0	0	0	0	0	0	0	0	1	1	.	0	0	0	0	0	0	0	0
380	27	Bacteria(100)	Bacteroidetes(100)	Bacteroidia(100)	Bacteroidales(100)	Prevotellaceae(100)	Prevotella(100)	Otu0380	x	0	0	0	.	0	10.3199	0	0	9.22509	0	0	0	0	0	0	1	1	0	0	0	0	0	0	0	0	0	0	0	0	1	1	.	0	24.1546	0	8.80282	0	0	0	0
465	21	Bacteria(100)	Firmicutes(100)	Bacilli(100)	Lactobacillales(100)	Streptococcaceae(100)	Streptococcus(100)	Otu0465	x	0	0	0	.	0	10.3199	0	0	0	0	0	0	0	8.51789	0	1	1	0	0	0	0	0	0	0	0	0	0	0	0	1	1	.	0	0	0	0	0	0	0	0
654	10	Bacteria(100)	Actinobacteria(100)	Actinobacteria(100)	Actinomycetales(100)	Micrococcaceae(100)	Rothia(100)	Otu0654	x	0	0	0	.	0	10.3199	0	0	0	0	0	0	0	0	0	1	1	0	0	0	0	0	0	0	0	0	0	0	0	1	1	.	0	0	0	0	0	0	0	0
926	10	Bacteria(100)	Firmicutes(100)	Bacilli(100)	Bacillales(100)	Bacillales_Incertae_Sedis_XI(100)	Gemella(100)	Otu0926	x	0	0	0	.	0	10.3199	0	0	0	0	0	0	0	0	0	1	1	0	0	0	0	0	0	0	0	0	0	0	0	1	1	.	0	0	0	0	6.43501	0	0	0
204	6	Bacteria(100)	Proteobacteria(100)	Betaproteobacteria(100)	Burkholderiales(100)	Comamonadaceae(100)	unclassified(100)	Otu0204	x	0	0	0	.	0	10.3199	0	0	0	0	0	0	0	0	0	1	1	0	0	0	0	0	0	0	0	0	0	0	0	1	1	.	10.5708	0	0	0	6.43501	0	0	0
1064	6	Bacteria(100)	Proteobacteria(100)	Gammaproteobacteria(100)	Pasteurellales(100)	Pasteurellaceae(100)	Actinobacillus(67)	Otu1064	x	0	0	0	.	0	10.3199	0	0	0	0	0	0	0	0	0	1	1	0	0	0	0	0	0	0	0	0	0	0	0	1	1	.	0	0	0	8.80282	0	0	0	0
1120	4	Bacteria(100)	Bacteroidetes(100)	Flavobacteria(100)	Flavobacteriales(100)	Flavobacteriaceae(100)	Capnocytophaga(100)	Otu1120	x	0	0	0	.	0	10.3199	0	0	0	0	0	0	0	0	0	1	1	0	0	0	0	0	0	0	0	0	0	0	0	1	1	.	0	0	0	0	0	0	0	0
355	3	Bacteria(100)	Firmicutes(100)	Erysipelotrichia(100)	Erysipelotrichales(100)	Erysipelotrichaceae(100)	Solobacterium(100)	Otu0355	x	0	0	0	.	0	10.3199	0	0	0	0	0	0	0	0	0	1	1	0	0	0	0	0	0	0	0	0	0	0	0	1	1	.	0	0	0	0	0	0	0	0
1125	3	Bacteria(100)	Proteobacteria(100)	Gammaproteobacteria(100)	Pasteurellales(100)	Pasteurellaceae(100)	Actinobacillus(67)	Otu1125	x	0	0	0	.	0	10.3199	0	0	0	0	0	0	0	0	0	1	1	0	0	0	0	0	0	0	0	0	0	0	0	1	1	.	0	0	0	0	0	0	0	0
1122	2	Bacteria(100)	Firmicutes(100)	Bacilli(100)	Lactobacillales(100)	Streptococcaceae(100)	Streptococcus(100)	Otu1122	x	0	0	0	.	0	10.3199	0	0	0	0	0	0	0	0	0	1	1	0	0	0	0	0	0	0	0	0	0	0	0	1	1	.	0	0	0	0	0	0	0	0
1121	1	Bacteria(100)	Actinobacteria(100)	Actinobacteria(100)	Actinomycetales(100)	unclassified(100)	unclassified(100)	Otu1121	x	0	0	0	.	0	10.3199	0	0	0	0	0	0	0	0	0	1	1	0	0	0	0	0	0	0	0	0	0	0	0	1	1	.	0	0	0	0	0	0	0	0
1123	1	Bacteria(100)	Bacteroidetes(100)	Flavobacteria(100)	Flavobacteriales(100)	Flavobacteriaceae(100)	Capnocytophaga(100)	Otu1123	x	0	0	0	.	0	10.3199	0	0	0	0	0	0	0	0	0	1	1	0	0	0	0	0	0	0	0	0	0	0	0	1	1	.	0	0	0	0	0	0	0	0
1124	1	Bacteria(100)	Firmicutes(100)	Bacilli(100)	Bacillales(100)	Bacillales_Incertae_Sedis_XI(100)	Gemella(100)	Otu1124	x	0	0	0	.	0	10.3199	0	0	0	0	0	0	0	0	0	1	1	0	0	0	0	0	0	0	0	0	0	0	0	1	1	.	0	0	0	0	0	0	0	0
1126	1	Bacteria(100)	Actinobacteria(100)	Actinobacteria(100)	Actinomycetales(100)	Corynebacteriaceae(100)	Corynebacterium(100)	Otu1126	x	0	0	0	.	0	10.3199	0	0	0	0	0	0	0	0	0	1	1	0	0	0	0	0	0	0	0	0	0	0	0	1	1	.	0	0	0	0	0	0	0	0
1127	1	Bacteria(100)	Fusobacteria(100)	Fusobacteria(100)	Fusobacteriales(100)	Leptotrichiaceae(100)	Leptotrichia(100)	Otu1127	x	0	0	0	.	0	10.3199	0	0	0	0	0	0	0	0	0	1	1	0	0	0	0	0	0	0	0	0	0	0	0	1	1	.	0	0	0	0	0	0	0	0
1128	1	Bacteria(100)	TM7(100)	TM7_class_incertae_sedis(100)	TM7_order_incertae_sedis(100)	TM7_family_incertae_sedis(100)	TM7_genus_incertae_sedis(100)	Otu1128	x	0	0	0	.	0	10.3199	0	0	0	0	0	0	0	0	0	1	1	0	0	0	0	0	0	0	0	0	0	0	0	1	1	.	0	0	0	0	0	0	0	0
2	61929	Bacteria(100)	Firmicutes(100)	Bacilli(100)	Lactobacillales(100)	Streptococcaceae(100)	Streptococcus(100)	Otu0002	x	7733.69	8146.75	7842.19	.	782.866	237.358	241.343	5476.39	4483.39	385.965	42.508	303.327	918.953	1158.43	891.01	1	1	1363.04	1019.2	617.62	933.573	1235.29	706.357	625.966	327.553	390.836	285.152	747.423	508.885	1	1	.	1363.64	1570.05	395.349	1804.58	1879.02	1757.95	1116.43	1142.52
237	553	Bacteria(100)	Firmicutes(100)	Bacilli(100)	Lactobacillales(100)	Streptococcaceae(100)	Streptococcus(100)	Otu0237	x	70.5467	60.5144	80.5153	.	0	0	0	34.3348	9.22509	0	0	9.78474	0	0	0	1	1	13.1062	0	9.08265	0	9.80392	0	15.456	0	0	0	51.5464	0	1	1	.	10.5708	0	11.6279	8.80282	12.87	8.83392	47.8469	23.5571
1242	203	Bacteria(100)	Proteobacteria(100)	Gammaproteobacteria(100)	Pseudomonadales(100)	Moraxellaceae(100)	Acinetobacter(100)	Otu1242	x	0	0	0	.	0	0	0	0	0	0	0	9.78474	0	0	0	1	1	0	0	0	0	9.80392	0	0	0	0	0	0	0	1	1	.	0	0	0	8.80282	0	0	0	0
200	91	Bacteria(100)	Proteobacteria(100)	Epsilonproteobacteria(100)	Campylobacterales(100)	Campylobacteraceae(100)	Campylobacter(100)	Otu0200	x	0	0	0	.	0	0	0	0	0	0	0	9.78474	0	0	0	1	1	0	0	0	0	0	0	0	0	0	0	0	0	1	1	.	21.1416	12.0773	0	8.80282	0	8.83392	0	0
552	70	Bacteria(100)	Proteobacteria(100)	Gammaproteobacteria(100)	Pasteurellales(100)	Pasteurellaceae(100)	Haemophilus(95)	Otu0552	x	0	0	0	.	0	0	0	0	0	0	0	9.78474	0	0	0	1	1	0	0	0	0	0	0	7.72798	9.63391	0	0	17.1821	0	1	1	.	0	0	0	0	6.43501	8.83392	0	0
464	51	Bacteria(100)	Proteobacteria(100)	Betaproteobacteria(100)	Neisseriales(100)	Neisseriaceae(100)	Kingella(100)	Otu0464	x	0	0	0	.	0	0	0	0	0	0	0	9.78474	0	8.51789	0	1	1	0	0	0	0	0	0	0	0	0	0	0	0	1	1	.	0	0	0	0	0	0	0	0
181	49	Bacteria(100)	Proteobacteria(100)	Betaproteobacteria(100)	Neisseriales(100)	Neisseriaceae(100)	unclassified	Otu0181	x	0	0	0	.	0	0	0	0	0	0	0	9.78474	0	0	0	1	1	0	0	0	0	0	0	0	0	0	0	0	0	1	1	.	42.2833	0	0	8.80282	0	0	0	0
171	41	Bacteria(100)	Bacteroidetes(100)	Flavobacteria(100)	Flavobacteriales(100)	Flavobacteriaceae(100)	Capnocytophaga(100)	Otu0171	x	0	0	0	.	0	0	0	0	9.22509	0	0	9.78474	0	0	0	1	1	0	0	0	0	0	0	0	0	0	0	0	0	1	1	.	21.1416	12.0773	0	8.80282	6.43501	8.83392	0	11.7786
305	22	Bacteria(100)	Proteobacteria(100)	Betaproteobacteria(100)	Burkholderiales(100)	Comamonadaceae(100)	Pelomonas(100)	Otu0305	x	0	0	0	.	0	0	0	0	0	0	0	9.78474	0	0	0	1	1	0	0	0	0	0	0	0	0	0	0	0	0	1	1	.	0	0	0	0	0	0	0	0
483	13	Bacteria(100)	Proteobacteria(100)	Gammaproteobacteria(100)	Cardiobacteriales(100)	Cardiobacteriaceae(100)	Cardiobacterium(100)	Otu0483	x	0	0	0	.	0	0	0	0	0	0	0	9.78474	0	0	7.95545	1	1	0	0	0	0	0	0	0	0	0	0	8.59107	0	1	1	.	0	0	0	0	0	8.83392	0	0
853	13	Bacteria(100)	Firmicutes(100)	Bacilli(100)	Bacillales(100)	Staphylococcaceae(100)	Staphylococcus(100)	Otu0853	x	0	0	0	.	0	0	0	0	0	0	0	9.78474	0	0	0	1	1	0	0	0	0	0	0	0	0	0	0	0	0	1	1	.	0	0	0	0	0	0	0	0
721	12	Bacteria(100)	Actinobacteria(100)	Actinobacteria(100)	Actinomycetales(100)	unclassified(100)	unclassified(100)	Otu0721	x	0	0	0	.	0	0	0	0	0	0	0	9.78474	0	0	0	1	1	0	0	9.08265	0	0	0	0	0	0	0	0	0	1	1	.	0	0	0	0	0	0	0	0
925	12	Bacteria(100)	Proteobacteria(100)	Gammaproteobacteria(100)	Pasteurellales(100)	Pasteurellaceae(100)	Haemophilus(67)	Otu0925	x	0	0	0	.	0	0	0	0	0	0	0	9.78474	0	0	0	1	1	0	0	0	0	0	0	0	0	6.73854	0	0	0	1	1	.	0	0	0	0	0	0	0	0
1088	12	Bacteria(100)	Actinobacteria(100)	Actinobacteria(100)	Actinomycetales(100)	Micrococcaceae(100)	Rothia(100)	Otu1088	x	0	0	0	.	0	0	0	0	0	0	0	9.78474	0	0	7.95545	1	1	0	0	0	0	0	0	0	0	0	0	0	0	1	1	.	0	0	0	0	0	0	0	0
470	11	Bacteria(100)	Firmicutes(100)	Bacilli(100)	Lactobacillales(100)	Streptococcaceae(100)	Streptococcus(100)	Otu0470	x	0	0	0	.	0	0	0	0	0	0	0	9.78474	0	0	0	1	1	0	0	0	0	0	0	0	0	0	0	0	0	1	1	.	0	0	0	0	6.43501	0	0	0
1237	9	Bacteria(100)	Proteobacteria(100)	Gammaproteobacteria(100)	Pasteurellales(100)	Pasteurellaceae(100)	Haemophilus(100)	Otu1237	x	0	0	0	.	0	0	0	0	0	0	0	9.78474	0	0	0	1	1	0	0	0	0	0	0	0	0	0	0	0	0	1	1	.	0	0	0	0	0	0	0	0
1028	4	Bacteria(100)	Proteobacteria(100)	Betaproteobacteria(100)	Neisseriales(100)	Neisseriaceae(100)	Neisseria(75)	Otu1028	x	0	0	0	.	0	0	0	0	0	0	0	9.78474	0	0	0	1	1	0	0	0	0	0	0	0	0	0	0	0	0	1	1	.	0	0	0	0	0	0	0	0
928	3	Bacteria(100)	Actinobacteria(100)	Actinobacteria(100)	Actinomycetales(100)	Micrococcaceae(100)	Rothia(100)	Otu0928	x	0	0	0	.	0	0	0	0	0	0	0	9.78474	0	0	0	1	1	0	0	0	0	0	0	0	0	0	0	0	0	1	1	.	0	0	0	0	0	0	0	0
1234	2	Bacteria(100)	Firmicutes(100)	Clostridia(100)	Clostridiales(100)	Lachnospiraceae(100)	unclassified(100)	Otu1234	x	0	0	0	.	0	0	0	0	0	0	0	9.78474	0	0	0	1	1	0	0	0	0	0	0	0	0	0	0	0	0	1	1	.	0	0	11.6279	0	0	0	0	0
1236	1	Bacteria(100)	Firmicutes(100)	Bacilli(100)	Lactobacillales(100)	Enterococcaceae(100)	Enterococcus(100)	Otu1236	x	0	0	0	.	0	0	0	0	0	0	0	9.78474	0	0	0	1	1	0	0	0	0	0	0	0	0	0	0	0	0	1	1	.	0	0	0	0	0	0	0	0
1238	1	Bacteria(100)	Firmicutes(100)	Bacilli(100)	Lactobacillales(100)	Streptococcaceae(100)	Streptococcus(100)	Otu1238	x	0	0	0	.	0	0	0	0	0	0	0	9.78474	0	0	0	1	1	0	0	0	0	0	0	0	0	0	0	0	0	1	1	.	0	0	0	0	0	0	0	0
1240	1	Bacteria(100)	Proteobacteria(100)	Gammaproteobacteria(100)	Pasteurellales(100)	Pasteurellaceae(100)	unclassified(100)	Otu1240	x	0	0	0	.	0	0	0	0	0	0	0	9.78474	0	0	0	1	1	0	0	0	0	0	0	0	0	0	0	0	0	1	1	.	0	0	0	0	0	0	0	0
1241	1	Bacteria(100)	Firmicutes(100)	Bacilli(100)	Bacillales(100)	Paenibacillaceae_1(100)	Saccharibacillus(100)	Otu1241	x	0	0	0	.	0	0	0	0	0	0	0	9.78474	0	0	0	1	1	0	0	0	0	0	0	0	0	0	0	0	0	1	1	.	0	0	0	0	0	0	0	0
26	1342	Bacteria(100)	Proteobacteria(100)	Epsilonproteobacteria(100)	Campylobacterales(100)	Campylobacteraceae(100)	Campylobacter(100)	Otu0026	x	0	0	0	.	59.0842	51.5996	20.9864	0	36.9004	70.1754	10.627	117.417	63.8162	68.1431	71.599	1	1	13.1062	14.771	27.248	0	49.0196	10.0908	54.0958	67.4374	20.2156	9.83284	42.9553	56.5428	1	1	.	200.846	72.4638	23.2558	176.056	45.045	132.509	23.9234	129.564
18	323	Bacteria(100)	Proteobacteria(100)	Betaproteobacteria(100)	Neisseriales(100)	Neisseriaceae(100)	Neisseria(95)	Otu0018	x	0	0	0	.	29.5421	82.5593	20.9864	17.1674	9.22509	46.7836	21.254	107.632	19.1449	34.0716	79.5545	1	1	0	14.771	0	0	0	10.0908	15.456	105.973	13.4771	9.83284	8.59107	24.2326	1	1	.	0	0	0	17.6056	0	0	0	0
531	70	Bacteria(100)	Bacteroidetes(100)	Bacteroidia(100)	Bacteroidales(100)	Porphyromonadaceae(100)	Porphyromonas(100)	Otu0531	x	0	0	0	.	0	0	0	0	0	0	0	0	6.38162	8.51789	0	1	1	0	0	0	0	0	0	0	0	0	0	0	0	1	1	.	0	0	0	0	0	8.83392	0	0
632	48	Bacteria(100)	Proteobacteria(100)	Gammaproteobacteria(100)	Pasteurellales(100)	Pasteurellaceae(100)	Haemophilus(67)	Otu0632	x	0	0	0	.	0	0	0	0	0	0	0	0	6.38162	0	0	1	1	13.1062	0	0	0	0	0	0	0	13.4771	0	0	0	1	1	.	0	0	0	0	6.43501	0	0	0
480	46	Bacteria(100)	Proteobacteria(100)	Betaproteobacteria(100)	Burkholderiales(100)	Comamonadaceae(100)	Curvibacter(100)	Otu0480	x	0	0	0	.	0	0	0	0	0	0	0	0	6.38162	0	0	1	1	0	0	0	0	0	0	0	0	0	0	0	0	1	1	.	0	0	0	0	0	0	0	0
746	35	Bacteria(100)	Fusobacteria(100)	Fusobacteria(100)	Fusobacteriales(100)	Fusobacteriaceae(100)	Fusobacterium(100)	Otu0746	x	0	0	0	.	0	0	0	0	0	0	0	0	6.38162	8.51789	0	1	1	0	0	0	0	0	0	0	0	0	0	0	0	1	1	.	0	0	0	0	0	0	0	0
411	25	Bacteria(100)	TM7(100)	TM7_class_incertae_sedis(100)	TM7_order_incertae_sedis(100)	TM7_family_incertae_sedis(100)	TM7_genus_incertae_sedis(100)	Otu0411	x	0	0	0	.	0	0	0	0	0	0	0	0	6.38162	0	0	1	1	0	0	0	0	0	0	0	0	0	0	8.59107	0	1	1	.	0	0	0	0	0	0	0	0
598	25	Bacteria(100)	Proteobacteria(100)	Betaproteobacteria(100)	Neisseriales(100)	Neisseriaceae(100)	Neisseria(100)	Otu0598	x	0	0	0	.	0	0	0	0	0	0	0	0	6.38162	0	0	1	1	0	0	0	0	0	0	0	9.63391	13.4771	0	25.7732	0	1	1	.	0	0	0	0	0	0	0	0
927	25	Bacteria(100)	Actinobacteria(100)	Actinobacteria(100)	Actinomycetales(100)	Actinomycetaceae(100)	Actinomyces(100)	Otu0927	x	0	0	0	.	0	0	0	0	0	0	0	0	6.38162	0	0	1	1	0	0	0	0	9.80392	0	0	0	0	0	0	0	1	1	.	0	12.0773	0	0	0	0	0	0
630	23	Bacteria(100)	Fusobacteria(100)	Fusobacteria(100)	Fusobacteriales(100)	Fusobacteriaceae(100)	Fusobacterium(100)	Otu0630	x	0	0	0	.	0	0	0	0	0	0	0	0	6.38162	0	0	1	1	0	14.771	0	0	0	10.0908	0	0	6.73854	0	0	16.1551	1	1	.	0	0	0	0	0	0	0	0
859	21	Bacteria(100)	Firmicutes(100)	Clostridia(100)	Clostridiales(100)	Clostridiales_Incertae_Sedis_XI(100)	Peptoniphilus(100)	Otu0859	x	0	0	0	.	0	0	0	0	0	0	0	0	6.38162	0	0	1	1	0	0	0	0	0	0	0	0	0	0	0	0	1	1	.	0	0	0	0	0	0	0	0
748	16	Bacteria(100)	Proteobacteria(100)	Gammaproteobacteria(100)	Pseudomonadales(100)	Pseudomonadaceae(100)	Pseudomonas(100)	Otu0748	x	0	0	0	.	0	0	0	0	0	0	0	0	6.38162	0	0	1	1	0	0	0	0	0	0	0	0	0	0	0	0	1	1	.	0	0	0	0	0	0	0	0
1887	12	Bacteria(100)	Actinobacteria(100)	Actinobacteria(100)	Actinomycetales(100)	Actinomycetaceae(100)	Actinomyces(100)	Otu1887	x	0	0	0	.	0	0	0	0	0	0	0	0	6.38162	0	0	1	1	0	0	0	53.86	0	0	0	0	0	0	0	0	1	1	.	0	0	0	0	0	0	0	0
977	11	Bacteria(100)	Proteobacteria(100)	Alphaproteobacteria(100)	Rhizobiales(100)	Rhizobiaceae(100)	Rhizobium(100)	Otu0977	x	0	0	0	.	0	0	0	0	0	0	0	0	6.38162	0	0	1	1	0	0	0	0	0	0	0	0	0	0	0	0	1	1	.	0	0	0	0	0	0	0	0
1814	8	Bacteria(100)	Proteobacteria(88)	unclassified(88)	unclassified(88)	unclassified(88)	unclassified(88)	Otu1814	x	0	0	0	.	0	0	0	0	0	0	0	0	6.38162	0	0	1	1	0	0	0	0	0	0	0	0	0	0	0	0	1	1	.	0	0	0	0	0	0	0	0
302	5	Bacteria(100)	Actinobacteria(100)	Actinobacteria(100)	Actinomycetales(100)	Micrococcaceae(100)	Rothia(100)	Otu0302	x	0	0	0	.	0	0	0	0	0	0	0	0	6.38162	0	0	1	1	0	0	0	0	0	0	0	0	0	0	0	0	1	1	.	0	0	0	0	0	0	0	0
1888	4	Bacteria(100)	Actinobacteria(100)	Actinobacteria(100)	Actinomycetales(100)	Actinomycetaceae(100)	Actinomyces(100)	Otu1888	x	0	0	0	.	0	0	0	0	0	0	0	0	6.38162	0	0	1	1	0	0	0	0	0	0	0	0	0	0	0	0	1	1	.	0	0	0	0	0	0	0	0
1886	3	Bacteria(100)	Firmicutes(100)	Clostridia(100)	Clostridiales(100)	Clostridiales_Incertae_Sedis_XI(100)	Finegoldia(100)	Otu1886	x	0	0	0	.	0	0	0	0	0	0	0	0	6.38162	0	0	1	1	0	0	0	0	0	0	0	0	0	0	0	0	1	1	.	0	0	0	0	0	0	0	0
1883	1	Bacteria(100)	Fusobacteria(100)	Fusobacteria(100)	Fusobacteriales(100)	Leptotrichiaceae(100)	Leptotrichia(100)	Otu1883	x	0	0	0	.	0	0	0	0	0	0	0	0	6.38162	0	0	1	1	0	0	0	0	0	0	0	0	0	0	0	0	1	1	.	0	0	0	0	0	0	0	0
1889	1	Bacteria(100)	Proteobacteria(100)	Gammaproteobacteria(100)	Legionellales(100)	Legionellaceae(100)	Legionella(100)	Otu1889	x	0	0	0	.	0	0	0	0	0	0	0	0	6.38162	0	0	1	1	0	0	0	0	0	0	0	0	0	0	0	0	1	1	.	0	0	0	0	0	0	0	0
1890	1	Bacteria(100)	Firmicutes(100)	Erysipelotrichia(100)	Erysipelotrichales(100)	Erysipelotrichaceae(100)	Solobacterium(100)	Otu1890	x	0	0	0	.	0	0	0	0	0	0	0	0	6.38162	0	0	1	1	0	0	0	0	0	0	0	0	0	0	0	0	1	1	.	0	0	0	0	0	0	0	0
1891	1	Bacteria(100)	Firmicutes(100)	Bacilli(100)	unclassified(100)	unclassified(100)	unclassified(100)	Otu1891	x	0	0	0	.	0	0	0	0	0	0	0	0	6.38162	0	0	1	1	0	0	0	0	0	0	0	0	0	0	0	0	1	1	.	0	0	0	0	0	0	0	0
58	107	Bacteria(100)	Firmicutes(90)	unclassified(87)	unclassified(87)	unclassified(87)	unclassified(87)	Otu0058	x	0	0	0	.	29.5421	20.6398	0	0	36.9004	0	10.627	0	0	8.51789	0	1	1	0	0	0	0	0	0	0	0	0	0	0	0	1	1	.	0	0	0	0	0	8.83392	0	11.7786
105	121	Bacteria(100)	Actinobacteria(100)	Actinobacteria(100)	Actinomycetales(100)	Micrococcaceae(100)	Rothia(100)	Otu0105	x	0	0	0	.	0	0	0	0	0	23.3918	0	9.78474	57.4346	0	23.8663	1	1	13.1062	14.771	0	17.9533	0	0	15.456	9.63391	0	0	0	8.07754	1	1	.	0	0	0	8.80282	0	0	0	0
19	1469	Bacteria(100)	Fusobacteria(100)	Fusobacteria(100)	Fusobacteriales(100)	Fusobacteriaceae(100)	Fusobacterium(100)	Otu0019	x	0	0	0	.	73.8552	103.199	83.9454	34.3348	18.4502	11.6959	10.627	48.9237	6.38162	17.0358	31.8218	1	1	471.822	398.818	581.29	341.113	578.431	262.361	69.5518	48.1696	181.941	78.6627	197.595	185.784	1	1	.	0	24.1546	0	52.8169	0	17.6678	55.8214	11.7786
52	235	Bacteria(100)	Bacteroidetes(100)	Bacteroidia(100)	Bacteroidales(100)	Prevotellaceae(100)	Prevotella(100)	Otu0052	x	0	0	0	.	29.5421	10.3199	20.9864	0	9.22509	23.3918	10.627	39.1389	51.053	42.5894	47.7327	1	1	78.637	59.0842	9.08265	0	68.6275	30.2725	0	9.63391	33.6927	0	8.59107	16.1551	1	1	.	0	0	0	0	0	0	0	11.7786
177	211	Bacteria(100)	Firmicutes(100)	Negativicutes(100)	Selenomonadales(100)	Veillonellaceae(100)	Veillonella(100)	Otu0177	x	0	0	0	.	0	0	0	0	0	0	10.627	0	25.5265	34.0716	39.7772	1	1	0	0	0	0	0	0	0	0	0	0	0	0	1	1	.	10.5708	12.0773	0	0	0	8.83392	7.97448	0
54	186	Bacteria(100)	Proteobacteria(100)	Gammaproteobacteria(100)	Pasteurellales(100)	Pasteurellaceae(100)	Actinobacillus(99)	Otu0054	x	0	0	0	.	14.771	154.799	20.9864	42.9185	0	0	53.135	19.5695	6.38162	8.51789	0	1	1	0	29.5421	9.08265	0	19.6078	20.1816	0	9.63391	0	9.83284	0	0	1	1	.	0	0	0	0	0	0	7.97448	0
11	12789	Bacteria(100)	Firmicutes(100)	Bacilli(100)	Lactobacillales(100)	Carnobacteriaceae(100)	Granulicatella(100)	Otu0011	x	0	0	0	.	132.939	144.479	188.877	34.3348	36.9004	175.439	159.405	469.667	402.042	494.037	469.372	1	1	733.945	679.468	726.612	682.226	960.784	464.178	1097.37	780.347	646.9	462.144	687.285	670.436	1	1	.	443.975	495.169	441.86	589.789	637.066	485.866	534.29	506.478
599	79	Bacteria(100)	Actinobacteria(100)	Actinobacteria(100)	Actinomycetales(100)	Micrococcaceae(100)	Rothia(100)	Otu0599	x	0	0	0	.	0	0	10.4932	0	0	0	0	9.78474	31.9081	0	23.8663	1	1	0	0	0	0	0	0	0	0	0	0	17.1821	8.07754	1	1	.	0	0	0	0	0	8.83392	0	23.5571
106	28	Bacteria(100)	Bacteroidetes(100)	Flavobacteria(100)	Flavobacteriales(100)	Flavobacteriaceae(100)	Capnocytophaga(100)	Otu0106	x	0	0	0	.	0	0	0	0	0	11.6959	0	9.78474	12.7632	0	39.7772	1	1	0	0	0	0	0	0	0	19.2678	0	0	0	8.07754	1	1	.	21.1416	12.0773	0	0	0	0	0	0
98	377	Bacteria(100)	Proteobacteria(100)	Betaproteobacteria(100)	Burkholderiales(100)	unclassified(100)	unclassified(100)	Otu0098	x	0	0	0	.	0	0	0	0	0	502.924	21.254	743.64	172.304	195.911	206.842	1	1	0	0	0	0	0	0	23.1839	173.41	33.6927	68.8299	8.59107	24.2326	1	1	.	42.2833	24.1546	11.6279	26.4085	19.305	0	15.949	23.5571
278	115	Bacteria(100)	Bacteroidetes(100)	Flavobacteria(100)	Flavobacteriales(100)	Flavobacteriaceae(100)	Capnocytophaga(100)	Otu0278	x	0	0	0	.	0	0	0	8.58369	0	0	10.627	19.5695	0	0	0	1	1	0	0	0	0	0	0	0	0	0	0	0	0	1	1	.	0	0	0	8.80282	0	0	15.949	11.7786
113	239	Bacteria(100)	Firmicutes(100)	Negativicutes(100)	Selenomonadales(100)	Veillonellaceae(100)	Megasphaera(100)	Otu0113	x	0	0	0	.	0	0	0	0	9.22509	11.6959	10.627	0	38.2897	34.0716	15.9109	1	1	0	0	0	0	0	0	0	0	13.4771	0	0	8.07754	1	1	.	10.5708	0	0	0	0	8.83392	0	0
84	54	Bacteria(100)	Firmicutes(100)	Bacilli(100)	Lactobacillales(100)	Streptococcaceae(100)	Streptococcus(100)	Otu0084	x	0	0	0	.	14.771	20.6398	10.4932	0	0	0	0	0	0	0	0	1	1	0	0	0	0	0	0	0	0	0	0	0	0	1	1	.	10.5708	12.0773	23.2558	0	6.43501	0	15.949	11.7786
60	116	Bacteria(100)	Proteobacteria(100)	Gammaproteobacteria(100)	Pasteurellales(100)	Pasteurellaceae(100)	Haemophilus(84)	Otu0060	x	0	0	0	.	44.3131	82.5593	83.9454	42.9185	18.4502	23.3918	0	48.9237	0	8.51789	23.8663	1	1	0	44.3131	9.08265	0	0	0	7.72798	19.2678	0	19.6657	0	8.07754	1	1	.	0	0	0	0	0	0	0	0
9	1107	Bacteria(100)	Firmicutes(100)	Clostridia(100)	Clostridiales(100)	Lachnospiraceae(100)	Oribacterium(100)	Otu0009	x	0	0	0	.	88.6263	92.8793	52.4659	0	36.9004	0	31.881	0	25.5265	34.0716	63.6436	1	1	91.7431	14.771	108.992	35.9066	98.0392	50.4541	7.72798	9.63391	0	0	8.59107	0	1	1	.	158.562	72.4638	23.2558	79.2254	45.045	185.512	151.515	129.564
21	55	Bacteria(100)	Fusobacteria(100)	Fusobacteria(100)	Fusobacteriales(100)	Leptotrichiaceae(100)	Leptotrichia(100)	Otu0021	x	0	0	0	.	29.5421	0	0	0	0	0	21.254	0	0	0	0	1	1	0	0	9.08265	0	0	0	0	0	0	0	0	0	1	1	.	0	0	0	0	0	0	7.97448	0
97	3959	Bacteria(100)	Proteobacteria(100)	Betaproteobacteria(100)	Neisseriales(100)	Neisseriaceae(100)	Neisseria(100)	Otu0097	x	0	0	0	.	0	0	0	0	0	1356.73	85.0159	763.209	842.374	1490.63	1264.92	1	1	0	0	0	0	0	0	0	0	0	0	2225.09	0	1	1	.	0	0	0	0	0	0	0	0
391	22	Bacteria(100)	Proteobacteria(100)	Betaproteobacteria(100)	Neisseriales(100)	Neisseriaceae(100)	Neisseria(100)	Otu0391	x	0	0	0	.	0	0	10.4932	0	0	0	0	9.78474	12.7632	0	7.95545	1	1	0	0	0	0	0	0	0	0	0	0	0	0	1	1	.	0	0	0	0	0	17.6678	0	11.7786
991	6366	Bacteria(100)	Firmicutes(100)	Bacilli(100)	Lactobacillales(100)	Lactobacillaceae(100)	Lactobacillus(100)	Otu0991	x	1172.84	1301.06	1653.25	.	0	0	0	746.781	452.03	0	0	0	0	0	0	1	1	0	0	0	0	107.843	363.269	0	0	0	0	0	8.07754	1	1	.	0	0	0	0	160.875	0	0	0
162	11556	Bacteria(100)	Proteobacteria(100)	Betaproteobacteria(100)	Neisseriales(100)	Neisseriaceae(100)	Neisseria(100)	Otu0162	x	0	0	0	.	0	0	0	0	0	0	0	0	0	0	0	1	1	0	0	0	0	0	0	0	0	0	0	0	0	1	1	.	623.679	676.329	348.837	378.521	424.71	503.534	502.392	435.807
1735	2267	Bacteria(100)	Firmicutes(100)	Bacilli(100)	Lactobacillales(100)	Leuconostocaceae(100)	Leuconostoc(100)	Otu1735	x	0	0	0	.	0	0	0	0	0	0	0	0	0	0	0	1	1	0	0	0	0	0	0	0	0	0	0	0	0	1	1	.	0	0	0	0	0	0	0	0
2283	2116	Bacteria(100)	Actinobacteria(100)	Actinobacteria(100)	Actinomycetales(100)	Micrococcaceae(100)	Rothia(100)	Otu2283	x	0	0	0	.	0	0	0	0	0	0	0	0	0	0	0	1	1	0	0	0	0	0	0	0	0	0	0	0	0	1	1	.	0	0	0	0	0	0	0	0
666	1810	Bacteria(100)	Firmicutes(100)	Bacilli(100)	Lactobacillales(100)	Streptococcaceae(100)	Streptococcus(100)	Otu0666	x	0	0	0	.	0	0	0	0	0	0	0	0	0	0	0	1	1	0	0	0	0	0	0	0	0	0	0	0	0	1	1	.	0	0	0	0	0	0	0	0
646	1543	Bacteria(100)	Proteobacteria(100)	Gammaproteobacteria(100)	Pseudomonadales(100)	Pseudomonadaceae(100)	Pseudomonas(100)	Otu0646	x	0	0	0	.	0	0	0	0	0	0	0	0	0	0	0	1	1	0	0	0	0	0	0	0	0	0	0	0	0	1	1	.	0	0	0	0	0	0	0	0
841	588	Bacteria(100)	Proteobacteria(100)	Betaproteobacteria(100)	Neisseriales(100)	Neisseriaceae(100)	Neisseria(100)	Otu0841	x	0	0	0	.	0	0	0	0	0	0	0	0	0	0	0	1	1	0	0	0	0	0	0	0	0	0	0	0	0	1	1	.	0	0	0	0	0	0	0	0
1694	504	Bacteria(100)	Firmicutes(100)	Bacilli(100)	Lactobacillales(100)	Lactobacillaceae(100)	Lactobacillus(100)	Otu1694	x	529.101	0	10.7354	.	0	0	0	128.755	83.0258	0	0	0	0	0	0	1	1	0	0	0	0	0	0	0	0	0	0	0	0	1	1	.	0	0	0	0	32.175	0	0	0
194	485	Bacteria(100)	Cyanobacteria_Chloroplast(100)	Chloroplast(100)	Chloroplast_order_incertae_sedis(100)	Chloroplast(100)	Streptophyta(100)	Otu0194	x	0	0	0	.	0	0	0	0	0	0	0	0	0	0	0	1	1	0	0	0	0	0	0	0	0	0	0	0	0	1	1	.	10.5708	0	0	0	0	0	0	0
649	398	Bacteria(100)	Proteobacteria(100)	Gammaproteobacteria(100)	Pseudomonadales(100)	Pseudomonadaceae(100)	Pseudomonas(100)	Otu0649	x	0	0	0	.	0	0	0	0	0	0	0	0	0	0	0	1	1	0	0	0	0	0	0	0	0	0	0	0	0	1	1	.	0	0	0	0	0	0	0	0
1697	334	Bacteria(100)	Actinobacteria(100)	Actinobacteria(100)	Bifidobacteriales(100)	Bifidobacteriaceae(100)	Bifidobacterium(100)	Otu1697	x	8.81834	113.464	53.6769	.	0	0	0	42.9185	27.6753	0	0	0	0	0	0	1	1	0	0	0	0	0	0	0	0	0	0	0	0	1	1	.	0	0	0	0	12.87	0	0	0
166	314	Bacteria(100)	Bacteroidetes(100)	Bacteroidia(100)	Bacteroidales(100)	Porphyromonadaceae(100)	Porphyromonas(100)	Otu0166	x	0	0	0	.	0	0	0	0	0	0	0	0	0	0	0	1	1	0	0	0	0	0	0	0	0	0	0	0	0	1	1	.	84.5666	108.696	186.047	132.042	51.4801	132.509	239.234	259.128
651	313	Bacteria(100)	Firmicutes(100)	Bacilli(100)	Lactobacillales(100)	Lactobacillaceae(100)	Lactobacillus(100)	Otu0651	x	114.638	105.9	80.5153	.	0	0	0	42.9185	0	0	0	0	0	0	0	1	1	0	0	0	0	9.80392	0	0	0	0	0	0	0	1	1	.	0	0	0	0	12.87	0	0	0
1733	289	Bacteria(100)	Proteobacteria(100)	Gammaproteobacteria(100)	Enterobacteriales(100)	Enterobacteriaceae(100)	unclassified(99)	Otu1733	x	0	0	0	.	0	0	0	0	0	0	0	0	0	0	0	1	1	0	0	0	0	0	0	0	0	0	0	0	0	1	1	.	0	0	0	0	0	0	0	0
583	285	Bacteria(100)	Bacteroidetes(100)	Bacteroidia(100)	Bacteroidales(100)	Porphyromonadaceae(100)	Porphyromonas(100)	Otu0583	x	0	0	0	.	0	0	0	0	0	0	0	0	0	0	0	1	1	0	0	0	0	0	0	0	0	0	0	0	0	1	1	.	0	0	0	0	0	0	0	0
691	271	Bacteria(100)	Proteobacteria(100)	Gammaproteobacteria(100)	Pasteurellales(100)	Pasteurellaceae(100)	Haemophilus(100)	Otu0691	x	0	0	0	.	0	0	0	0	0	0	0	0	0	8.51789	0	1	1	0	0	0	0	0	0	7.72798	0	0	9.83284	8.59107	0	1	1	.	0	0	0	0	0	0	0	0
298	219	Bacteria(100)	Firmicutes(100)	Bacilli(100)	Lactobacillales(100)	Streptococcaceae(100)	Streptococcus(100)	Otu0298	x	0	0	0	.	0	0	0	231.76	9.22509	0	0	0	0	0	0	1	1	39.3185	0	0	17.9533	0	10.0908	0	0	0	0	0	0	1	1	.	0	12.0773	0	0	0	0	0	0
270	210	Bacteria(100)	Proteobacteria(100)	Gammaproteobacteria(100)	Pasteurellales(100)	Pasteurellaceae(100)	Actinobacillus(100)	Otu0270	x	0	0	0	.	0	0	0	0	0	0	0	0	0	0	0	1	1	0	0	0	0	0	0	0	0	0	0	0	0	1	1	.	0	0	11.6279	0	6.43501	17.6678	15.949	47.1143
220	195	Bacteria(100)	Proteobacteria(100)	Betaproteobacteria(100)	Neisseriales(100)	Neisseriaceae(100)	Neisseria(100)	Otu0220	x	0	0	0	.	0	0	0	0	0	0	0	0	0	0	0	1	1	0	0	0	0	0	0	0	0	0	0	0	0	1	1	.	10.5708	12.0773	0	0	0	17.6678	0	0
1734	188	Bacteria(100)	Proteobacteria(100)	Gammaproteobacteria(100)	Pseudomonadales(100)	Pseudomonadaceae(100)	Pseudomonas(100)	Otu1734	x	0	0	0	.	0	0	0	0	0	0	0	0	0	0	0	1	1	0	0	0	0	0	0	0	0	0	0	0	0	1	1	.	0	0	0	0	0	0	0	0
1918	185	Bacteria(100)	Actinobacteria(100)	Actinobacteria(100)	Actinomycetales(100)	Micrococcaceae(100)	Rothia(100)	Otu1918	x	0	0	0	.	0	0	0	0	0	0	0	0	0	0	0	1	1	0	0	0	0	0	10.0908	0	48.1696	40.4313	39.3314	8.59107	0	1	1	.	0	0	0	0	0	0	0	0
843	178	Bacteria(100)	Proteobacteria(100)	Gammaproteobacteria(100)	Pasteurellales(100)	Pasteurellaceae(100)	Pasteurella(100)	Otu0843	x	0	0	0	.	0	0	0	0	0	0	0	0	0	0	0	1	1	0	0	0	0	0	0	0	0	0	0	0	0	1	1	.	0	0	0	0	0	0	0	0
502	175	Bacteria(100)	Bacteroidetes(100)	Bacteroidia(100)	Bacteroidales(100)	unclassified(100)	unclassified(100)	Otu0502	x	0	0	0	.	0	0	0	0	0	0	0	0	0	0	0	1	1	0	0	0	0	0	0	0	0	0	0	0	0	1	1	.	0	0	0	0	0	0	0	0
536	173	Bacteria(100)	Proteobacteria(100)	Gammaproteobacteria(100)	Pasteurellales(100)	Pasteurellaceae(100)	Haemophilus(99)	Otu0536	x	0	0	0	.	0	0	0	0	0	0	0	0	0	0	0	1	1	0	0	9.08265	0	0	0	0	0	0	9.83284	0	0	1	1	.	0	0	0	0	0	0	0	0
846	160	Bacteria(100)	Firmicutes(100)	Bacilli(100)	Lactobacillales(100)	Lactobacillaceae(100)	Lactobacillus(100)	Otu0846	x	0	83.2073	64.4122	.	0	0	0	8.58369	9.22509	0	0	0	0	0	0	1	1	0	0	0	0	0	0	0	0	0	0	0	0	1	1	.	0	0	0	0	19.305	0	0	0
1696	148	Bacteria(100)	Firmicutes(100)	Bacilli(100)	Lactobacillales(100)	Lactobacillaceae(100)	Lactobacillus(100)	Otu1696	x	61.7284	22.6929	10.7354	.	0	0	0	42.9185	18.4502	0	0	0	0	0	0	1	1	0	0	0	0	0	0	0	0	0	0	0	0	1	1	.	0	0	0	0	0	0	0	0
1604	147	Bacteria(100)	Actinobacteria(100)	Actinobacteria(100)	Actinomycetales(100)	Micrococcaceae(100)	Rothia(100)	Otu1604	x	0	0	0	.	0	0	0	0	0	0	0	0	0	0	0	1	1	0	0	0	0	0	0	15.456	0	0	0	17.1821	0	1	1	.	0	0	0	0	6.43501	0	0	0
1740	144	Bacteria(100)	Proteobacteria(100)	Betaproteobacteria(89)	Burkholderiales(89)	Oxalobacteraceae(89)	Janthinobacterium(82)	Otu1740	x	0	0	0	.	0	0	0	0	0	0	0	0	0	0	0	1	1	0	0	0	0	0	0	0	0	0	0	0	0	1	1	.	0	0	0	0	0	0	0	0
1741	140	Bacteria(100)	Proteobacteria(100)	Gammaproteobacteria(100)	Vibrionales(100)	Vibrionaceae(100)	Photobacterium(99)	Otu1741	x	0	0	0	.	0	0	0	0	0	0	0	0	0	0	0	1	1	0	0	0	0	0	0	0	0	0	0	0	0	1	1	.	0	0	0	0	0	0	0	0
997	137	Bacteria(100)	Firmicutes(100)	Bacilli(100)	Lactobacillales(100)	Lactobacillaceae(100)	Lactobacillus(100)	Otu0997	x	52.9101	15.1286	21.4707	.	0	0	0	17.1674	18.4502	0	0	0	0	0	0	1	1	0	0	0	0	0	0	0	0	0	0	0	0	1	1	.	0	0	0	0	0	0	0	0
806	130	Bacteria(100)	Firmicutes(100)	Bacilli(100)	Lactobacillales(100)	Streptococcaceae(100)	Streptococcus(100)	Otu0806	x	0	0	0	.	0	0	0	0	0	0	0	0	0	0	0	1	1	0	0	0	0	0	0	0	0	0	0	0	0	1	1	.	0	0	0	8.80282	0	0	0	0
517	117	Bacteria(100)	Proteobacteria(100)	Epsilonproteobacteria(100)	Campylobacterales(100)	Campylobacteraceae(100)	Campylobacter(100)	Otu0517	x	0	0	0	.	0	0	0	0	0	0	0	0	0	0	7.95545	1	1	0	0	0	0	0	0	0	0	0	0	0	0	1	1	.	0	0	0	0	0	0	0	0
353	112	Bacteria(100)	Proteobacteria(100)	Gammaproteobacteria(100)	Pasteurellales(100)	Pasteurellaceae(100)	Actinobacillus(91)	Otu0353	x	0	0	0	.	0	0	0	0	0	0	0	0	0	0	0	1	1	0	0	0	0	0	0	0	0	0	0	0	0	1	1	.	0	48.3092	186.047	44.0141	70.7851	0	0	0
1695	111	Bacteria(100)	Firmicutes(100)	Bacilli(100)	Lactobacillales(100)	Lactobacillaceae(100)	Lactobacillus(100)	Otu1695	x	35.2734	0	5.36769	.	0	0	0	0	9.22509	0	0	0	0	8.51789	0	1	1	0	0	0	0	9.80392	0	0	0	0	0	0	0	1	1	.	0	0	0	0	0	0	0	0
214	110	Bacteria(100)	Firmicutes(100)	Bacilli(100)	Lactobacillales(100)	Streptococcaceae(100)	Streptococcus(100)	Otu0214	x	0	7.5643	0	.	0	0	0	8.58369	9.22509	0	0	0	0	0	0	1	1	0	0	0	17.9533	0	0	0	0	0	0	0	0	1	1	.	10.5708	0	0	0	0	8.83392	0	0
291	110	Bacteria(100)	Proteobacteria(100)	Gammaproteobacteria(100)	Pasteurellales(100)	Pasteurellaceae(100)	Actinobacillus(99)	Otu0291	x	0	0	0	.	0	0	0	0	0	0	0	0	0	0	0	1	1	0	0	0	0	0	0	0	0	0	0	0	0	1	1	.	0	84.5411	34.8837	132.042	128.7	0	7.97448	0
426	108	Bacteria(100)	Firmicutes(100)	Clostridia(100)	Clostridiales(100)	Peptostreptococcaceae(100)	Filifactor(100)	Otu0426	x	0	0	0	.	0	0	0	0	0	0	0	0	0	0	0	1	1	0	0	0	0	0	0	0	0	0	0	0	0	1	1	.	0	0	0	0	0	0	0	0
842	108	Bacteria(100)	Bacteroidetes(100)	Bacteroidia(100)	Bacteroidales(100)	Bacteroidaceae(100)	Bacteroides(100)	Otu0842	x	0	0	0	.	0	0	0	0	0	0	0	0	0	0	0	1	1	0	0	0	0	0	0	0	0	0	0	0	0	1	1	.	0	0	0	0	0	0	0	0
462	102	Bacteria(100)	Firmicutes(100)	Clostridia(100)	Clostridiales(100)	Clostridiales_Incertae_Sedis_XI(100)	Parvimonas(100)	Otu0462	x	0	0	0	.	0	0	0	0	0	0	0	0	0	0	0	1	1	0	0	0	0	0	0	0	0	0	0	0	0	1	1	.	0	0	0	8.80282	0	0	0	0
390	99	Bacteria(100)	Firmicutes(100)	Bacilli(100)	Lactobacillales(100)	Streptococcaceae(100)	Streptococcus(100)	Otu0390	x	0	0	0	.	0	0	0	8.58369	9.22509	0	0	0	0	0	0	1	1	0	0	9.08265	0	9.80392	0	0	0	0	0	0	0	1	1	.	0	0	0	0	6.43501	0	0	0
404	98	Bacteria(100)	Firmicutes(100)	Bacilli(100)	Lactobacillales(100)	Streptococcaceae(100)	Streptococcus(100)	Otu0404	x	17.6367	37.8215	5.36769	.	0	0	0	25.7511	9.22509	0	0	0	0	0	0	1	1	13.1062	0	0	0	0	0	0	0	0	0	0	0	1	1	.	0	12.0773	0	0	0	0	0	0
844	98	Bacteria(100)	Firmicutes(100)	Bacilli(100)	Bacillales(100)	Staphylococcaceae(100)	Staphylococcus(100)	Otu0844	x	0	0	0	.	0	0	0	0	0	0	0	0	0	0	0	1	1	0	0	0	0	0	0	0	0	0	0	0	8.07754	1	1	.	0	0	0	0	0	0	0	0
1736	97	Bacteria(100)	Proteobacteria(100)	Gammaproteobacteria(100)	Enterobacteriales(100)	Enterobacteriaceae(100)	Serratia(97)	Otu1736	x	0	0	0	.	0	0	0	0	0	0	0	0	0	0	0	1	1	0	0	0	0	0	0	0	0	0	0	0	0	1	1	.	0	0	0	0	0	0	0	0
768	87	Bacteria(100)	Proteobacteria(100)	Alphaproteobacteria(100)	Caulobacterales(100)	Caulobacteraceae(100)	Brevundimonas(100)	Otu0768	x	0	0	0	.	0	0	0	0	0	0	0	0	0	0	0	1	1	0	0	0	0	0	0	0	0	0	0	8.59107	0	1	1	.	0	0	0	0	0	0	0	0
293	86	Bacteria(100)	Bacteroidetes(100)	Bacteroidia(100)	Bacteroidales(100)	Prevotellaceae(100)	Prevotella(100)	Otu0293	x	0	0	0	.	0	0	0	0	0	0	0	0	0	0	0	1	1	0	0	0	0	0	0	0	0	0	0	0	0	1	1	.	0	0	0	0	0	0	0	0
589	86	Bacteria(100)	Proteobacteria(100)	Gammaproteobacteria(100)	Pasteurellales(100)	Pasteurellaceae(100)	Haemophilus(100)	Otu0589	x	0	0	0	.	0	0	0	0	0	0	0	0	0	0	0	1	1	0	0	0	0	0	0	0	0	0	0	0	0	1	1	.	0	0	0	0	0	0	0	0
420	73	Bacteria(100)	Actinobacteria(100)	Actinobacteria(100)	Actinomycetales(100)	Micrococcaceae(100)	Rothia(100)	Otu0420	x	0	0	0	.	0	0	0	0	0	0	0	0	0	0	0	1	1	0	0	0	17.9533	0	10.0908	0	0	0	9.83284	0	0	1	1	.	0	0	0	0	0	0	0	0
1739	71	Bacteria(100)	Proteobacteria(100)	Gammaproteobacteria(100)	Enterobacteriales(100)	Enterobacteriaceae(100)	Serratia(93)	Otu1739	x	0	0	0	.	0	0	0	0	0	0	0	0	0	0	0	1	1	0	0	0	0	0	0	0	0	0	0	0	0	1	1	.	0	0	0	0	0	0	0	0
180	70	Bacteria(100)	Firmicutes(100)	Clostridia(100)	Clostridiales(100)	Eubacteriaceae(100)	Eubacterium(100)	Otu0180	x	0	0	0	.	0	0	0	0	0	0	0	0	0	0	0	1	1	0	0	0	0	0	0	0	0	0	0	0	0	1	1	.	10.5708	0	0	0	0	0	0	0
2247	68	Bacteria(100)	Actinobacteria(100)	Actinobacteria(100)	Actinomycetales(100)	Micrococcaceae(100)	Rothia(100)	Otu2247	x	0	0	0	.	0	0	0	0	0	0	0	0	0	0	0	1	1	0	0	0	0	0	0	0	9.63391	0	9.83284	0	8.07754	1	1	.	0	0	0	0	0	0	0	0
999	67	Bacteria(100)	Firmicutes(100)	Bacilli(100)	Lactobacillales(100)	Streptococcaceae(100)	Streptococcus(100)	Otu0999	x	35.2734	0	0	.	0	0	0	8.58369	9.22509	0	0	0	0	0	0	1	1	0	0	0	0	0	0	0	0	0	0	0	0	1	1	.	0	0	0	0	0	0	0	0
478	65	Bacteria(100)	Actinobacteria(100)	Actinobacteria(100)	Actinomycetales(100)	Corynebacteriaceae(100)	Turicella(100)	Otu0478	x	0	0	0	.	0	0	0	0	0	0	0	0	0	0	0	1	1	0	0	0	0	0	0	0	0	0	0	0	0	1	1	.	0	0	0	0	0	0	0	0
573	64	Bacteria(100)	Proteobacteria(100)	Gammaproteobacteria(100)	Pasteurellales(100)	Pasteurellaceae(100)	Haemophilus(96)	Otu0573	x	0	0	0	.	0	0	0	0	0	0	0	0	0	0	15.9109	1	1	0	0	9.08265	0	0	0	0	0	13.4771	0	0	0	1	1	.	0	0	0	0	0	8.83392	0	0
209	63	Bacteria(100)	Firmicutes(100)	Bacilli(100)	Lactobacillales(100)	Streptococcaceae(100)	Streptococcus(100)	Otu0209	x	0	0	0	.	0	0	0	0	0	0	0	0	0	0	0	1	1	0	0	0	17.9533	0	0	0	9.63391	0	0	0	0	1	1	.	31.7125	0	0	0	0	0	0	0
1758	61	Bacteria(100)	Proteobacteria(100)	Gammaproteobacteria(100)	Pseudomonadales(100)	Pseudomonadaceae(100)	Pseudomonas(100)	Otu1758	x	0	0	0	.	0	0	0	0	0	0	0	0	0	0	0	1	1	0	0	0	0	0	0	0	0	0	0	0	0	1	1	.	0	0	0	0	0	0	0	0
424	60	Bacteria(100)	Proteobacteria(100)	Gammaproteobacteria(100)	Pasteurellales(100)	Pasteurellaceae(100)	unclassified(65)	Otu0424	x	0	0	0	.	0	0	0	0	0	0	0	0	0	0	0	1	1	0	0	0	0	0	0	15.456	0	0	0	0	0	1	1	.	0	0	0	0	0	0	0	0
297	59	Bacteria(100)	Bacteroidetes(100)	Bacteroidia(100)	Bacteroidales(100)	Porphyromonadaceae(100)	Tannerella(100)	Otu0297	x	0	0	0	.	0	0	0	0	9.22509	0	0	0	0	0	0	1	1	0	0	0	0	0	0	0	0	0	0	0	0	1	1	.	0	0	0	0	0	0	0	0
432	58	Bacteria(100)	Fusobacteria(100)	Fusobacteria(100)	Fusobacteriales(100)	Fusobacteriaceae(100)	Fusobacterium(100)	Otu0432	x	0	0	0	.	0	0	0	0	0	0	0	0	0	0	0	1	1	0	0	0	0	0	0	0	0	0	0	0	0	1	1	.	0	0	0	0	0	0	0	0
648	58	Bacteria(100)	Firmicutes(100)	Negativicutes(100)	Selenomonadales(100)	Veillonellaceae(100)	Veillonella(100)	Otu0648	x	0	0	0	.	0	0	0	0	0	0	0	0	0	0	15.9109	1	1	0	0	0	0	0	0	0	0	0	0	8.59107	0	1	1	.	0	12.0773	0	0	0	8.83392	0	0
665	56	Bacteria(100)	Actinobacteria(100)	Actinobacteria(100)	Actinomycetales(100)	Micrococcaceae(100)	Rothia(100)	Otu0665	x	0	0	0	.	0	0	0	0	0	0	0	0	0	8.51789	0	1	1	0	0	0	0	0	0	0	0	6.73854	0	0	0	1	1	.	0	0	0	8.80282	0	0	0	0
327	55	Bacteria(100)	Firmicutes(100)	Clostridia(100)	Clostridiales(100)	Lachnospiraceae(100)	Catonella(100)	Otu0327	x	0	0	0	.	0	0	0	0	18.4502	0	0	0	0	8.51789	7.95545	1	1	0	0	0	0	9.80392	0	0	0	0	0	0	0	1	1	.	0	0	0	0	0	0	0	0
188	54	Bacteria(100)	Bacteroidetes(100)	Bacteroidia(100)	Bacteroidales(100)	Prevotellaceae(100)	Prevotella(100)	Otu0188	x	0	0	0	.	0	0	0	0	0	0	0	0	0	0	7.95545	1	1	0	0	0	0	0	0	0	0	0	0	0	0	1	1	.	10.5708	0	0	0	0	0	0	0
652	54	Bacteria(100)	Proteobacteria(100)	Gammaproteobacteria(100)	Enterobacteriales(100)	Enterobacteriaceae(100)	Raoultella(80)	Otu0652	x	0	0	0	.	0	0	0	0	0	0	0	0	0	0	0	1	1	0	0	0	0	0	0	0	0	0	0	0	0	1	1	.	0	0	0	0	0	0	0	0
785	54	Bacteria(100)	Firmicutes(100)	Bacilli(100)	Lactobacillales(100)	Streptococcaceae(100)	Streptococcus(100)	Otu0785	x	0	0	0	.	0	0	0	0	0	0	0	0	0	8.51789	0	1	1	0	0	9.08265	0	0	0	0	0	0	0	0	0	1	1	.	0	0	0	0	0	0	0	0
1691	51	Bacteria(100)	Firmicutes(100)	Bacilli(100)	Lactobacillales(100)	Lactobacillaceae(100)	Lactobacillus(100)	Otu1691	x	0	0	26.8384	.	0	0	0	0	0	0	0	0	0	0	0	1	1	0	0	0	0	0	0	0	0	0	0	0	0	1	1	.	0	0	0	0	0	0	0	0
312	50	Bacteria(100)	Fusobacteria(100)	Fusobacteria(100)	Fusobacteriales(100)	Fusobacteriaceae(100)	Fusobacterium(100)	Otu0312	x	0	0	0	.	0	0	0	0	0	0	0	0	0	0	0	1	1	0	14.771	0	0	0	10.0908	0	0	0	0	0	0	1	1	.	0	0	11.6279	0	0	0	0	0
532	50	Bacteria(100)	Proteobacteria(100)	Gammaproteobacteria(100)	Pasteurellales(100)	Pasteurellaceae(100)	unclassified(64)	Otu0532	x	0	0	0	.	0	0	0	0	0	0	0	0	0	0	0	1	1	0	0	0	0	0	0	0	0	0	0	0	0	1	1	.	0	0	0	0	0	0	0	0
350	49	Bacteria(100)	Bacteroidetes(100)	Bacteroidia(100)	Bacteroidales(100)	Prevotellaceae(100)	Prevotella(100)	Otu0350	x	0	0	0	.	0	0	0	0	0	0	0	0	0	0	0	1	1	0	0	9.08265	0	0	0	0	0	0	0	0	0	1	1	.	0	12.0773	0	0	0	8.83392	0	0
494	49	Bacteria(100)	Proteobacteria(100)	Betaproteobacteria(100)	Neisseriales(100)	Neisseriaceae(100)	Neisseria(100)	Otu0494	x	0	0	0	.	0	0	0	0	9.22509	0	0	0	0	0	0	1	1	0	0	0	0	0	0	0	0	0	0	0	8.07754	1	1	.	0	0	23.2558	0	0	0	0	0
172	48	Bacteria(100)	Fusobacteria(100)	Fusobacteria(100)	Fusobacteriales(100)	Leptotrichiaceae(100)	Leptotrichia(100)	Otu0172	x	0	0	0	.	0	0	0	0	0	0	0	0	0	0	0	1	1	0	0	0	0	0	0	0	0	0	0	0	0	1	1	.	21.1416	12.0773	0	17.6056	0	17.6678	0	11.7786
224	48	Bacteria(100)	Bacteroidetes(100)	Bacteroidia(100)	Bacteroidales(100)	Prevotellaceae(100)	Prevotella(100)	Otu0224	x	0	0	0	.	0	0	0	0	0	0	0	0	0	0	0	1	1	0	0	0	0	0	0	0	0	0	0	0	0	1	1	.	10.5708	0	0	0	0	0	0	0
1440	48	Bacteria(100)	Firmicutes(100)	Bacilli(100)	Lactobacillales(100)	Streptococcaceae(100)	Streptococcus(100)	Otu1440	x	0	0	0	.	0	0	0	0	0	0	0	0	0	0	0	1	1	0	14.771	18.1653	0	0	10.0908	0	0	0	0	0	8.07754	1	1	.	0	0	0	0	0	0	0	0
1701	46	Bacteria(100)	Firmicutes(100)	Bacilli(100)	Lactobacillales(100)	Streptococcaceae(77)	Streptococcus(77)	Otu1701	x	17.6367	7.5643	0	.	0	0	0	8.58369	0	0	0	0	0	0	0	1	1	0	0	0	0	0	0	0	0	0	0	0	0	1	1	.	0	0	0	0	0	0	0	0
307	46	Bacteria(100)	Bacteroidetes(100)	Bacteroidia(100)	Bacteroidales(100)	Porphyromonadaceae(100)	Tannerella(100)	Otu0307	x	0	0	0	.	0	0	0	0	0	0	0	0	0	0	0	1	1	0	0	0	0	0	0	0	0	0	0	0	0	1	1	.	0	0	0	0	0	0	0	0
845	46	Bacteria(100)	Proteobacteria(100)	Gammaproteobacteria(100)	Pseudomonadales(100)	Moraxellaceae(100)	Moraxella(100)	Otu0845	x	0	0	0	.	0	0	0	0	0	0	0	0	0	0	0	1	1	0	0	0	0	0	0	0	0	0	0	0	0	1	1	.	0	0	0	0	0	0	0	0
849	46	Bacteria(100)	Firmicutes(100)	Bacilli(100)	Lactobacillales(100)	Lactobacillaceae(100)	Lactobacillus(100)	Otu0849	x	0	0	0	.	0	0	0	0	0	0	0	0	0	0	0	1	1	0	0	0	0	0	0	0	0	0	0	0	0	1	1	.	0	0	0	0	0	0	0	0
2238	45	Bacteria(100)	Actinobacteria(100)	Actinobacteria(100)	Actinomycetales(100)	Actinomycetaceae(100)	Actinomyces(100)	Otu2238	x	0	0	0	.	0	0	0	0	0	0	0	0	0	0	0	1	1	0	14.771	0	0	29.4118	40.3633	0	0	13.4771	0	8.59107	16.1551	1	1	.	0	0	0	0	0	0	0	0
433	44	Bacteria(100)	Firmicutes(100)	Clostridia(100)	Clostridiales(100)	Lachnospiraceae(100)	Oribacterium(100)	Otu0433	x	0	0	0	.	0	0	0	0	0	0	0	0	0	0	0	1	1	0	0	9.08265	0	0	0	0	0	0	0	0	8.07754	1	1	.	0	0	0	0	0	8.83392	0	0
779	44	Bacteria(100)	Firmicutes(100)	Bacilli(100)	Lactobacillales(100)	Streptococcaceae(100)	Streptococcus(100)	Otu0779	x	0	0	0	.	0	0	0	0	0	0	0	0	0	0	0	1	1	0	29.5421	0	0	0	0	0	0	0	0	0	0	1	1	.	0	0	0	0	0	0	0	0
864	44	Bacteria(100)	Firmicutes(100)	Bacilli(100)	Lactobacillales(100)	Carnobacteriaceae(100)	Alloiococcus(100)	Otu0864	x	0	0	0	.	0	0	0	0	0	0	0	0	0	0	0	1	1	0	0	0	0	0	0	15.456	0	0	0	0	0	1	1	.	0	0	0	0	0	0	0	0
321	43	Bacteria(100)	Actinobacteria(100)	Actinobacteria(100)	Actinomycetales(100)	Micrococcaceae(100)	Rothia(100)	Otu0321	x	0	0	0	.	0	0	0	0	0	0	0	0	0	0	0	1	1	0	0	0	0	0	0	0	0	6.73854	19.6657	0	24.2326	1	1	.	0	0	0	0	0	0	0	0
363	43	Bacteria(100)	Proteobacteria(100)	Betaproteobacteria(100)	Neisseriales(100)	Neisseriaceae(100)	unclassified(68)	Otu0363	x	0	0	0	.	0	0	0	0	0	0	0	0	0	0	0	1	1	0	0	0	0	0	0	0	0	0	0	0	0	1	1	.	0	12.0773	0	8.80282	12.87	8.83392	0	0
434	43	Bacteria(100)	Proteobacteria(100)	Gammaproteobacteria(100)	Cardiobacteriales(100)	Cardiobacteriaceae(100)	Cardiobacterium(100)	Otu0434	x	0	0	0	.	0	0	0	0	0	0	0	0	0	8.51789	0	1	1	0	0	0	0	0	0	0	0	0	0	0	0	1	1	.	0	0	11.6279	0	0	26.5018	0	0
590	43	Bacteria(100)	Bacteroidetes(100)	Bacteroidia(100)	Bacteroidales(100)	Prevotellaceae(100)	Prevotella(100)	Otu0590	x	0	0	0	.	0	0	0	0	0	0	0	0	0	0	0	1	1	0	0	0	0	0	0	0	0	0	0	0	0	1	1	.	0	0	0	0	0	0	0	0
658	43	Bacteria(100)	Proteobacteria(100)	Gammaproteobacteria(100)	Pseudomonadales(100)	Pseudomonadaceae(100)	Pseudomonas(100)	Otu0658	x	0	0	0	.	0	0	0	0	0	0	0	0	0	0	0	1	1	0	0	0	0	0	0	0	0	0	0	0	0	1	1	.	0	0	0	0	0	0	0	0
675	42	Bacteria(100)	Bacteroidetes(100)	Bacteroidia(100)	Bacteroidales(100)	unclassified(100)	unclassified(100)	Otu0675	x	0	0	0	.	0	0	0	0	0	0	0	0	0	0	0	1	1	0	0	0	0	0	0	0	0	0	0	0	0	1	1	.	0	0	0	0	0	0	0	0
416	41	Bacteria(100)	Bacteroidetes(100)	Bacteroidia(100)	Bacteroidales(100)	Prevotellaceae(100)	Prevotella(100)	Otu0416	x	0	0	0	.	0	0	0	0	0	0	0	0	0	0	0	1	1	0	0	0	17.9533	0	0	0	0	0	0	0	16.1551	1	1	.	0	0	0	0	0	0	0	0
514	41	Bacteria(100)	Firmicutes(100)	Bacilli(100)	Lactobacillales(100)	Streptococcaceae(100)	Streptococcus(100)	Otu0514	x	0	0	0	.	0	0	0	0	0	0	0	0	0	0	0	1	1	0	0	0	0	0	20.1816	0	0	0	0	0	0	1	1	.	0	24.1546	34.8837	0	0	0	0	0
519	41	Bacteria(100)	Firmicutes(100)	Clostridia(100)	Clostridiales(100)	Eubacteriaceae(100)	Eubacterium(100)	Otu0519	x	0	0	0	.	0	0	0	0	0	0	0	0	0	0	0	1	1	0	0	0	0	0	0	0	0	0	0	0	0	1	1	.	0	0	0	0	0	0	0	0
466	40	Bacteria(100)	Firmicutes(100)	Bacilli(100)	Lactobacillales(100)	Streptococcaceae(100)	Streptococcus(100)	Otu0466	x	0	0	0	.	0	0	0	0	0	0	0	0	0	0	0	1	1	0	0	0	0	0	0	0	0	0	0	0	0	1	1	.	0	0	11.6279	0	6.43501	0	0	0
233	39	Bacteria(100)	Bacteroidetes(100)	Bacteroidia(100)	Bacteroidales(100)	Prevotellaceae(100)	Prevotella(100)	Otu0233	x	0	0	0	.	0	0	0	0	0	0	0	0	0	0	0	1	1	0	0	0	0	0	0	0	0	0	0	0	0	1	1	.	10.5708	0	0	0	0	0	0	0
333	39	Bacteria(100)	Actinobacteria(100)	Actinobacteria(100)	Actinomycetales(100)	Actinomycetaceae(100)	Actinomyces(100)	Otu0333	x	0	0	0	.	0	0	0	0	0	0	0	0	0	0	7.95545	1	1	13.1062	0	9.08265	17.9533	0	0	7.72798	0	0	0	0	0	1	1	.	0	0	0	0	0	0	0	0
475	39	Bacteria(100)	Actinobacteria(100)	Actinobacteria(100)	Actinomycetales(100)	Micrococcaceae(100)	Rothia(100)	Otu0475	x	0	0	0	.	0	0	0	0	0	0	0	0	0	0	0	1	1	0	0	0	0	0	0	0	0	0	0	0	0	1	1	.	0	12.0773	0	0	0	0	0	0
191	38	Bacteria(100)	Actinobacteria(100)	Actinobacteria(100)	Actinomycetales(100)	Corynebacteriaceae(100)	Corynebacterium(100)	Otu0191	x	0	0	0	.	0	0	0	0	0	0	0	0	0	17.0358	0	1	1	0	0	0	0	0	0	0	0	0	0	0	0	1	1	.	31.7125	12.0773	0	8.80282	12.87	0	0	23.5571
718	38	Bacteria(100)	Bacteroidetes(100)	Flavobacteria(100)	Flavobacteriales(100)	Flavobacteriaceae(100)	Capnocytophaga(100)	Otu0718	x	0	0	0	.	0	0	0	0	0	0	0	0	0	0	0	1	1	0	0	0	0	0	0	0	0	0	0	0	0	1	1	.	0	0	0	0	0	0	0	11.7786
427	37	Bacteria(100)	Firmicutes(100)	Clostridia(100)	Clostridiales(100)	Peptococcaceae_1(98)	unclassified	Otu0427	x	0	0	0	.	0	0	0	0	0	0	0	0	0	0	0	1	1	13.1062	14.771	18.1653	0	9.80392	0	0	0	0	0	0	0	1	1	.	0	0	0	0	0	0	0	0
1398	37	Bacteria(100)	Bacteroidetes(100)	Bacteroidia(100)	Bacteroidales(100)	Porphyromonadaceae(100)	Porphyromonas(100)	Otu1398	x	0	0	0	.	0	0	0	0	0	0	0	0	0	0	7.95545	1	1	0	0	0	0	19.6078	0	0	0	0	0	0	0	1	1	.	0	0	0	0	0	0	0	0
264	36	Bacteria(100)	Proteobacteria(100)	Betaproteobacteria(100)	Neisseriales(100)	Neisseriaceae(100)	unclassified(81)	Otu0264	x	0	0	0	.	0	0	0	0	0	0	0	0	0	0	0	1	1	0	0	0	0	0	0	0	0	0	0	0	0	1	1	.	0	0	0	0	0	8.83392	7.97448	11.7786
772	35	Bacteria(100)	Firmicutes(100)	Bacilli(100)	Lactobacillales(100)	Streptococcaceae(100)	Streptococcus(100)	Otu0772	x	0	0	0	.	0	0	0	0	0	0	0	0	0	0	0	1	1	0	0	0	0	0	0	0	0	0	0	0	0	1	1	.	0	0	0	44.0141	0	0	0	0
199	34	Bacteria(100)	Firmicutes(100)	Negativicutes(100)	Selenomonadales(100)	Veillonellaceae(100)	Dialister(100)	Otu0199	x	0	0	0	.	0	0	0	8.58369	0	0	0	0	0	0	0	1	1	0	0	0	0	0	10.0908	0	0	0	9.83284	0	0	1	1	.	10.5708	0	0	0	0	0	0	0
328	34	Bacteria(100)	Fusobacteria(100)	Fusobacteria(100)	Fusobacteriales(100)	Leptotrichiaceae(100)	Leptotrichia(100)	Otu0328	x	0	0	0	.	0	0	0	0	0	0	0	0	0	0	0	1	1	0	0	0	0	0	0	0	0	0	0	0	0	1	1	.	0	0	0	0	6.43501	8.83392	0	0
366	34	Bacteria(100)	Firmicutes(100)	Bacilli(100)	Lactobacillales(100)	Streptococcaceae(100)	Streptococcus(100)	Otu0366	x	0	0	0	.	0	0	0	0	0	0	0	0	0	0	0	1	1	0	0	0	0	19.6078	0	0	0	0	0	0	0	1	1	.	0	12.0773	11.6279	0	6.43501	0	0	0
2239	34	Bacteria(100)	Proteobacteria(100)	Gammaproteobacteria(100)	Pasteurellales(100)	Pasteurellaceae(100)	Haemophilus(62)	Otu2239	x	0	0	0	.	0	0	0	0	0	0	0	0	0	0	0	1	1	0	29.5421	9.08265	0	9.80392	0	0	9.63391	0	0	0	0	1	1	.	0	0	0	0	0	0	0	0
412	33	Bacteria(100)	SR1(100)	SR1_class_incertae_sedis(100)	SR1_order_incertae_sedis(100)	SR1_family_incertae_sedis(100)	SR1_genus_incertae_sedis(100)	Otu0412	x	0	0	0	.	0	0	0	0	0	0	0	0	0	0	0	1	1	0	0	0	0	0	0	0	0	0	0	0	0	1	1	.	0	0	0	0	0	0	0	0
461	33	Bacteria(100)	Firmicutes(100)	Bacilli(100)	Lactobacillales(100)	Streptococcaceae(100)	Streptococcus(100)	Otu0461	x	0	7.5643	21.4707	.	0	0	0	0	0	0	0	0	0	0	0	1	1	0	0	0	0	0	0	0	0	0	0	0	0	1	1	.	0	0	0	0	0	0	0	0
754	33	Bacteria(100)	Bacteroidetes(100)	Bacteroidia(100)	Bacteroidales(100)	Prevotellaceae(100)	Prevotella(100)	Otu0754	x	0	0	0	.	0	0	0	0	0	0	0	0	0	0	0	1	1	0	0	0	0	0	0	0	0	0	0	0	0	1	1	.	0	0	0	0	0	0	0	0
793	33	Bacteria(100)	Proteobacteria(100)	Betaproteobacteria(100)	Burkholderiales(100)	Oxalobacteraceae(100)	Massilia(100)	Otu0793	x	0	0	0	.	0	0	0	0	0	0	0	0	0	0	0	1	1	0	0	0	0	9.80392	0	0	0	0	19.6657	0	0	1	1	.	0	0	0	0	0	0	0	0
993	32	Bacteria(100)	Firmicutes(100)	Bacilli(100)	Lactobacillales(100)	Lactobacillaceae(97)	Lactobacillus(97)	Otu0993	x	26.455	7.5643	21.4707	.	0	0	0	8.58369	0	0	0	0	0	0	0	1	1	0	0	0	0	0	0	0	0	0	0	0	0	1	1	.	0	0	0	0	0	0	0	0
281	32	Bacteria(100)	Proteobacteria(100)	Betaproteobacteria(100)	Neisseriales(100)	Neisseriaceae(100)	Neisseria(79)	Otu0281	x	0	0	0	.	0	0	0	0	0	0	0	0	0	0	0	1	1	0	0	0	0	0	0	0	0	0	0	0	0	1	1	.	0	0	0	0	25.74	0	7.97448	0
285	32	Bacteria(100)	Spirochaetes(100)	Spirochaetes(100)	Spirochaetales(100)	Spirochaetaceae(100)	Treponema(100)	Otu0285	x	0	0	0	.	0	0	0	0	0	0	0	0	0	0	0	1	1	0	0	0	0	0	0	0	0	0	0	0	0	1	1	.	0	0	0	0	0	0	7.97448	0
325	32	Bacteria(100)	Firmicutes(100)	Clostridia(100)	Clostridiales(100)	Lachnospiraceae(100)	Catonella(100)	Otu0325	x	0	0	0	.	0	0	0	0	0	0	0	0	0	0	0	1	1	0	0	18.1653	0	0	0	0	0	0	0	0	0	1	1	.	0	0	0	0	0	0	0	0
496	32	Bacteria(100)	Proteobacteria(100)	Betaproteobacteria(100)	Burkholderiales(100)	unclassified(91)	unclassified(91)	Otu0496	x	0	0	0	.	0	0	0	0	0	0	0	0	0	0	7.95545	1	1	0	0	0	0	0	0	0	0	0	0	0	0	1	1	.	0	0	0	0	0	0	0	0
2307	32	Bacteria(100)	Actinobacteria(100)	Actinobacteria(100)	Actinomycetales(100)	Micrococcaceae(100)	Rothia(100)	Otu2307	x	0	0	0	.	0	0	0	0	0	0	0	0	0	0	0	1	1	0	0	0	0	0	0	0	0	0	0	0	0	1	1	.	0	0	0	0	0	0	0	0
508	31	Bacteria(100)	Firmicutes(100)	Bacilli(100)	Lactobacillales(100)	Streptococcaceae(100)	Streptococcus(100)	Otu0508	x	0	7.5643	0	.	0	0	0	0	0	0	0	0	0	0	0	1	1	13.1062	0	0	0	0	0	0	0	0	0	0	0	1	1	.	0	0	0	0	0	0	0	0
694	31	Bacteria(100)	Bacteroidetes(100)	Flavobacteria(100)	Flavobacteriales(100)	Flavobacteriaceae(100)	Cloacibacterium(91)	Otu0694	x	0	0	0	.	0	0	0	0	0	0	0	0	0	0	0	1	1	0	0	0	0	0	0	0	0	0	0	0	0	1	1	.	0	0	0	0	0	0	0	0
206	30	Bacteria(100)	Fusobacteria(100)	Fusobacteria(100)	Fusobacteriales(100)	Leptotrichiaceae(100)	Leptotrichia(100)	Otu0206	x	0	0	0	.	0	0	0	0	0	0	0	0	0	0	0	1	1	0	0	0	0	0	0	0	0	0	0	0	0	1	1	.	10.5708	0	0	0	0	0	0	0
667	30	Bacteria(100)	Firmicutes(100)	Bacilli(100)	Lactobacillales(100)	Lactobacillaceae(100)	Lactobacillus(100)	Otu0667	x	0	0	0	.	0	0	0	0	0	0	0	0	0	0	0	1	1	0	0	0	0	0	0	0	0	0	0	0	0	1	1	.	0	0	0	0	0	0	0	0
1737	30	Bacteria(100)	Cyanobacteria_Chloroplast(100)	Chloroplast(100)	Chloroplast_order_incertae_sedis(100)	Chloroplast(100)	Streptophyta(100)	Otu1737	x	0	0	0	.	0	0	0	0	0	0	0	0	0	0	0	1	1	0	0	0	0	0	0	0	0	0	0	0	0	1	1	.	0	0	0	0	0	0	0	0
2290	30	Bacteria(100)	Proteobacteria(100)	Gammaproteobacteria(100)	Pasteurellales(100)	Pasteurellaceae(100)	Haemophilus(64)	Otu2290	x	0	0	0	.	0	0	0	0	0	0	0	0	0	0	0	1	1	0	0	18.1653	0	0	0	0	0	0	19.6657	0	8.07754	1	1	.	0	0	0	0	0	0	0	0
2298	29	Bacteria(100)	Proteobacteria(100)	Gammaproteobacteria(100)	Pasteurellales(100)	Pasteurellaceae(100)	Haemophilus(90)	Otu2298	x	0	0	0	.	0	0	0	0	0	0	0	0	0	0	0	1	1	0	0	0	0	0	0	23.1839	0	6.73854	9.83284	0	0	1	1	.	0	0	0	0	0	0	0	0
771	28	Bacteria(100)	Firmicutes(100)	Bacilli(100)	Lactobacillales(100)	Streptococcaceae(100)	Streptococcus(100)	Otu0771	x	0	0	0	.	0	0	0	17.1674	0	0	0	0	0	0	0	1	1	0	14.771	0	0	0	0	0	0	0	0	0	0	1	1	.	0	0	0	0	0	0	0	0
794	28	Bacteria(100)	Actinobacteria(100)	Actinobacteria(100)	Actinomycetales(100)	Corynebacteriaceae(100)	Corynebacterium(100)	Otu0794	x	0	0	0	.	0	0	0	0	0	0	0	0	0	0	0	1	1	0	0	0	0	0	0	0	0	0	0	0	0	1	1	.	0	0	0	0	0	0	0	0
1745	28	Bacteria(100)	Proteobacteria(100)	Gammaproteobacteria(100)	Enterobacteriales(100)	Enterobacteriaceae(100)	unclassified(100)	Otu1745	x	0	0	0	.	0	0	0	0	0	0	0	0	0	0	0	1	1	0	0	0	0	0	0	0	0	0	0	0	0	1	1	.	0	0	0	0	0	0	0	0
259	27	Bacteria(100)	Actinobacteria(100)	Actinobacteria(100)	Actinomycetales(100)	Propionibacteriaceae(100)	unclassified(100)	Otu0259	x	0	0	0	.	0	0	0	0	0	0	0	0	0	8.51789	15.9109	1	1	0	0	0	0	0	0	0	0	0	0	0	8.07754	1	1	.	0	0	0	8.80282	6.43501	0	23.9234	11.7786
323	27	Bacteria(100)	Fusobacteria(100)	Fusobacteria(100)	Fusobacteriales(100)	Fusobacteriaceae(100)	Fusobacterium(100)	Otu0323	x	0	0	0	.	0	0	0	0	0	0	0	0	0	0	0	1	1	0	0	0	0	0	0	0	0	0	0	0	0	1	1	.	0	0	0	8.80282	0	0	0	0
423	27	Bacteria(100)	Actinobacteria(100)	Actinobacteria(100)	Actinomycetales(100)	Micrococcaceae(100)	Rothia(100)	Otu0423	x	0	0	0	.	0	0	0	0	0	0	0	0	0	0	0	1	1	0	0	0	0	0	0	0	0	0	0	0	0	1	1	.	0	12.0773	0	0	0	0	0	0
656	27	Bacteria(100)	Actinobacteria(100)	Actinobacteria(100)	Actinomycetales(100)	Actinomycetaceae(100)	Actinomyces(100)	Otu0656	x	0	0	0	.	0	0	0	0	0	0	0	0	0	0	0	1	1	0	0	0	0	0	0	0	0	0	0	0	0	1	1	.	0	0	0	0	0	0	0	0
899	27	Bacteria(100)	Firmicutes(100)	Bacilli(100)	Lactobacillales(100)	Streptococcaceae(100)	Streptococcus(100)	Otu0899	x	0	0	5.36769	.	0	0	0	0	0	0	0	0	0	0	0	1	1	0	0	0	0	0	0	0	0	0	0	0	0	1	1	.	0	0	0	0	0	0	0	0
2128	27	Bacteria(100)	Bacteroidetes(100)	Flavobacteria(100)	Flavobacteriales(100)	Flavobacteriaceae(100)	unclassified(100)	Otu2128	x	0	0	0	.	0	0	0	0	0	0	0	0	0	8.51789	0	1	1	0	0	9.08265	0	0	0	0	9.63391	0	0	0	40.3877	1	1	.	0	0	0	0	0	0	0	0
289	26	Bacteria(100)	Bacteroidetes(100)	Bacteroidia(100)	Bacteroidales(100)	Porphyromonadaceae(100)	Porphyromonas(100)	Otu0289	x	0	0	0	.	0	0	0	0	0	0	0	0	0	0	0	1	1	0	0	0	0	0	0	0	0	0	0	0	0	1	1	.	0	0	0	0	0	0	7.97448	0
1743	26	Bacteria(100)	Proteobacteria(100)	Betaproteobacteria(100)	Burkholderiales(100)	Burkholderiales_incertae_sedis(100)	Aquabacterium(100)	Otu1743	x	0	0	0	.	0	0	0	0	0	0	0	0	0	0	0	1	1	0	0	0	0	0	0	0	0	0	0	0	0	1	1	.	0	0	0	0	0	0	0	0
2244	26	Bacteria(100)	Actinobacteria(100)	Actinobacteria(100)	Actinomycetales(100)	Corynebacteriaceae(100)	Corynebacterium(100)	Otu2244	x	0	0	0	.	0	0	0	0	0	0	0	0	0	0	0	1	1	0	0	0	0	0	10.0908	0	9.63391	0	0	0	0	1	1	.	0	0	0	0	0	0	0	0
2259	26	Bacteria(100)	Actinobacteria(100)	Actinobacteria(100)	Actinomycetales(100)	Micrococcaceae(100)	Rothia(100)	Otu2259	x	0	0	0	.	0	0	0	0	0	0	0	0	0	0	0	1	1	0	0	0	0	0	0	0	0	0	19.6657	0	0	1	1	.	0	0	0	0	0	0	0	0
382	25	Bacteria(100)	Bacteroidetes(100)	Flavobacteria(100)	Flavobacteriales(100)	Flavobacteriaceae(100)	unclassified	Otu0382	x	0	0	0	.	0	0	0	0	0	0	0	0	0	0	0	1	1	0	0	0	0	0	0	0	0	0	0	0	0	1	1	.	0	0	0	0	0	0	0	0
442	25	Bacteria(100)	Firmicutes(100)	Bacilli(100)	Lactobacillales(100)	Carnobacteriaceae(100)	Granulicatella(100)	Otu0442	x	0	0	0	.	0	0	0	0	0	0	0	0	0	0	0	1	1	0	0	0	0	0	0	0	0	0	0	0	0	1	1	.	0	0	0	0	0	0	0	0
487	25	Bacteria(100)	Proteobacteria(100)	Gammaproteobacteria(100)	Pasteurellales(96)	Pasteurellaceae(96)	Haemophilus(84)	Otu0487	x	0	0	0	.	0	0	0	0	0	0	0	0	0	0	0	1	1	0	0	27.248	0	0	0	0	0	0	0	0	0	1	1	.	0	0	0	0	0	0	0	0
621	25	Bacteria(100)	Fusobacteria(100)	Fusobacteria(100)	Fusobacteriales(100)	Leptotrichiaceae(100)	Leptotrichia(100)	Otu0621	x	0	0	0	.	0	0	0	0	0	0	0	0	0	0	0	1	1	0	0	0	0	0	0	0	0	0	0	0	0	1	1	.	0	0	0	0	0	0	0	0
1750	25	Bacteria(100)	Proteobacteria(100)	Betaproteobacteria(100)	Burkholderiales(100)	Oxalobacteraceae(100)	Herbaspirillum(100)	Otu1750	x	0	0	0	.	0	0	0	0	0	0	0	0	0	0	0	1	1	0	0	0	0	0	0	0	0	0	0	0	0	1	1	.	0	0	0	0	0	0	0	0
2250	25	Bacteria(100)	Proteobacteria(100)	Gammaproteobacteria(100)	Pasteurellales(100)	Pasteurellaceae(100)	Haemophilus(68)	Otu2250	x	0	0	0	.	0	0	0	0	0	0	0	0	0	0	0	1	1	0	0	0	0	0	0	0	0	6.73854	19.6657	0	0	1	1	.	0	0	0	0	0	0	0	0
2958	25	Bacteria(100)	unclassified(100)	unclassified(100)	unclassified(100)	unclassified(100)	unclassified(100)	Otu2958	x	0	0	0	.	0	0	0	0	0	0	0	0	0	0	0	1	1	0	0	0	0	0	0	0	0	0	0	0	0	1	1	.	0	0	0	0	0	0	0	0
184	24	Bacteria(100)	Actinobacteria(100)	Actinobacteria(100)	Coriobacteriales(100)	Coriobacteriaceae(100)	Atopobium(100)	Otu0184	x	0	0	0	.	0	0	0	0	0	0	0	0	0	0	0	1	1	0	0	0	0	0	0	0	0	0	0	0	0	1	1	.	10.5708	0	0	0	6.43501	0	0	0
597	24	Bacteria(100)	TM7(100)	TM7_class_incertae_sedis(100)	TM7_order_incertae_sedis(100)	TM7_family_incertae_sedis(100)	TM7_genus_incertae_sedis(100)	Otu0597	x	0	0	0	.	0	0	0	0	0	0	0	0	0	0	0	1	1	0	0	0	0	0	0	0	0	0	0	0	0	1	1	.	0	0	0	0	0	0	0	0
631	24	Bacteria(100)	Firmicutes(100)	Bacilli(100)	Lactobacillales(100)	Streptococcaceae(100)	Streptococcus(100)	Otu0631	x	0	0	0	.	0	0	0	0	0	0	0	0	0	0	0	1	1	0	0	0	0	0	0	0	0	0	0	0	8.07754	1	1	.	0	0	11.6279	0	0	0	0	0
392	23	Bacteria(100)	Proteobacteria(100)	Betaproteobacteria(100)	Burkholderiales(100)	Burkholderiaceae(100)	Burkholderia(100)	Otu0392	x	0	0	0	.	0	0	0	0	0	0	0	0	0	0	0	1	1	0	0	0	0	0	0	0	0	0	0	0	0	1	1	.	0	0	0	0	0	0	0	0
528	23	Bacteria(100)	Fusobacteria(100)	Fusobacteria(100)	Fusobacteriales(100)	Fusobacteriaceae(100)	Fusobacterium(100)	Otu0528	x	0	0	0	.	0	0	0	0	0	0	0	0	0	0	0	1	1	0	0	0	0	0	0	0	0	0	0	0	0	1	1	.	0	0	34.8837	0	19.305	0	0	0
686	23	Bacteria(100)	Firmicutes(100)	Bacilli(100)	Bacillales(100)	Bacillales_Incertae_Sedis_XI(100)	Gemella(100)	Otu0686	x	0	0	0	.	0	0	0	0	0	0	0	0	0	0	0	1	1	0	0	0	0	0	0	0	0	0	0	0	0	1	1	.	0	0	11.6279	0	0	0	0	0
912	23	Bacteria(100)	Firmicutes(100)	Bacilli(100)	Lactobacillales(100)	Streptococcaceae(100)	Streptococcus(100)	Otu0912	x	0	0	0	.	0	0	0	0	0	0	0	0	0	0	0	1	1	0	0	0	0	0	0	0	0	0	9.83284	0	0	1	1	.	0	0	0	0	0	0	0	0
226	22	Bacteria(100)	Bacteroidetes(100)	Flavobacteria(100)	Flavobacteriales(100)	Flavobacteriaceae(100)	Riemerella(100)	Otu0226	x	0	0	0	.	0	0	0	0	0	0	0	0	0	0	0	1	1	0	0	0	0	0	0	0	0	0	0	0	0	1	1	.	10.5708	0	0	0	0	0	0	0
230	22	Bacteria(100)	Bacteroidetes(100)	Bacteroidia(100)	Bacteroidales(100)	Prevotellaceae(100)	Prevotella(100)	Otu0230	x	0	0	0	.	0	0	0	0	0	0	0	0	0	0	0	1	1	0	0	0	0	0	0	0	0	0	0	0	0	1	1	.	10.5708	0	0	0	6.43501	0	0	0
356	22	Bacteria(100)	Bacteroidetes(100)	Bacteroidia(100)	Bacteroidales(100)	Prevotellaceae(100)	Prevotella(100)	Otu0356	x	0	0	0	.	0	0	0	0	0	0	0	0	0	0	0	1	1	0	0	0	0	0	0	0	0	0	0	0	0	1	1	.	0	0	0	0	0	0	0	0
471	22	Bacteria(100)	Firmicutes(100)	Bacilli(100)	Lactobacillales(100)	Carnobacteriaceae(100)	Granulicatella(100)	Otu0471	x	0	0	0	.	0	0	0	0	0	0	0	0	0	0	0	1	1	13.1062	0	0	0	9.80392	0	0	0	0	9.83284	0	0	1	1	.	0	0	0	0	6.43501	0	0	0
996	22	Bacteria(100)	Firmicutes(100)	Negativicutes(100)	Selenomonadales(100)	Veillonellaceae(100)	Veillonella(100)	Otu0996	x	0	0	0	.	0	0	0	0	0	0	0	0	0	0	0	1	1	0	0	0	0	0	0	0	0	0	0	0	0	1	1	.	0	12.0773	0	0	0	8.83392	0	0
1443	22	Bacteria(100)	Firmicutes(100)	Bacilli(100)	Bacillales(100)	Bacillales_Incertae_Sedis_XI(100)	Gemella(100)	Otu1443	x	0	0	0	.	0	0	0	0	0	0	0	0	0	0	0	1	1	0	0	0	0	0	0	0	0	0	0	0	0	1	1	.	0	0	0	0	0	0	0	0
1590	22	Bacteria(100)	Proteobacteria(100)	Gammaproteobacteria(100)	Xanthomonadales(100)	Xanthomonadaceae(100)	Stenotrophomonas(100)	Otu1590	x	0	0	0	.	0	0	0	0	0	0	0	0	0	0	0	1	1	0	0	0	0	0	0	0	0	0	0	0	0	1	1	.	0	0	0	0	0	0	0	0
1641	22	Bacteria(100)	Proteobacteria(100)	Alphaproteobacteria(100)	Rhodobacterales(100)	Rhodobacteraceae(100)	Paracoccus(100)	Otu1641	x	0	0	0	.	0	0	0	0	0	0	0	0	0	0	0	1	1	0	0	0	0	0	0	0	0	13.4771	19.6657	0	0	1	1	.	0	0	0	0	0	0	0	0
1738	22	Bacteria(100)	Firmicutes(100)	Bacilli(100)	Lactobacillales(100)	Streptococcaceae(100)	Lactococcus(100)	Otu1738	x	0	0	0	.	0	0	0	0	0	0	0	0	0	0	0	1	1	0	0	0	0	0	0	0	0	0	0	0	0	1	1	.	0	0	0	0	0	0	0	0
1762	22	Bacteria(100)	Proteobacteria(100)	Betaproteobacteria(100)	Burkholderiales(100)	Burkholderiales_incertae_sedis(100)	Aquabacterium(100)	Otu1762	x	0	0	0	.	0	0	0	0	0	0	0	0	0	0	0	1	1	0	0	0	0	0	0	0	0	0	0	0	0	1	1	.	0	0	0	0	0	0	0	0
402	21	Bacteria(100)	Actinobacteria(100)	Actinobacteria(100)	Actinomycetales(100)	Micrococcaceae(100)	Rothia(100)	Otu0402	x	0	0	0	.	0	0	0	0	0	0	0	0	0	0	0	1	1	0	0	0	0	0	0	0	0	0	0	0	0	1	1	.	0	0	0	0	0	0	0	0
535	21	Bacteria(100)	Firmicutes(100)	Clostridia(100)	Clostridiales(100)	Peptostreptococcaceae(100)	Peptostreptococcaceae_incertae_sedis(100)	Otu0535	x	0	0	0	.	0	0	0	0	0	0	0	0	0	0	0	1	1	0	0	0	0	0	0	0	0	0	0	0	0	1	1	.	0	0	0	0	0	0	0	0
848	21	Bacteria(100)	Actinobacteria(100)	Actinobacteria(100)	Actinomycetales(100)	Corynebacteriaceae(100)	Corynebacterium(100)	Otu0848	x	0	0	0	.	0	0	0	0	0	0	0	0	0	0	0	1	1	0	0	0	0	0	0	0	0	0	0	0	0	1	1	.	0	0	0	0	0	0	0	0
930	21	Bacteria(100)	Bacteroidetes(100)	unclassified(100)	unclassified(100)	unclassified(100)	unclassified(100)	Otu0930	x	0	0	0	.	0	0	0	0	0	0	0	0	0	0	0	1	1	0	0	0	0	0	0	0	0	0	0	0	0	1	1	.	0	0	0	0	0	0	0	0
1037	21	Bacteria(100)	Firmicutes(100)	Bacilli(100)	Lactobacillales(100)	Streptococcaceae(100)	Streptococcus(100)	Otu1037	x	0	0	0	.	0	0	0	0	0	0	0	0	0	0	0	1	1	0	0	0	0	0	0	0	0	0	0	0	0	1	1	.	0	0	0	0	0	0	0	0
1280	21	Bacteria(100)	Firmicutes(100)	Bacilli(100)	Lactobacillales(100)	Streptococcaceae(100)	Streptococcus(100)	Otu1280	x	0	0	0	.	0	0	0	0	0	0	0	0	0	0	0	1	1	0	0	0	0	0	0	7.72798	0	0	0	0	0	1	1	.	0	0	0	0	0	0	0	0
1806	21	Bacteria(100)	Proteobacteria(100)	Gammaproteobacteria(100)	Enterobacteriales(100)	Enterobacteriaceae(100)	unclassified(100)	Otu1806	x	0	0	0	.	0	0	0	0	0	0	0	0	0	0	0	1	1	0	0	0	0	0	0	0	0	0	0	0	0	1	1	.	0	0	0	0	0	0	0	0
2299	21	Bacteria(100)	Actinobacteria(100)	Actinobacteria(100)	Actinomycetales(100)	Actinomycetaceae(100)	Actinomyces(100)	Otu2299	x	0	0	0	.	0	0	0	0	0	0	0	0	0	0	0	1	1	0	0	0	0	0	0	7.72798	0	0	0	0	0	1	1	.	0	0	0	0	0	0	0	0
1702	20	Bacteria(100)	Firmicutes(100)	Bacilli(100)	Lactobacillales(100)	Lactobacillaceae(100)	Lactobacillus(100)	Otu1702	x	8.81834	0	5.36769	.	0	0	0	0	0	0	0	0	0	0	0	1	1	0	0	0	0	0	0	0	0	0	0	0	0	1	1	.	0	0	0	0	0	0	0	0
222	20	Bacteria(100)	Fusobacteria(100)	Fusobacteria(100)	Fusobacteriales(100)	Leptotrichiaceae(100)	Leptotrichia(100)	Otu0222	x	0	0	0	.	0	0	0	0	0	0	0	0	0	0	0	1	1	0	0	0	0	0	0	0	0	0	19.6657	0	0	1	1	.	10.5708	12.0773	0	0	0	0	0	0
317	20	Bacteria(100)	unclassified(100)	unclassified(100)	unclassified(100)	unclassified(100)	unclassified(100)	Otu0317	x	0	0	0	.	0	0	0	0	0	0	0	0	0	0	0	1	1	0	0	0	0	0	0	0	0	0	0	0	0	1	1	.	0	0	0	0	0	0	0	0
320	20	Bacteria(100)	Fusobacteria(100)	Fusobacteria(100)	Fusobacteriales(100)	Leptotrichiaceae(100)	Leptotrichia(100)	Otu0320	x	0	0	0	.	0	0	0	0	0	0	0	0	0	0	0	1	1	0	0	0	0	0	0	0	0	0	0	0	0	1	1	.	0	0	0	0	0	0	0	11.7786
521	20	Bacteria(100)	Actinobacteria(100)	Actinobacteria(100)	Bifidobacteriales(100)	Bifidobacteriaceae(100)	Scardovia(100)	Otu0521	x	0	0	0	.	0	0	0	0	0	0	0	0	0	0	0	1	1	0	0	0	0	0	0	0	0	0	0	0	0	1	1	.	0	0	0	0	0	8.83392	0	0
625	20	Bacteria(100)	Firmicutes(95)	unclassified(95)	unclassified(95)	unclassified(95)	unclassified(95)	Otu0625	x	0	0	0	.	0	0	0	0	0	0	0	0	0	0	0	1	1	0	0	0	0	0	0	0	0	0	0	0	0	1	1	.	0	0	0	0	0	0	0	0
655	20	Bacteria(100)	Firmicutes(100)	Bacilli(100)	Lactobacillales(100)	Streptococcaceae(100)	Streptococcus(100)	Otu0655	x	0	0	0	.	0	0	0	0	0	0	0	0	0	0	0	1	1	0	0	0	0	0	0	0	0	0	0	0	0	1	1	.	0	12.0773	0	0	0	0	0	0
249	19	Bacteria(100)	Fusobacteria(100)	Fusobacteria(100)	Fusobacteriales(100)	Leptotrichiaceae(100)	Leptotrichia(100)	Otu0249	x	0	0	0	.	0	0	0	0	0	0	0	0	0	0	0	1	1	0	0	0	0	0	0	0	0	0	0	0	0	1	1	.	10.5708	12.0773	11.6279	17.6056	6.43501	0	0	0
368	19	Bacteria(100)	Firmicutes(100)	Bacilli(100)	Lactobacillales(100)	Streptococcaceae(100)	Streptococcus(100)	Otu0368	x	0	0	0	.	0	0	0	0	0	0	0	0	0	0	0	1	1	0	0	9.08265	0	0	10.0908	0	0	0	0	0	0	1	1	.	0	0	0	8.80282	0	8.83392	0	0
493	19	Bacteria(100)	Actinobacteria(100)	Actinobacteria(100)	Actinomycetales(100)	Micrococcaceae(100)	Rothia(100)	Otu0493	x	0	0	0	.	0	0	0	0	0	0	0	0	0	0	0	1	1	0	0	0	0	0	0	0	0	0	0	0	0	1	1	.	0	0	0	0	0	0	0	0
523	19	Bacteria(100)	Bacteroidetes(100)	Bacteroidia(100)	Bacteroidales(100)	Prevotellaceae(100)	Prevotella(100)	Otu0523	x	0	0	0	.	0	0	0	0	0	0	0	0	0	0	0	1	1	0	0	0	0	0	0	0	0	0	0	0	0	1	1	.	0	0	0	0	6.43501	0	0	0
671	19	Bacteria(100)	Actinobacteria(100)	Actinobacteria(100)	Bifidobacteriales(100)	Bifidobacteriaceae(100)	Alloscardovia(69)	Otu0671	x	0	0	0	.	0	0	0	0	0	0	0	0	0	0	0	1	1	0	0	0	0	0	0	0	0	0	0	0	0	1	1	.	0	0	0	0	0	0	0	0
677	19	Bacteria(100)	Bacteroidetes(100)	Flavobacteria(100)	Flavobacteriales(100)	Flavobacteriaceae(100)	Cloacibacterium(95)	Otu0677	x	0	0	0	.	0	0	0	0	0	0	0	0	0	0	0	1	1	0	0	0	0	0	0	0	0	0	0	0	0	1	1	.	0	0	0	0	0	0	0	0
707	19	Bacteria(100)	Actinobacteria(100)	Actinobacteria(100)	Actinomycetales(100)	Micrococcaceae(100)	Rothia(100)	Otu0707	x	0	0	0	.	0	0	0	8.58369	0	0	0	0	0	0	0	1	1	0	0	0	0	0	0	0	0	0	0	0	0	1	1	.	0	12.0773	0	0	0	0	0	0
728	19	Bacteria(100)	Bacteroidetes(100)	Bacteroidia(100)	Bacteroidales(100)	Prevotellaceae(100)	Prevotella(85)	Otu0728	x	0	0	0	.	0	0	0	0	0	0	0	0	0	0	0	1	1	0	0	0	0	0	0	0	0	0	0	0	0	1	1	.	0	0	0	0	0	0	0	0
762	19	Bacteria(100)	Bacteroidetes(100)	Flavobacteria(100)	Flavobacteriales(100)	Flavobacteriaceae(100)	Capnocytophaga(100)	Otu0762	x	0	0	0	.	0	0	0	0	0	0	0	0	0	0	0	1	1	0	0	0	0	0	0	0	0	0	0	0	0	1	1	.	0	0	0	0	0	0	0	0
786	19	Bacteria(100)	Firmicutes(100)	Bacilli(100)	Lactobacillales(100)	Streptococcaceae(100)	Streptococcus(100)	Otu0786	x	0	0	0	.	0	0	0	0	0	0	0	0	0	0	0	1	1	0	0	0	0	0	0	0	0	0	0	0	0	1	1	.	0	0	0	0	0	0	0	0
847	19	Bacteria(100)	Proteobacteria(100)	Gammaproteobacteria(100)	Pseudomonadales(100)	Pseudomonadaceae(100)	Pseudomonas(100)	Otu0847	x	0	0	0	.	0	0	0	0	0	0	0	0	0	0	0	1	1	0	0	0	0	0	0	0	0	0	0	0	0	1	1	.	0	0	0	0	0	0	0	0
1143	19	Bacteria(100)	Bacteroidetes(100)	Flavobacteria(100)	Flavobacteriales(100)	Flavobacteriaceae(100)	Capnocytophaga(100)	Otu1143	x	0	0	0	.	0	0	0	0	0	0	0	0	0	0	0	1	1	0	0	0	0	0	0	0	0	0	0	0	0	1	1	.	0	12.0773	23.2558	8.80282	25.74	0	0	0
1746	19	Bacteria(100)	Proteobacteria(100)	Betaproteobacteria(100)	Burkholderiales(100)	Oxalobacteraceae(100)	Duganella(100)	Otu1746	x	0	0	0	.	0	0	0	0	0	0	0	0	0	0	0	1	1	0	0	0	0	0	0	0	0	0	0	0	0	1	1	.	0	0	0	8.80282	0	0	0	0
2246	19	Bacteria(100)	Actinobacteria(100)	Actinobacteria(100)	Actinomycetales(100)	Micrococcaceae(100)	Rothia(100)	Otu2246	x	0	0	0	.	0	0	0	0	0	0	0	0	0	0	0	1	1	0	0	0	0	0	0	0	9.63391	0	0	8.59107	8.07754	1	1	.	0	0	0	0	0	0	0	0
1699	18	Bacteria(100)	Firmicutes(100)	Bacilli(100)	Lactobacillales(100)	Lactobacillaceae(100)	Lactobacillus(100)	Otu1699	x	35.2734	0	0	.	0	0	0	17.1674	9.22509	0	0	0	0	0	0	1	1	0	0	0	0	0	0	0	0	0	0	0	0	1	1	.	0	0	0	0	0	0	0	0
198	18	Bacteria(100)	Fusobacteria(100)	Fusobacteria(100)	Fusobacteriales(100)	Leptotrichiaceae(100)	Leptotrichia(100)	Otu0198	x	0	0	0	.	0	0	0	0	0	0	0	0	0	0	0	1	1	0	0	0	0	0	0	0	0	0	0	0	0	1	1	.	10.5708	0	11.6279	0	0	0	0	0
260	18	Bacteria(100)	Proteobacteria(100)	Betaproteobacteria(100)	Neisseriales(100)	Neisseriaceae(100)	Neisseria(95)	Otu0260	x	0	0	0	.	0	0	0	0	0	0	0	0	0	17.0358	39.7772	1	1	0	0	0	0	0	0	0	0	0	0	0	0	1	1	.	0	0	0	0	0	0	7.97448	11.7786
581	18	Bacteria(100)	Bacteroidetes(100)	Bacteroidia(100)	Bacteroidales(100)	Prevotellaceae(100)	Prevotella(100)	Otu0581	x	0	0	0	.	0	0	0	0	0	0	0	0	0	0	0	1	1	0	0	0	0	0	0	0	0	0	0	0	0	1	1	.	0	0	0	0	0	0	0	0
642	18	Bacteria(100)	Firmicutes(100)	Clostridia(100)	Clostridiales(100)	Clostridiales_Incertae_Sedis_XIII(100)	Mogibacterium(100)	Otu0642	x	0	0	0	.	0	0	0	0	0	0	0	0	0	0	0	1	1	0	0	0	0	0	0	0	0	0	0	0	0	1	1	.	0	0	0	0	0	0	0	0
689	18	Bacteria(100)	Proteobacteria(100)	Gammaproteobacteria(100)	Pasteurellales(100)	Pasteurellaceae(100)	unclassified	Otu0689	x	0	0	0	.	0	0	0	0	0	0	0	0	0	0	0	1	1	0	0	0	0	0	0	0	0	0	0	0	0	1	1	.	0	0	0	0	0	0	0	0
737	18	Bacteria(100)	Fusobacteria(100)	Fusobacteria(100)	Fusobacteriales(100)	Leptotrichiaceae(100)	Leptotrichia(100)	Otu0737	x	0	0	0	.	0	0	0	0	0	0	0	0	0	0	0	1	1	0	0	0	0	0	0	0	0	0	0	0	0	1	1	.	0	0	0	0	0	0	0	0
757	18	Bacteria(100)	Firmicutes(100)	Clostridia(100)	Clostridiales(100)	Clostridiales_Incertae_Sedis_XI(100)	Anaerococcus(100)	Otu0757	x	0	0	0	.	0	0	0	0	0	0	0	0	0	0	0	1	1	0	0	0	0	0	0	0	0	0	0	0	0	1	1	.	0	0	0	8.80282	0	17.6678	0	0
803	18	Bacteria(100)	Firmicutes(100)	Bacilli(100)	Bacillales(100)	Bacillales_Incertae_Sedis_XI(100)	Gemella(100)	Otu0803	x	0	0	0	.	0	0	0	0	0	0	0	0	0	0	0	1	1	0	0	0	0	0	0	0	0	0	0	0	0	1	1	.	0	0	0	0	0	0	0	0
947	18	Bacteria(100)	Firmicutes(100)	Bacilli(100)	Lactobacillales(100)	Streptococcaceae(100)	Streptococcus(100)	Otu0947	x	0	0	0	.	0	0	0	0	9.22509	0	0	0	0	0	0	1	1	0	0	0	0	0	0	0	0	0	0	0	0	1	1	.	0	0	0	0	0	0	0	0
1936	18	Bacteria(100)	Firmicutes(100)	Bacilli(100)	Lactobacillales(100)	Lactobacillaceae(100)	Lactobacillus(100)	Otu1936	x	0	7.5643	16.1031	.	0	0	0	17.1674	0	0	0	0	0	0	0	1	1	0	0	0	0	0	0	0	0	0	0	0	0	1	1	.	0	0	0	0	0	0	0	0
1946	18	Bacteria(100)	Firmicutes(100)	Clostridia(100)	Clostridiales(100)	Clostridiales_Incertae_Sedis_XI(100)	Anaerococcus(100)	Otu1946	x	0	0	0	.	0	0	0	0	0	0	0	0	0	0	0	1	1	0	0	0	0	0	0	0	0	0	9.83284	0	0	1	1	.	0	0	0	0	0	8.83392	0	0
504	17	Bacteria(100)	Firmicutes(100)	Bacilli(100)	Lactobacillales(100)	Leuconostocaceae(100)	Leuconostoc(100)	Otu0504	x	0	0	0	.	0	0	0	0	0	0	0	0	0	0	0	1	1	0	0	0	0	0	0	0	0	0	0	0	0	1	1	.	0	0	0	8.80282	0	0	0	0
653	17	Bacteria(100)	Actinobacteria(100)	Actinobacteria(100)	Actinomycetales(100)	Micrococcaceae(100)	Rothia(100)	Otu0653	x	0	0	0	.	0	0	0	0	0	0	0	0	0	0	0	1	1	0	0	0	0	0	0	0	9.63391	0	0	0	0	1	1	.	0	0	0	0	0	0	0	0
678	17	Bacteria(100)	Actinobacteria(100)	Actinobacteria(100)	Actinomycetales(100)	Corynebacteriaceae(100)	Corynebacterium(95)	Otu0678	x	0	0	0	.	0	0	0	0	0	0	0	0	0	0	0	1	1	0	0	0	0	0	0	0	0	0	0	0	0	1	1	.	0	0	0	0	0	0	0	0
761	17	Bacteria(100)	Firmicutes(100)	Bacilli(100)	Lactobacillales(100)	Carnobacteriaceae(100)	Carnobacterium(100)	Otu0761	x	0	0	0	.	0	0	0	0	0	0	0	0	0	0	0	1	1	0	0	0	0	0	0	0	0	0	0	0	0	1	1	.	0	0	0	0	0	0	0	0
911	17	Bacteria(100)	Bacteroidetes(100)	Bacteroidia(100)	Bacteroidales(100)	Prevotellaceae(100)	Prevotella(100)	Otu0911	x	0	0	0	.	0	0	0	0	0	0	0	0	0	0	0	1	1	0	0	0	0	0	0	0	0	0	0	0	0	1	1	.	0	0	0	0	0	0	0	0
949	17	Bacteria(100)	Bacteroidetes(100)	Bacteroidia(100)	Bacteroidales(100)	Prevotellaceae(100)	Prevotella(100)	Otu0949	x	0	0	0	.	0	0	0	0	0	0	0	0	0	0	0	1	1	0	0	0	0	0	0	0	0	0	0	0	0	1	1	.	0	0	0	0	0	0	0	0
989	17	Bacteria(100)	Firmicutes(100)	Bacilli(100)	Bacillales(100)	Staphylococcaceae(100)	Staphylococcus(100)	Otu0989	x	0	0	0	.	0	0	0	0	0	0	0	0	0	0	0	1	1	0	0	0	0	0	0	0	0	0	0	0	0	1	1	.	0	0	0	0	0	0	0	0
1046	17	Bacteria(100)	Firmicutes(100)	Bacilli(100)	Lactobacillales(100)	Streptococcaceae(100)	Streptococcus(100)	Otu1046	x	0	0	0	.	0	0	0	0	0	0	0	0	0	0	0	1	1	0	0	0	0	0	0	0	0	0	0	0	0	1	1	.	0	0	0	0	0	0	0	0
1290	17	Bacteria(100)	Actinobacteria(100)	Actinobacteria(100)	Actinomycetales(100)	Micrococcaceae(100)	Rothia(100)	Otu1290	x	0	0	0	.	0	0	0	0	0	0	0	0	0	0	0	1	1	0	0	0	0	0	0	0	0	0	0	0	0	1	1	.	0	0	0	0	0	0	0	0
1744	17	Bacteria(100)	Firmicutes(100)	Bacilli(100)	Bacillales(100)	Listeriaceae(100)	Brochothrix(89)	Otu1744	x	0	0	0	.	0	0	0	0	0	0	0	0	0	0	0	1	1	0	0	0	0	0	0	0	0	0	0	0	0	1	1	.	0	0	0	0	0	0	0	0
1900	17	Bacteria(100)	Firmicutes(100)	Bacilli(100)	Lactobacillales(100)	Streptococcaceae(100)	Streptococcus(100)	Otu1900	x	0	0	0	.	0	0	0	8.58369	0	0	0	0	0	0	0	1	1	0	0	0	0	0	0	0	0	0	0	0	0	1	1	.	0	0	0	8.80282	0	0	0	0
1910	17	Bacteria(100)	Proteobacteria(100)	Betaproteobacteria(100)	Burkholderiales(100)	Oxalobacteraceae(100)	Massilia(100)	Otu1910	x	0	0	0	.	0	0	0	0	0	0	0	0	0	0	0	1	1	0	0	0	0	0	0	0	0	0	39.3314	0	0	1	1	.	0	0	0	0	6.43501	0	0	0
2133	17	Bacteria(100)	Actinobacteria(100)	Actinobacteria(100)	Actinomycetales(100)	Micrococcaceae(100)	Rothia(100)	Otu2133	x	0	0	0	.	0	0	0	0	0	0	0	0	0	0	0	1	1	0	0	0	0	0	0	0	0	0	0	0	0	1	1	.	0	0	0	0	0	0	0	0
2265	17	Bacteria(100)	Actinobacteria(100)	Actinobacteria(100)	Actinomycetales(100)	Actinomycetaceae(100)	Actinomyces(100)	Otu2265	x	0	0	0	.	0	0	0	0	0	0	0	0	0	0	0	1	1	0	0	18.1653	0	9.80392	10.0908	0	0	0	9.83284	8.59107	0	1	1	.	0	0	0	0	0	0	0	0
196	16	Bacteria(100)	Firmicutes(100)	Negativicutes(100)	Selenomonadales(100)	Veillonellaceae(100)	Veillonella(100)	Otu0196	x	0	0	0	.	0	0	0	0	0	0	0	0	0	0	0	1	1	0	0	0	0	0	0	0	0	0	0	0	0	1	1	.	10.5708	0	0	0	0	0	7.97448	0
235	16	Bacteria(100)	Bacteroidetes(100)	Bacteroidia(100)	Bacteroidales(100)	Prevotellaceae(100)	Prevotella(100)	Otu0235	x	0	0	0	.	0	0	0	0	9.22509	0	0	0	0	0	0	1	1	0	0	0	0	0	0	0	0	0	0	0	0	1	1	.	10.5708	0	0	0	0	0	0	0
315	16	Bacteria(100)	Firmicutes(100)	unclassified(100)	unclassified(100)	unclassified(100)	unclassified(100)	Otu0315	x	0	0	0	.	0	0	0	0	0	0	0	0	0	0	0	1	1	0	0	0	0	0	0	0	0	0	0	0	0	1	1	.	0	0	0	0	0	0	0	0
413	16	Bacteria(100)	unclassified(100)	unclassified(100)	unclassified(100)	unclassified(100)	unclassified(100)	Otu0413	x	0	0	0	.	0	0	0	0	0	0	0	0	0	0	0	1	1	0	0	0	0	0	0	0	0	0	0	0	0	1	1	.	0	0	0	0	0	0	0	0
550	16	Bacteria(100)	Bacteroidetes(100)	Bacteroidia(100)	Bacteroidales(100)	Prevotellaceae(100)	Prevotella(100)	Otu0550	x	0	0	0	.	0	0	0	0	0	0	0	0	0	0	0	1	1	0	0	0	0	0	0	0	0	0	0	0	0	1	1	.	0	0	0	0	0	0	0	0
880	16	Bacteria(100)	Firmicutes(100)	Bacilli(100)	Lactobacillales(100)	Lactobacillaceae(100)	Lactobacillus(100)	Otu0880	x	0	22.6929	5.36769	.	0	0	0	0	0	0	0	0	0	0	0	1	1	0	0	0	0	0	0	0	0	0	0	0	0	1	1	.	0	0	0	0	0	0	0	0
895	16	Bacteria(100)	Actinobacteria(100)	Actinobacteria(100)	Actinomycetales(100)	Micrococcaceae(100)	Rothia(100)	Otu0895	x	0	0	0	.	0	0	0	0	0	0	0	0	0	0	0	1	1	0	0	9.08265	0	0	0	0	0	0	0	0	0	1	1	.	0	0	0	0	0	0	0	0
1084	16	Bacteria(100)	Actinobacteria(100)	Actinobacteria(100)	Actinomycetales(100)	Micrococcaceae(100)	Rothia(100)	Otu1084	x	0	0	0	.	0	0	0	0	0	0	0	0	0	0	0	1	1	0	0	0	17.9533	0	0	0	9.63391	0	0	0	0	1	1	.	0	0	0	0	0	0	0	0
2269	16	Bacteria(100)	Proteobacteria(100)	Gammaproteobacteria(100)	Pasteurellales(100)	Pasteurellaceae(100)	Haemophilus(88)	Otu2269	x	0	0	0	.	0	0	0	0	0	0	0	0	0	0	0	1	1	13.1062	0	0	0	9.80392	0	0	0	0	9.83284	0	0	1	1	.	0	0	0	0	0	0	0	0
238	15	Bacteria(100)	Fusobacteria(100)	Fusobacteria(100)	Fusobacteriales(100)	Leptotrichiaceae(100)	Leptotrichia(100)	Otu0238	x	0	0	0	.	0	0	0	0	0	0	0	0	0	0	0	1	1	0	0	0	0	0	0	0	0	0	0	0	0	1	1	.	10.5708	0	0	17.6056	0	0	0	0
241	15	Bacteria(100)	Bacteroidetes(100)	Bacteroidia(100)	Bacteroidales(100)	Prevotellaceae(100)	Prevotella(100)	Otu0241	x	0	0	0	.	0	0	0	0	0	0	0	0	0	0	0	1	1	0	0	0	0	0	0	0	0	0	0	0	0	1	1	.	10.5708	0	0	0	0	0	0	0
246	15	Bacteria(100)	Actinobacteria(100)	Actinobacteria(100)	Actinomycetales(100)	Actinomycetaceae(100)	Actinomyces(100)	Otu0246	x	0	0	0	.	0	0	0	0	0	0	0	0	0	0	0	1	1	0	0	0	0	0	0	0	0	0	0	0	0	1	1	.	10.5708	0	0	0	0	0	0	0
247	15	Bacteria(100)	Firmicutes(100)	Bacilli(100)	Lactobacillales(100)	Streptococcaceae(100)	Streptococcus(100)	Otu0247	x	0	0	0	.	0	0	0	0	0	0	0	0	0	0	0	1	1	0	0	0	0	0	0	0	0	0	0	0	0	1	1	.	10.5708	0	0	0	0	0	0	0
266	15	Bacteria(100)	Firmicutes(100)	Bacilli(100)	Lactobacillales(100)	Streptococcaceae(100)	Streptococcus(100)	Otu0266	x	0	0	0	.	0	0	0	0	0	0	0	0	0	0	0	1	1	0	0	0	0	0	0	0	0	0	0	0	0	1	1	.	0	0	0	0	0	0	7.97448	0
445	15	Bacteria(100)	Firmicutes(100)	Bacilli(100)	Lactobacillales(100)	Streptococcaceae(100)	Streptococcus(100)	Otu0445	x	0	0	0	.	0	0	0	0	0	0	0	0	0	0	0	1	1	26.2123	14.771	0	0	9.80392	0	0	0	0	0	0	0	1	1	.	0	0	0	0	0	0	0	0
450	15	Bacteria(100)	Firmicutes(100)	Negativicutes(100)	Selenomonadales(100)	Veillonellaceae(100)	Veillonella(100)	Otu0450	x	0	0	0	.	0	0	0	0	0	0	0	0	0	0	0	1	1	0	0	0	0	0	0	0	0	0	0	0	0	1	1	.	0	0	0	8.80282	0	0	0	0
473	15	Bacteria(100)	Fusobacteria(100)	Fusobacteria(100)	Fusobacteriales(100)	Fusobacteriaceae(100)	Fusobacterium(100)	Otu0473	x	0	0	0	.	0	0	0	0	0	0	0	0	0	0	0	1	1	0	0	0	0	0	0	0	0	0	0	0	0	1	1	.	0	0	0	0	0	0	0	0
556	15	Bacteria(100)	Firmicutes(100)	Clostridia(100)	Clostridiales(100)	Lachnospiraceae(100)	unclassified(100)	Otu0556	x	0	0	0	.	0	0	0	0	0	0	0	0	0	0	0	1	1	0	0	0	0	0	0	0	0	0	0	0	0	1	1	.	0	0	0	0	0	0	0	0
638	15	Bacteria(100)	Fusobacteria(100)	Fusobacteria(100)	Fusobacteriales(100)	Leptotrichiaceae(100)	Leptotrichia(100)	Otu0638	x	0	0	0	.	0	0	0	0	0	0	0	0	0	0	0	1	1	0	0	0	0	0	0	0	0	0	0	0	0	1	1	.	0	0	0	0	0	0	0	0
685	15	Bacteria(100)	Bacteroidetes(100)	Flavobacteria(100)	Flavobacteriales(100)	Flavobacteriaceae(100)	Capnocytophaga(100)	Otu0685	x	0	0	0	.	0	0	0	0	0	0	0	0	0	0	0	1	1	0	0	0	0	0	0	0	0	0	0	0	0	1	1	.	0	0	0	0	0	0	0	0
743	15	Bacteria(100)	Firmicutes(100)	Negativicutes(100)	Selenomonadales(100)	Veillonellaceae(100)	Selenomonas(100)	Otu0743	x	0	0	0	.	0	0	0	0	0	0	0	0	0	0	0	1	1	0	0	0	0	0	0	0	0	0	0	0	0	1	1	.	0	0	0	0	0	17.6678	0	0
850	15	Bacteria(100)	Proteobacteria(100)	Gammaproteobacteria(100)	Enterobacteriales(100)	Enterobacteriaceae(100)	Escherichia_Shigella(100)	Otu0850	x	0	0	0	.	0	0	0	0	0	0	0	0	0	0	0	1	1	0	0	0	0	0	0	0	0	0	0	0	0	1	1	.	0	0	0	0	0	0	0	0
1038	15	Bacteria(100)	Proteobacteria(100)	Gammaproteobacteria(100)	Pasteurellales(100)	Pasteurellaceae(100)	Haemophilus(100)	Otu1038	x	0	0	0	.	0	0	0	0	0	0	0	0	0	0	0	1	1	0	0	0	0	0	0	0	0	0	0	0	0	1	1	.	0	0	0	0	0	0	0	0
1039	15	Bacteria(100)	Actinobacteria(100)	Actinobacteria(100)	Actinomycetales(100)	Micrococcaceae(100)	Rothia(100)	Otu1039	x	0	0	0	.	0	0	0	0	0	0	0	0	0	0	0	1	1	0	0	0	0	0	0	0	0	0	0	0	0	1	1	.	0	0	0	0	0	0	0	0
1256	15	Bacteria(100)	Firmicutes(100)	Clostridia(100)	Clostridiales(100)	Lachnospiraceae(100)	Oribacterium(100)	Otu1256	x	0	0	0	.	0	0	0	0	0	0	0	0	0	0	0	1	1	0	0	0	0	0	0	0	0	0	0	0	0	1	1	.	0	0	0	8.80282	0	0	0	0
1948	15	Bacteria(100)	Firmicutes(100)	Bacilli(100)	Lactobacillales(100)	Lactobacillaceae(100)	Lactobacillus(100)	Otu1948	x	0	0	0	.	0	0	0	0	0	0	0	0	0	0	0	1	1	0	0	0	0	0	0	0	0	0	0	0	0	1	1	.	0	0	0	0	0	0	0	0
2040	15	Bacteria(100)	Firmicutes(100)	Bacilli(100)	Lactobacillales(100)	Lactobacillaceae(100)	Lactobacillus(100)	Otu2040	x	0	7.5643	5.36769	.	0	0	0	0	0	0	0	0	0	0	0	1	1	0	0	0	0	0	0	0	0	0	0	0	0	1	1	.	0	0	0	0	0	0	0	0
228	14	Bacteria(100)	Bacteroidetes(100)	Bacteroidia(100)	Bacteroidales(100)	Prevotellaceae(100)	Prevotella(100)	Otu0228	x	0	0	0	.	0	0	0	0	0	0	0	0	0	0	0	1	1	0	0	0	0	0	0	0	0	0	0	0	0	1	1	.	10.5708	0	0	0	0	0	0	0
232	14	Bacteria(100)	Bacteroidetes(100)	Flavobacteria(100)	Flavobacteriales(100)	Flavobacteriaceae(100)	Capnocytophaga(100)	Otu0232	x	0	0	0	.	0	0	0	0	0	0	0	0	0	0	0	1	1	0	0	0	0	0	0	0	0	0	0	0	0	1	1	.	10.5708	24.1546	11.6279	17.6056	12.87	0	0	0
265	14	Bacteria(100)	Actinobacteria(100)	Actinobacteria(100)	Actinomycetales(100)	Actinomycetaceae(100)	Actinobaculum(100)	Otu0265	x	0	0	0	.	0	0	0	0	0	0	0	0	0	0	0	1	1	0	0	0	0	0	0	0	0	0	0	0	0	1	1	.	0	0	0	0	0	0	7.97448	0
362	14	Bacteria(100)	Bacteroidetes(100)	Bacteroidia(100)	Bacteroidales(100)	Prevotellaceae(100)	Prevotella(100)	Otu0362	x	0	0	0	.	0	0	0	0	0	0	0	0	0	0	0	1	1	0	0	0	0	0	0	0	0	0	0	0	0	1	1	.	0	0	0	0	0	0	0	0
410	14	Bacteria(100)	Firmicutes(100)	Bacilli(100)	Lactobacillales(100)	Lactobacillaceae(100)	Lactobacillus(100)	Otu0410	x	0	0	0	.	0	0	0	0	0	0	0	0	0	0	0	1	1	0	0	0	0	0	0	0	0	0	0	0	0	1	1	.	0	0	0	0	0	0	0	0
488	14	Bacteria(100)	Actinobacteria(100)	Actinobacteria(100)	Actinomycetales(100)	Micrococcaceae(100)	Rothia(100)	Otu0488	x	0	0	0	.	0	0	0	0	0	0	0	0	0	0	7.95545	1	1	0	0	0	0	0	0	0	0	0	0	0	0	1	1	.	0	12.0773	0	0	6.43501	0	0	0
543	14	Bacteria(100)	Proteobacteria(100)	Gammaproteobacteria(100)	Pasteurellales(100)	Pasteurellaceae(100)	Actinobacillus(100)	Otu0543	x	0	0	0	.	0	0	0	0	0	0	0	0	0	0	0	1	1	0	0	0	0	0	0	0	0	0	0	0	0	1	1	.	0	0	0	0	0	0	0	0
604	14	Bacteria(100)	Bacteroidetes(100)	Bacteroidia(100)	Bacteroidales(100)	Porphyromonadaceae(100)	Porphyromonas(100)	Otu0604	x	0	0	0	.	0	0	0	0	0	0	0	0	0	0	0	1	1	0	0	0	0	0	0	0	0	0	0	0	0	1	1	.	0	0	0	0	0	0	0	0
672	14	Bacteria(100)	Firmicutes(100)	Negativicutes(100)	Selenomonadales(100)	Veillonellaceae(100)	Veillonella(100)	Otu0672	x	0	0	0	.	0	0	0	0	0	0	0	0	0	0	0	1	1	0	0	0	0	0	0	0	0	0	0	0	0	1	1	.	0	0	0	0	0	0	0	0
696	14	Bacteria(100)	Spirochaetes(100)	Spirochaetes(100)	Spirochaetales(100)	Spirochaetaceae(100)	Treponema(100)	Otu0696	x	0	0	0	.	0	0	0	0	0	0	0	0	0	0	0	1	1	0	0	0	0	0	0	0	0	0	0	0	0	1	1	.	0	0	0	0	0	0	0	0
852	14	Bacteria(100)	Proteobacteria(100)	Gammaproteobacteria(100)	Enterobacteriales(100)	Enterobacteriaceae(100)	unclassified	Otu0852	x	0	0	0	.	0	0	0	0	0	0	0	0	0	0	0	1	1	0	0	0	0	0	0	0	0	0	0	0	0	1	1	.	0	0	0	0	0	0	0	0
946	14	Bacteria(100)	Firmicutes(100)	Clostridia(100)	Clostridiales(100)	Eubacteriaceae(100)	Eubacterium(100)	Otu0946	x	0	0	0	.	0	0	0	0	0	0	0	0	0	0	0	1	1	0	0	0	0	0	0	0	0	0	0	0	0	1	1	.	0	0	0	0	0	0	0	0
1154	14	Bacteria(100)	Firmicutes(100)	Bacilli(100)	Lactobacillales(100)	unclassified(100)	unclassified(100)	Otu1154	x	0	0	0	.	0	0	0	0	0	0	0	0	0	0	0	1	1	0	0	0	0	0	0	0	0	0	0	0	0	1	1	.	0	12.0773	0	0	0	0	0	0
1788	14	Bacteria(100)	Actinobacteria(100)	Actinobacteria(100)	Actinomycetales(100)	Micrococcaceae(100)	Arthrobacter(100)	Otu1788	x	0	0	0	.	0	0	0	0	0	0	0	0	0	0	0	1	1	0	0	0	0	0	0	0	0	0	0	0	0	1	1	.	0	0	0	0	0	0	0	0
371	13	Bacteria(100)	Bacteroidetes(100)	Bacteroidia(100)	Bacteroidales(100)	unclassified(100)	unclassified(100)	Otu0371	x	0	0	0	.	0	0	0	0	0	0	0	0	0	0	0	1	1	0	0	0	0	0	0	0	0	0	0	0	0	1	1	.	0	0	0	0	0	0	0	0
448	13	Bacteria(100)	Proteobacteria(100)	Betaproteobacteria(100)	Neisseriales(100)	Neisseriaceae(100)	Neisseria(100)	Otu0448	x	0	0	0	.	0	0	0	0	0	0	0	0	0	0	0	1	1	0	0	0	0	0	0	0	0	0	0	0	0	1	1	.	0	0	0	0	0	0	0	0
500	13	Bacteria(100)	Firmicutes(100)	Clostridia(100)	Clostridiales(100)	unclassified(100)	unclassified(100)	Otu0500	x	0	0	0	.	0	0	0	0	0	0	0	0	0	0	0	1	1	0	0	0	0	0	0	0	0	0	0	8.59107	0	1	1	.	0	0	0	0	0	0	0	0
670	13	Bacteria(100)	Firmicutes(100)	Clostridia(100)	Clostridiales(100)	unclassified(93)	unclassified(93)	Otu0670	x	0	0	0	.	0	0	0	0	18.4502	0	0	0	0	0	0	1	1	0	0	0	0	0	0	0	0	0	0	0	0	1	1	.	0	0	0	0	0	0	0	0
688	13	Bacteria(100)	Bacteroidetes(100)	Flavobacteria(100)	Flavobacteriales(100)	Flavobacteriaceae(100)	Capnocytophaga(100)	Otu0688	x	0	0	0	.	0	0	0	0	0	0	0	0	0	0	0	1	1	0	0	0	0	0	0	0	0	0	0	0	0	1	1	.	0	0	0	0	0	0	0	0
702	13	Bacteria(100)	Firmicutes(100)	Bacilli(100)	Lactobacillales(100)	Streptococcaceae(100)	Streptococcus(100)	Otu0702	x	0	0	0	.	0	0	0	0	0	0	0	0	0	0	0	1	1	0	0	0	0	0	0	0	0	0	0	0	0	1	1	.	0	0	0	8.80282	0	0	0	0
894	13	Bacteria(100)	Firmicutes(100)	Bacilli(100)	Lactobacillales(100)	Streptococcaceae(100)	Streptococcus(100)	Otu0894	x	0	0	0	.	0	0	0	0	0	0	0	0	0	0	0	1	1	0	0	0	0	0	0	0	0	0	0	0	0	1	1	.	0	0	0	0	0	8.83392	0	0
941	13	Bacteria(100)	Proteobacteria(100)	Gammaproteobacteria(100)	Pasteurellales(93)	Pasteurellaceae(93)	Haemophilus(85)	Otu0941	x	0	0	0	.	0	0	0	0	0	0	0	0	0	0	0	1	1	0	0	0	0	0	10.0908	0	0	0	0	0	0	1	1	.	0	0	0	0	0	0	0	0
959	13	Bacteria(100)	Bacteroidetes(100)	Bacteroidia(100)	Bacteroidales(100)	Porphyromonadaceae(100)	Porphyromonas(100)	Otu0959	x	0	0	0	.	0	0	0	0	0	0	0	0	0	0	0	1	1	0	0	0	0	0	10.0908	0	0	0	0	0	0	1	1	.	0	0	0	0	0	0	0	0
995	13	Bacteria(100)	Proteobacteria(100)	Gammaproteobacteria(100)	Pasteurellales(100)	Pasteurellaceae(100)	unclassified(100)	Otu0995	x	0	0	0	.	0	0	0	0	0	0	0	0	0	0	0	1	1	0	0	0	0	0	0	0	0	0	0	0	0	1	1	.	0	0	0	0	0	0	0	0
1338	13	Bacteria(100)	Proteobacteria(100)	Betaproteobacteria(100)	Neisseriales(100)	Neisseriaceae(100)	Kingella(100)	Otu1338	x	0	0	0	.	0	0	0	0	0	0	0	0	0	0	0	1	1	0	0	0	0	0	0	0	0	0	0	0	0	1	1	.	0	0	0	0	0	0	0	0
1361	13	Bacteria(100)	Firmicutes(100)	Bacilli(100)	Lactobacillales(100)	Streptococcaceae(100)	Streptococcus(100)	Otu1361	x	0	0	0	.	0	0	0	0	9.22509	0	0	0	0	0	0	1	1	0	0	0	0	0	0	0	0	0	0	0	0	1	1	.	0	0	0	0	0	0	0	0
1454	13	Bacteria(100)	Firmicutes(100)	Bacilli(100)	Bacillales(85)	Bacillales_Incertae_Sedis_XI(85)	Gemella(85)	Otu1454	x	0	0	0	.	0	0	0	8.58369	0	0	0	0	0	0	0	1	1	0	0	0	0	0	0	0	0	0	0	0	0	1	1	.	0	0	0	0	0	0	0	0
1548	13	Bacteria(100)	Actinobacteria(100)	Actinobacteria(100)	Actinomycetales(100)	Micrococcaceae(100)	Rothia(100)	Otu1548	x	0	0	0	.	0	0	0	0	0	0	0	0	0	0	0	1	1	0	0	0	0	0	0	0	0	0	0	0	0	1	1	.	0	0	0	0	0	0	0	0
2070	13	Bacteria(100)	Bacteroidetes(100)	Flavobacteria(100)	Flavobacteriales(100)	Flavobacteriaceae(100)	Chryseobacterium(100)	Otu2070	x	0	0	0	.	0	0	0	0	18.4502	0	0	0	0	0	0	1	1	0	0	0	0	0	0	0	0	0	0	0	0	1	1	.	0	0	0	0	0	0	0	0
388	12	Bacteria(100)	Proteobacteria(100)	Betaproteobacteria(100)	Neisseriales(100)	Neisseriaceae(100)	Simonsiella(67)	Otu0388	x	0	0	0	.	0	0	0	0	0	0	0	0	0	0	7.95545	1	1	0	0	0	0	0	0	0	0	0	0	0	8.07754	1	1	.	0	0	0	0	0	0	0	0
441	12	Bacteria(100)	Firmicutes(100)	Clostridia(100)	Clostridiales(100)	Clostridiales_Incertae_Sedis_XI(100)	Finegoldia(100)	Otu0441	x	0	0	0	.	0	0	0	0	0	0	0	0	0	0	0	1	1	0	0	0	0	0	0	0	0	0	0	0	0	1	1	.	0	0	0	0	0	0	0	0
451	12	Bacteria(100)	Actinobacteria(100)	Actinobacteria(100)	Actinomycetales(100)	Actinomycetaceae(100)	Actinomyces(100)	Otu0451	x	0	0	0	.	0	0	0	0	0	0	0	0	0	0	0	1	1	0	0	0	0	0	0	0	0	0	0	0	0	1	1	.	0	0	0	0	0	0	0	0
719	12	Bacteria(100)	Firmicutes(100)	Clostridia(100)	Clostridiales(100)	unclassified(84)	unclassified(84)	Otu0719	x	0	0	0	.	0	0	0	0	0	0	0	0	0	0	0	1	1	0	0	0	0	19.6078	0	0	0	0	0	0	0	1	1	.	0	0	0	0	0	0	0	0
727	12	Bacteria(100)	Fusobacteria(100)	Fusobacteria(100)	Fusobacteriales(100)	Fusobacteriaceae(100)	Fusobacterium(100)	Otu0727	x	0	0	0	.	0	0	0	0	0	0	0	0	0	0	0	1	1	0	0	0	0	9.80392	0	0	9.63391	0	0	0	0	1	1	.	0	0	0	0	0	0	0	0
792	12	Bacteria(100)	Bacteroidetes(100)	Flavobacteria(100)	Flavobacteriales(100)	Flavobacteriaceae(100)	Capnocytophaga(100)	Otu0792	x	0	0	0	.	0	0	0	0	0	0	0	0	0	0	0	1	1	0	0	0	0	0	0	0	0	0	0	0	0	1	1	.	0	0	0	0	0	0	0	0
835	12	Bacteria(100)	TM7(100)	TM7_class_incertae_sedis(100)	TM7_order_incertae_sedis(100)	TM7_family_incertae_sedis(100)	TM7_genus_incertae_sedis(100)	Otu0835	x	0	0	0	.	0	0	0	0	0	0	0	0	0	0	0	1	1	0	0	0	0	0	0	0	0	0	0	0	0	1	1	.	0	0	0	0	0	0	0	0
1310	12	Bacteria(100)	Firmicutes(100)	Bacilli(100)	Lactobacillales(100)	Streptococcaceae(100)	Streptococcus(100)	Otu1310	x	0	0	0	.	0	0	0	0	0	0	0	0	0	0	0	1	1	13.1062	0	0	0	0	0	0	9.63391	0	9.83284	0	0	1	1	.	0	0	0	0	0	0	0	0
1414	12	Bacteria(100)	Firmicutes(100)	Bacilli(100)	Lactobacillales(100)	Streptococcaceae(100)	Streptococcus(100)	Otu1414	x	0	0	0	.	0	0	0	0	0	0	0	0	0	0	0	1	1	0	0	0	0	0	0	0	0	0	0	0	0	1	1	.	0	0	0	0	0	0	0	0
1768	12	Bacteria(100)	Proteobacteria(100)	Gammaproteobacteria(100)	Pseudomonadales(100)	Pseudomonadaceae(100)	Pseudomonas(100)	Otu1768	x	0	0	0	.	0	0	0	0	0	0	0	0	0	0	0	1	1	0	0	0	0	0	0	0	0	0	0	0	0	1	1	.	0	0	0	0	0	0	0	0
1792	12	Bacteria(100)	Bacteroidetes(100)	Sphingobacteria(100)	Sphingobacteriales(100)	Cytophagaceae(100)	Hymenobacter(100)	Otu1792	x	0	0	0	.	0	0	0	0	0	0	0	0	0	0	0	1	1	0	0	0	0	0	0	0	0	0	0	0	0	1	1	.	0	0	0	0	0	0	0	0
1795	12	Bacteria(100)	Firmicutes(100)	Clostridia(100)	Clostridiales(100)	Eubacteriaceae(100)	Eubacterium(100)	Otu1795	x	0	0	0	.	0	0	0	0	0	0	0	0	0	0	0	1	1	0	0	0	0	0	0	0	0	0	0	0	0	1	1	.	0	0	0	0	0	0	0	0
2136	12	Bacteria(100)	Firmicutes(100)	Bacilli(100)	Lactobacillales(100)	Streptococcaceae(100)	Streptococcus(100)	Otu2136	x	0	0	0	.	0	0	0	0	0	0	0	0	0	0	0	1	1	0	0	0	0	0	0	0	0	0	0	0	0	1	1	.	0	0	0	0	0	0	0	0
299	11	Bacteria(100)	Actinobacteria(100)	Actinobacteria(100)	Actinomycetales(100)	Actinomycetaceae(100)	Actinomyces(100)	Otu0299	x	0	0	0	.	0	0	0	0	0	0	0	0	0	0	0	1	1	0	0	0	0	0	0	0	0	0	0	0	0	1	1	.	0	0	0	0	0	0	0	0
332	11	Bacteria(100)	Actinobacteria(100)	Actinobacteria(100)	Actinomycetales(100)	Micrococcaceae(100)	Rothia(100)	Otu0332	x	0	0	0	.	0	0	0	0	0	0	0	0	0	8.51789	0	1	1	0	0	0	0	0	0	0	0	0	0	0	0	1	1	.	0	0	0	0	12.87	0	0	0
400	11	Bacteria(100)	Bacteroidetes(100)	Flavobacteria(100)	Flavobacteriales(100)	Flavobacteriaceae(100)	unclassified(91)	Otu0400	x	0	0	0	.	0	0	0	0	0	0	0	0	0	0	0	1	1	0	0	0	0	0	0	0	0	0	0	0	0	1	1	.	0	0	0	0	0	0	0	0
454	11	Bacteria(100)	Firmicutes(100)	Clostridia(100)	Clostridiales(100)	Clostridiales_Incertae_Sedis_XIII(100)	Anaerovorax(100)	Otu0454	x	0	0	0	.	0	0	0	0	0	0	0	0	0	0	0	1	1	0	0	0	0	0	0	0	0	0	0	0	0	1	1	.	0	0	0	0	0	0	0	0
505	11	Bacteria(100)	Actinobacteria(100)	Actinobacteria(100)	Actinomycetales(100)	Micrococcaceae(100)	Arthrobacter(100)	Otu0505	x	0	0	0	.	0	0	0	0	0	0	0	0	0	0	0	1	1	0	0	0	0	0	0	0	0	0	0	0	0	1	1	.	0	0	0	0	0	0	0	0
513	11	Bacteria(100)	Bacteroidetes(100)	Flavobacteria(100)	Flavobacteriales(100)	Flavobacteriaceae(100)	Capnocytophaga(100)	Otu0513	x	0	0	0	.	0	0	0	0	0	0	0	0	0	0	0	1	1	0	0	0	0	0	0	0	0	0	0	0	0	1	1	.	0	12.0773	0	0	0	0	0	23.5571
558	11	Bacteria(100)	Fusobacteria(100)	Fusobacteria(100)	Fusobacteriales(100)	Leptotrichiaceae(100)	Leptotrichia(100)	Otu0558	x	0	0	0	.	0	0	0	0	0	0	0	0	0	0	0	1	1	0	0	0	0	0	0	0	0	0	0	0	0	1	1	.	0	0	0	0	0	0	0	0
679	11	Bacteria(100)	Proteobacteria(100)	Gammaproteobacteria(100)	Pasteurellales(100)	Pasteurellaceae(100)	Actinobacillus(82)	Otu0679	x	0	0	0	.	0	0	0	0	0	0	0	0	0	0	0	1	1	0	0	0	0	0	0	0	0	0	0	0	0	1	1	.	0	0	0	0	0	0	0	0
714	11	Bacteria(100)	Firmicutes(100)	Bacilli(73)	Lactobacillales(73)	unclassified	unclassified	Otu0714	x	0	0	0	.	0	0	0	0	0	0	0	0	0	0	0	1	1	0	0	0	0	0	0	0	0	0	0	0	0	1	1	.	0	0	0	0	0	0	0	0
870	11	Bacteria(100)	Firmicutes(100)	Clostridia(100)	Clostridiales(100)	unclassified(82)	unclassified(82)	Otu0870	x	0	0	0	.	0	0	0	0	0	0	0	0	0	0	0	1	1	0	0	0	0	0	0	0	0	0	0	8.59107	0	1	1	.	0	0	0	0	0	0	0	0
1058	11	Bacteria(100)	Actinobacteria(100)	Actinobacteria(100)	Actinomycetales(100)	Actinomycetaceae(100)	Actinomyces(100)	Otu1058	x	0	0	0	.	0	0	0	0	0	0	0	0	0	0	0	1	1	0	0	0	17.9533	0	0	0	0	0	0	0	0	1	1	.	0	0	0	0	0	0	0	0
1081	11	Bacteria(100)	Actinobacteria(100)	Actinobacteria(100)	Actinomycetales(100)	Corynebacteriaceae(100)	Corynebacterium(100)	Otu1081	x	0	0	0	.	0	0	0	0	0	0	0	0	0	0	0	1	1	0	0	0	0	0	0	0	0	0	19.6657	0	0	1	1	.	0	0	0	0	0	0	0	0
1264	11	Bacteria(100)	Bacteroidetes(100)	Flavobacteria(100)	Flavobacteriales(100)	Flavobacteriaceae(100)	Capnocytophaga(100)	Otu1264	x	0	0	0	.	0	0	0	0	0	0	0	0	0	0	0	1	1	0	0	0	0	0	0	0	0	0	0	0	0	1	1	.	0	0	0	0	0	0	0	0
1286	11	Bacteria(100)	Firmicutes(100)	Negativicutes(100)	Selenomonadales(100)	Veillonellaceae(100)	Veillonella(100)	Otu1286	x	0	0	0	.	0	0	0	0	0	0	0	0	0	0	0	1	1	0	0	0	0	0	0	0	0	0	0	0	0	1	1	.	0	0	0	0	0	0	0	0
1774	11	Bacteria(100)	Proteobacteria(100)	Gammaproteobacteria(100)	Enterobacteriales(100)	Enterobacteriaceae(100)	Erwinia(100)	Otu1774	x	0	0	0	.	0	0	0	0	0	0	0	0	0	0	0	1	1	0	0	0	0	0	0	0	0	0	0	0	0	1	1	.	0	0	0	0	0	0	0	0
1789	11	Bacteria(100)	Proteobacteria(100)	Alphaproteobacteria(100)	Rhizobiales(100)	Rhizobiaceae(91)	unclassified(73)	Otu1789	x	0	0	0	.	0	0	0	0	0	0	0	0	0	8.51789	0	1	1	0	0	0	0	0	0	0	0	0	0	0	0	1	1	.	0	0	0	0	6.43501	0	0	0
1797	11	Bacteria(100)	Actinobacteria(100)	Actinobacteria(100)	Actinomycetales(100)	Dermacoccaceae(100)	Dermacoccus(100)	Otu1797	x	0	0	0	.	0	0	0	0	0	0	0	0	0	0	0	1	1	0	0	0	0	0	0	0	0	0	0	0	8.07754	1	1	.	0	0	0	0	0	0	0	0
1802	11	Bacteria(100)	Proteobacteria(100)	Alphaproteobacteria(100)	Rhizobiales(100)	Rhizobiaceae(100)	Rhizobium(100)	Otu1802	x	0	0	0	.	0	0	0	0	0	0	0	0	0	0	0	1	1	0	0	0	0	0	0	0	0	0	0	0	0	1	1	.	0	0	0	0	0	0	0	0
2110	11	Bacteria(100)	Bacteroidetes(100)	Bacteroidia(100)	Bacteroidales(100)	Prevotellaceae(100)	Paraprevotella(100)	Otu2110	x	0	0	0	.	0	0	0	0	46.1255	0	0	0	0	0	0	1	1	0	0	0	0	0	10.0908	0	0	0	0	0	0	1	1	.	0	0	0	0	0	0	0	0
2221	11	Bacteria(100)	Firmicutes(100)	Clostridia(100)	Clostridiales(100)	Clostridiales_Incertae_Sedis_XI(100)	Anaerococcus(100)	Otu2221	x	0	0	0	.	0	0	0	0	0	0	0	0	0	0	0	1	1	0	0	0	0	0	0	0	0	0	0	0	0	1	1	.	0	0	0	0	0	0	0	0
2801	11	Bacteria(100)	Bacteroidetes(100)	Flavobacteria(100)	Flavobacteriales(100)	Flavobacteriaceae(100)	Gilvibacter(100)	Otu2801	x	0	0	0	.	0	0	0	0	0	0	0	0	0	0	0	1	1	0	0	0	0	0	0	0	0	0	0	8.59107	0	1	1	.	0	0	0	0	0	0	0	0
457	10	Bacteria(100)	Firmicutes(100)	Clostridia(100)	Clostridiales(100)	Lachnospiraceae(100)	unclassified(100)	Otu0457	x	0	0	0	.	0	0	0	0	0	0	0	0	0	0	0	1	1	0	0	0	0	0	0	0	0	0	0	0	0	1	1	.	0	0	0	0	0	0	0	0
492	10	Bacteria(100)	Actinobacteria(100)	Actinobacteria(100)	Actinomycetales(100)	Micrococcaceae(100)	Rothia(100)	Otu0492	x	0	0	0	.	0	0	0	0	0	0	0	0	0	0	0	1	1	0	0	0	0	0	0	0	0	0	0	0	0	1	1	.	0	12.0773	0	0	0	0	0	0
584	10	Bacteria(100)	Proteobacteria(100)	Betaproteobacteria(100)	Burkholderiales(100)	Burkholderiales_incertae_sedis(100)	Aquabacterium(100)	Otu0584	x	0	0	0	.	0	0	0	0	0	0	0	0	0	0	0	1	1	0	0	0	0	0	0	0	0	0	0	0	0	1	1	.	0	0	0	0	0	0	0	0
602	10	Bacteria(100)	Proteobacteria(100)	Betaproteobacteria(100)	Burkholderiales(100)	Oxalobacteraceae(100)	Undibacterium(100)	Otu0602	x	0	0	0	.	0	0	0	0	0	0	0	0	0	0	0	1	1	0	0	0	0	0	0	0	0	0	0	0	0	1	1	.	0	0	0	0	0	0	0	0
682	10	Bacteria(100)	Bacteroidetes(100)	Flavobacteria(100)	Flavobacteriales(100)	Flavobacteriaceae(100)	Chryseobacterium(100)	Otu0682	x	0	0	0	.	0	0	0	0	0	0	0	0	0	0	0	1	1	0	0	0	0	0	0	0	0	0	0	0	0	1	1	.	0	0	0	0	0	0	0	0
711	10	Bacteria(100)	Fusobacteria(100)	Fusobacteria(100)	Fusobacteriales(100)	Leptotrichiaceae(100)	Leptotrichia(100)	Otu0711	x	0	0	0	.	0	0	0	0	0	0	0	0	0	0	0	1	1	0	0	0	0	0	0	0	0	0	0	0	0	1	1	.	0	0	0	0	0	0	0	0
831	10	Bacteria(100)	Spirochaetes(100)	Spirochaetes(100)	Spirochaetales(100)	Spirochaetaceae(100)	Treponema(100)	Otu0831	x	0	0	0	.	0	0	0	0	0	0	0	0	0	0	0	1	1	0	0	0	0	0	0	0	0	0	0	0	0	1	1	.	0	0	0	0	0	0	0	0
1082	10	Bacteria(100)	Proteobacteria(100)	Gammaproteobacteria(100)	Pasteurellales(100)	Pasteurellaceae(100)	Haemophilus(61)	Otu1082	x	0	0	0	.	0	0	0	0	0	0	0	0	0	0	0	1	1	0	0	0	0	0	0	0	0	0	0	0	0	1	1	.	0	0	0	0	0	0	0	0
1096	10	Bacteria(100)	Firmicutes(100)	Bacilli(100)	Lactobacillales(100)	Lactobacillaceae(100)	Lactobacillus(100)	Otu1096	x	0	0	0	.	0	0	0	0	0	0	0	0	0	0	0	1	1	0	0	0	0	0	0	0	0	0	0	0	0	1	1	.	0	0	0	0	0	0	0	0
1112	10	Bacteria(100)	Firmicutes(100)	Bacilli(100)	Bacillales(100)	Bacillales_Incertae_Sedis_XI(100)	Gemella(100)	Otu1112	x	0	0	0	.	0	0	0	0	0	0	0	0	0	0	0	1	1	0	0	0	0	9.80392	0	0	0	0	0	0	0	1	1	.	0	0	0	0	0	0	0	0
1180	10	Bacteria(100)	Firmicutes(100)	Bacilli(100)	Lactobacillales(100)	Streptococcaceae(100)	Streptococcus(100)	Otu1180	x	0	0	0	.	0	0	0	8.58369	0	0	0	0	0	0	0	1	1	0	0	0	0	0	0	0	0	0	0	0	0	1	1	.	0	0	0	0	0	0	0	11.7786
1298	10	Bacteria(100)	Firmicutes(80)	Bacilli(61)	unclassified	unclassified	unclassified	Otu1298	x	0	0	0	.	0	0	0	0	0	0	0	0	0	0	0	1	1	0	0	0	0	0	0	0	0	0	0	0	0	1	1	.	0	0	0	0	0	0	0	0
1457	10	Bacteria(100)	Firmicutes(100)	Bacilli(100)	Lactobacillales(100)	Streptococcaceae(100)	Streptococcus(100)	Otu1457	x	0	0	0	.	0	0	0	0	0	0	0	0	0	0	0	1	1	0	0	0	0	0	0	0	0	0	0	0	8.07754	1	1	.	0	0	0	0	0	0	0	0
1580	10	Bacteria(100)	Proteobacteria(100)	Gammaproteobacteria(100)	Pasteurellales(100)	Pasteurellaceae(100)	Haemophilus(70)	Otu1580	x	0	0	0	.	0	0	0	0	0	0	0	0	0	8.51789	0	1	1	0	0	0	0	0	0	0	0	0	0	0	0	1	1	.	0	0	0	0	0	0	0	0
1763	10	Bacteria(100)	Proteobacteria(100)	Gammaproteobacteria(100)	Pseudomonadales(100)	Pseudomonadaceae(100)	Pseudomonas(100)	Otu1763	x	0	0	0	.	0	0	0	0	0	0	0	0	0	0	0	1	1	0	0	0	0	0	0	0	0	0	0	0	0	1	1	.	0	0	0	0	0	0	0	0
1818	10	Bacteria(100)	Actinobacteria(100)	Actinobacteria(100)	Actinomycetales(100)	Corynebacteriaceae(100)	Corynebacterium(100)	Otu1818	x	0	0	0	.	0	0	0	0	0	0	0	0	0	0	0	1	1	0	0	0	0	0	0	0	0	0	0	0	0	1	1	.	0	0	0	0	0	0	0	0
1893	10	Bacteria(100)	Firmicutes(100)	Bacilli(100)	Lactobacillales(100)	Streptococcaceae(100)	Streptococcus(100)	Otu1893	x	0	0	5.36769	.	0	0	0	0	0	0	0	0	0	0	0	1	1	0	0	0	0	0	0	0	0	0	0	0	0	1	1	.	0	0	0	8.80282	0	0	0	0
1956	10	Bacteria(100)	Proteobacteria(100)	Betaproteobacteria(100)	Burkholderiales(100)	Oxalobacteraceae(100)	Massilia(61)	Otu1956	x	0	0	0	.	0	0	0	0	0	0	0	0	0	0	0	1	1	0	0	0	0	0	0	0	0	0	0	0	0	1	1	.	0	0	0	0	0	0	0	0
1998	10	Bacteria(100)	Firmicutes(100)	Bacilli(100)	Lactobacillales(100)	unclassified(90)	unclassified(90)	Otu1998	x	0	0	0	.	0	0	0	0	0	0	0	0	0	0	0	1	1	0	0	0	0	0	0	0	0	0	0	0	0	1	1	.	0	0	0	0	0	0	0	0
2346	10	Bacteria(100)	Proteobacteria(100)	Gammaproteobacteria(100)	Pasteurellales(100)	Pasteurellaceae(100)	Haemophilus(100)	Otu2346	x	0	0	0	.	0	0	0	0	0	0	0	0	0	0	0	1	1	0	0	0	0	9.80392	10.0908	0	0	0	9.83284	0	0	1	1	.	0	0	0	0	0	0	0	0
2835	10	Bacteria(100)	Firmicutes(100)	Bacilli(100)	Lactobacillales(100)	Lactobacillaceae(100)	Lactobacillus(100)	Otu2835	x	0	0	0	.	0	0	0	0	0	0	0	0	0	0	0	1	1	0	0	0	0	0	0	0	0	0	0	0	0	1	1	.	0	0	0	0	0	0	0	0
236	9	Bacteria(100)	Actinobacteria(100)	Actinobacteria(100)	Actinomycetales(100)	Actinomycetaceae(100)	Actinomyces(100)	Otu0236	x	0	0	0	.	0	0	0	0	0	0	0	0	0	0	0	1	1	0	0	0	0	0	0	0	0	0	0	0	0	1	1	.	10.5708	0	0	0	0	0	7.97448	0
244	9	Bacteria(100)	Fusobacteria(100)	Fusobacteria(100)	Fusobacteriales(100)	Leptotrichiaceae(100)	Leptotrichia(100)	Otu0244	x	0	0	0	.	0	0	0	0	0	0	0	0	0	0	0	1	1	0	0	0	0	0	0	0	0	0	0	0	0	1	1	.	10.5708	0	0	0	0	0	0	0
251	9	Bacteria(100)	Proteobacteria(100)	Epsilonproteobacteria(100)	Campylobacterales(100)	Campylobacteraceae(100)	Campylobacter(100)	Otu0251	x	0	0	0	.	0	0	0	0	0	0	0	0	0	0	0	1	1	0	0	0	0	0	0	0	0	0	0	0	0	1	1	.	10.5708	0	0	8.80282	0	0	0	0
397	9	Bacteria(100)	Actinobacteria(100)	Actinobacteria(100)	Actinomycetales(100)	Micrococcaceae(100)	Rothia(100)	Otu0397	x	0	0	0	.	0	0	0	0	0	0	0	0	0	0	7.95545	1	1	0	0	0	0	0	0	0	0	0	0	0	0	1	1	.	0	0	0	8.80282	0	0	0	0
453	9	Bacteria(100)	Actinobacteria(100)	Actinobacteria(100)	Actinomycetales(100)	Actinomycetaceae(100)	Actinomyces(100)	Otu0453	x	0	0	0	.	0	0	0	0	0	0	0	0	0	0	0	1	1	0	0	0	0	0	0	0	0	0	0	0	0	1	1	.	0	0	0	0	0	0	0	0
540	9	Bacteria(100)	Bacteroidetes(100)	Bacteroidia(100)	Bacteroidales(100)	Prevotellaceae(100)	Prevotella(100)	Otu0540	x	0	0	0	.	0	0	0	0	0	0	0	0	0	0	0	1	1	0	0	0	0	0	0	0	0	0	0	0	0	1	1	.	0	0	0	0	0	0	0	0
577	9	Bacteria(100)	Firmicutes(100)	Negativicutes(100)	Selenomonadales(100)	Veillonellaceae(100)	Selenomonas(100)	Otu0577	x	0	0	0	.	0	0	0	0	0	0	0	0	0	0	0	1	1	0	0	0	0	0	0	0	0	0	0	0	0	1	1	.	0	0	0	0	0	0	0	0
586	9	Bacteria(100)	Firmicutes(100)	Clostridia(100)	Clostridiales(100)	Lachnospiraceae(100)	Johnsonella(100)	Otu0586	x	0	0	0	.	0	0	0	0	0	0	0	0	0	0	0	1	1	0	0	0	0	0	0	0	0	0	0	0	0	1	1	.	0	0	0	0	0	0	0	0
601	9	Bacteria(100)	Firmicutes(100)	Clostridia(100)	Clostridiales(100)	Lachnospiraceae(100)	Catonella(100)	Otu0601	x	0	0	0	.	0	0	0	0	0	0	0	0	0	0	0	1	1	0	0	0	0	0	0	0	0	0	0	0	0	1	1	.	0	0	0	0	0	0	0	0
617	9	Bacteria(100)	Actinobacteria(100)	Actinobacteria(100)	Actinomycetales(100)	Actinomycetaceae(100)	Actinomyces(100)	Otu0617	x	0	0	0	.	0	0	0	0	0	0	0	0	0	0	0	1	1	0	0	0	0	0	0	0	0	0	0	0	0	1	1	.	0	0	0	0	0	8.83392	0	0
693	9	Bacteria(100)	Bacteroidetes(100)	Flavobacteria(100)	Flavobacteriales(100)	Flavobacteriaceae(100)	Capnocytophaga(100)	Otu0693	x	0	0	0	.	0	0	0	0	0	0	0	0	0	0	7.95545	1	1	0	0	0	0	0	0	0	0	0	0	0	0	1	1	.	0	0	0	0	0	0	0	0
695	9	Bacteria(100)	TM7(100)	TM7_class_incertae_sedis(100)	TM7_order_incertae_sedis(100)	TM7_family_incertae_sedis(100)	TM7_genus_incertae_sedis(100)	Otu0695	x	0	0	0	.	0	0	0	0	0	0	0	0	0	0	0	1	1	0	0	0	0	0	0	0	0	0	0	0	0	1	1	.	0	0	0	0	0	0	0	0
759	9	Bacteria(100)	Firmicutes(100)	Clostridia(100)	Clostridiales(100)	unclassified(89)	unclassified(89)	Otu0759	x	0	0	0	.	0	0	0	0	9.22509	0	0	0	0	0	0	1	1	0	0	0	0	0	0	0	0	0	0	0	0	1	1	.	0	0	0	0	0	0	0	0
765	9	Bacteria(100)	Actinobacteria(100)	Actinobacteria(100)	Bifidobacteriales(100)	Bifidobacteriaceae(100)	Bifidobacterium(100)	Otu0765	x	0	0	0	.	0	0	0	0	0	0	0	0	0	0	0	1	1	0	0	0	0	0	0	0	0	0	0	0	0	1	1	.	0	0	0	0	0	0	0	0
955	9	Bacteria(100)	Bacteroidetes(100)	Bacteroidia(100)	Bacteroidales(100)	unclassified(89)	unclassified(89)	Otu0955	x	0	0	0	.	0	0	0	0	0	0	0	0	0	0	0	1	1	0	0	0	0	0	0	0	0	0	0	0	0	1	1	.	0	0	0	0	0	0	0	0
966	9	Bacteria(100)	Bacteroidetes(100)	Flavobacteria(100)	Flavobacteriales(100)	Flavobacteriaceae(100)	unclassified(100)	Otu0966	x	0	0	0	.	0	0	0	0	0	0	0	0	0	0	0	1	1	0	0	0	0	0	0	0	0	0	0	0	0	1	1	.	0	0	0	0	12.87	0	0	0
1078	9	Bacteria(100)	Bacteroidetes(100)	Bacteroidia(100)	Bacteroidales(100)	Prevotellaceae(100)	unclassified(100)	Otu1078	x	0	0	0	.	0	0	0	0	0	0	0	0	0	0	0	1	1	0	0	0	0	0	0	0	0	0	0	0	0	1	1	.	0	0	0	0	0	0	0	0
1262	9	Bacteria(100)	Fusobacteria(100)	Fusobacteria(100)	Fusobacteriales(100)	Leptotrichiaceae(100)	Leptotrichia(100)	Otu1262	x	0	0	0	.	0	0	0	0	0	0	0	0	0	0	0	1	1	0	0	0	0	0	0	0	0	0	0	0	0	1	1	.	0	0	0	0	0	0	0	0
1748	9	Bacteria(100)	Proteobacteria(100)	Betaproteobacteria(100)	Burkholderiales(100)	Comamonadaceae(100)	Acidovorax(100)	Otu1748	x	0	0	0	.	0	0	0	0	0	0	0	0	0	0	0	1	1	0	0	0	0	0	0	0	0	0	0	0	0	1	1	.	0	0	0	0	0	0	0	0
1755	9	Bacteria(100)	Firmicutes(100)	Clostridia(100)	Clostridiales(100)	Clostridiaceae_1(100)	Clostridium_sensu_stricto(100)	Otu1755	x	0	0	0	.	0	0	0	0	0	0	0	0	0	0	0	1	1	0	0	0	0	0	0	0	0	0	0	0	0	1	1	.	0	0	0	0	0	0	0	0
1791	9	Bacteria(100)	Proteobacteria(100)	Gammaproteobacteria(100)	Pseudomonadales(100)	Pseudomonadaceae(100)	Pseudomonas(100)	Otu1791	x	0	0	0	.	0	0	0	0	0	0	0	0	0	0	0	1	1	0	0	0	0	0	0	0	0	0	0	0	0	1	1	.	0	0	0	0	0	0	0	0
1869	9	Bacteria(100)	Proteobacteria(100)	Betaproteobacteria(100)	Burkholderiales(100)	Oxalobacteraceae(100)	unclassified(100)	Otu1869	x	0	0	0	.	0	0	0	0	0	0	0	0	0	0	0	1	1	0	0	0	0	0	0	0	0	0	0	0	0	1	1	.	0	0	0	0	0	0	0	0
1907	9	Bacteria(100)	Bacteroidetes(100)	Flavobacteria(100)	Flavobacteriales(100)	Flavobacteriaceae(100)	Flavobacterium(100)	Otu1907	x	0	0	0	.	0	0	0	0	0	0	0	0	0	0	0	1	1	0	0	0	0	0	0	0	0	0	0	0	0	1	1	.	0	0	0	0	0	0	0	0
2045	9	Bacteria(100)	Firmicutes(100)	Bacilli(100)	Lactobacillales(100)	Lactobacillaceae(89)	Lactobacillus(89)	Otu2045	x	0	7.5643	0	.	0	0	0	0	0	0	0	0	0	0	0	1	1	0	0	0	0	0	0	0	0	0	0	0	0	1	1	.	0	0	0	0	0	0	0	0
2094	9	Bacteria(100)	Firmicutes(100)	Bacilli(100)	Lactobacillales(100)	unclassified(78)	unclassified(78)	Otu2094	x	0	0	0	.	0	0	0	0	0	0	0	0	0	0	0	1	1	0	0	0	0	0	0	0	0	0	0	0	0	1	1	.	0	0	0	0	0	0	0	0
2182	9	Bacteria(100)	Proteobacteria(100)	Gammaproteobacteria(100)	Pasteurellales(100)	Pasteurellaceae(100)	Haemophilus(78)	Otu2182	x	0	0	0	.	0	0	0	0	0	0	0	0	0	0	0	1	1	0	0	0	0	0	0	0	0	0	0	0	0	1	1	.	0	0	0	0	0	0	0	0
2563	9	Bacteria(100)	Proteobacteria(100)	Betaproteobacteria(100)	Burkholderiales(100)	Oxalobacteraceae(100)	Naxibacter(100)	Otu2563	x	0	0	0	.	0	0	0	0	0	0	0	0	0	0	0	1	1	0	0	0	0	9.80392	0	0	0	0	0	0	0	1	1	.	0	0	0	0	0	0	0	0
202	8	Bacteria(100)	Actinobacteria(100)	Actinobacteria(100)	Actinomycetales(100)	Actinomycetaceae(100)	Actinomyces(100)	Otu0202	x	0	0	0	.	0	0	0	8.58369	0	0	0	0	0	0	0	1	1	0	0	0	0	0	0	0	0	0	0	0	0	1	1	.	10.5708	0	0	0	0	0	0	0
319	8	Bacteria(100)	Firmicutes(100)	Bacilli(100)	Lactobacillales(100)	Streptococcaceae(100)	Streptococcus(100)	Otu0319	x	0	0	0	.	0	0	0	0	0	0	0	0	0	0	0	1	1	0	0	9.08265	0	9.80392	0	0	0	0	0	0	0	1	1	.	0	0	0	0	0	0	0	0
346	8	Bacteria(100)	Fusobacteria(100)	Fusobacteria(100)	Fusobacteriales(100)	Leptotrichiaceae(100)	Leptotrichia(100)	Otu0346	x	0	0	0	.	0	0	0	0	0	0	0	0	0	0	0	1	1	0	0	0	0	0	0	0	9.63391	0	0	0	0	1	1	.	0	0	0	0	0	0	0	11.7786
409	8	Bacteria(100)	Firmicutes(100)	Bacilli(100)	Lactobacillales(100)	Streptococcaceae(100)	Streptococcus(100)	Otu0409	x	0	0	0	.	0	0	0	0	0	0	0	0	0	0	0	1	1	0	0	0	0	0	0	0	0	0	0	0	0	1	1	.	0	0	0	0	0	0	0	0
438	8	Bacteria(100)	Firmicutes(100)	Clostridia(100)	Clostridiales(100)	Lachnospiraceae(100)	Oribacterium(100)	Otu0438	x	0	0	0	.	0	0	0	0	0	0	0	0	0	0	0	1	1	0	0	0	0	0	0	0	0	0	0	0	0	1	1	.	0	0	0	0	0	0	0	0
516	8	Bacteria(100)	Bacteroidetes(100)	Bacteroidia(100)	Bacteroidales(100)	unclassified(100)	unclassified(100)	Otu0516	x	0	0	0	.	0	0	0	0	0	0	0	0	0	0	0	1	1	0	0	0	0	0	0	0	0	0	0	0	0	1	1	.	0	0	0	0	0	0	0	0
571	8	Bacteria(100)	Actinobacteria(100)	Actinobacteria(100)	Actinomycetales(100)	Micrococcaceae(100)	Rothia(100)	Otu0571	x	0	0	0	.	0	0	0	0	0	0	0	0	0	0	0	1	1	0	0	0	0	0	0	0	0	0	0	0	0	1	1	.	0	0	0	0	0	0	0	0
574	8	Bacteria(100)	Firmicutes(100)	Clostridia(100)	Clostridiales(100)	Eubacteriaceae(100)	Eubacterium(100)	Otu0574	x	0	0	0	.	0	0	0	0	0	0	0	0	0	0	0	1	1	0	0	0	0	0	0	0	0	0	0	0	0	1	1	.	0	0	0	0	0	0	0	0
585	8	Bacteria(100)	Actinobacteria(100)	Actinobacteria(100)	Actinomycetales(100)	Actinomycetaceae(100)	Actinomyces(100)	Otu0585	x	0	0	0	.	0	0	0	0	0	0	0	0	0	0	0	1	1	0	0	0	0	0	0	0	0	0	0	0	0	1	1	.	0	0	0	0	0	0	0	0
644	8	Bacteria(100)	Firmicutes(100)	Clostridia(100)	Clostridiales(100)	Lachnospiraceae(100)	Shuttleworthia(100)	Otu0644	x	0	0	0	.	0	0	0	0	0	0	0	0	0	0	0	1	1	0	0	0	0	0	0	0	0	0	0	0	0	1	1	.	0	0	0	0	0	0	0	0
660	8	Bacteria(100)	Bacteroidetes(100)	Flavobacteria(100)	Flavobacteriales(100)	Flavobacteriaceae(100)	Capnocytophaga(100)	Otu0660	x	0	0	0	.	0	0	0	0	0	0	0	0	0	0	0	1	1	0	0	0	0	0	0	0	0	0	0	0	0	1	1	.	0	0	0	0	0	0	0	0
713	8	Bacteria(100)	Firmicutes(100)	Clostridia(100)	Clostridiales(100)	Lachnospiraceae(100)	unclassified(100)	Otu0713	x	0	0	0	.	0	0	0	0	0	0	0	0	0	0	0	1	1	0	0	0	0	0	0	0	0	0	0	0	0	1	1	.	0	0	0	0	0	0	0	0
726	8	Bacteria(100)	Proteobacteria(100)	Betaproteobacteria(100)	Neisseriales(100)	Neisseriaceae(100)	unclassified(100)	Otu0726	x	0	0	0	.	0	0	0	0	0	0	0	0	0	0	0	1	1	0	0	0	0	0	0	0	0	0	0	0	0	1	1	.	0	0	0	0	0	0	0	0
732	8	Bacteria(100)	Firmicutes(100)	Clostridia(100)	Clostridiales(100)	Lachnospiraceae(100)	unclassified(100)	Otu0732	x	0	0	0	.	0	0	0	0	0	0	0	0	0	8.51789	0	1	1	0	0	0	0	0	0	0	0	0	0	0	0	1	1	.	0	0	0	0	0	0	0	0
734	8	Bacteria(100)	Firmicutes(100)	Clostridia(100)	Clostridiales(100)	Lachnospiraceae(100)	Catonella(100)	Otu0734	x	0	0	0	.	0	0	0	0	0	0	0	0	0	0	0	1	1	0	0	0	0	0	0	0	0	0	0	0	0	1	1	.	0	0	0	0	0	0	0	11.7786
751	8	Bacteria(100)	Proteobacteria(100)	Betaproteobacteria(100)	Burkholderiales(100)	Oxalobacteraceae(100)	Massilia(63)	Otu0751	x	0	0	0	.	0	0	0	0	0	0	0	0	0	0	0	1	1	0	0	0	17.9533	19.6078	0	0	0	0	0	0	0	1	1	.	0	0	0	0	0	0	0	0
753	8	Bacteria(100)	Firmicutes(100)	Negativicutes(100)	Selenomonadales(100)	Veillonellaceae(100)	Selenomonas(100)	Otu0753	x	0	0	0	.	0	0	0	0	9.22509	0	0	0	0	0	0	1	1	0	0	0	0	0	0	0	0	0	0	0	0	1	1	.	0	0	0	0	0	0	0	0
775	8	Bacteria(100)	Firmicutes(100)	Clostridia(100)	Clostridiales(100)	Clostridiales_Incertae_Sedis_XI(100)	Parvimonas(100)	Otu0775	x	0	0	0	.	0	0	0	0	0	0	0	0	0	0	0	1	1	0	0	0	0	0	0	0	0	0	0	0	0	1	1	.	0	0	0	0	0	0	0	0
795	8	Bacteria(100)	Firmicutes(100)	Bacilli(100)	Lactobacillales(100)	Streptococcaceae(100)	Streptococcus(100)	Otu0795	x	0	0	0	.	0	0	0	0	0	0	0	0	0	0	0	1	1	0	0	0	0	0	0	0	0	0	0	0	0	1	1	.	0	0	0	0	0	0	0	0
828	8	Bacteria(100)	Proteobacteria(100)	Alphaproteobacteria(100)	Sphingomonadales(100)	Sphingomonadaceae(100)	Sphingomonas(100)	Otu0828	x	0	0	0	.	0	0	0	0	0	0	0	0	0	0	0	1	1	0	0	0	0	0	0	0	0	0	0	0	0	1	1	.	0	0	0	0	0	0	0	0
851	8	Bacteria(100)	Actinobacteria(100)	Actinobacteria(100)	Actinomycetales(100)	Micrococcaceae(100)	Kocuria(100)	Otu0851	x	0	0	0	.	0	0	0	0	0	0	0	0	0	0	0	1	1	0	0	0	0	0	0	0	0	0	0	0	0	1	1	.	0	0	0	0	0	0	0	0
855	8	Bacteria(100)	Proteobacteria(100)	Gammaproteobacteria(100)	Enterobacteriales(100)	Enterobacteriaceae(100)	unclassified	Otu0855	x	0	0	0	.	0	0	0	0	0	0	0	0	0	0	0	1	1	0	0	0	0	0	0	0	0	0	0	0	0	1	1	.	0	0	0	0	0	0	0	0
856	8	Bacteria(100)	Bacteroidetes(100)	Bacteroidia(100)	Bacteroidales(100)	Bacteroidaceae(100)	Bacteroides(100)	Otu0856	x	0	0	0	.	0	0	0	0	0	0	0	0	0	0	0	1	1	0	0	0	0	0	0	0	0	0	0	0	0	1	1	.	0	0	0	0	0	0	0	0
919	8	Bacteria(100)	Proteobacteria(100)	Betaproteobacteria(100)	Neisseriales(100)	Neisseriaceae(100)	unclassified	Otu0919	x	0	0	0	.	0	0	0	0	0	0	0	0	0	0	0	1	1	0	0	0	0	0	0	0	0	0	0	0	0	1	1	.	0	0	0	0	0	0	0	0
920	8	Bacteria(100)	Bacteroidetes(100)	Flavobacteria(100)	Flavobacteriales(100)	Flavobacteriaceae(100)	Cloacibacterium(100)	Otu0920	x	0	0	0	.	0	0	0	0	0	0	0	0	0	0	0	1	1	0	0	0	0	0	0	0	0	0	0	0	0	1	1	.	0	0	0	0	0	0	0	0
965	8	Bacteria(100)	Actinobacteria(100)	Actinobacteria(100)	Actinomycetales(100)	Corynebacteriaceae(100)	Corynebacterium(100)	Otu0965	x	0	0	0	.	0	0	0	0	0	0	0	0	0	0	0	1	1	0	0	0	0	0	0	0	0	0	0	17.1821	0	1	1	.	0	0	0	0	0	0	0	0
1097	8	Bacteria(100)	Actinobacteria(100)	Actinobacteria(100)	Actinomycetales(100)	unclassified(100)	unclassified(100)	Otu1097	x	0	0	0	.	0	0	0	0	0	0	0	0	0	0	0	1	1	0	0	0	0	0	0	0	0	0	0	0	0	1	1	.	0	0	11.6279	8.80282	6.43501	0	0	11.7786
1175	8	Bacteria(100)	Firmicutes(100)	Clostridia(100)	Clostridiales(100)	Clostridiales_Incertae_Sedis_XI(100)	Anaerococcus(100)	Otu1175	x	0	0	0	.	0	0	0	0	0	0	0	0	0	8.51789	0	1	1	0	0	0	0	0	0	0	0	0	19.6657	0	0	1	1	.	0	0	0	0	0	0	0	11.7786
1247	8	Bacteria(100)	Firmicutes(100)	Clostridia(100)	Clostridiales(100)	Lachnospiraceae(100)	Shuttleworthia(100)	Otu1247	x	0	0	0	.	0	0	0	0	0	0	0	0	0	0	0	1	1	0	0	0	0	0	0	0	0	0	0	0	0	1	1	.	0	0	11.6279	0	0	0	0	0
1257	8	Bacteria(100)	Firmicutes(100)	Negativicutes(100)	Selenomonadales(100)	Veillonellaceae(100)	Veillonella(100)	Otu1257	x	0	0	0	.	0	0	0	0	0	0	0	0	0	0	0	1	1	0	0	0	0	0	0	0	0	0	0	0	0	1	1	.	0	0	0	0	0	0	0	0
1261	8	Bacteria(100)	SR1(100)	SR1_class_incertae_sedis(100)	SR1_order_incertae_sedis(100)	SR1_family_incertae_sedis(100)	SR1_genus_incertae_sedis(100)	Otu1261	x	0	0	0	.	0	0	0	0	0	0	0	0	0	0	0	1	1	0	0	0	0	0	0	0	0	0	0	0	0	1	1	.	0	0	0	0	0	0	0	0
1453	8	Bacteria(100)	Firmicutes(100)	Bacilli(100)	Lactobacillales(100)	Streptococcaceae(100)	Streptococcus(100)	Otu1453	x	0	0	0	.	0	0	0	0	0	0	0	0	0	0	0	1	1	0	0	0	0	0	0	0	0	0	0	0	0	1	1	.	0	0	0	0	0	0	0	0
1747	8	Bacteria(100)	Actinobacteria(100)	Actinobacteria(100)	Actinomycetales(100)	Micrococcaceae(100)	Arthrobacter(100)	Otu1747	x	0	0	0	.	0	0	0	0	0	0	0	0	0	0	0	1	1	0	0	0	0	0	0	0	0	0	0	0	0	1	1	.	0	0	0	0	0	0	0	0
2005	8	Bacteria(100)	Firmicutes(100)	Bacilli(100)	Lactobacillales(100)	Lactobacillaceae(100)	Lactobacillus(100)	Otu2005	x	0	0	0	.	0	0	0	0	0	0	0	0	0	0	0	1	1	0	0	0	0	0	0	0	0	0	0	0	0	1	1	.	0	0	0	0	0	0	0	0
2053	8	Bacteria(100)	Firmicutes(100)	Clostridia(100)	Clostridiales(100)	Clostridiales_Incertae_Sedis_XI(100)	Peptoniphilus(100)	Otu2053	x	0	0	0	.	0	0	0	0	0	0	0	0	0	0	0	1	1	0	0	0	0	0	0	0	0	0	0	0	0	1	1	.	0	0	0	0	0	0	0	0
2080	8	Bacteria(100)	Proteobacteria(100)	Betaproteobacteria(100)	Burkholderiales(100)	Burkholderiales_incertae_sedis(100)	Aquabacterium(100)	Otu2080	x	0	0	0	.	0	0	0	0	0	0	0	0	0	0	0	1	1	0	0	0	0	0	0	0	0	0	0	0	0	1	1	.	0	0	0	0	0	0	0	0
2727	8	Bacteria(100)	Proteobacteria(100)	Betaproteobacteria(100)	Burkholderiales(100)	Oxalobacteraceae(100)	Oxalicibacterium(100)	Otu2727	x	0	0	0	.	0	0	0	0	0	0	0	0	0	0	0	1	1	0	0	0	0	0	0	0	0	0	0	0	0	1	1	.	0	0	0	0	0	0	0	0
2729	8	Bacteria(100)	Actinobacteria(100)	Actinobacteria(100)	Actinomycetales(100)	Geodermatophilaceae(100)	Blastococcus(100)	Otu2729	x	0	0	0	.	0	0	0	0	0	0	0	0	0	0	0	1	1	0	0	0	0	0	0	0	0	0	0	0	0	1	1	.	0	0	0	0	0	0	0	0
169	7	Bacteria(100)	Firmicutes(100)	Bacilli(100)	Lactobacillales(100)	Streptococcaceae(100)	Streptococcus(100)	Otu0169	x	0	0	0	.	0	0	0	0	0	0	0	0	0	0	0	1	1	0	0	0	0	0	0	0	0	0	0	0	0	1	1	.	21.1416	0	0	0	0	0	0	0
207	7	Bacteria(100)	Proteobacteria(100)	Betaproteobacteria(100)	Neisseriales(100)	Neisseriaceae(100)	Neisseria(100)	Otu0207	x	0	0	0	.	0	0	0	0	0	0	0	0	0	0	0	1	1	0	0	0	0	0	0	0	9.63391	0	0	0	0	1	1	.	10.5708	0	0	0	0	0	0	0
215	7	Bacteria(100)	Bacteroidetes(100)	Flavobacteria(100)	Flavobacteriales(100)	Flavobacteriaceae(100)	Capnocytophaga(100)	Otu0215	x	0	0	0	.	0	0	0	0	0	0	0	0	0	0	0	1	1	0	0	0	0	0	0	0	0	0	0	0	0	1	1	.	10.5708	0	0	0	0	0	0	0
223	7	Bacteria(100)	Fusobacteria(100)	Fusobacteria(100)	Fusobacteriales(100)	Fusobacteriaceae(100)	Fusobacterium(100)	Otu0223	x	0	0	0	.	0	0	0	0	0	0	0	0	0	0	0	1	1	0	0	0	0	0	0	0	0	0	0	0	0	1	1	.	10.5708	0	0	0	0	0	0	0
303	7	Bacteria(100)	Bacteroidetes(100)	Bacteroidia(100)	Bacteroidales(100)	Prevotellaceae(100)	Prevotella(100)	Otu0303	x	0	0	0	.	0	0	0	0	0	0	0	0	0	0	0	1	1	0	0	0	0	0	0	0	0	0	0	0	0	1	1	.	0	0	0	0	0	0	0	0
308	7	Bacteria(100)	Firmicutes(100)	Bacilli(100)	Lactobacillales(100)	Streptococcaceae(86)	Streptococcus(86)	Otu0308	x	0	0	0	.	0	0	0	0	0	0	0	0	0	0	0	1	1	0	0	0	0	0	0	0	0	6.73854	0	0	0	1	1	.	0	0	0	0	0	0	0	0
344	7	Bacteria(100)	Firmicutes(100)	Negativicutes(100)	Selenomonadales(100)	Veillonellaceae(100)	Selenomonas(86)	Otu0344	x	0	0	0	.	0	0	0	0	0	0	0	0	0	0	0	1	1	0	0	0	0	0	0	0	0	0	0	0	0	1	1	.	0	0	0	0	0	0	0	0
375	7	Bacteria(100)	Spirochaetes(100)	Spirochaetes(100)	Spirochaetales(100)	Spirochaetaceae(100)	Treponema(100)	Otu0375	x	0	0	0	.	0	0	0	0	0	0	0	0	0	0	0	1	1	0	0	0	0	0	0	0	0	0	0	0	0	1	1	.	0	0	0	0	0	0	0	0
387	7	Bacteria(100)	Firmicutes(100)	Bacilli(100)	Lactobacillales(100)	Streptococcaceae(100)	Streptococcus(100)	Otu0387	x	0	0	0	.	0	0	0	0	0	0	0	0	0	0	0	1	1	0	0	0	0	0	0	0	0	0	0	0	0	1	1	.	0	0	0	0	6.43501	0	0	0
482	7	Bacteria(100)	Firmicutes(100)	Clostridia(100)	Clostridiales(100)	Lachnospiraceae(100)	unclassified(100)	Otu0482	x	0	0	0	.	0	0	0	0	0	0	0	0	0	0	0	1	1	0	0	0	0	0	0	0	0	0	0	0	0	1	1	.	0	0	0	17.6056	0	0	0	0
498	7	Bacteria(100)	Bacteroidetes(100)	Flavobacteria(100)	Flavobacteriales(100)	Flavobacteriaceae(100)	unclassified(100)	Otu0498	x	0	0	0	.	0	0	0	0	0	0	0	0	0	0	0	1	1	0	0	0	0	0	0	0	0	0	0	0	0	1	1	.	0	0	0	0	0	0	0	23.5571
506	7	Bacteria(100)	Actinobacteria(100)	Actinobacteria(100)	Actinomycetales(100)	Actinomycetaceae(100)	Actinomyces(100)	Otu0506	x	0	0	0	.	0	0	0	0	0	0	0	0	0	0	0	1	1	0	0	0	0	0	0	0	0	0	0	0	0	1	1	.	0	0	0	0	0	0	0	0
515	7	Bacteria(100)	Proteobacteria(100)	Betaproteobacteria(100)	Neisseriales(100)	Neisseriaceae(100)	Neisseria(100)	Otu0515	x	0	0	0	.	0	0	0	0	0	0	0	0	0	0	0	1	1	0	0	0	0	9.80392	0	0	0	0	0	0	0	1	1	.	0	0	0	0	0	0	0	0
553	7	Bacteria(100)	Fusobacteria(100)	Fusobacteria(100)	Fusobacteriales(100)	Fusobacteriaceae(100)	Fusobacterium(100)	Otu0553	x	0	0	0	.	0	0	0	0	0	0	0	0	0	0	0	1	1	0	0	0	0	0	0	0	0	0	0	0	0	1	1	.	0	0	0	8.80282	0	0	0	0
588	7	Bacteria(100)	Spirochaetes(100)	Spirochaetes(100)	Spirochaetales(100)	Spirochaetaceae(100)	Treponema(100)	Otu0588	x	0	0	0	.	0	0	0	0	0	0	0	0	0	0	0	1	1	0	0	0	0	0	0	0	0	0	0	0	0	1	1	.	0	0	0	0	0	0	0	0
595	7	Bacteria(100)	Firmicutes(100)	unclassified(86)	unclassified(86)	unclassified(86)	unclassified(86)	Otu0595	x	0	0	0	.	0	0	0	0	0	0	0	0	0	0	0	1	1	0	0	0	0	0	0	0	0	0	0	0	0	1	1	.	0	0	0	0	0	0	0	0
616	7	Bacteria(100)	Actinobacteria(100)	Actinobacteria(100)	Actinomycetales(100)	Micrococcaceae(100)	Rothia(100)	Otu0616	x	0	0	0	.	0	0	0	0	0	0	0	0	0	0	0	1	1	0	0	0	0	0	0	0	0	0	0	0	0	1	1	.	0	0	0	0	0	0	0	0
624	7	Bacteria(100)	Cyanobacteria_Chloroplast(100)	Chloroplast(100)	Chloroplast_order_incertae_sedis(100)	Chloroplast(100)	Streptophyta(100)	Otu0624	x	0	0	0	.	0	0	0	0	0	0	0	0	0	0	0	1	1	0	0	0	0	0	0	0	0	0	0	0	0	1	1	.	0	0	0	0	0	0	0	0
645	7	Bacteria(100)	Proteobacteria(100)	Gammaproteobacteria(100)	Pseudomonadales(100)	Moraxellaceae(100)	Psychrobacter(100)	Otu0645	x	0	0	0	.	0	0	0	0	0	0	0	0	0	0	0	1	1	0	0	0	0	0	0	0	0	0	0	0	0	1	1	.	0	0	0	0	0	0	0	0
729	7	Bacteria(100)	Fusobacteria(100)	Fusobacteria(100)	Fusobacteriales(100)	Fusobacteriaceae(100)	Fusobacterium(100)	Otu0729	x	0	0	0	.	0	0	0	0	0	0	0	0	0	0	0	1	1	0	0	0	0	0	0	0	0	0	0	0	0	1	1	.	0	0	0	0	0	0	0	0
749	7	Bacteria(100)	Bacteroidetes(100)	Bacteroidia(100)	Bacteroidales(100)	unclassified(100)	unclassified(100)	Otu0749	x	0	0	0	.	0	0	0	0	0	0	0	0	0	0	0	1	1	0	0	0	0	0	0	0	0	0	0	0	0	1	1	.	0	0	0	0	0	0	0	0
799	7	Bacteria(100)	Bacteroidetes(100)	Flavobacteria(100)	Flavobacteriales(100)	Flavobacteriaceae(100)	Capnocytophaga(100)	Otu0799	x	0	0	0	.	0	0	0	0	0	0	0	0	0	0	0	1	1	0	0	0	0	0	0	0	0	0	0	0	0	1	1	.	0	0	0	0	0	0	0	0
815	7	Bacteria(100)	Bacteroidetes(100)	Bacteroidia(100)	Bacteroidales(100)	Prevotellaceae(100)	Prevotella(100)	Otu0815	x	0	0	0	.	0	0	0	0	0	0	0	0	0	0	0	1	1	0	0	0	0	0	0	0	0	0	0	0	0	1	1	.	0	0	0	0	0	0	0	0
817	7	Bacteria(100)	Actinobacteria(100)	Actinobacteria(100)	Actinomycetales(100)	Actinomycetaceae(72)	Actinomyces(72)	Otu0817	x	0	0	0	.	0	0	0	0	0	0	0	0	0	0	0	1	1	0	14.771	0	0	0	0	0	0	0	9.83284	0	0	1	1	.	0	0	0	0	0	0	0	0
825	7	Bacteria(100)	Firmicutes(100)	Bacilli(100)	Lactobacillales(100)	Streptococcaceae(100)	Streptococcus(100)	Otu0825	x	0	0	0	.	0	0	0	0	0	0	0	0	0	0	0	1	1	0	0	0	17.9533	0	0	0	0	0	0	0	0	1	1	.	0	0	0	0	0	0	0	0
873	7	Bacteria(100)	Actinobacteria(100)	Actinobacteria(100)	Actinomycetales(100)	Micrococcaceae(100)	Rothia(100)	Otu0873	x	0	0	0	.	0	0	0	0	0	0	0	0	0	0	0	1	1	0	0	0	0	0	0	0	0	0	0	0	0	1	1	.	0	0	0	0	0	0	0	0
897	7	Bacteria(100)	Firmicutes(100)	Clostridia(100)	Clostridiales(100)	Peptostreptococcaceae(100)	Peptostreptococcus(100)	Otu0897	x	0	0	0	.	0	0	0	0	0	0	0	0	0	0	0	1	1	0	0	0	0	9.80392	0	0	0	6.73854	0	0	0	1	1	.	0	0	0	0	0	0	0	0
939	7	Bacteria(100)	Proteobacteria(100)	Betaproteobacteria(100)	Neisseriales(100)	Neisseriaceae(100)	Neisseria(100)	Otu0939	x	0	0	0	.	0	0	0	0	0	0	0	0	0	0	0	1	1	0	0	0	0	0	0	0	0	0	0	0	0	1	1	.	0	0	0	0	0	0	0	0
970	7	Bacteria(100)	Bacteroidetes(100)	Bacteroidia(100)	Bacteroidales(100)	Prevotellaceae(100)	Prevotella(100)	Otu0970	x	0	0	0	.	0	0	0	0	0	0	0	0	0	0	0	1	1	0	0	0	0	0	0	0	0	0	0	0	0	1	1	.	0	0	0	0	0	0	0	0
978	7	Bacteria(100)	Bacteroidetes(100)	unclassified(100)	unclassified(100)	unclassified(100)	unclassified(100)	Otu0978	x	0	0	0	.	0	0	0	0	0	0	0	0	0	0	0	1	1	0	0	0	0	0	0	0	0	0	0	0	0	1	1	.	0	0	0	0	0	0	0	0
992	7	Bacteria(100)	Firmicutes(100)	Bacilli(100)	Bacillales(100)	Staphylococcaceae(100)	Staphylococcus(100)	Otu0992	x	0	0	0	.	0	0	0	0	0	0	0	0	0	0	0	1	1	0	0	0	0	0	0	0	0	0	0	0	0	1	1	.	0	0	0	0	0	0	0	0
1091	7	Bacteria(100)	Actinobacteria(100)	Actinobacteria(100)	Actinomycetales(100)	Actinomycetaceae(100)	Actinomyces(100)	Otu1091	x	0	0	0	.	0	0	0	0	0	0	0	0	0	0	0	1	1	0	0	0	0	0	0	0	0	0	0	0	0	1	1	.	0	0	0	0	0	0	0	0
1099	7	Bacteria(100)	Proteobacteria(100)	Gammaproteobacteria(100)	Pasteurellales(100)	Pasteurellaceae(100)	unclassified(86)	Otu1099	x	0	0	0	.	0	0	0	0	0	0	0	0	0	0	0	1	1	0	0	0	0	0	0	0	0	0	0	0	0	1	1	.	0	0	0	0	0	0	0	0
1173	7	Bacteria(100)	Actinobacteria(100)	Actinobacteria(100)	Actinomycetales(100)	Micrococcaceae(100)	Rothia(100)	Otu1173	x	0	0	0	.	0	0	0	0	0	0	0	0	0	0	0	1	1	0	0	0	0	0	0	0	0	0	0	0	0	1	1	.	0	0	0	0	0	0	0	23.5571
1221	7	Bacteria(100)	unclassified(86)	unclassified(86)	unclassified(86)	unclassified(86)	unclassified(86)	Otu1221	x	0	0	0	.	0	0	0	0	0	0	0	0	0	0	0	1	1	0	0	0	0	0	0	0	0	0	0	0	0	1	1	.	0	0	0	0	0	0	0	0
1393	7	Bacteria(100)	Firmicutes(100)	Bacilli(100)	Bacillales(100)	Bacillales_Incertae_Sedis_XI(100)	Gemella(100)	Otu1393	x	0	0	0	.	0	0	0	0	0	0	0	0	0	0	0	1	1	0	0	0	0	0	10.0908	0	0	0	0	0	0	1	1	.	0	0	0	0	0	0	0	0
1528	7	Bacteria(100)	Proteobacteria(100)	Gammaproteobacteria(100)	Pasteurellales(100)	Pasteurellaceae(100)	unclassified(100)	Otu1528	x	0	0	0	.	0	0	0	0	0	0	0	0	0	8.51789	0	1	1	0	0	0	0	0	0	0	0	0	0	0	0	1	1	.	0	0	0	0	0	0	0	0
1535	7	Bacteria(100)	Actinobacteria(100)	Actinobacteria(100)	Actinomycetales(100)	Micrococcaceae(100)	Rothia(100)	Otu1535	x	0	0	0	.	0	0	0	0	0	0	0	0	0	0	0	1	1	0	0	0	0	0	0	0	0	0	0	0	0	1	1	.	0	0	0	0	0	0	0	0
1583	7	Bacteria(100)	Proteobacteria(100)	Betaproteobacteria(100)	Neisseriales(100)	Neisseriaceae(100)	unclassified(72)	Otu1583	x	0	0	0	.	0	0	0	0	0	0	0	0	0	0	0	1	1	0	0	0	0	0	0	0	0	0	0	0	0	1	1	.	0	0	0	0	0	0	0	0
1644	7	Bacteria(100)	Actinobacteria(100)	Actinobacteria(100)	Actinomycetales(100)	Corynebacteriaceae(100)	Corynebacterium(100)	Otu1644	x	0	0	0	.	0	0	0	0	0	0	0	0	0	0	0	1	1	0	0	0	0	0	0	0	0	0	0	0	0	1	1	.	0	0	0	0	0	0	0	0
1693	7	Bacteria(100)	Firmicutes(100)	Bacilli(100)	Lactobacillales(100)	Streptococcaceae(100)	Streptococcus(100)	Otu1693	x	0	0	0	.	0	0	0	0	0	0	0	0	0	0	0	1	1	0	0	0	0	0	0	0	0	0	0	0	0	1	1	.	0	0	0	0	0	0	0	0
1759	7	Bacteria(100)	Bacteroidetes(100)	Flavobacteria(100)	Flavobacteriales(100)	Flavobacteriaceae(100)	Flavobacterium(100)	Otu1759	x	0	0	0	.	0	0	0	0	0	0	0	0	0	0	0	1	1	0	0	0	0	0	0	0	0	0	0	0	0	1	1	.	0	0	0	0	0	0	0	0
1761	7	Bacteria(100)	Proteobacteria(100)	Gammaproteobacteria(100)	Pseudomonadales(100)	Moraxellaceae(100)	Acinetobacter(100)	Otu1761	x	0	0	0	.	0	0	0	0	0	0	0	0	0	0	0	1	1	0	0	0	0	0	0	0	0	0	0	0	0	1	1	.	0	0	0	0	0	0	0	0
1773	7	Bacteria(100)	Proteobacteria(100)	Gammaproteobacteria(100)	Enterobacteriales(100)	Enterobacteriaceae(100)	Serratia(100)	Otu1773	x	0	0	0	.	0	0	0	0	0	0	0	0	0	0	0	1	1	0	0	0	0	0	0	0	0	0	0	0	0	1	1	.	0	0	0	0	0	0	0	0
1937	7	Bacteria(100)	Firmicutes(100)	Bacilli(100)	Lactobacillales(100)	Streptococcaceae(100)	Streptococcus(100)	Otu1937	x	0	0	0	.	0	0	0	25.7511	0	0	0	0	0	0	0	1	1	0	0	0	0	0	0	0	0	0	0	0	0	1	1	.	0	0	0	0	0	0	0	0
1961	7	Bacteria(100)	Firmicutes(100)	Bacilli(100)	Lactobacillales(100)	Streptococcaceae(100)	Streptococcus(100)	Otu1961	x	0	0	0	.	0	0	0	0	0	0	0	0	0	0	0	1	1	0	0	9.08265	0	0	0	0	0	0	0	0	0	1	1	.	0	0	0	0	0	0	0	0
1987	7	Bacteria(100)	Firmicutes(100)	Bacilli(100)	Lactobacillales(100)	Streptococcaceae(100)	Streptococcus(100)	Otu1987	x	0	0	0	.	0	0	0	0	0	0	0	0	0	0	0	1	1	0	0	0	0	0	0	0	0	0	0	0	0	1	1	.	0	0	0	0	0	0	0	0
2069	7	Bacteria(100)	Actinobacteria(100)	Actinobacteria(100)	Actinomycetales(100)	Nocardiaceae(100)	Rhodococcus(100)	Otu2069	x	0	0	0	.	0	0	0	0	0	0	0	0	0	0	0	1	1	0	0	0	0	0	0	0	0	0	0	0	0	1	1	.	0	0	0	0	0	0	0	0
2248	7	Bacteria(100)	Actinobacteria(100)	Actinobacteria(100)	Actinomycetales(100)	Micrococcaceae(100)	Rothia(100)	Otu2248	x	0	0	0	.	0	0	0	0	0	0	0	0	0	0	0	1	1	0	0	0	0	0	0	7.72798	9.63391	0	0	0	0	1	1	.	0	0	0	0	0	0	0	0
2309	7	Bacteria(100)	Firmicutes(100)	Clostridia(100)	Clostridiales(100)	Lachnospiraceae(100)	Lachnospiracea_incertae_sedis(100)	Otu2309	x	0	0	0	.	0	0	0	0	0	0	0	0	0	0	0	1	1	0	0	0	0	0	0	0	0	0	0	0	0	1	1	.	0	0	0	0	0	0	0	0
2312	7	Bacteria(100)	Firmicutes(100)	Clostridia(100)	Clostridiales(100)	Clostridiaceae_1(100)	Clostridium_sensu_stricto(100)	Otu2312	x	0	0	0	.	0	0	0	0	0	0	0	0	0	0	0	1	1	0	0	0	0	0	0	0	0	0	0	0	0	1	1	.	0	0	0	0	0	0	0	0
2313	7	Bacteria(100)	Firmicutes(100)	Bacilli(100)	Lactobacillales(100)	Streptococcaceae(100)	Streptococcus(100)	Otu2313	x	0	0	0	.	0	0	0	0	0	0	0	0	0	0	0	1	1	0	0	0	0	0	10.0908	0	0	0	0	0	0	1	1	.	0	0	0	0	0	0	0	0
2387	7	Bacteria(100)	Proteobacteria(100)	Betaproteobacteria(100)	Neisseriales(100)	Neisseriaceae(100)	Neisseria(100)	Otu2387	x	0	0	0	.	0	0	0	0	0	0	0	0	0	0	0	1	1	0	0	0	0	0	0	7.72798	0	0	0	0	0	1	1	.	0	0	0	0	0	0	0	0
2444	7	Bacteria(100)	Actinobacteria(100)	Actinobacteria(100)	Actinomycetales(100)	Actinomycetaceae(100)	Actinomyces(100)	Otu2444	x	0	0	0	.	0	0	0	0	0	0	0	0	0	0	0	1	1	0	0	0	0	9.80392	0	0	0	0	0	0	8.07754	1	1	.	0	0	0	0	0	0	0	0
2702	7	Bacteria(100)	Firmicutes(72)	unclassified	unclassified	unclassified	unclassified	Otu2702	x	0	0	0	.	0	0	0	0	0	0	0	0	0	0	0	1	1	0	0	0	0	0	0	0	0	0	0	0	0	1	1	.	0	0	0	0	0	0	0	0
225	6	Bacteria(100)	Proteobacteria(100)	Gammaproteobacteria(100)	Pasteurellales(84)	Pasteurellaceae(84)	unclassified(84)	Otu0225	x	0	0	0	.	0	0	0	0	0	0	0	0	0	0	0	1	1	0	0	9.08265	0	0	0	0	0	0	0	17.1821	0	1	1	.	10.5708	0	0	0	0	0	0	0
275	6	Bacteria(100)	Firmicutes(100)	Bacilli(100)	Lactobacillales(100)	Streptococcaceae(100)	Streptococcus(100)	Otu0275	x	0	0	0	.	0	0	0	0	0	0	0	0	0	0	0	1	1	0	0	0	0	0	10.0908	0	0	0	0	0	0	1	1	.	0	0	0	0	0	0	15.949	0
329	6	Bacteria(100)	Firmicutes(100)	Bacilli(100)	Lactobacillales(100)	Streptococcaceae(100)	Streptococcus(100)	Otu0329	x	0	0	0	.	0	0	0	0	0	0	0	0	0	0	7.95545	1	1	0	0	0	0	0	0	0	0	0	0	0	0	1	1	.	0	0	0	0	0	0	0	0
398	6	Bacteria(100)	Firmicutes(100)	Negativicutes(100)	Selenomonadales(100)	Veillonellaceae(100)	Centipeda(100)	Otu0398	x	0	0	0	.	0	0	0	0	0	0	0	0	0	0	0	1	1	0	0	0	0	0	0	0	0	0	0	0	0	1	1	.	0	0	0	0	0	8.83392	0	0
401	6	Bacteria(100)	TM7(100)	TM7_class_incertae_sedis(100)	TM7_order_incertae_sedis(100)	TM7_family_incertae_sedis(100)	TM7_genus_incertae_sedis(100)	Otu0401	x	0	0	0	.	0	0	0	0	0	0	0	0	0	0	0	1	1	0	0	0	0	0	0	0	0	0	0	0	0	1	1	.	0	0	0	0	0	0	0	0
446	6	Bacteria(100)	Firmicutes(100)	Clostridia(100)	Clostridiales(100)	Clostridiales_Incertae_Sedis_XI(100)	Anaerococcus(100)	Otu0446	x	0	0	0	.	0	0	0	0	0	0	0	0	0	0	0	1	1	0	0	0	0	0	0	0	0	0	0	0	0	1	1	.	0	0	0	0	0	0	0	0
477	6	Bacteria(100)	Firmicutes(100)	Erysipelotrichia(100)	Erysipelotrichales(100)	Erysipelotrichaceae(100)	Bulleidia(100)	Otu0477	x	0	0	0	.	0	0	0	0	0	0	0	0	0	0	0	1	1	0	0	0	0	0	0	0	0	0	0	0	0	1	1	.	0	0	0	0	0	0	0	0
484	6	Bacteria(100)	Actinobacteria(100)	Actinobacteria(100)	Actinomycetales(100)	Propionibacteriaceae(100)	Propionibacterium(100)	Otu0484	x	0	0	0	.	0	0	0	0	0	0	0	0	0	0	0	1	1	0	0	0	0	0	0	0	0	0	0	0	0	1	1	.	0	0	0	0	6.43501	0	0	0
527	6	Bacteria(100)	Firmicutes(100)	Bacilli(100)	Lactobacillales(100)	Streptococcaceae(100)	Streptococcus(100)	Otu0527	x	0	0	0	.	0	0	0	0	0	0	0	0	0	0	0	1	1	0	0	0	0	0	0	0	0	0	0	0	0	1	1	.	0	0	0	0	0	0	0	0
537	6	Bacteria(100)	Fusobacteria(100)	Fusobacteria(100)	Fusobacteriales(100)	Leptotrichiaceae(100)	Leptotrichia(100)	Otu0537	x	0	0	0	.	0	0	0	0	0	0	0	0	0	0	0	1	1	0	0	0	0	0	0	0	0	0	0	0	0	1	1	.	0	0	0	0	0	0	0	0
554	6	Bacteria(100)	Actinobacteria(100)	Actinobacteria(100)	Actinomycetales(100)	Micrococcaceae(100)	Rothia(100)	Otu0554	x	0	0	0	.	0	0	0	0	0	0	0	0	0	0	0	1	1	0	0	0	0	0	0	0	0	0	0	0	0	1	1	.	0	0	0	0	0	0	0	0
587	6	Bacteria(100)	Spirochaetes(100)	Spirochaetes(100)	Spirochaetales(100)	Spirochaetaceae(100)	Treponema(100)	Otu0587	x	0	0	0	.	0	0	0	0	0	0	0	0	0	0	0	1	1	0	0	0	0	0	0	0	0	0	0	0	0	1	1	.	0	0	0	0	0	0	0	0
662	6	Bacteria(100)	Actinobacteria(100)	Actinobacteria(100)	Actinomycetales(100)	Actinomycetaceae(100)	Actinomyces(100)	Otu0662	x	0	0	0	.	0	0	0	0	0	0	0	0	0	0	0	1	1	0	0	0	0	0	0	0	0	0	0	0	0	1	1	.	0	0	0	8.80282	0	0	0	0
673	6	Bacteria(100)	Firmicutes(100)	Bacilli(100)	Lactobacillales(100)	Streptococcaceae(100)	Streptococcus(100)	Otu0673	x	0	0	0	.	0	0	0	0	0	0	0	0	0	0	0	1	1	0	0	0	0	0	0	0	0	0	0	0	0	1	1	.	0	0	0	0	0	0	0	0
698	6	Bacteria(100)	Bacteroidetes(100)	Flavobacteria(100)	Flavobacteriales(100)	Flavobacteriaceae(100)	Capnocytophaga(100)	Otu0698	x	0	0	0	.	0	0	0	0	0	0	0	0	0	0	0	1	1	0	0	0	0	0	0	0	0	0	0	0	0	1	1	.	0	0	0	8.80282	6.43501	0	0	0
708	6	Bacteria(100)	Firmicutes(100)	Bacilli(100)	Lactobacillales(100)	Streptococcaceae(100)	Streptococcus(100)	Otu0708	x	0	0	0	.	0	0	0	0	0	0	0	0	0	0	0	1	1	0	0	0	0	0	0	0	0	0	0	0	0	1	1	.	0	0	0	0	0	0	0	0
710	6	Bacteria(100)	Bacteroidetes(100)	Bacteroidia(100)	Bacteroidales(100)	Prevotellaceae(100)	unclassified(84)	Otu0710	x	0	0	0	.	0	0	0	0	18.4502	0	0	0	0	0	0	1	1	0	0	0	0	0	0	0	0	0	0	0	0	1	1	.	0	0	0	0	0	0	0	0
742	6	Bacteria(100)	Firmicutes(100)	Negativicutes(100)	Selenomonadales(100)	Veillonellaceae(100)	Mitsuokella(100)	Otu0742	x	0	0	0	.	0	0	0	0	0	0	0	0	0	0	0	1	1	0	0	0	0	0	0	0	0	0	0	0	0	1	1	.	0	0	0	0	0	0	0	0
773	6	Bacteria(100)	Firmicutes(100)	Negativicutes(100)	Selenomonadales(100)	Veillonellaceae(100)	Veillonella(100)	Otu0773	x	0	0	0	.	0	0	0	0	0	0	0	0	0	0	0	1	1	0	0	0	0	0	0	0	0	0	0	0	0	1	1	.	0	0	0	0	0	0	0	0
781	6	Bacteria(100)	Bacteroidetes(100)	Bacteroidia(100)	Bacteroidales(100)	Prevotellaceae(100)	Prevotella(100)	Otu0781	x	0	0	0	.	0	0	0	0	9.22509	0	0	0	0	0	0	1	1	0	0	0	0	0	0	0	0	0	0	0	0	1	1	.	0	0	0	0	0	0	0	0
812	6	Bacteria(100)	Firmicutes(100)	Negativicutes(100)	Selenomonadales(100)	Veillonellaceae(100)	Veillonella(100)	Otu0812	x	0	0	0	.	0	0	0	0	0	0	0	0	0	0	0	1	1	0	0	0	0	0	0	0	0	0	0	0	0	1	1	.	0	0	0	0	0	0	0	0
862	6	Bacteria(100)	Actinobacteria(100)	Actinobacteria(100)	Actinomycetales(100)	Micrococcaceae(100)	Rothia(100)	Otu0862	x	0	0	0	.	0	0	0	0	0	0	0	0	0	0	0	1	1	0	0	0	0	0	0	0	0	0	0	0	0	1	1	.	0	12.0773	0	0	0	0	0	0
877	6	Bacteria(100)	Firmicutes(100)	Bacilli(100)	Lactobacillales(100)	Streptococcaceae(100)	Streptococcus(100)	Otu0877	x	0	0	0	.	0	0	0	0	0	0	0	0	0	0	0	1	1	0	0	0	0	0	0	0	0	0	0	0	0	1	1	.	0	0	0	0	0	0	0	0
879	6	Bacteria(100)	Firmicutes(100)	Bacilli(100)	Lactobacillales(100)	Streptococcaceae(100)	Streptococcus(100)	Otu0879	x	0	0	0	.	0	0	0	0	0	0	0	0	0	0	0	1	1	0	0	0	0	0	0	0	0	0	0	0	0	1	1	.	0	0	0	0	0	0	0	0
908	6	Bacteria(100)	Proteobacteria(100)	Betaproteobacteria(100)	Neisseriales(100)	Neisseriaceae(100)	Neisseria(67)	Otu0908	x	0	0	0	.	0	0	0	0	0	0	0	0	0	0	0	1	1	0	0	0	0	0	0	0	0	0	0	0	0	1	1	.	0	0	0	0	0	0	0	0
976	6	Bacteria(100)	Firmicutes(100)	Clostridia(100)	Clostridiales(100)	Lachnospiraceae(100)	unclassified(100)	Otu0976	x	0	0	0	.	0	0	0	0	0	0	0	0	0	0	0	1	1	0	0	0	0	0	0	0	0	0	0	0	0	1	1	.	0	0	0	0	0	0	0	0
1026	6	Bacteria(100)	Proteobacteria(100)	Alphaproteobacteria(100)	Rhodobacterales(100)	Rhodobacteraceae(100)	Paracoccus(100)	Otu1026	x	0	0	0	.	0	0	0	0	0	0	0	0	0	0	0	1	1	0	0	0	0	0	0	0	0	0	0	0	0	1	1	.	0	0	0	0	0	0	0	0
1027	6	Bacteria(100)	Firmicutes(100)	Bacilli(100)	Lactobacillales(100)	Streptococcaceae(100)	Streptococcus(100)	Otu1027	x	0	0	0	.	0	0	0	0	0	0	0	0	0	0	0	1	1	0	0	0	0	0	0	0	0	0	0	0	0	1	1	.	0	0	0	0	0	0	0	0
1157	6	Bacteria(100)	unclassified	unclassified	unclassified	unclassified	unclassified	Otu1157	x	0	0	0	.	0	0	0	0	0	0	0	0	0	0	0	1	1	0	0	0	0	0	0	0	0	0	0	0	0	1	1	.	0	12.0773	0	0	0	0	0	0
1167	6	Bacteria(100)	Actinobacteria(100)	Actinobacteria(100)	Actinomycetales(100)	Micrococcaceae(100)	Rothia(100)	Otu1167	x	0	0	0	.	0	0	0	0	0	0	0	0	0	0	0	1	1	0	0	0	0	0	0	0	0	0	0	0	0	1	1	.	0	12.0773	0	0	0	0	0	0
1207	6	Bacteria(100)	Bacteroidetes(100)	Bacteroidia(100)	Bacteroidales(100)	Prevotellaceae(100)	unclassified(100)	Otu1207	x	0	0	0	.	0	0	0	0	0	0	0	0	0	0	0	1	1	0	0	0	0	0	0	0	0	20.2156	0	0	0	1	1	.	0	0	0	0	0	0	0	0
1217	6	Bacteria(100)	Firmicutes(100)	Bacilli(100)	Lactobacillales(100)	Streptococcaceae(100)	Streptococcus(100)	Otu1217	x	0	0	0	.	0	0	0	0	0	0	0	0	0	0	0	1	1	0	0	0	0	0	0	0	0	0	0	0	0	1	1	.	0	0	0	0	0	0	0	0
1219	6	Bacteria(100)	Firmicutes(100)	Clostridia(100)	Clostridiales(100)	Lachnospiraceae(100)	Oribacterium(100)	Otu1219	x	0	0	0	.	0	0	0	0	0	0	0	0	0	8.51789	7.95545	1	1	0	0	0	0	0	0	0	0	0	0	0	0	1	1	.	0	0	0	0	0	0	0	0
1295	6	Bacteria(100)	Firmicutes(100)	Negativicutes(100)	Selenomonadales(100)	Veillonellaceae(100)	Veillonella(100)	Otu1295	x	0	0	0	.	0	0	0	0	0	0	0	0	0	0	0	1	1	0	0	0	0	0	0	0	0	0	0	0	0	1	1	.	0	0	0	0	0	0	0	0
1392	6	Bacteria(100)	Firmicutes(100)	Bacilli(100)	Lactobacillales(84)	Streptococcaceae(67)	unclassified	Otu1392	x	0	0	0	.	0	0	0	0	0	0	0	0	0	0	0	1	1	0	0	0	17.9533	0	0	0	0	0	0	0	0	1	1	.	0	0	0	0	0	0	0	0
1474	6	Bacteria(100)	Spirochaetes(100)	Spirochaetes(100)	Spirochaetales(100)	Spirochaetaceae(100)	Treponema(100)	Otu1474	x	0	0	0	.	0	0	0	0	0	0	0	0	0	0	0	1	1	0	0	0	35.9066	0	0	0	0	0	0	0	0	1	1	.	0	0	0	0	0	0	0	0
1524	6	Bacteria(100)	Firmicutes(100)	Bacilli(100)	Lactobacillales(100)	unclassified(84)	unclassified(84)	Otu1524	x	0	0	0	.	0	0	0	0	0	0	0	0	0	0	0	1	1	0	0	0	0	0	0	0	0	0	0	0	0	1	1	.	0	0	0	0	0	0	0	0
1560	6	Bacteria(100)	Actinobacteria(100)	Actinobacteria(100)	Actinomycetales(100)	Actinomycetaceae(100)	Actinomyces(100)	Otu1560	x	0	0	0	.	0	0	0	0	0	0	0	0	0	0	0	1	1	0	0	0	0	0	0	0	0	0	0	0	0	1	1	.	0	0	0	0	0	0	0	0
1562	6	Bacteria(100)	Firmicutes(100)	Clostridia(100)	Clostridiales(100)	Lachnospiraceae(100)	unclassified(100)	Otu1562	x	0	0	0	.	0	0	0	0	0	0	0	0	0	0	0	1	1	0	0	0	0	0	0	0	0	0	0	0	0	1	1	.	0	0	0	17.6056	0	0	0	0
1565	6	Bacteria(100)	Synergistetes(100)	Synergistia(100)	Synergistales(100)	Synergistaceae(100)	Thermovirga(100)	Otu1565	x	0	0	0	.	0	0	0	0	0	0	0	0	0	0	0	1	1	0	0	0	0	0	0	0	0	0	0	0	0	1	1	.	0	0	0	0	0	0	0	0
1585	6	Bacteria(100)	Actinobacteria(100)	Actinobacteria(100)	Actinomycetales(100)	Actinomycetaceae(100)	Actinomyces(100)	Otu1585	x	0	0	0	.	0	0	0	0	0	0	0	0	0	0	0	1	1	0	0	0	0	0	0	0	0	0	0	0	0	1	1	.	0	0	0	0	0	0	0	0
1611	6	Bacteria(100)	Firmicutes(100)	Bacilli(100)	Lactobacillales(100)	Streptococcaceae(100)	Streptococcus(100)	Otu1611	x	0	0	0	.	0	0	0	0	0	0	0	0	0	0	0	1	1	0	0	0	0	0	0	0	0	0	0	0	0	1	1	.	0	0	0	0	0	0	0	0
1632	6	Bacteria(100)	Proteobacteria(100)	Gammaproteobacteria(100)	Pasteurellales(100)	Pasteurellaceae(100)	unclassified(100)	Otu1632	x	0	0	0	.	0	0	0	0	0	0	0	0	0	0	0	1	1	0	0	0	0	0	0	0	0	0	0	0	0	1	1	.	0	0	0	0	0	0	0	0
1742	6	Bacteria(100)	Proteobacteria(100)	Gammaproteobacteria(100)	Xanthomonadales(100)	Xanthomonadaceae(100)	Xanthomonas(100)	Otu1742	x	0	0	0	.	0	0	0	0	0	0	0	0	0	0	0	1	1	0	0	0	0	0	0	0	0	0	0	0	0	1	1	.	0	0	0	0	0	0	0	0
1801	6	Bacteria(100)	Proteobacteria(100)	Alphaproteobacteria(100)	Caulobacterales(100)	Caulobacteraceae(100)	Brevundimonas(100)	Otu1801	x	0	0	0	.	0	0	0	0	0	0	0	0	0	0	0	1	1	0	0	0	0	0	0	0	0	0	0	0	0	1	1	.	0	0	0	0	0	0	0	0
1807	6	Bacteria(100)	Proteobacteria(100)	Alphaproteobacteria(100)	Caulobacterales(100)	Caulobacteraceae(100)	Brevundimonas(100)	Otu1807	x	0	0	0	.	0	0	0	0	0	0	0	0	0	0	0	1	1	0	0	0	0	0	0	0	0	0	0	0	0	1	1	.	0	0	0	0	0	0	0	0
2122	6	Bacteria(100)	Firmicutes(100)	Bacilli(100)	Lactobacillales(100)	Streptococcaceae(100)	Streptococcus(84)	Otu2122	x	0	0	0	.	0	0	0	0	0	0	0	0	0	0	0	1	1	0	0	0	0	0	0	0	0	0	0	0	0	1	1	.	0	0	0	0	0	0	0	0
2193	6	Bacteria(100)	Firmicutes(100)	Clostridia(100)	Clostridiales(100)	Lachnospiraceae(100)	Lachnospiracea_incertae_sedis(100)	Otu2193	x	0	0	0	.	0	0	0	0	0	0	0	0	0	0	0	1	1	0	0	0	0	0	0	0	0	0	0	0	0	1	1	.	0	0	0	0	0	0	0	0
2281	6	Bacteria(100)	Bacteroidetes(100)	Flavobacteria(100)	Flavobacteriales(100)	Flavobacteriaceae(100)	unclassified(84)	Otu2281	x	0	0	0	.	0	0	0	0	0	0	0	0	0	0	0	1	1	0	0	0	0	0	0	0	0	0	0	0	0	1	1	.	0	0	0	0	0	0	0	0
2315	6	Bacteria(100)	Proteobacteria(100)	Gammaproteobacteria(100)	Pasteurellales(100)	Pasteurellaceae(100)	Haemophilus(67)	Otu2315	x	0	0	0	.	0	0	0	0	0	0	0	0	0	0	0	1	1	0	0	0	0	0	0	0	0	0	0	0	0	1	1	.	0	0	0	0	0	0	0	0
2330	6	Bacteria(100)	Firmicutes(100)	Negativicutes(100)	Selenomonadales(100)	Veillonellaceae(100)	Veillonella(100)	Otu2330	x	0	0	0	.	0	0	0	0	0	0	0	0	0	0	0	1	1	0	0	0	0	0	0	0	0	0	0	0	0	1	1	.	0	0	0	0	0	0	0	0
2341	6	Bacteria(100)	Actinobacteria(100)	Actinobacteria(100)	Actinomycetales(100)	Micrococcaceae(100)	Rothia(100)	Otu2341	x	0	0	0	.	0	0	0	0	0	0	0	0	0	0	0	1	1	0	0	0	0	0	0	7.72798	0	0	0	0	0	1	1	.	0	0	0	0	0	0	0	0
318	5	Bacteria(100)	Firmicutes(100)	Bacilli(100)	Lactobacillales(100)	Streptococcaceae(100)	Streptococcus(100)	Otu0318	x	0	0	0	.	0	0	0	0	0	0	0	0	0	0	0	1	1	0	0	0	0	0	0	0	0	0	0	0	0	1	1	.	0	0	0	0	0	0	0	0
381	5	Bacteria(100)	Firmicutes(100)	Clostridia(100)	Clostridiales(100)	unclassified(80)	unclassified(80)	Otu0381	x	0	0	0	.	0	0	0	0	0	0	0	0	0	0	0	1	1	0	0	0	0	0	0	0	0	0	0	0	0	1	1	.	0	0	0	0	0	0	0	0
384	5	Bacteria(100)	Bacteroidetes(100)	Bacteroidia(100)	Bacteroidales(100)	Prevotellaceae(100)	Prevotella(100)	Otu0384	x	0	0	0	.	0	0	0	0	0	0	0	0	0	0	0	1	1	0	0	0	0	0	0	0	0	0	0	0	0	1	1	.	0	0	0	0	0	0	0	0
415	5	Bacteria(100)	Firmicutes(100)	Bacilli(100)	Bacillales(100)	Staphylococcaceae(61)	unclassified	Otu0415	x	0	0	0	.	0	0	0	0	0	0	0	0	0	0	0	1	1	0	0	0	0	0	0	0	0	0	0	0	0	1	1	.	0	0	23.2558	0	0	0	0	0
485	5	Bacteria(100)	Bacteroidetes(100)	Bacteroidia(100)	Bacteroidales(100)	Prevotellaceae(100)	Prevotella(100)	Otu0485	x	0	0	0	.	0	0	0	0	0	0	0	0	0	0	0	1	1	0	0	0	0	0	0	0	0	0	0	0	0	1	1	.	0	0	0	0	0	0	0	0
491	5	Bacteria(100)	Proteobacteria(100)	Gammaproteobacteria(100)	Pasteurellales(100)	Pasteurellaceae(100)	Haemophilus(80)	Otu0491	x	0	0	0	.	0	0	0	0	0	0	0	0	0	0	0	1	1	0	0	0	0	0	0	0	0	0	0	0	0	1	1	.	0	0	0	0	0	0	0	0
509	5	Bacteria(100)	Actinobacteria(100)	Actinobacteria(100)	Actinomycetales(100)	Actinomycetaceae(80)	Actinomyces(80)	Otu0509	x	0	0	0	.	0	0	0	0	0	0	0	0	0	0	0	1	1	0	0	0	0	0	0	0	0	0	0	0	0	1	1	.	0	0	0	0	0	0	0	0
518	5	Bacteria(100)	Bacteroidetes(100)	Bacteroidia(100)	Bacteroidales(100)	Prevotellaceae(100)	Prevotella(100)	Otu0518	x	0	0	0	.	0	0	0	0	0	0	0	0	0	0	0	1	1	0	0	0	0	0	0	0	0	0	0	0	0	1	1	.	0	0	0	0	0	0	0	0
605	5	Bacteria(100)	Bacteroidetes(100)	Flavobacteria(100)	Flavobacteriales(100)	Flavobacteriaceae(100)	Capnocytophaga(100)	Otu0605	x	0	0	0	.	0	0	0	0	0	0	0	0	0	0	0	1	1	0	0	0	0	0	0	0	0	0	0	0	0	1	1	.	0	0	0	0	0	0	0	0
664	5	Bacteria(100)	Proteobacteria(100)	Gammaproteobacteria(100)	Xanthomonadales(100)	Sinobacteraceae(100)	Nevskia(100)	Otu0664	x	0	0	0	.	0	0	0	0	0	0	0	0	0	0	0	1	1	0	0	0	0	0	0	0	0	0	0	0	0	1	1	.	0	0	0	0	0	0	0	0
683	5	Bacteria(100)	Fusobacteria(100)	Fusobacteria(100)	Fusobacteriales(100)	Leptotrichiaceae(100)	Leptotrichia(100)	Otu0683	x	0	0	0	.	0	0	0	0	0	0	0	0	0	0	0	1	1	0	0	0	0	0	0	0	0	0	0	0	0	1	1	.	0	0	0	0	0	0	0	0
709	5	Bacteria(100)	Actinobacteria(61)	Actinobacteria(61)	Actinomycetales(61)	unclassified	unclassified	Otu0709	x	0	0	0	.	0	0	0	0	0	0	0	0	0	0	0	1	1	0	0	0	0	0	0	0	0	0	0	0	0	1	1	.	0	0	0	0	0	0	0	0
733	5	Bacteria(100)	Firmicutes(100)	Negativicutes(100)	Selenomonadales(100)	Veillonellaceae(100)	Selenomonas(100)	Otu0733	x	0	0	0	.	0	0	0	0	9.22509	0	0	0	0	0	0	1	1	0	0	0	0	0	0	0	0	0	0	0	0	1	1	.	0	0	0	0	0	0	0	0
758	5	Bacteria(100)	SR1(100)	SR1_class_incertae_sedis(100)	SR1_order_incertae_sedis(100)	SR1_family_incertae_sedis(100)	SR1_genus_incertae_sedis(100)	Otu0758	x	0	0	0	.	0	0	0	0	0	0	0	0	0	0	0	1	1	0	0	0	0	0	0	0	0	0	0	0	0	1	1	.	0	0	0	0	0	0	0	0
777	5	Bacteria(100)	Firmicutes(100)	Bacilli(100)	Lactobacillales(100)	Streptococcaceae(100)	Streptococcus(100)	Otu0777	x	0	0	0	.	0	0	0	0	0	0	0	0	0	0	0	1	1	0	0	0	0	0	0	0	0	0	0	0	0	1	1	.	0	0	0	0	0	0	0	0
783	5	Bacteria(100)	Firmicutes(100)	Bacilli(100)	Lactobacillales(100)	Streptococcaceae(100)	Streptococcus(100)	Otu0783	x	0	0	0	.	0	0	0	8.58369	9.22509	0	0	0	0	0	0	1	1	0	0	0	0	0	0	0	0	0	0	0	0	1	1	.	0	0	0	0	0	0	0	0
801	5	Bacteria(100)	Firmicutes(100)	Bacilli(100)	Lactobacillales(100)	Lactobacillaceae(100)	Lactobacillus(100)	Otu0801	x	0	0	0	.	0	0	0	0	0	0	0	0	0	0	0	1	1	0	0	0	0	0	0	0	0	0	19.6657	0	0	1	1	.	0	0	0	0	0	0	0	0
830	5	Bacteria(100)	Actinobacteria(100)	Actinobacteria(100)	Actinomycetales(100)	Micrococcaceae(100)	Rothia(100)	Otu0830	x	0	0	0	.	0	0	0	0	0	0	0	0	0	0	0	1	1	0	0	0	0	0	0	0	0	0	0	0	0	1	1	.	0	0	0	0	0	0	0	0
839	5	Bacteria(100)	Proteobacteria(100)	Gammaproteobacteria(100)	Pasteurellales(100)	Pasteurellaceae(100)	Haemophilus(80)	Otu0839	x	0	0	0	.	0	0	0	0	0	0	0	0	0	0	0	1	1	0	0	0	0	0	0	0	0	0	0	0	0	1	1	.	0	0	0	0	0	0	0	0
867	5	Bacteria(100)	Proteobacteria(100)	Betaproteobacteria(100)	Burkholderiales(100)	Comamonadaceae(100)	unclassified(61)	Otu0867	x	0	0	0	.	0	0	0	0	0	0	0	0	0	0	0	1	1	0	0	0	0	0	0	0	0	0	0	0	0	1	1	.	0	0	0	0	0	0	0	0
932	5	Bacteria(100)	Actinobacteria(100)	Actinobacteria(100)	Actinomycetales(100)	Actinomycetaceae(100)	Actinomyces(100)	Otu0932	x	0	0	0	.	0	0	0	0	0	0	0	0	0	0	0	1	1	0	0	0	0	0	0	0	0	0	0	0	0	1	1	.	0	0	0	0	0	0	0	0
935	5	Bacteria(100)	Bacteroidetes(100)	Bacteroidia(100)	Bacteroidales(100)	Prevotellaceae(100)	Prevotella(100)	Otu0935	x	0	0	0	.	0	0	0	0	0	0	0	0	0	0	0	1	1	0	0	0	0	0	0	0	0	0	0	0	0	1	1	.	0	0	0	0	0	0	0	0
951	5	Bacteria(100)	Fusobacteria(100)	Fusobacteria(100)	Fusobacteriales(100)	Leptotrichiaceae(100)	Leptotrichia(80)	Otu0951	x	0	0	0	.	0	0	0	0	0	0	0	0	0	0	0	1	1	13.1062	0	0	0	0	0	0	0	0	0	0	0	1	1	.	0	0	0	0	0	0	0	0
972	5	Bacteria(100)	Proteobacteria(100)	Gammaproteobacteria(100)	Pasteurellales(100)	Pasteurellaceae(100)	unclassified(100)	Otu0972	x	0	0	0	.	0	0	0	0	0	0	0	0	0	0	0	1	1	0	0	0	0	0	0	0	0	0	0	0	0	1	1	.	0	0	11.6279	0	0	0	0	11.7786
981	5	Bacteria(100)	Tenericutes(100)	Mollicutes(100)	Mycoplasmatales(100)	Mycoplasmataceae(100)	Mycoplasma(100)	Otu0981	x	0	0	0	.	0	0	0	0	0	0	0	0	0	0	0	1	1	0	0	0	0	0	0	0	0	0	0	0	0	1	1	.	0	0	0	0	0	0	0	0
1008	5	Bacteria(100)	unclassified(80)	unclassified(80)	unclassified(80)	unclassified(80)	unclassified(80)	Otu1008	x	0	0	0	.	0	0	0	0	0	0	0	0	0	0	0	1	1	0	0	0	0	0	0	0	0	0	0	0	0	1	1	.	0	0	0	0	0	0	0	0
1009	5	Bacteria(100)	Firmicutes(100)	Negativicutes(100)	Selenomonadales(100)	Veillonellaceae(100)	Veillonella(100)	Otu1009	x	0	0	0	.	0	0	0	8.58369	0	0	0	0	0	0	0	1	1	0	0	0	0	0	0	0	0	0	0	0	0	1	1	.	0	0	0	0	0	0	0	0
1024	5	Bacteria(100)	Firmicutes(100)	Clostridia(100)	Clostridiales(100)	Lachnospiraceae(100)	unclassified(100)	Otu1024	x	0	0	0	.	0	0	0	0	0	0	0	0	0	0	0	1	1	0	0	0	0	0	0	0	0	0	0	0	0	1	1	.	0	0	0	0	0	0	0	0
1030	5	Bacteria(100)	Firmicutes(100)	Negativicutes(100)	Selenomonadales(100)	Veillonellaceae(100)	Veillonella(100)	Otu1030	x	0	0	0	.	0	0	0	0	0	0	0	0	0	0	0	1	1	0	0	0	0	0	0	0	0	0	0	0	0	1	1	.	0	0	0	0	0	0	0	0
1036	5	Bacteria(100)	Actinobacteria(100)	Actinobacteria(100)	Actinomycetales(100)	Micrococcaceae(100)	Rothia(100)	Otu1036	x	0	0	0	.	0	0	0	0	0	0	0	0	0	0	0	1	1	0	0	0	0	0	0	0	0	0	0	0	8.07754	1	1	.	0	0	0	0	0	0	0	0
1052	5	Bacteria(100)	Firmicutes(100)	Bacilli(100)	Lactobacillales(100)	Streptococcaceae(100)	Streptococcus(100)	Otu1052	x	0	0	0	.	0	0	0	0	0	0	0	0	0	0	0	1	1	0	0	0	0	0	0	0	0	0	0	0	0	1	1	.	0	0	0	0	0	0	0	0
1072	5	Bacteria(100)	Firmicutes(100)	Clostridia(100)	Clostridiales(100)	Clostridiales_Incertae_Sedis_XIII(100)	Anaerovorax(100)	Otu1072	x	0	0	0	.	0	0	0	0	0	0	0	0	0	0	0	1	1	0	0	0	0	0	0	0	0	0	0	0	0	1	1	.	0	0	0	0	0	0	0	0
1085	5	Bacteria(100)	Actinobacteria(100)	Actinobacteria(100)	Actinomycetales(100)	Corynebacteriaceae(100)	Corynebacterium(100)	Otu1085	x	0	0	0	.	0	0	0	0	0	0	0	0	0	8.51789	0	1	1	0	0	0	0	0	0	0	0	0	0	0	0	1	1	.	0	0	0	0	0	0	0	0
1086	5	Bacteria(100)	Bacteroidetes(100)	Bacteroidia(100)	Bacteroidales(100)	unclassified(100)	unclassified(100)	Otu1086	x	0	0	0	.	0	0	0	0	0	0	0	0	0	0	0	1	1	0	0	0	0	0	0	0	0	0	0	0	0	1	1	.	0	0	0	0	0	0	0	0
1159	5	Bacteria(100)	Firmicutes(100)	Bacilli(100)	Bacillales(100)	Bacillales_Incertae_Sedis_XI(100)	Gemella(100)	Otu1159	x	0	0	0	.	0	0	0	0	0	0	0	0	0	0	0	1	1	0	0	0	0	0	0	0	0	0	0	0	0	1	1	.	0	12.0773	0	0	0	0	0	0
1189	5	Bacteria(100)	Actinobacteria(100)	Actinobacteria(100)	Actinomycetales(100)	Micrococcaceae(100)	Rothia(100)	Otu1189	x	0	0	0	.	0	0	0	0	0	0	0	0	0	0	0	1	1	0	0	0	0	0	0	0	0	0	0	0	0	1	1	.	0	0	0	0	0	0	0	0
1191	5	Bacteria(100)	Firmicutes(100)	Bacilli(100)	Lactobacillales(100)	Streptococcaceae(61)	Streptococcus(61)	Otu1191	x	0	0	0	.	0	0	0	0	0	0	0	0	0	0	0	1	1	0	0	0	0	0	0	0	0	0	0	0	0	1	1	.	0	0	0	0	0	0	0	0
1206	5	Bacteria(100)	Firmicutes(80)	Bacilli(80)	unclassified(80)	unclassified(80)	unclassified(80)	Otu1206	x	0	0	0	.	0	0	0	0	0	0	0	0	0	0	0	1	1	0	0	0	0	0	0	0	0	0	0	0	0	1	1	.	0	0	0	17.6056	6.43501	0	0	0
1245	5	Bacteria(100)	unclassified	unclassified	unclassified	unclassified	unclassified	Otu1245	x	0	0	0	.	0	0	0	0	0	0	0	0	0	0	0	1	1	0	0	0	0	0	0	0	0	0	0	0	0	1	1	.	0	0	11.6279	0	0	0	0	0
1252	5	Bacteria(100)	Actinobacteria(100)	Actinobacteria(100)	Actinomycetales(100)	Propionibacteriaceae(80)	Propionibacterium(80)	Otu1252	x	0	0	0	.	0	0	0	0	0	0	0	0	0	0	0	1	1	0	0	0	0	0	0	0	0	0	0	0	0	1	1	.	0	0	11.6279	0	0	0	0	0
1314	5	Bacteria(100)	Firmicutes(100)	Bacilli(100)	Lactobacillales(100)	Streptococcaceae(100)	Streptococcus(100)	Otu1314	x	0	0	0	.	0	0	0	0	0	0	0	0	0	0	0	1	1	0	0	0	0	0	0	0	0	6.73854	0	0	0	1	1	.	0	0	0	0	0	0	0	0
1385	5	Bacteria(100)	Actinobacteria(100)	Actinobacteria(100)	Actinomycetales(100)	Actinomycetaceae(100)	Actinomyces(100)	Otu1385	x	0	0	0	.	0	0	0	0	0	0	0	0	0	0	0	1	1	0	0	0	0	0	0	0	0	0	0	0	0	1	1	.	0	0	0	0	0	0	0	0
1387	5	Bacteria(100)	Firmicutes(100)	Bacilli(100)	Lactobacillales(100)	Streptococcaceae(100)	Streptococcus(100)	Otu1387	x	0	0	0	.	0	0	0	0	0	0	0	0	0	0	0	1	1	0	0	0	0	0	0	0	0	0	0	0	0	1	1	.	0	0	0	0	0	0	0	0
1417	5	Bacteria(100)	Firmicutes(100)	Bacilli(100)	Lactobacillales(100)	Streptococcaceae(100)	Streptococcus(100)	Otu1417	x	0	0	0	.	0	0	0	0	0	0	0	0	0	0	0	1	1	0	0	0	0	0	0	0	0	0	0	0	0	1	1	.	0	0	0	0	0	0	0	0
1418	5	Bacteria(100)	Firmicutes(100)	Bacilli(100)	Lactobacillales(100)	unclassified(80)	unclassified(80)	Otu1418	x	0	0	0	.	0	0	0	0	0	0	0	0	0	0	0	1	1	0	0	0	0	0	0	0	0	0	0	0	0	1	1	.	0	0	0	0	0	0	0	0
1428	5	Bacteria(100)	Actinobacteria(100)	Actinobacteria(100)	Actinomycetales(100)	Micrococcaceae(100)	Rothia(100)	Otu1428	x	0	0	0	.	0	0	0	0	0	0	0	0	0	0	0	1	1	0	0	0	0	0	0	0	0	0	0	0	0	1	1	.	0	0	0	0	0	0	0	0
1445	5	Bacteria(100)	Bacteroidetes(100)	Bacteroidia(100)	Bacteroidales(100)	Prevotellaceae(100)	Prevotella(100)	Otu1445	x	0	0	0	.	0	0	0	0	0	0	0	0	0	0	0	1	1	0	0	0	0	0	0	0	0	0	0	0	0	1	1	.	0	0	0	0	0	0	0	0
1546	5	Bacteria(100)	Firmicutes(100)	Negativicutes(100)	Selenomonadales(100)	Veillonellaceae(100)	Veillonella(100)	Otu1546	x	0	0	0	.	0	0	0	0	0	0	0	0	0	0	0	1	1	0	0	0	0	0	0	0	0	6.73854	0	0	0	1	1	.	0	0	0	0	0	0	0	0
1547	5	Bacteria(100)	Firmicutes(100)	Bacilli(100)	Lactobacillales(100)	unclassified(80)	unclassified(80)	Otu1547	x	0	0	0	.	0	0	0	0	0	0	0	0	0	0	0	1	1	0	0	0	0	0	0	0	0	0	0	0	0	1	1	.	0	0	0	0	0	0	0	0
1607	5	Bacteria(100)	Firmicutes(100)	Bacilli(100)	Bacillales(100)	Bacillales_Incertae_Sedis_XI(100)	Gemella(100)	Otu1607	x	0	0	0	.	0	0	0	0	0	0	0	0	0	0	0	1	1	0	0	0	0	0	0	0	0	0	0	0	0	1	1	.	0	0	0	0	0	0	0	0
1615	5	Bacteria(100)	Proteobacteria(100)	Betaproteobacteria(100)	Neisseriales(100)	Neisseriaceae(100)	unclassified(100)	Otu1615	x	0	0	0	.	0	0	0	0	0	0	0	0	0	0	0	1	1	0	0	0	0	0	0	0	0	0	0	0	0	1	1	.	0	0	0	0	0	0	0	0
1660	5	Bacteria(100)	Bacteroidetes(100)	Bacteroidia(100)	Bacteroidales(100)	unclassified(100)	unclassified(100)	Otu1660	x	0	0	0	.	0	0	0	0	0	0	0	0	0	0	0	1	1	0	0	0	0	0	0	0	0	0	0	0	0	1	1	.	0	0	0	0	0	0	0	0
1754	5	Bacteria(100)	Proteobacteria(100)	Betaproteobacteria(100)	Burkholderiales(100)	Comamonadaceae(100)	unclassified(80)	Otu1754	x	0	0	0	.	0	0	0	0	0	0	0	0	0	0	0	1	1	0	0	0	0	0	0	0	0	0	0	0	0	1	1	.	0	0	0	0	0	0	0	0
1790	5	Bacteria(100)	Actinobacteria(100)	Actinobacteria(100)	Actinomycetales(100)	Intrasporangiaceae(100)	Knoellia(80)	Otu1790	x	0	0	0	.	0	0	0	0	0	0	0	0	0	0	0	1	1	0	0	0	0	0	0	0	0	0	0	0	0	1	1	.	0	0	0	0	0	0	0	0
1849	5	Bacteria(100)	Firmicutes(100)	Bacilli(100)	Lactobacillales(100)	Streptococcaceae(100)	Streptococcus(100)	Otu1849	x	0	0	0	.	0	0	0	0	0	0	0	0	0	0	0	1	1	0	0	0	0	0	0	0	0	0	0	0	0	1	1	.	0	0	0	0	0	0	0	0
1859	5	Bacteria(100)	Actinobacteria(100)	Actinobacteria(100)	Actinomycetales(100)	Dietziaceae(100)	Dietzia(100)	Otu1859	x	0	0	0	.	0	0	0	0	0	0	0	0	0	0	0	1	1	0	0	0	0	0	0	0	0	0	0	0	0	1	1	.	0	0	0	0	0	0	0	0
1904	5	Bacteria(100)	Firmicutes(100)	Bacilli(100)	Lactobacillales(100)	Streptococcaceae(100)	Streptococcus(100)	Otu1904	x	0	0	0	.	0	0	0	0	0	0	0	0	0	0	0	1	1	0	0	0	0	0	0	0	0	0	0	0	0	1	1	.	0	0	0	0	0	0	0	0
1905	5	Bacteria(100)	Actinobacteria(100)	Actinobacteria(100)	Actinomycetales(100)	Corynebacteriaceae(100)	Corynebacterium(100)	Otu1905	x	0	0	0	.	0	0	0	0	0	0	0	0	0	0	0	1	1	0	0	0	0	0	0	0	0	0	0	0	0	1	1	.	0	0	0	0	0	0	0	0
1938	5	Bacteria(100)	Firmicutes(100)	Bacilli(100)	Lactobacillales(100)	Streptococcaceae(100)	unclassified(80)	Otu1938	x	0	0	0	.	0	0	0	8.58369	9.22509	0	0	0	0	0	0	1	1	0	0	0	0	0	0	0	0	0	0	0	0	1	1	.	0	0	0	0	0	0	0	0
1952	5	Bacteria(100)	Actinobacteria(100)	Actinobacteria(100)	Actinomycetales(100)	Actinomycetaceae(100)	Actinomyces(100)	Otu1952	x	0	0	0	.	0	0	0	0	0	0	0	0	0	0	0	1	1	0	0	0	0	0	0	0	0	0	0	0	0	1	1	.	0	0	0	0	0	0	0	0
1966	5	Bacteria(100)	unclassified	unclassified	unclassified	unclassified	unclassified	Otu1966	x	0	0	0	.	0	0	0	0	0	0	0	0	0	0	0	1	1	0	0	0	0	0	0	0	0	0	0	0	0	1	1	.	0	0	0	0	0	0	0	0
2036	5	Bacteria(100)	Firmicutes(100)	Bacilli(100)	Lactobacillales(100)	Lactobacillaceae(100)	Lactobacillus(100)	Otu2036	x	0	7.5643	0	.	0	0	0	0	0	0	0	0	0	0	0	1	1	0	0	0	0	0	0	0	0	0	0	0	0	1	1	.	0	0	0	0	0	0	0	0
2081	5	Bacteria(100)	Proteobacteria(100)	Gammaproteobacteria(100)	Enterobacteriales(100)	Enterobacteriaceae(100)	Pantoea(100)	Otu2081	x	0	0	0	.	0	0	0	0	0	0	0	0	0	0	0	1	1	0	0	0	0	0	0	0	0	0	0	0	0	1	1	.	0	0	0	0	0	0	0	0
2082	5	Bacteria(100)	Actinobacteria(100)	Actinobacteria(100)	Actinomycetales(100)	Microbacteriaceae(100)	unclassified(100)	Otu2082	x	0	0	0	.	0	0	0	0	0	0	0	0	0	0	0	1	1	0	0	0	0	0	0	0	0	0	0	0	0	1	1	.	0	0	0	0	0	0	0	0
2083	5	Bacteria(100)	Firmicutes(100)	Bacilli(100)	Lactobacillales(100)	Lactobacillaceae(100)	Lactobacillus(100)	Otu2083	x	0	0	0	.	0	0	0	0	0	0	0	0	0	0	0	1	1	0	0	0	0	0	0	0	0	0	0	0	0	1	1	.	0	0	0	0	0	0	0	0
2113	5	Bacteria(100)	Firmicutes(100)	Clostridia(100)	Clostridiales(100)	Lachnospiraceae(100)	Oribacterium(100)	Otu2113	x	0	0	0	.	0	0	0	0	9.22509	0	0	0	0	0	0	1	1	0	0	0	0	0	0	0	0	0	0	0	0	1	1	.	0	0	0	0	0	0	0	0
2183	5	Bacteria(100)	Bacteroidetes(100)	Bacteroidia(100)	Bacteroidales(100)	Prevotellaceae(100)	Prevotella(100)	Otu2183	x	0	0	0	.	0	0	0	0	0	0	0	0	0	0	0	1	1	0	0	0	0	0	0	0	0	0	0	0	0	1	1	.	0	0	0	0	0	0	0	0
2197	5	Bacteria(100)	Actinobacteria(100)	Actinobacteria(100)	Actinomycetales(100)	Intrasporangiaceae(100)	Phycicoccus(100)	Otu2197	x	0	0	0	.	0	0	0	0	0	0	0	0	0	0	0	1	1	0	0	0	0	0	0	0	0	0	0	0	0	1	1	.	0	0	0	0	0	0	0	0
2261	5	Bacteria(100)	Bacteroidetes(100)	Bacteroidia(100)	Bacteroidales(100)	Prevotellaceae(100)	Prevotella(100)	Otu2261	x	0	0	0	.	0	0	0	0	0	0	0	0	0	0	0	1	1	0	0	0	0	9.80392	0	0	0	0	0	0	0	1	1	.	0	0	0	0	0	0	0	0
2317	5	Bacteria(100)	Firmicutes(100)	Bacilli(100)	Lactobacillales(100)	unclassified(100)	unclassified(100)	Otu2317	x	0	0	0	.	0	0	0	0	0	0	0	0	0	0	0	1	1	0	0	0	0	0	0	0	0	0	0	0	0	1	1	.	0	0	0	0	0	0	0	0
2602	5	Bacteria(100)	Firmicutes(100)	Bacilli(100)	Lactobacillales(100)	Streptococcaceae(100)	Streptococcus(100)	Otu2602	x	0	0	0	.	0	0	0	0	0	0	0	0	0	0	0	1	1	0	0	0	0	0	0	0	0	0	0	0	0	1	1	.	0	0	0	0	0	0	0	0
2728	5	Bacteria(100)	Bacteroidetes(100)	Flavobacteria(100)	Flavobacteriales(100)	Flavobacteriaceae(100)	Flavobacterium(100)	Otu2728	x	0	0	0	.	0	0	0	0	0	0	0	0	0	0	0	1	1	0	0	0	0	0	0	0	0	0	0	0	0	1	1	.	0	0	0	0	0	0	0	0
2847	5	Bacteria(100)	Firmicutes(100)	Bacilli(100)	Lactobacillales(100)	Lactobacillaceae(100)	Lactobacillus(100)	Otu2847	x	0	0	0	.	0	0	0	0	0	0	0	0	0	0	0	1	1	0	0	0	0	0	0	0	0	0	0	0	0	1	1	.	0	0	0	0	0	0	0	0
227	4	Bacteria(100)	Firmicutes(75)	unclassified(75)	unclassified(75)	unclassified(75)	unclassified(75)	Otu0227	x	0	0	0	.	0	0	0	0	0	0	0	0	0	0	0	1	1	0	0	0	0	0	0	0	0	0	0	0	0	1	1	.	10.5708	0	0	0	0	0	0	0
253	4	Bacteria(100)	Proteobacteria(100)	Betaproteobacteria(100)	Neisseriales(100)	Neisseriaceae(100)	unclassified	Otu0253	x	0	0	0	.	0	0	0	0	0	0	0	0	0	0	0	1	1	0	0	0	0	0	0	0	0	0	0	0	0	1	1	.	10.5708	0	0	0	0	0	0	0
349	4	Bacteria(100)	Bacteroidetes(100)	Bacteroidia(100)	Bacteroidales(100)	Prevotellaceae(100)	Hallella(100)	Otu0349	x	0	0	0	.	0	0	0	0	0	0	0	0	0	0	0	1	1	0	0	0	0	0	0	0	0	0	0	0	0	1	1	.	0	0	0	0	0	0	0	0
490	4	Bacteria(100)	Proteobacteria(100)	Betaproteobacteria(100)	Neisseriales(100)	Neisseriaceae(100)	Neisseria(100)	Otu0490	x	0	0	0	.	0	0	0	0	0	0	0	0	0	0	0	1	1	0	0	0	0	0	0	0	0	0	0	0	0	1	1	.	0	0	0	0	0	0	0	0
499	4	Bacteria(100)	Proteobacteria(100)	Gammaproteobacteria(100)	Pasteurellales(100)	Pasteurellaceae(100)	unclassified	Otu0499	x	0	0	0	.	0	0	0	0	0	0	0	0	0	0	0	1	1	0	0	0	0	0	0	0	0	0	0	0	0	1	1	.	0	0	0	0	0	0	0	0
522	4	Bacteria(100)	Bacteroidetes(100)	Flavobacteria(100)	Flavobacteriales(100)	Flavobacteriaceae(100)	Capnocytophaga(100)	Otu0522	x	0	0	0	.	0	0	0	0	0	0	0	0	0	0	7.95545	1	1	0	0	0	0	0	0	0	0	0	0	0	0	1	1	.	0	0	0	0	0	0	0	0
549	4	Bacteria(100)	Firmicutes(100)	Clostridia(100)	Clostridiales(100)	Clostridiales_Incertae_Sedis_XI(100)	Peptoniphilus(100)	Otu0549	x	0	0	0	.	0	0	0	0	0	0	0	0	0	0	0	1	1	0	0	0	0	19.6078	0	0	0	0	0	0	0	1	1	.	0	0	0	0	0	0	0	0
560	4	Bacteria(100)	Spirochaetes(100)	Spirochaetes(100)	Spirochaetales(100)	Spirochaetaceae(100)	Treponema(100)	Otu0560	x	0	0	0	.	0	0	0	0	0	0	0	0	0	0	0	1	1	0	0	0	0	0	0	0	0	0	0	0	0	1	1	.	0	0	0	0	0	0	0	0
563	4	Bacteria(100)	Fusobacteria(100)	Fusobacteria(100)	Fusobacteriales(100)	Fusobacteriaceae(100)	Fusobacterium(100)	Otu0563	x	0	0	0	.	0	0	0	0	0	0	0	0	0	0	0	1	1	13.1062	0	0	0	0	0	0	0	0	0	0	0	1	1	.	0	0	0	0	0	0	0	0
568	4	Bacteria(100)	Firmicutes(100)	Clostridia(100)	Clostridiales(100)	Lachnospiraceae(100)	unclassified(75)	Otu0568	x	0	0	0	.	0	0	0	0	0	0	0	0	0	0	0	1	1	0	0	0	0	0	0	0	0	0	0	0	0	1	1	.	0	0	0	0	0	0	0	0
572	4	Bacteria(100)	Firmicutes(100)	Clostridia(100)	Clostridiales(100)	Lachnospiraceae(100)	Coprococcus(100)	Otu0572	x	0	0	0	.	0	0	0	0	0	0	0	0	0	0	0	1	1	0	0	0	0	0	0	0	0	0	0	0	0	1	1	.	0	0	0	0	0	0	0	0
594	4	Bacteria(100)	Firmicutes(100)	Clostridia(100)	Clostridiales(100)	unclassified(100)	unclassified(100)	Otu0594	x	0	0	0	.	0	0	0	0	0	0	0	0	0	0	0	1	1	0	0	0	0	0	0	0	0	0	0	0	0	1	1	.	0	0	0	0	0	0	0	0
596	4	Bacteria(100)	Spirochaetes(100)	Spirochaetes(100)	Spirochaetales(100)	Spirochaetaceae(100)	Treponema(100)	Otu0596	x	0	0	0	.	0	0	0	0	0	0	0	0	0	0	0	1	1	0	0	0	0	0	0	0	0	0	0	0	0	1	1	.	0	0	0	0	0	0	0	0
623	4	Bacteria(100)	Firmicutes(100)	Clostridia(100)	Clostridiales(100)	Clostridiales_Incertae_Sedis_XI(75)	unclassified(75)	Otu0623	x	0	0	0	.	0	0	0	0	0	0	0	0	0	0	0	1	1	0	0	0	0	0	0	0	0	0	0	0	8.07754	1	1	.	0	0	0	0	0	0	0	0
634	4	Bacteria(100)	Bacteroidetes(100)	Sphingobacteria(100)	Sphingobacteriales(100)	Cytophagaceae(100)	Spirosoma(100)	Otu0634	x	0	0	0	.	0	0	0	0	0	0	0	0	0	0	0	1	1	0	0	0	0	0	0	0	0	0	0	0	0	1	1	.	0	0	0	0	0	0	0	0
684	4	Bacteria(100)	Firmicutes(100)	Erysipelotrichia(100)	Erysipelotrichales(100)	Erysipelotrichaceae(100)	Erysipelotrichaceae_incertae_sedis(100)	Otu0684	x	0	0	0	.	0	0	0	0	0	0	0	0	0	0	0	1	1	0	0	0	0	0	0	0	0	0	0	0	0	1	1	.	0	0	0	0	0	0	0	0
703	4	Bacteria(100)	Fusobacteria(100)	Fusobacteria(100)	Fusobacteriales(100)	Leptotrichiaceae(100)	Leptotrichia(100)	Otu0703	x	0	0	0	.	0	0	0	0	0	0	0	0	0	0	0	1	1	0	0	0	0	0	0	0	0	0	0	0	0	1	1	.	0	0	0	0	0	0	0	0
706	4	Bacteria(100)	Firmicutes(100)	Negativicutes(100)	Selenomonadales(100)	Veillonellaceae(100)	unclassified	Otu0706	x	0	0	0	.	0	0	0	0	0	0	0	0	0	0	0	1	1	0	0	0	0	0	0	0	0	0	0	0	0	1	1	.	0	0	0	0	0	0	0	11.7786
730	4	Bacteria(100)	Bacteroidetes(100)	Bacteroidia(100)	Bacteroidales(100)	Prevotellaceae(100)	Prevotella(100)	Otu0730	x	0	0	0	.	0	0	0	0	0	0	0	0	0	0	0	1	1	0	0	0	0	0	0	0	0	0	0	0	0	1	1	.	0	0	0	0	0	0	0	0
736	4	Bacteria(100)	Firmicutes(100)	Clostridia(100)	Clostridiales(100)	Lachnospiraceae(100)	unclassified(100)	Otu0736	x	0	0	0	.	0	0	0	0	0	0	0	0	0	0	0	1	1	0	0	0	0	0	0	0	0	0	0	0	0	1	1	.	0	0	0	0	0	0	0	0
738	4	Bacteria(100)	Proteobacteria(100)	Gammaproteobacteria(100)	Pasteurellales(100)	Pasteurellaceae(100)	Haemophilus(75)	Otu0738	x	0	0	0	.	0	0	0	0	0	0	0	0	0	0	0	1	1	0	0	0	0	0	0	0	0	0	0	0	0	1	1	.	0	0	0	0	0	0	0	0
747	4	Bacteria(100)	Proteobacteria(100)	Alphaproteobacteria(100)	Rhizobiales(100)	Methylobacteriaceae(100)	Methylobacterium(100)	Otu0747	x	0	0	0	.	0	0	0	0	0	0	0	0	0	0	0	1	1	0	0	0	0	0	0	0	0	0	0	0	0	1	1	.	0	0	0	0	0	0	0	0
774	4	Bacteria(100)	Actinobacteria(100)	Actinobacteria(100)	Actinomycetales(100)	Actinomycetaceae(100)	Actinomyces(100)	Otu0774	x	0	0	0	.	0	0	0	0	0	0	0	0	0	0	0	1	1	0	0	0	0	0	0	0	0	0	0	0	0	1	1	.	0	0	0	0	0	0	0	0
776	4	Bacteria(100)	Actinobacteria(100)	Actinobacteria(100)	Actinomycetales(100)	Actinomycetaceae(100)	Actinomyces(100)	Otu0776	x	0	0	0	.	0	0	0	0	0	0	0	0	0	0	0	1	1	0	0	0	0	0	0	0	0	0	0	0	0	1	1	.	0	0	0	0	0	0	0	0
778	4	Bacteria(100)	Bacteroidetes(100)	Bacteroidia(100)	Bacteroidales(100)	Prevotellaceae(100)	Prevotella(100)	Otu0778	x	0	0	0	.	0	0	0	0	0	0	0	0	0	0	0	1	1	0	0	0	0	0	0	0	0	0	0	0	0	1	1	.	0	0	0	0	0	0	0	0
797	4	Bacteria(100)	Bacteroidetes(100)	Bacteroidia(100)	Bacteroidales(100)	Prevotellaceae(100)	Prevotella(100)	Otu0797	x	0	0	0	.	0	0	0	0	0	0	0	0	0	0	0	1	1	0	0	0	0	0	0	0	0	0	0	0	0	1	1	.	0	0	0	0	0	0	0	0
798	4	Bacteria(100)	Bacteroidetes(100)	Flavobacteria(100)	Flavobacteriales(100)	Flavobacteriaceae(100)	Capnocytophaga(100)	Otu0798	x	0	0	0	.	0	0	0	0	0	0	0	0	0	0	0	1	1	0	0	0	0	0	0	0	0	0	0	0	0	1	1	.	0	0	0	0	0	0	0	0
811	4	Bacteria(100)	Firmicutes(100)	Bacilli(100)	Lactobacillales(100)	Streptococcaceae(100)	Streptococcus(100)	Otu0811	x	0	0	0	.	0	0	0	0	0	0	0	0	0	0	0	1	1	0	0	0	0	0	0	0	0	0	0	0	0	1	1	.	0	0	0	0	0	0	0	0
824	4	Bacteria(100)	Actinobacteria(100)	Actinobacteria(100)	Actinomycetales(100)	Corynebacteriaceae(100)	Corynebacterium(100)	Otu0824	x	0	0	0	.	0	0	0	0	0	0	0	0	0	0	0	1	1	0	0	0	0	0	0	0	0	0	0	0	0	1	1	.	0	0	0	0	0	0	0	0
838	4	Bacteria(100)	Proteobacteria(100)	Betaproteobacteria(100)	Neisseriales(100)	Neisseriaceae(100)	Neisseria(100)	Otu0838	x	0	0	0	.	0	0	0	0	0	0	0	0	0	0	0	1	1	0	0	0	0	0	0	0	0	0	0	0	0	1	1	.	0	0	0	0	0	0	0	0
857	4	Bacteria(100)	Bacteroidetes(100)	Bacteroidia(100)	Bacteroidales(100)	Porphyromonadaceae(100)	Porphyromonas(100)	Otu0857	x	0	0	0	.	0	0	0	0	0	0	0	0	0	0	0	1	1	0	0	0	0	0	0	0	0	0	0	0	0	1	1	.	0	0	0	0	0	0	0	0
866	4	Bacteria(100)	Firmicutes(100)	Bacilli(100)	Lactobacillales(100)	Streptococcaceae(100)	Streptococcus(100)	Otu0866	x	0	0	0	.	0	0	0	0	0	0	0	0	0	0	0	1	1	0	0	0	0	0	0	0	0	0	0	0	0	1	1	.	0	0	0	0	0	0	0	0
872	4	Bacteria(100)	Firmicutes(100)	Clostridia(100)	Clostridiales(100)	Eubacteriaceae(100)	Eubacterium(100)	Otu0872	x	0	0	0	.	0	0	0	0	0	0	0	0	0	0	0	1	1	0	0	0	0	0	0	0	0	0	0	0	0	1	1	.	0	0	0	0	0	0	0	0
956	4	Bacteria(100)	Spirochaetes(100)	Spirochaetes(100)	Spirochaetales(100)	Spirochaetaceae(100)	Treponema(100)	Otu0956	x	0	0	0	.	0	0	0	0	0	0	0	0	0	0	0	1	1	0	0	0	0	0	0	0	0	0	0	0	0	1	1	.	0	0	0	0	0	0	0	0
979	4	Bacteria(100)	Bacteroidetes(100)	Bacteroidia(100)	Bacteroidales(100)	Prevotellaceae(100)	Prevotella(100)	Otu0979	x	0	0	0	.	0	0	0	0	0	0	0	0	0	0	0	1	1	0	0	0	0	0	0	0	0	0	0	0	0	1	1	.	0	0	0	0	0	0	0	0
980	4	Bacteria(100)	Bacteroidetes(100)	Bacteroidetes_incertae_sedis_class_incertae_sedis(100)	Bacteroidetes_incertae_sedis_order_incertae_sedis(100)	Bacteroidetes_incertae_sedis_family_incertae_sedis(100)	Prolixibacter(100)	Otu0980	x	0	0	0	.	0	0	0	0	0	0	0	0	0	0	0	1	1	0	0	0	0	0	0	0	0	0	0	0	0	1	1	.	0	0	0	0	0	0	0	0
982	4	Bacteria(100)	Firmicutes(100)	Clostridia(100)	Clostridiales(100)	Lachnospiraceae(100)	Johnsonella(100)	Otu0982	x	0	0	0	.	0	0	0	0	0	0	0	0	0	0	0	1	1	0	0	0	0	0	0	0	0	0	0	0	0	1	1	.	0	0	0	0	0	8.83392	0	0
1032	4	Bacteria(100)	Firmicutes(100)	Clostridia(100)	Clostridiales(100)	Peptostreptococcaceae(100)	Peptostreptococcaceae_incertae_sedis(100)	Otu1032	x	0	0	0	.	0	0	0	0	0	0	0	0	0	0	0	1	1	0	0	0	0	0	0	0	0	0	0	0	0	1	1	.	0	0	0	0	0	0	0	0
1067	4	Bacteria(100)	Proteobacteria(100)	Gammaproteobacteria(100)	Enterobacteriales(100)	Enterobacteriaceae(100)	unclassified(100)	Otu1067	x	0	0	0	.	0	0	0	0	0	0	0	0	0	0	0	1	1	0	0	0	0	0	0	0	0	0	0	0	0	1	1	.	0	0	0	0	0	0	0	0
1070	4	Bacteria(100)	Bacteroidetes(100)	Bacteroidia(100)	Bacteroidales(100)	Prevotellaceae(100)	Prevotella(100)	Otu1070	x	0	0	0	.	0	0	0	0	0	0	0	0	0	0	0	1	1	0	0	0	0	0	0	0	0	0	0	0	0	1	1	.	0	0	0	0	0	0	0	0
1113	4	Bacteria(100)	Bacteroidetes(100)	Bacteroidia(100)	Bacteroidales(100)	unclassified(100)	unclassified(100)	Otu1113	x	0	0	0	.	0	0	0	0	0	0	0	0	0	0	0	1	1	0	0	0	0	0	0	0	0	0	0	0	0	1	1	.	0	0	0	0	0	0	0	0
1164	4	Bacteria(100)	Proteobacteria(100)	Gammaproteobacteria(100)	Cardiobacteriales(100)	Cardiobacteriaceae(100)	Suttonella(100)	Otu1164	x	0	0	0	.	0	0	0	0	0	0	0	0	0	0	0	1	1	0	0	0	0	0	0	0	0	0	0	0	0	1	1	.	0	12.0773	23.2558	0	6.43501	0	0	0
1169	4	Bacteria(100)	Actinobacteria(100)	Actinobacteria(100)	Actinomycetales(100)	Micrococcaceae(100)	Rothia(100)	Otu1169	x	0	0	0	.	0	0	0	0	0	0	0	0	0	0	0	1	1	0	0	0	0	0	0	0	0	0	0	0	0	1	1	.	0	12.0773	0	0	0	0	0	0
1178	4	Bacteria(100)	Proteobacteria(100)	Betaproteobacteria(100)	Neisseriales(100)	Neisseriaceae(100)	Kingella(100)	Otu1178	x	0	0	0	.	0	0	0	0	0	0	0	0	0	0	0	1	1	0	0	0	0	0	0	0	0	0	0	0	0	1	1	.	0	0	0	0	0	0	0	11.7786
1202	4	Bacteria(100)	Firmicutes(100)	Bacilli(100)	unclassified	unclassified	unclassified	Otu1202	x	0	0	0	.	0	0	0	0	0	0	0	0	0	0	0	1	1	0	0	0	0	9.80392	0	0	0	0	0	0	0	1	1	.	0	0	0	0	0	0	0	0
1226	4	Bacteria(100)	Firmicutes(100)	Clostridia(100)	Clostridiales(100)	Lachnospiraceae(100)	Oribacterium(100)	Otu1226	x	0	0	0	.	0	0	0	0	0	0	0	0	0	0	0	1	1	0	0	0	0	0	0	0	0	0	0	0	0	1	1	.	0	0	0	0	0	0	0	0
1265	4	Bacteria(100)	Firmicutes(100)	Bacilli(100)	Lactobacillales(100)	Aerococcaceae(75)	Abiotrophia(75)	Otu1265	x	0	0	0	.	0	0	0	0	0	0	0	0	0	0	0	1	1	0	0	0	0	0	0	0	0	0	0	0	0	1	1	.	0	0	0	0	0	0	0	0
1274	4	Bacteria(100)	Firmicutes(100)	Erysipelotrichia(100)	Erysipelotrichales(100)	Erysipelotrichaceae(100)	unclassified(100)	Otu1274	x	0	0	0	.	0	0	0	0	0	0	0	0	0	0	0	1	1	0	0	0	0	0	0	0	0	0	0	0	0	1	1	.	0	0	0	0	0	0	0	0
1301	4	Bacteria(100)	Firmicutes(100)	Bacilli(100)	Lactobacillales(100)	Aerococcaceae(100)	Abiotrophia(100)	Otu1301	x	0	0	0	.	0	0	0	0	0	0	0	0	0	0	0	1	1	0	0	0	0	0	0	0	0	0	0	0	0	1	1	.	0	0	0	0	0	0	0	0
1318	4	Bacteria(100)	Bacteroidetes(100)	Bacteroidia(100)	Bacteroidales(100)	Prevotellaceae(100)	Prevotella(100)	Otu1318	x	0	0	0	.	0	0	0	0	0	0	0	0	0	0	0	1	1	0	0	0	0	0	0	0	0	0	0	0	0	1	1	.	0	0	0	0	0	0	0	0
1340	4	Bacteria(100)	Actinobacteria(100)	Actinobacteria(100)	Actinomycetales(100)	Actinomycetaceae(100)	Actinomyces(100)	Otu1340	x	0	0	0	.	0	0	0	0	0	0	0	0	0	0	0	1	1	0	0	0	0	0	0	0	0	0	0	0	0	1	1	.	0	0	0	0	0	0	0	0
1356	4	Bacteria(100)	Firmicutes(100)	Clostridia(100)	Clostridiales(100)	Peptostreptococcaceae(100)	Peptostreptococcus(100)	Otu1356	x	0	0	0	.	0	0	0	0	0	0	0	0	0	0	0	1	1	0	0	0	0	0	0	0	0	0	0	0	0	1	1	.	0	0	0	0	0	0	0	0
1402	4	Bacteria(100)	Firmicutes(100)	Bacilli(100)	Lactobacillales(100)	Lactobacillaceae(100)	Lactobacillus(100)	Otu1402	x	0	0	0	.	0	0	0	0	0	0	0	0	0	0	0	1	1	0	0	0	0	0	0	0	0	0	0	0	0	1	1	.	0	0	0	0	0	0	0	0
1409	4	Bacteria(100)	Proteobacteria(100)	Epsilonproteobacteria(100)	Campylobacterales(100)	Campylobacteraceae(100)	Campylobacter(100)	Otu1409	x	0	0	0	.	0	0	0	0	0	0	0	0	0	0	0	1	1	0	0	0	0	0	0	0	0	0	0	0	0	1	1	.	0	0	0	0	0	0	0	0
1452	4	Bacteria(100)	Firmicutes(75)	Bacilli(75)	unclassified	unclassified	unclassified	Otu1452	x	0	0	0	.	0	0	0	0	0	0	0	0	0	0	0	1	1	0	0	0	0	0	0	0	0	0	0	0	0	1	1	.	0	0	0	0	0	0	0	0
1462	4	Bacteria(100)	Proteobacteria(100)	Gammaproteobacteria(100)	Pasteurellales(100)	Pasteurellaceae(100)	unclassified(75)	Otu1462	x	0	0	0	.	0	0	0	0	0	0	0	0	0	0	0	1	1	0	0	0	0	0	0	0	0	0	0	0	0	1	1	.	0	0	0	0	0	0	0	0
1506	4	Bacteria(100)	Firmicutes(100)	Bacilli(100)	Lactobacillales(100)	Streptococcaceae(100)	unclassified(100)	Otu1506	x	0	0	0	.	0	0	0	0	0	0	0	0	0	0	0	1	1	0	0	0	0	0	0	0	0	0	0	0	0	1	1	.	0	0	0	0	0	0	0	0
1591	4	Bacteria(100)	Firmicutes(75)	Bacilli(75)	Lactobacillales(75)	Streptococcaceae(75)	unclassified	Otu1591	x	0	0	0	.	0	0	0	0	0	0	0	0	0	0	0	1	1	0	0	0	0	0	0	0	0	0	0	0	0	1	1	.	0	0	0	0	0	0	0	0
1593	4	Bacteria(100)	Actinobacteria(100)	Actinobacteria(100)	Actinomycetales(100)	Micrococcaceae(100)	Rothia(100)	Otu1593	x	0	0	0	.	0	0	0	0	0	0	0	0	0	0	7.95545	1	1	0	0	0	0	0	0	0	0	0	0	0	0	1	1	.	0	0	0	0	0	0	0	0
1595	4	Bacteria(100)	Fusobacteria(100)	Fusobacteria(100)	Fusobacteriales(100)	Fusobacteriaceae(100)	unclassified(100)	Otu1595	x	0	0	0	.	0	0	0	0	0	0	0	0	0	0	0	1	1	0	0	0	0	0	0	0	0	0	0	0	0	1	1	.	0	0	0	0	0	0	0	0
1602	4	Bacteria(100)	Firmicutes(100)	Negativicutes(100)	Selenomonadales(100)	Veillonellaceae(100)	Veillonella(100)	Otu1602	x	0	0	0	.	0	0	0	0	0	0	0	0	0	0	0	1	1	0	0	0	0	0	0	0	0	0	0	0	0	1	1	.	0	0	0	0	0	0	0	0
1757	4	Bacteria(100)	Firmicutes(100)	Bacilli(100)	Lactobacillales(100)	Leuconostocaceae(100)	Weissella(100)	Otu1757	x	0	0	0	.	0	0	0	0	0	0	0	0	0	0	0	1	1	0	0	0	0	0	0	0	0	0	0	0	0	1	1	.	0	0	0	0	0	0	0	0
1765	4	Bacteria(100)	Proteobacteria(100)	Gammaproteobacteria(100)	unclassified(100)	unclassified(100)	unclassified(100)	Otu1765	x	0	0	0	.	0	0	0	0	0	0	0	0	0	0	0	1	1	0	0	0	0	0	0	0	0	0	0	0	0	1	1	.	0	0	0	0	0	0	0	0
1784	4	Bacteria(100)	Firmicutes(100)	Bacilli(100)	Bacillales(100)	Bacillaceae_1(100)	Bacillus(100)	Otu1784	x	0	0	0	.	0	0	0	0	0	0	0	0	0	0	0	1	1	0	0	0	0	0	0	0	0	0	0	0	0	1	1	.	0	0	0	0	0	0	0	0
1787	4	Bacteria(100)	Proteobacteria(100)	Gammaproteobacteria(100)	Pseudomonadales(100)	Pseudomonadaceae(100)	Pseudomonas(100)	Otu1787	x	0	0	0	.	0	0	0	0	0	0	0	0	0	0	0	1	1	0	0	0	0	0	0	0	0	0	0	0	0	1	1	.	0	0	0	0	0	0	0	0
1793	4	Bacteria(100)	Firmicutes(100)	Clostridia(100)	Clostridiales(100)	Lachnospiraceae(100)	unclassified(100)	Otu1793	x	0	0	0	.	0	0	0	0	0	0	0	0	0	0	0	1	1	0	0	0	0	0	0	0	0	0	0	0	0	1	1	.	0	0	0	0	0	0	0	0
1911	4	Bacteria(100)	Actinobacteria(100)	Actinobacteria(100)	Actinomycetales(100)	Micrococcaceae(100)	Kocuria(100)	Otu1911	x	0	0	0	.	0	0	0	0	0	0	0	0	0	0	0	1	1	0	0	0	0	0	0	0	0	0	0	0	0	1	1	.	0	0	0	0	0	0	0	0
1940	4	Bacteria(100)	Bacteroidetes(100)	Flavobacteria(100)	Flavobacteriales(100)	Flavobacteriaceae(100)	unclassified(100)	Otu1940	x	0	0	0	.	0	0	0	17.1674	0	0	0	0	0	0	0	1	1	0	0	0	0	0	0	0	0	0	0	0	0	1	1	.	0	0	0	0	0	0	0	0
1957	4	Bacteria(100)	Firmicutes(100)	Bacilli(100)	Lactobacillales(100)	Streptococcaceae(100)	Streptococcus(100)	Otu1957	x	0	0	0	.	0	0	0	0	0	0	0	0	0	0	0	1	1	0	0	0	0	0	0	0	0	0	0	0	0	1	1	.	0	0	0	0	0	0	0	0
1988	4	Bacteria(100)	Firmicutes(100)	Bacilli(100)	Lactobacillales(100)	unclassified(75)	unclassified(75)	Otu1988	x	0	0	0	.	0	0	0	0	0	0	0	0	0	0	0	1	1	0	0	0	0	0	0	0	0	0	0	0	0	1	1	.	0	0	0	0	0	0	0	0
1994	4	Bacteria(100)	Firmicutes(100)	Bacilli(100)	Lactobacillales(100)	Streptococcaceae(100)	Streptococcus(100)	Otu1994	x	0	0	0	.	0	0	0	0	0	0	0	0	0	0	0	1	1	0	0	0	0	0	0	0	0	0	0	0	0	1	1	.	0	0	0	0	0	0	0	0
1996	4	Bacteria(100)	Firmicutes(100)	Bacilli(100)	Lactobacillales(100)	Streptococcaceae(100)	Streptococcus(100)	Otu1996	x	0	0	0	.	0	0	0	0	0	0	0	0	0	0	0	1	1	0	0	0	0	0	0	0	0	0	0	0	0	1	1	.	0	0	0	0	0	0	0	0
2033	4	Bacteria(100)	Firmicutes(100)	Bacilli(100)	Lactobacillales(100)	Streptococcaceae(100)	Streptococcus(100)	Otu2033	x	0	0	0	.	0	0	0	0	0	0	0	0	0	0	0	1	1	0	0	0	0	0	0	0	0	0	0	0	0	1	1	.	0	0	0	0	0	0	0	0
2041	4	Bacteria(100)	Firmicutes(100)	Bacilli(100)	Lactobacillales(100)	Streptococcaceae(100)	Streptococcus(100)	Otu2041	x	0	0	0	.	0	0	0	0	0	0	0	0	0	0	0	1	1	0	0	0	0	0	0	0	0	0	0	0	0	1	1	.	0	0	0	0	0	0	0	0
2050	4	Bacteria(100)	Proteobacteria(100)	Gammaproteobacteria(100)	Xanthomonadales(100)	Sinobacteraceae(100)	unclassified(100)	Otu2050	x	0	0	0	.	0	0	0	0	0	0	0	0	0	0	0	1	1	0	0	0	0	0	0	0	0	0	0	0	0	1	1	.	0	0	0	0	0	0	0	0
2078	4	Bacteria(100)	TM7(100)	TM7_class_incertae_sedis(100)	TM7_order_incertae_sedis(100)	TM7_family_incertae_sedis(100)	TM7_genus_incertae_sedis(100)	Otu2078	x	0	0	0	.	0	0	0	0	0	0	0	0	0	0	0	1	1	0	0	0	0	0	0	0	0	0	0	0	0	1	1	.	0	0	0	0	0	0	0	0
2093	4	Bacteria(100)	Firmicutes(100)	Bacilli(100)	Lactobacillales(100)	Streptococcaceae(100)	unclassified(100)	Otu2093	x	0	0	0	.	0	0	0	0	0	0	0	0	0	0	0	1	1	0	0	0	0	0	0	0	0	0	0	0	0	1	1	.	0	0	0	0	0	0	0	0
2096	4	Bacteria(100)	Firmicutes(100)	Bacilli(100)	Lactobacillales(100)	Streptococcaceae(100)	Streptococcus(100)	Otu2096	x	0	0	0	.	0	0	0	0	0	0	0	0	0	0	0	1	1	0	0	0	0	0	0	0	0	0	0	0	0	1	1	.	0	0	0	0	0	0	0	0
2135	4	Bacteria(100)	Actinobacteria(100)	Actinobacteria(100)	Actinomycetales(100)	Micrococcaceae(100)	Rothia(100)	Otu2135	x	0	0	0	.	0	0	0	0	0	0	0	0	0	0	0	1	1	0	0	0	0	0	0	0	9.63391	0	0	0	0	1	1	.	0	0	0	0	0	0	0	0
2142	4	Bacteria(100)	Firmicutes(100)	Bacilli(100)	Lactobacillales(100)	Streptococcaceae(100)	Streptococcus(100)	Otu2142	x	0	0	0	.	0	0	0	0	0	0	0	0	0	0	0	1	1	0	0	0	0	0	0	0	0	0	0	0	0	1	1	.	0	0	0	0	0	0	0	0
2166	4	Bacteria(100)	Fusobacteria(100)	Fusobacteria(100)	Fusobacteriales(100)	Fusobacteriaceae(100)	Fusobacterium(100)	Otu2166	x	0	0	0	.	0	0	0	0	0	0	0	0	0	0	0	1	1	0	0	0	0	0	10.0908	0	0	0	0	0	0	1	1	.	0	0	0	0	0	0	0	0
2192	4	Bacteria(100)	Firmicutes(100)	Bacilli(100)	Lactobacillales(100)	Carnobacteriaceae(100)	Granulicatella(100)	Otu2192	x	0	0	0	.	0	0	0	0	0	0	0	0	0	0	0	1	1	0	0	0	0	0	0	0	0	0	0	0	0	1	1	.	0	0	0	0	0	0	0	0
2194	4	Bacteria(100)	Proteobacteria(100)	Gammaproteobacteria(100)	Alteromonadales(100)	Shewanellaceae(100)	Shewanella(100)	Otu2194	x	0	0	0	.	0	0	0	0	0	0	0	0	0	0	0	1	1	0	0	0	0	0	0	0	0	0	0	0	0	1	1	.	0	0	0	0	0	0	0	0
2195	4	Bacteria(100)	Firmicutes(100)	Bacilli(100)	Bacillales(100)	Paenibacillaceae_1(100)	Paenibacillus(100)	Otu2195	x	0	0	0	.	0	0	0	0	0	0	0	0	0	0	0	1	1	0	0	0	0	0	0	0	0	0	0	0	0	1	1	.	0	0	0	0	0	0	0	0
2196	4	Bacteria(100)	Actinobacteria(100)	Actinobacteria(100)	Actinomycetales(100)	Geodermatophilaceae(100)	Geodermatophilus(100)	Otu2196	x	0	0	0	.	0	0	0	0	0	0	0	0	0	0	0	1	1	0	0	0	0	0	0	0	0	0	0	0	0	1	1	.	0	0	0	0	0	0	0	0
2205	4	Bacteria(100)	Actinobacteria(100)	Actinobacteria(100)	Actinomycetales(100)	Nocardioidaceae(100)	Nocardioides(100)	Otu2205	x	0	0	0	.	0	0	0	0	0	0	0	0	0	0	0	1	1	0	0	0	0	0	0	0	0	0	0	0	0	1	1	.	0	0	0	0	0	0	0	0
2226	4	Bacteria(100)	unclassified(100)	unclassified(100)	unclassified(100)	unclassified(100)	unclassified(100)	Otu2226	x	0	0	0	.	0	0	0	0	0	0	0	0	0	0	0	1	1	0	0	0	0	0	0	0	0	0	0	0	0	1	1	.	0	0	0	0	0	0	0	0
2236	4	Bacteria(100)	Proteobacteria(100)	Gammaproteobacteria(100)	Enterobacteriales(100)	Enterobacteriaceae(100)	unclassified(100)	Otu2236	x	0	0	0	.	0	0	0	0	0	0	0	0	0	0	0	1	1	0	14.771	0	0	0	0	0	0	0	0	0	0	1	1	.	0	0	0	0	0	0	0	0
2268	4	Bacteria(100)	Firmicutes(100)	unclassified(75)	unclassified(75)	unclassified(75)	unclassified(75)	Otu2268	x	0	0	0	.	0	0	0	0	0	0	0	0	0	0	0	1	1	0	0	0	0	0	0	0	0	0	0	0	0	1	1	.	0	0	0	0	0	0	0	0
2305	4	Bacteria(100)	Firmicutes(75)	Bacilli(75)	unclassified	unclassified	unclassified	Otu2305	x	0	0	0	.	0	0	0	0	0	0	0	0	0	0	0	1	1	0	0	0	0	0	0	0	0	0	0	0	8.07754	1	1	.	0	0	0	0	0	0	0	0
2351	4	Bacteria(100)	Firmicutes(100)	Bacilli(100)	Lactobacillales(100)	Carnobacteriaceae(100)	Granulicatella(100)	Otu2351	x	0	0	0	.	0	0	0	0	0	0	0	0	0	0	0	1	1	0	0	0	0	0	0	0	0	0	0	0	0	1	1	.	0	0	0	0	0	0	0	0
2400	4	Bacteria(100)	Firmicutes(100)	Clostridia(100)	Clostridiales(100)	Incertae_Sedis_XI(100)	Murdochiella(100)	Otu2400	x	0	0	0	.	0	0	0	0	0	0	0	0	0	0	0	1	1	0	0	0	0	0	0	0	0	0	0	0	0	1	1	.	0	0	0	0	0	0	0	0
2415	4	Bacteria(100)	Proteobacteria(100)	Gammaproteobacteria(100)	Pasteurellales(100)	Pasteurellaceae(100)	unclassified(75)	Otu2415	x	0	0	0	.	0	0	0	0	0	0	0	0	0	0	0	1	1	0	0	0	0	0	0	0	0	0	0	0	0	1	1	.	0	0	0	0	0	0	0	0
2432	4	Bacteria(100)	Actinobacteria(100)	Actinobacteria(100)	Actinomycetales(100)	Corynebacteriaceae(100)	Corynebacterium(100)	Otu2432	x	0	0	0	.	0	0	0	0	0	0	0	0	0	0	0	1	1	0	0	0	0	0	0	0	0	0	0	0	0	1	1	.	0	0	0	0	0	0	0	0
2439	4	Bacteria(100)	Actinobacteria(100)	Actinobacteria(100)	Actinomycetales(100)	unclassified(100)	unclassified(100)	Otu2439	x	0	0	0	.	0	0	0	0	0	0	0	0	0	0	0	1	1	0	0	0	0	0	0	0	0	0	0	0	0	1	1	.	0	0	0	0	0	0	0	0
2468	4	Bacteria(100)	Firmicutes(100)	Bacilli(100)	Bacillales(100)	Paenibacillaceae_1(100)	Paenibacillus(100)	Otu2468	x	0	0	0	.	0	0	0	0	0	0	0	0	0	0	0	1	1	0	0	0	0	0	0	0	0	0	0	0	0	1	1	.	0	0	0	0	0	0	0	0
2503	4	Bacteria(100)	Bacteroidetes(100)	Flavobacteria(100)	Flavobacteriales(100)	Flavobacteriaceae(100)	Capnocytophaga(100)	Otu2503	x	0	0	0	.	0	0	0	0	0	0	0	0	0	0	0	1	1	0	0	0	0	0	0	0	0	0	0	0	0	1	1	.	0	0	0	0	0	0	0	0
2630	4	Bacteria(100)	Firmicutes(100)	Bacilli(100)	Lactobacillales(100)	Carnobacteriaceae(75)	Granulicatella(75)	Otu2630	x	0	0	0	.	0	0	0	0	0	0	0	0	0	0	0	1	1	0	0	0	0	0	0	0	0	0	0	0	0	1	1	.	0	0	0	0	0	0	0	0
2636	4	Bacteria(100)	Firmicutes(100)	Bacilli(100)	Bacillales(100)	Bacillales_Incertae_Sedis_XI(100)	Gemella(100)	Otu2636	x	0	0	0	.	0	0	0	0	0	0	0	0	0	0	0	1	1	0	0	0	0	0	0	0	0	0	0	0	0	1	1	.	0	0	0	0	0	0	0	0
2687	4	Bacteria(100)	Proteobacteria(100)	Gammaproteobacteria(100)	Pasteurellales(100)	Pasteurellaceae(100)	unclassified	Otu2687	x	0	0	0	.	0	0	0	0	0	0	0	0	0	0	0	1	1	0	0	9.08265	0	0	0	0	0	0	0	0	0	1	1	.	0	0	0	0	0	0	0	0
2717	4	Bacteria(100)	Firmicutes(100)	Bacilli(100)	Lactobacillales(100)	Carnobacteriaceae(100)	Granulicatella(100)	Otu2717	x	0	0	0	.	0	0	0	0	0	0	0	0	0	0	0	1	1	0	0	0	0	0	0	0	0	0	0	0	0	1	1	.	0	0	0	0	0	0	0	0
2734	4	Bacteria(100)	Bacteroidetes(100)	Flavobacteria(100)	Flavobacteriales(100)	Flavobacteriaceae(100)	Chryseobacterium(100)	Otu2734	x	0	0	0	.	0	0	0	0	0	0	0	0	0	0	0	1	1	0	0	0	0	0	0	0	0	0	0	0	0	1	1	.	0	0	0	0	0	0	0	0
2745	4	Bacteria(100)	Firmicutes(100)	Bacilli(100)	Bacillales(100)	Paenibacillaceae_1(100)	Paenibacillus(100)	Otu2745	x	0	0	0	.	0	0	0	0	0	0	0	0	0	0	0	1	1	0	0	0	0	0	0	0	0	0	0	0	0	1	1	.	0	0	0	0	0	0	0	0
208	3	Bacteria(100)	Actinobacteria(100)	Actinobacteria(100)	Actinomycetales(100)	Micrococcaceae(100)	Rothia(100)	Otu0208	x	0	0	0	.	0	0	0	0	0	0	0	0	0	0	0	1	1	0	0	0	0	0	0	0	0	0	0	0	0	1	1	.	10.5708	0	0	0	0	0	0	0
229	3	Bacteria(100)	Firmicutes(100)	Bacilli(100)	Bacillales(100)	Bacillales_Incertae_Sedis_XI(100)	Gemella(100)	Otu0229	x	0	0	0	.	0	0	0	0	0	0	0	0	0	0	0	1	1	0	0	0	0	0	0	0	0	0	0	0	0	1	1	.	10.5708	0	0	0	0	0	0	0
234	3	Bacteria(100)	Firmicutes(100)	Bacilli(100)	Lactobacillales(100)	Streptococcaceae(100)	Streptococcus(100)	Otu0234	x	0	0	0	.	0	0	0	0	0	0	0	0	0	0	0	1	1	0	0	0	0	0	0	0	0	0	0	0	0	1	1	.	21.1416	0	0	0	0	0	0	0
239	3	Bacteria(100)	Proteobacteria(100)	Betaproteobacteria(100)	Neisseriales(100)	Neisseriaceae(100)	Neisseria(100)	Otu0239	x	0	0	0	.	0	0	0	0	0	0	0	0	0	0	0	1	1	0	0	0	0	0	0	0	0	0	0	0	0	1	1	.	10.5708	0	0	8.80282	0	0	0	0
263	3	Bacteria(100)	Proteobacteria(100)	Gammaproteobacteria(100)	Pasteurellales(67)	Pasteurellaceae(67)	unclassified(67)	Otu0263	x	0	0	0	.	0	0	0	0	0	0	0	0	0	0	0	1	1	0	0	0	0	0	0	0	0	0	0	0	0	1	1	.	0	0	0	0	0	0	7.97448	0
288	3	Bacteria(100)	Bacteroidetes(100)	Flavobacteria(100)	Flavobacteriales(100)	Flavobacteriaceae(100)	Capnocytophaga(100)	Otu0288	x	0	0	0	.	0	0	0	0	0	0	0	0	0	0	0	1	1	0	0	0	0	0	0	0	0	0	0	0	0	1	1	.	0	0	0	0	0	0	7.97448	0
309	3	Bacteria(100)	Fusobacteria(100)	Fusobacteria(100)	Fusobacteriales(100)	Leptotrichiaceae(100)	Streptobacillus(100)	Otu0309	x	0	0	0	.	0	0	0	0	0	0	0	0	0	0	0	1	1	0	0	0	0	0	0	0	0	0	0	0	0	1	1	.	0	0	0	0	0	0	0	0
322	3	Bacteria(100)	Firmicutes(100)	Erysipelotrichia(100)	Erysipelotrichales(100)	Erysipelotrichaceae(100)	Bulleidia(100)	Otu0322	x	0	0	0	.	0	0	0	0	0	0	0	0	0	0	0	1	1	0	0	0	0	0	0	0	0	0	0	0	0	1	1	.	0	0	0	0	0	0	0	0
351	3	Bacteria(100)	Firmicutes(100)	Negativicutes(100)	Selenomonadales(100)	Veillonellaceae(100)	Selenomonas(100)	Otu0351	x	0	0	0	.	0	0	0	0	0	0	0	0	0	0	0	1	1	0	0	0	0	0	0	0	0	0	0	0	0	1	1	.	0	0	0	0	0	0	0	0
358	3	Bacteria(100)	Spirochaetes(100)	Spirochaetes(100)	Spirochaetales(100)	Spirochaetaceae(100)	Treponema(100)	Otu0358	x	0	0	0	.	0	0	0	0	0	0	0	0	0	0	0	1	1	0	0	0	0	0	0	0	0	0	0	0	0	1	1	.	0	0	0	0	0	0	0	0
395	3	Bacteria(100)	Actinobacteria(100)	Actinobacteria(100)	Actinomycetales(100)	unclassified(100)	unclassified(100)	Otu0395	x	0	0	0	.	0	0	0	0	0	0	0	0	0	0	0	1	1	0	0	0	0	0	0	0	0	0	0	0	0	1	1	.	0	12.0773	0	0	0	0	0	0
407	3	Bacteria(100)	Actinobacteria(100)	Actinobacteria(100)	Actinomycetales(100)	Micrococcaceae(100)	Rothia(100)	Otu0407	x	0	0	0	.	0	0	0	0	0	0	0	0	0	0	0	1	1	0	0	0	0	0	0	0	0	0	0	0	0	1	1	.	0	0	0	0	0	0	0	0
418	3	Bacteria(100)	Actinobacteria(100)	Actinobacteria(100)	Actinomycetales(100)	Micrococcaceae(100)	Rothia(100)	Otu0418	x	0	0	0	.	0	0	0	0	0	0	0	0	0	0	0	1	1	0	0	0	0	0	0	0	0	0	0	0	0	1	1	.	0	0	0	0	0	0	0	0
456	3	Bacteria(100)	Firmicutes(100)	Bacilli(100)	Lactobacillales(100)	Carnobacteriaceae(100)	Granulicatella(100)	Otu0456	x	0	0	0	.	0	0	0	0	0	0	0	0	0	0	0	1	1	0	0	0	0	0	0	0	0	0	0	0	0	1	1	.	0	0	0	0	0	0	0	0
486	3	Bacteria(100)	Actinobacteria(100)	Actinobacteria(100)	Actinomycetales(100)	Micrococcaceae(100)	Micrococcus(100)	Otu0486	x	0	0	0	.	0	0	0	0	0	0	0	0	0	0	0	1	1	0	0	0	0	0	0	0	0	0	0	0	0	1	1	.	0	0	0	0	0	0	0	0
534	3	Bacteria(100)	Tenericutes(100)	Mollicutes(100)	Mycoplasmatales(100)	Mycoplasmataceae(100)	Mycoplasma(100)	Otu0534	x	0	0	0	.	0	0	0	0	0	0	0	0	0	0	0	1	1	0	0	0	0	0	0	0	0	0	0	0	0	1	1	.	0	0	0	0	0	0	0	0
561	3	Bacteria(100)	Firmicutes(100)	Bacilli(100)	Lactobacillales(100)	Carnobacteriaceae(100)	Granulicatella(67)	Otu0561	x	0	0	0	.	0	0	0	0	0	0	0	0	0	0	0	1	1	0	0	0	0	0	0	0	0	0	0	0	0	1	1	.	0	0	0	0	0	0	0	0
609	3	Bacteria(100)	Firmicutes(100)	Bacilli(100)	Lactobacillales(100)	Streptococcaceae(100)	Streptococcus(100)	Otu0609	x	0	0	0	.	0	0	0	0	0	0	0	0	0	0	0	1	1	0	0	0	0	0	0	0	0	0	0	0	0	1	1	.	0	0	0	0	0	0	0	0
620	3	Bacteria(100)	Bacteroidetes(100)	Bacteroidia(100)	Bacteroidales(100)	unclassified(67)	unclassified(67)	Otu0620	x	0	0	0	.	0	0	0	0	0	0	0	0	0	0	0	1	1	0	0	0	0	0	0	0	0	0	0	0	0	1	1	.	0	0	0	0	0	0	0	0
629	3	Bacteria(100)	Firmicutes(100)	Bacilli(100)	Lactobacillales(100)	Carnobacteriaceae(67)	Granulicatella(67)	Otu0629	x	0	0	0	.	0	0	0	0	0	0	0	0	0	0	0	1	1	0	0	0	0	0	10.0908	0	0	0	0	0	0	1	1	.	0	0	0	0	0	0	0	0
659	3	Bacteria(100)	Firmicutes(100)	Bacilli(100)	Lactobacillales(100)	unclassified(67)	unclassified(67)	Otu0659	x	0	0	0	.	0	0	0	0	0	0	0	0	0	0	0	1	1	0	0	0	0	0	0	0	0	0	0	0	0	1	1	.	0	0	0	0	0	0	0	0
674	3	Bacteria(100)	Bacteroidetes(100)	Flavobacteria(100)	Flavobacteriales(100)	Flavobacteriaceae(100)	unclassified(67)	Otu0674	x	0	0	0	.	0	0	0	0	0	0	0	0	0	0	0	1	1	0	0	0	0	0	0	0	0	0	0	0	0	1	1	.	0	0	0	0	0	0	0	0
697	3	Bacteria(100)	Proteobacteria(100)	Gammaproteobacteria(100)	Pasteurellales(100)	Pasteurellaceae(100)	unclassified(67)	Otu0697	x	0	0	0	.	0	0	0	0	0	0	0	0	0	0	0	1	1	0	0	0	0	0	0	0	0	0	0	0	0	1	1	.	0	0	0	0	0	0	0	0
724	3	Bacteria(100)	Firmicutes(100)	Clostridia(100)	Clostridiales(100)	Lachnospiraceae(100)	unclassified(100)	Otu0724	x	0	0	0	.	0	0	0	0	0	0	0	0	0	0	0	1	1	0	0	0	0	0	0	0	0	0	0	0	0	1	1	.	0	0	0	0	0	0	0	0
739	3	Bacteria(100)	Firmicutes(100)	Clostridia(100)	Clostridiales(100)	Lachnospiraceae(100)	unclassified(100)	Otu0739	x	0	0	0	.	0	0	0	0	0	0	0	0	0	0	0	1	1	0	0	0	0	0	0	0	0	0	0	0	0	1	1	.	0	0	0	0	0	0	0	0
782	3	Bacteria(100)	Firmicutes(100)	Bacilli(67)	unclassified	unclassified	unclassified	Otu0782	x	0	0	0	.	0	0	0	0	0	0	0	0	0	0	0	1	1	0	0	0	0	0	0	0	0	0	0	0	0	1	1	.	0	12.0773	0	0	0	0	0	0
784	3	Bacteria(100)	Bacteroidetes(100)	Bacteroidia(100)	Bacteroidales(100)	Prevotellaceae(100)	Prevotella(100)	Otu0784	x	0	0	0	.	0	0	0	0	0	0	0	0	0	0	0	1	1	0	0	0	0	0	0	0	0	0	0	0	0	1	1	.	0	0	0	0	0	0	0	0
788	3	Bacteria(100)	Fusobacteria(100)	Fusobacteria(100)	Fusobacteriales(100)	Leptotrichiaceae(100)	Leptotrichia(100)	Otu0788	x	0	0	0	.	0	0	0	0	0	0	0	0	0	0	0	1	1	0	0	0	0	0	0	0	0	0	0	0	0	1	1	.	0	0	0	0	0	0	0	0
790	3	Bacteria(100)	Actinobacteria(100)	Actinobacteria(100)	Actinomycetales(100)	Micrococcaceae(100)	Rothia(100)	Otu0790	x	0	0	0	.	0	0	0	0	0	0	0	0	0	0	0	1	1	0	0	0	0	0	0	0	0	0	0	0	0	1	1	.	0	0	0	0	0	0	0	0
810	3	Bacteria(100)	Firmicutes(100)	Bacilli(67)	Lactobacillales(67)	Streptococcaceae(67)	Streptococcus(67)	Otu0810	x	0	0	0	.	0	0	0	0	0	0	0	0	0	0	0	1	1	0	0	0	0	0	0	0	0	0	0	0	0	1	1	.	0	0	0	0	0	0	0	0
821	3	Bacteria(100)	Actinobacteria(100)	Actinobacteria(100)	Actinomycetales(100)	Micrococcaceae(100)	Rothia(100)	Otu0821	x	0	0	0	.	0	0	0	0	0	0	0	0	0	0	0	1	1	0	0	0	0	0	0	0	0	0	0	0	0	1	1	.	0	0	0	0	0	0	0	0
826	3	Bacteria(100)	Actinobacteria(100)	Actinobacteria(100)	Actinomycetales(100)	Micrococcaceae(100)	Rothia(100)	Otu0826	x	0	0	0	.	0	0	0	0	0	0	0	0	0	0	0	1	1	0	0	0	0	0	0	0	0	0	0	0	0	1	1	.	0	0	0	0	0	0	0	0
832	3	Bacteria(100)	Bacteroidetes(100)	Bacteroidia(100)	Bacteroidales(100)	Porphyromonadaceae(100)	Porphyromonas(100)	Otu0832	x	0	0	0	.	0	0	0	0	0	0	0	0	0	0	0	1	1	0	0	0	0	0	0	0	0	0	0	0	0	1	1	.	0	0	0	0	0	0	0	0
834	3	Bacteria(100)	Synergistetes(100)	Synergistia(100)	Synergistales(100)	Synergistaceae(100)	Thermovirga(100)	Otu0834	x	0	0	0	.	0	0	0	0	0	0	0	0	0	0	0	1	1	0	0	0	0	0	0	0	0	0	0	0	0	1	1	.	0	0	0	0	0	0	0	0
840	3	Bacteria(100)	Proteobacteria(100)	Alphaproteobacteria(100)	Caulobacterales(100)	Caulobacteraceae(100)	Brevundimonas(100)	Otu0840	x	0	0	0	.	0	0	0	0	0	0	0	0	0	0	0	1	1	0	0	0	0	0	0	0	0	0	0	0	0	1	1	.	0	0	0	0	0	0	0	0
860	3	Bacteria(100)	Firmicutes(100)	Clostridia(100)	Clostridiales(100)	Ruminococcaceae(100)	Faecalibacterium(100)	Otu0860	x	0	0	0	.	0	0	0	0	0	0	0	0	0	0	0	1	1	0	0	0	0	0	0	0	0	0	0	0	0	1	1	.	0	0	0	0	0	0	0	0
881	3	Bacteria(100)	Firmicutes(100)	Negativicutes(100)	Selenomonadales(100)	Veillonellaceae(100)	Veillonella(100)	Otu0881	x	0	0	0	.	0	0	0	0	0	0	0	0	0	0	0	1	1	0	0	0	0	0	0	0	0	0	0	0	0	1	1	.	0	0	0	0	0	0	0	0
884	3	Bacteria(100)	Actinobacteria(100)	Actinobacteria(100)	Actinomycetales(100)	Actinomycetaceae(100)	Actinomyces(100)	Otu0884	x	0	0	0	.	0	0	0	0	0	0	0	0	0	0	0	1	1	0	0	0	0	0	0	0	0	0	0	0	0	1	1	.	0	0	0	0	0	0	0	0
885	3	Bacteria(100)	Fusobacteria(100)	Fusobacteria(100)	Fusobacteriales(100)	Leptotrichiaceae(100)	unclassified(100)	Otu0885	x	0	0	0	.	0	0	0	0	0	0	0	0	0	0	0	1	1	0	0	0	0	0	0	0	0	0	0	0	0	1	1	.	0	0	0	0	0	0	0	0
889	3	Bacteria(100)	Bacteroidetes(100)	Bacteroidia(100)	Bacteroidales(100)	Prevotellaceae(100)	Prevotella(100)	Otu0889	x	0	0	0	.	0	0	0	0	0	0	0	0	0	0	0	1	1	0	0	0	0	0	0	0	0	0	0	0	0	1	1	.	0	0	0	0	0	0	0	0
891	3	Bacteria(100)	Firmicutes(100)	Clostridia(100)	Clostridiales(100)	Eubacteriaceae(67)	Eubacterium(67)	Otu0891	x	0	0	0	.	0	0	0	0	0	0	0	0	0	0	0	1	1	0	0	0	0	0	0	0	0	0	0	0	0	1	1	.	0	0	0	0	0	0	0	0
896	3	Bacteria(100)	TM7(100)	TM7_class_incertae_sedis(100)	TM7_order_incertae_sedis(100)	TM7_family_incertae_sedis(100)	TM7_genus_incertae_sedis(100)	Otu0896	x	0	0	0	.	0	0	0	0	0	0	0	0	0	0	0	1	1	0	0	0	0	0	0	0	0	0	0	0	0	1	1	.	0	0	0	0	0	0	0	0
903	3	Bacteria(100)	Fusobacteria(100)	Fusobacteria(100)	Fusobacteriales(100)	Fusobacteriaceae(100)	Fusobacterium(100)	Otu0903	x	0	0	0	.	0	0	0	0	0	0	0	0	0	0	0	1	1	0	0	0	0	0	0	0	0	0	0	0	0	1	1	.	0	0	0	0	0	0	0	0
917	3	Bacteria(100)	Firmicutes(100)	Clostridia(100)	Clostridiales(100)	Lachnospiraceae(100)	Oribacterium(100)	Otu0917	x	0	0	0	.	0	0	0	0	0	0	0	0	0	0	0	1	1	0	0	0	0	0	0	0	0	0	0	0	0	1	1	.	0	0	0	0	0	0	0	0
937	3	Bacteria(100)	Fusobacteria(100)	Fusobacteria(100)	Fusobacteriales(100)	Leptotrichiaceae(100)	Leptotrichia(100)	Otu0937	x	0	0	0	.	0	0	0	0	0	0	0	0	0	0	0	1	1	0	0	0	0	0	0	0	0	0	0	0	0	1	1	.	0	0	0	0	0	0	0	0
940	3	Bacteria(100)	Firmicutes(100)	Clostridia(100)	Clostridiales(100)	Lachnospiraceae(100)	Johnsonella(100)	Otu0940	x	0	0	0	.	0	0	0	0	0	0	0	0	0	0	0	1	1	0	0	0	0	0	0	0	0	0	0	0	0	1	1	.	0	0	0	0	0	0	0	0
958	3	Bacteria(100)	Bacteroidetes(100)	Bacteroidia(100)	Bacteroidales(100)	Prevotellaceae(100)	Prevotella(100)	Otu0958	x	0	0	0	.	0	0	0	0	0	0	0	0	0	0	0	1	1	0	0	0	0	0	0	0	0	0	0	0	0	1	1	.	0	0	0	0	0	0	0	0
961	3	Bacteria(100)	Actinobacteria(100)	Actinobacteria(100)	Actinomycetales(100)	Micrococcaceae(100)	Rothia(100)	Otu0961	x	0	0	0	.	0	0	0	0	0	0	0	0	0	0	0	1	1	0	0	0	0	0	0	0	0	0	0	0	0	1	1	.	0	0	0	0	0	0	0	0
964	3	Bacteria(100)	Firmicutes(100)	Bacilli(100)	Lactobacillales(100)	Streptococcaceae(100)	Streptococcus(100)	Otu0964	x	0	0	0	.	0	0	0	0	0	0	0	0	0	0	0	1	1	0	0	0	0	0	0	0	0	0	0	0	0	1	1	.	0	0	0	0	0	0	0	0
974	3	Bacteria(100)	Firmicutes(100)	Clostridia(100)	Clostridiales(100)	Lachnospiraceae(100)	Oribacterium(100)	Otu0974	x	0	0	0	.	0	0	0	0	0	0	0	0	0	0	0	1	1	0	0	0	0	0	0	0	0	0	0	0	0	1	1	.	0	0	0	0	0	0	0	0
987	3	Bacteria(100)	Firmicutes(100)	Negativicutes(100)	Selenomonadales(100)	Veillonellaceae(100)	Selenomonas(100)	Otu0987	x	0	0	0	.	0	0	0	0	0	0	0	0	0	0	0	1	1	0	0	0	0	0	0	0	0	0	0	0	0	1	1	.	0	0	0	0	0	0	0	0
1003	3	Bacteria(100)	unclassified(67)	unclassified(67)	unclassified(67)	unclassified(67)	unclassified(67)	Otu1003	x	0	0	0	.	0	0	0	0	0	0	0	0	0	0	0	1	1	0	0	0	0	0	0	0	0	0	9.83284	0	0	1	1	.	0	0	0	0	0	0	0	0
1023	3	Bacteria(100)	Firmicutes(100)	Bacilli(100)	Bacillales(100)	Bacillales_Incertae_Sedis_XI(100)	Gemella(100)	Otu1023	x	0	0	0	.	0	0	0	0	0	0	0	0	0	0	0	1	1	0	0	0	0	0	0	0	0	0	0	0	0	1	1	.	0	0	0	0	0	0	0	0
1042	3	Bacteria(100)	Firmicutes(100)	Bacilli(100)	Lactobacillales(100)	Carnobacteriaceae(100)	Granulicatella(100)	Otu1042	x	0	0	0	.	0	0	0	0	0	0	0	0	0	0	0	1	1	0	0	0	0	0	0	0	0	0	0	0	0	1	1	.	0	0	0	0	0	0	0	0
1053	3	Bacteria(100)	Actinobacteria(100)	Actinobacteria(100)	Actinomycetales(100)	Actinomycetaceae(100)	Actinomyces(100)	Otu1053	x	0	0	0	.	0	0	0	0	0	0	0	0	0	0	0	1	1	0	0	9.08265	0	0	0	0	0	0	0	0	0	1	1	.	0	0	0	0	0	0	0	0
1054	3	Bacteria(100)	Fusobacteria(100)	Fusobacteria(100)	Fusobacteriales(100)	Leptotrichiaceae(100)	Leptotrichia(100)	Otu1054	x	0	0	0	.	0	0	0	0	0	0	0	0	0	0	0	1	1	0	0	0	0	0	0	0	0	0	0	0	0	1	1	.	0	0	0	0	0	0	0	0
1077	3	Bacteria(100)	Bacteroidetes(100)	Bacteroidia(100)	Bacteroidales(100)	Prevotellaceae(100)	Prevotella(100)	Otu1077	x	0	0	0	.	0	0	0	0	0	0	0	0	0	0	0	1	1	0	0	0	0	0	0	0	0	0	0	0	0	1	1	.	0	0	0	0	0	0	0	0
1079	3	Bacteria(100)	Fusobacteria(100)	Fusobacteria(100)	Fusobacteriales(100)	Fusobacteriaceae(100)	Fusobacterium(100)	Otu1079	x	0	0	0	.	0	0	0	0	0	0	0	0	0	0	0	1	1	0	0	0	0	0	0	0	0	0	0	0	0	1	1	.	0	0	0	0	0	0	0	0
1083	3	Bacteria(100)	Bacteroidetes(100)	Bacteroidia(100)	Bacteroidales(100)	unclassified(100)	unclassified(100)	Otu1083	x	0	0	0	.	0	0	0	0	0	0	0	0	0	0	0	1	1	0	0	0	0	0	0	0	0	0	0	0	0	1	1	.	0	0	0	0	0	0	0	0
1090	3	Bacteria(100)	Firmicutes(100)	Erysipelotrichia(100)	Erysipelotrichales(100)	Erysipelotrichaceae(100)	Erysipelotrichaceae_incertae_sedis(100)	Otu1090	x	0	0	0	.	0	0	0	0	0	0	0	0	0	0	0	1	1	0	0	0	0	0	0	0	0	0	0	0	0	1	1	.	0	0	0	0	0	0	0	0
1100	3	Bacteria(100)	Bacteroidetes(100)	Bacteroidia(100)	Bacteroidales(100)	Prevotellaceae(100)	Prevotella(100)	Otu1100	x	0	0	0	.	0	0	0	0	0	0	0	0	0	0	0	1	1	0	0	0	0	0	0	0	0	0	0	0	0	1	1	.	0	0	0	0	0	0	0	0
1101	3	Bacteria(100)	Bacteroidetes(100)	Flavobacteria(100)	Flavobacteriales(100)	Flavobacteriaceae(100)	Capnocytophaga(100)	Otu1101	x	0	0	0	.	0	0	0	0	0	0	0	0	0	0	0	1	1	0	0	0	0	0	0	0	0	0	0	0	0	1	1	.	0	0	0	0	0	0	0	0
1109	3	Bacteria(100)	Bacteroidetes(100)	Flavobacteria(100)	Flavobacteriales(100)	Flavobacteriaceae(100)	Chryseobacterium(100)	Otu1109	x	0	0	0	.	0	0	0	0	0	0	0	0	0	0	0	1	1	0	0	0	0	0	0	0	0	0	0	0	0	1	1	.	0	0	0	0	0	0	0	0
1114	3	Bacteria(100)	Actinobacteria(100)	Actinobacteria(100)	Bifidobacteriales(100)	Bifidobacteriaceae(100)	Bifidobacterium(100)	Otu1114	x	0	0	0	.	0	0	0	0	0	0	0	0	0	0	0	1	1	0	0	0	0	0	0	0	0	0	0	0	0	1	1	.	0	0	0	0	0	8.83392	0	0
1119	3	Bacteria(100)	Actinobacteria(100)	Actinobacteria(100)	Actinomycetales(100)	Actinomycetaceae(100)	Actinomyces(100)	Otu1119	x	0	0	0	.	0	0	0	0	0	0	0	0	0	0	0	1	1	0	0	0	0	0	0	0	0	0	0	0	0	1	1	.	0	0	0	0	0	0	0	0
1144	3	Bacteria(100)	Firmicutes(100)	Clostridia(100)	Clostridiales(100)	Lachnospiraceae(100)	unclassified(100)	Otu1144	x	0	0	0	.	0	0	0	0	0	0	0	0	0	0	0	1	1	0	0	0	0	0	0	0	0	0	0	0	0	1	1	.	0	12.0773	0	0	0	0	0	0
1179	3	Bacteria(100)	Firmicutes(100)	Clostridia(100)	Clostridiales(100)	Lachnospiraceae(100)	Oribacterium(100)	Otu1179	x	0	0	0	.	0	0	0	0	0	0	0	0	0	0	0	1	1	0	0	0	0	0	0	0	0	0	0	0	0	1	1	.	0	0	0	0	0	0	0	11.7786
1185	3	Bacteria(100)	Fusobacteria(100)	Fusobacteria(100)	Fusobacteriales(100)	Fusobacteriaceae(100)	Clostridium_XIX(100)	Otu1185	x	0	0	0	.	0	0	0	0	0	0	0	0	0	0	0	1	1	0	0	0	0	0	0	0	0	0	0	0	0	1	1	.	0	0	0	0	0	0	0	0
1198	3	Bacteria(100)	Firmicutes(100)	Clostridia(100)	Clostridiales(100)	Lachnospiraceae(100)	unclassified(100)	Otu1198	x	0	0	0	.	0	0	0	0	0	0	0	0	0	0	0	1	1	0	0	0	0	0	0	0	0	0	0	0	0	1	1	.	0	0	0	0	0	0	0	0
1204	3	Bacteria(100)	Firmicutes(100)	Clostridia(100)	Clostridiales(100)	Lachnospiraceae(100)	Oribacterium(100)	Otu1204	x	0	0	0	.	0	0	0	0	0	0	0	0	0	0	0	1	1	0	0	0	0	0	0	0	0	0	0	0	0	1	1	.	0	0	0	0	0	0	0	0
1231	3	Bacteria(100)	TM7(100)	TM7_class_incertae_sedis(100)	TM7_order_incertae_sedis(100)	TM7_family_incertae_sedis(100)	TM7_genus_incertae_sedis(100)	Otu1231	x	0	0	0	.	0	0	0	0	0	0	0	0	0	0	0	1	1	0	0	0	0	0	0	0	0	0	0	0	0	1	1	.	0	0	0	0	0	0	0	0
1268	3	Bacteria(100)	Firmicutes(100)	Clostridia(100)	Clostridiales(100)	Lachnospiraceae(100)	unclassified(100)	Otu1268	x	0	0	0	.	0	0	0	0	0	0	0	0	0	0	0	1	1	0	0	0	0	0	0	0	0	0	0	0	0	1	1	.	0	0	0	0	0	0	0	0
1278	3	Bacteria(100)	Bacteroidetes(100)	Bacteroidia(100)	Bacteroidales(100)	Prevotellaceae(100)	Prevotella(100)	Otu1278	x	0	0	0	.	0	0	0	0	0	0	0	0	0	0	0	1	1	0	0	0	0	0	0	0	0	0	0	0	0	1	1	.	0	0	0	0	0	0	0	0
1288	3	Bacteria(100)	Firmicutes(100)	Negativicutes(100)	Selenomonadales(100)	Veillonellaceae(100)	Veillonella(100)	Otu1288	x	0	0	0	.	0	0	0	0	0	0	0	0	0	0	0	1	1	0	0	0	0	0	0	0	0	0	0	0	0	1	1	.	0	0	0	0	0	0	0	0
1321	3	Bacteria(100)	Proteobacteria(100)	Gammaproteobacteria(100)	Cardiobacteriales(100)	Cardiobacteriaceae(100)	Cardiobacterium(100)	Otu1321	x	0	0	0	.	0	0	0	0	0	0	0	0	0	0	0	1	1	0	0	0	0	0	0	0	0	0	0	0	0	1	1	.	0	0	0	0	0	0	0	0
1335	3	Bacteria(100)	Firmicutes(100)	Erysipelotrichia(100)	Erysipelotrichales(100)	Erysipelotrichaceae(100)	unclassified(100)	Otu1335	x	0	0	0	.	0	0	0	0	0	0	0	0	0	0	0	1	1	0	0	0	0	0	0	0	0	0	0	0	0	1	1	.	0	0	0	0	0	0	0	0
1373	3	Bacteria(100)	Fusobacteria(100)	Fusobacteria(100)	Fusobacteriales(100)	Leptotrichiaceae(100)	Leptotrichia(67)	Otu1373	x	0	0	0	.	0	0	0	0	0	0	0	0	0	0	0	1	1	0	0	0	0	0	0	0	0	0	0	0	0	1	1	.	0	0	0	0	0	0	0	0
1381	3	Bacteria(100)	Actinobacteria(100)	Actinobacteria(100)	Actinomycetales(100)	unclassified(100)	unclassified(100)	Otu1381	x	0	0	0	.	0	0	0	0	0	0	0	0	0	0	0	1	1	0	0	0	0	0	0	0	0	0	0	0	0	1	1	.	0	0	0	0	0	0	0	0
1400	3	Bacteria(100)	Bacteroidetes(100)	Bacteroidia(100)	Bacteroidales(100)	Prevotellaceae(100)	Prevotella(100)	Otu1400	x	0	0	0	.	0	0	0	0	0	0	0	0	0	0	0	1	1	0	0	0	0	0	0	0	0	0	0	0	0	1	1	.	0	0	0	0	0	0	0	0
1411	3	Bacteria(100)	Bacteroidetes(100)	Bacteroidia(100)	Bacteroidales(100)	Prevotellaceae(100)	Prevotella(100)	Otu1411	x	0	0	0	.	0	0	0	0	0	0	0	0	0	0	0	1	1	0	0	0	0	0	0	0	0	0	0	0	0	1	1	.	0	0	0	0	0	0	0	0
1419	3	Bacteria(100)	Firmicutes(100)	Negativicutes(100)	Selenomonadales(100)	Veillonellaceae(100)	Selenomonas(100)	Otu1419	x	0	0	0	.	0	0	0	0	0	0	0	0	0	0	0	1	1	0	0	0	0	0	0	0	0	0	0	0	0	1	1	.	0	0	0	0	0	0	0	0
1444	3	Bacteria(100)	Proteobacteria(100)	unclassified(100)	unclassified(100)	unclassified(100)	unclassified(100)	Otu1444	x	0	0	0	.	0	0	0	0	0	0	0	0	0	0	0	1	1	0	0	0	0	0	0	0	0	0	0	0	0	1	1	.	0	0	0	0	0	0	0	0
1446	3	Bacteria(100)	Firmicutes(100)	Bacilli(100)	Lactobacillales(100)	unclassified(67)	unclassified(67)	Otu1446	x	0	0	0	.	0	0	0	0	0	0	0	0	0	0	0	1	1	0	0	0	0	0	0	0	0	0	0	0	0	1	1	.	0	0	0	0	0	0	0	0
1464	3	Bacteria(100)	Actinobacteria(100)	Actinobacteria(100)	Actinomycetales(100)	Micrococcaceae(100)	Rothia(100)	Otu1464	x	0	0	0	.	0	0	0	0	0	0	0	0	0	0	0	1	1	0	0	0	0	0	0	0	0	0	0	0	0	1	1	.	0	0	0	0	0	0	0	0
1492	3	Bacteria(100)	Firmicutes(100)	Bacilli(100)	Lactobacillales(100)	Streptococcaceae(100)	Streptococcus(100)	Otu1492	x	0	0	0	.	0	0	0	0	0	0	0	0	0	0	0	1	1	0	0	0	0	0	0	0	0	0	0	0	0	1	1	.	0	0	0	0	0	0	0	0
1511	3	Bacteria(100)	Actinobacteria(100)	Actinobacteria(100)	Actinomycetales(100)	Actinomycetaceae(100)	Actinomyces(100)	Otu1511	x	0	0	0	.	0	0	0	0	0	0	0	0	0	0	0	1	1	0	0	0	0	0	0	0	0	0	0	0	0	1	1	.	0	0	0	0	0	0	0	0
1513	3	Bacteria(100)	Bacteroidetes(100)	Bacteroidia(100)	Bacteroidales(100)	Prevotellaceae(100)	Prevotella(100)	Otu1513	x	0	0	0	.	0	0	0	0	0	0	0	0	0	0	0	1	1	0	0	0	0	0	0	0	0	0	0	0	0	1	1	.	0	0	0	0	0	0	0	0
1519	3	Bacteria(100)	Bacteroidetes(100)	Bacteroidia(100)	Bacteroidales(100)	Prevotellaceae(100)	Prevotella(100)	Otu1519	x	0	0	0	.	0	0	0	0	0	0	0	0	0	0	0	1	1	0	0	0	0	0	0	0	0	0	0	0	0	1	1	.	0	0	0	0	0	0	0	0
1525	3	Bacteria(100)	Firmicutes(100)	Bacilli(100)	Lactobacillales(100)	unclassified(100)	unclassified(100)	Otu1525	x	0	0	0	.	0	0	0	8.58369	0	0	0	0	0	0	0	1	1	0	0	0	0	0	0	0	0	0	0	0	0	1	1	.	0	0	0	0	0	0	0	0
1536	3	Bacteria(100)	Firmicutes(100)	unclassified(100)	unclassified(100)	unclassified(100)	unclassified(100)	Otu1536	x	0	0	0	.	0	0	0	0	0	0	0	0	0	0	0	1	1	0	0	0	0	0	0	0	0	0	0	0	0	1	1	.	0	0	0	0	0	0	0	0
1549	3	Bacteria(100)	Fusobacteria(100)	Fusobacteria(100)	Fusobacteriales(100)	Fusobacteriaceae(100)	Fusobacterium(100)	Otu1549	x	0	0	0	.	0	0	0	0	0	0	0	0	0	0	0	1	1	0	0	0	0	0	0	0	0	0	0	0	0	1	1	.	0	0	0	0	0	0	0	0
1566	3	Bacteria(100)	Firmicutes(100)	Bacilli(100)	Lactobacillales(100)	Aerococcaceae(100)	Abiotrophia(100)	Otu1566	x	0	0	0	.	0	0	0	0	0	0	0	0	0	0	0	1	1	0	0	0	0	0	0	0	0	0	0	0	0	1	1	.	0	0	0	0	0	0	0	0
1576	3	Bacteria(100)	Firmicutes(100)	Bacilli(100)	Lactobacillales(100)	Streptococcaceae(100)	Streptococcus(67)	Otu1576	x	0	0	0	.	0	0	0	0	0	0	0	0	0	0	0	1	1	0	0	0	0	0	0	0	0	0	0	0	0	1	1	.	0	0	0	0	0	0	0	0
1581	3	Bacteria(100)	Firmicutes(100)	Bacilli(100)	unclassified(67)	unclassified(67)	unclassified(67)	Otu1581	x	0	0	0	.	0	0	0	0	0	0	0	0	0	0	0	1	1	0	0	0	0	0	0	0	0	0	0	0	0	1	1	.	0	0	0	0	0	0	0	0
1601	3	Bacteria(100)	Firmicutes(100)	Negativicutes(100)	Selenomonadales(100)	Veillonellaceae(100)	Veillonella(100)	Otu1601	x	0	0	0	.	0	0	0	0	0	0	0	0	0	0	0	1	1	0	0	0	0	0	0	0	0	0	0	0	0	1	1	.	0	0	0	0	0	0	0	0
1624	3	Bacteria(100)	Firmicutes(100)	Bacilli(100)	Lactobacillales(100)	unclassified(100)	unclassified(100)	Otu1624	x	0	0	0	.	0	0	0	0	0	0	0	0	0	0	0	1	1	0	0	0	0	0	0	0	0	0	0	0	0	1	1	.	0	0	0	0	0	0	0	0
1626	3	Bacteria(100)	Firmicutes(100)	Bacilli(100)	Lactobacillales(100)	Streptococcaceae(100)	Streptococcus(100)	Otu1626	x	0	0	0	.	0	0	0	0	0	0	0	0	0	0	0	1	1	0	0	0	0	0	0	0	0	0	0	0	0	1	1	.	0	0	0	0	0	0	0	0
1633	3	Bacteria(100)	Actinobacteria(100)	Actinobacteria(100)	Actinomycetales(100)	Micrococcaceae(100)	Rothia(100)	Otu1633	x	0	0	0	.	0	0	0	0	0	0	0	0	0	0	0	1	1	0	0	0	0	0	0	0	0	0	0	0	0	1	1	.	0	0	0	0	0	0	0	0
1656	3	Bacteria(100)	Firmicutes(100)	Bacilli(100)	Bacillales(100)	Staphylococcaceae(100)	Staphylococcus(67)	Otu1656	x	0	0	0	.	0	0	0	0	0	0	0	0	0	0	0	1	1	0	0	0	0	0	0	0	0	0	0	0	0	1	1	.	0	0	0	0	0	0	0	0
1661	3	Bacteria(100)	Firmicutes(100)	Bacilli(100)	Lactobacillales(100)	Streptococcaceae(100)	Streptococcus(100)	Otu1661	x	0	0	0	.	0	0	0	0	0	0	0	0	0	0	0	1	1	0	0	0	0	0	0	0	0	0	0	0	0	1	1	.	0	0	0	0	0	0	0	0
1672	3	Bacteria(100)	Firmicutes(100)	Clostridia(100)	Clostridiales(100)	Eubacteriaceae(100)	Eubacterium(100)	Otu1672	x	0	0	0	.	0	0	0	0	0	0	0	0	0	0	0	1	1	0	0	0	0	0	0	0	0	0	0	0	0	1	1	.	0	0	0	0	0	0	0	0
1721	3	Bacteria(100)	Firmicutes(100)	Negativicutes(100)	Selenomonadales(100)	Veillonellaceae(100)	Veillonella(100)	Otu1721	x	0	0	0	.	0	0	0	0	0	0	0	0	0	0	0	1	1	0	0	0	0	0	0	0	0	0	0	0	0	1	1	.	0	0	0	0	0	0	0	0
1775	3	Bacteria(100)	Proteobacteria(100)	Betaproteobacteria(100)	Burkholderiales(100)	Comamonadaceae(100)	Delftia(100)	Otu1775	x	0	0	0	.	0	0	0	0	0	0	0	0	0	0	0	1	1	0	0	0	0	0	0	0	0	0	0	0	0	1	1	.	0	0	0	0	0	0	0	0
1783	3	Bacteria(100)	Bacteroidetes(100)	Bacteroidia(100)	Bacteroidales(100)	Bacteroidaceae(100)	Bacteroides(100)	Otu1783	x	0	0	0	.	0	0	0	0	0	0	0	0	0	0	0	1	1	0	0	0	0	0	0	0	0	0	0	0	0	1	1	.	0	0	0	0	0	0	0	0
1794	3	Bacteria(100)	Firmicutes(100)	Bacilli(100)	Lactobacillales(100)	Lactobacillaceae(100)	Lactobacillus(100)	Otu1794	x	0	0	0	.	0	0	0	0	0	0	0	0	0	0	0	1	1	0	0	0	0	0	0	0	0	0	0	0	0	1	1	.	0	0	0	0	0	0	0	0
1803	3	Bacteria(100)	Proteobacteria(100)	Gammaproteobacteria(100)	Enterobacteriales(100)	Enterobacteriaceae(100)	Proteus(100)	Otu1803	x	0	0	0	.	0	0	0	0	0	0	0	0	0	0	0	1	1	0	0	0	0	0	0	0	0	0	0	0	0	1	1	.	0	0	0	0	0	0	0	0
1804	3	Bacteria(100)	Proteobacteria(100)	Betaproteobacteria(100)	Neisseriales(100)	Neisseriaceae(100)	Aquitalea(100)	Otu1804	x	0	0	0	.	0	0	0	0	0	0	0	0	0	0	0	1	1	0	0	0	0	0	0	0	0	0	0	0	0	1	1	.	0	0	0	0	0	0	0	0
1815	3	Bacteria(100)	Firmicutes(100)	unclassified(100)	unclassified(100)	unclassified(100)	unclassified(100)	Otu1815	x	0	0	0	.	0	0	0	0	0	0	0	0	0	0	0	1	1	0	0	0	0	0	0	0	0	0	0	0	0	1	1	.	0	0	0	0	0	0	0	0
1819	3	Bacteria(100)	Firmicutes(100)	Bacilli(100)	Bacillales(100)	Bacillales_Incertae_Sedis_XI(100)	Gemella(100)	Otu1819	x	0	0	0	.	0	0	0	0	0	0	0	0	0	0	0	1	1	0	0	9.08265	0	0	0	0	0	0	0	0	0	1	1	.	0	0	0	0	0	0	0	0
1824	3	Bacteria(100)	Bacteroidetes(100)	unclassified(67)	unclassified(67)	unclassified(67)	unclassified(67)	Otu1824	x	0	0	0	.	0	0	0	0	0	0	0	0	0	0	0	1	1	0	0	0	0	0	0	0	0	0	0	0	0	1	1	.	0	0	0	0	0	0	0	0
1825	3	Bacteria(100)	Firmicutes(100)	Negativicutes(100)	Selenomonadales(100)	unclassified(100)	unclassified(100)	Otu1825	x	0	0	0	.	0	0	0	0	0	0	0	0	0	0	0	1	1	0	0	0	0	0	0	0	0	0	0	0	0	1	1	.	0	0	0	0	0	0	0	0
1846	3	Bacteria(100)	Firmicutes(100)	Bacilli(100)	Lactobacillales(100)	Streptococcaceae(100)	unclassified(67)	Otu1846	x	0	0	0	.	0	0	0	0	0	0	0	0	0	0	0	1	1	0	0	0	0	0	0	0	0	0	0	0	0	1	1	.	0	0	0	0	0	0	0	0
1851	3	Bacteria(100)	Fusobacteria(100)	Fusobacteria(100)	Fusobacteriales(100)	Fusobacteriaceae(100)	Fusobacterium(100)	Otu1851	x	0	0	0	.	0	0	0	0	0	0	0	0	0	0	0	1	1	0	0	0	0	0	0	0	0	0	0	0	0	1	1	.	0	0	0	0	0	0	0	0
1903	3	Bacteria(100)	Proteobacteria(100)	Betaproteobacteria(100)	Neisseriales(100)	Neisseriaceae(100)	Kingella(100)	Otu1903	x	0	0	0	.	0	0	0	0	0	0	0	0	0	0	0	1	1	0	0	0	0	0	0	0	0	0	0	0	0	1	1	.	0	0	0	0	0	0	0	0
1906	3	Bacteria(100)	Firmicutes(100)	Clostridia(100)	Clostridiales(100)	Lachnospiraceae(100)	Catonella(100)	Otu1906	x	0	0	0	.	0	0	0	0	0	0	0	0	0	0	0	1	1	0	0	0	0	0	0	0	0	0	0	0	0	1	1	.	0	0	0	0	0	0	0	0
1908	3	Bacteria(100)	Firmicutes(100)	Clostridia(100)	Clostridiales(100)	Clostridiales_Incertae_Sedis_XI(100)	unclassified(100)	Otu1908	x	0	0	0	.	0	0	0	0	0	0	0	0	0	0	0	1	1	0	0	0	0	0	0	0	0	0	0	0	0	1	1	.	0	0	0	0	0	0	0	0
1909	3	Bacteria(100)	Bacteroidetes(100)	Bacteroidia(100)	Bacteroidales(100)	Prevotellaceae(100)	Prevotella(100)	Otu1909	x	0	0	0	.	0	0	0	0	0	0	0	0	0	0	0	1	1	0	0	0	0	0	0	0	0	0	0	0	0	1	1	.	0	0	0	0	0	0	0	0
1916	3	Bacteria(100)	Actinobacteria(100)	Actinobacteria(100)	Actinomycetales(100)	Micrococcaceae(100)	Rothia(67)	Otu1916	x	0	0	0	.	0	0	0	0	0	0	0	0	0	0	0	1	1	0	0	0	0	0	0	0	0	0	0	0	0	1	1	.	0	0	0	0	0	0	0	0
1945	3	Bacteria(100)	Actinobacteria(100)	Actinobacteria(100)	Actinomycetales(100)	unclassified(100)	unclassified(100)	Otu1945	x	0	0	0	.	0	0	0	0	0	0	0	0	0	0	0	1	1	0	0	0	0	0	0	0	0	0	0	0	0	1	1	.	0	0	0	0	6.43501	0	0	0
1947	3	Bacteria(100)	Spirochaetes(100)	Spirochaetes(100)	Spirochaetales(100)	Spirochaetaceae(100)	Treponema(100)	Otu1947	x	0	0	0	.	0	0	0	0	0	0	0	0	0	0	0	1	1	0	0	0	0	0	0	0	0	0	0	0	0	1	1	.	0	0	0	0	0	0	0	0
1965	3	Bacteria(100)	unclassified(100)	unclassified(100)	unclassified(100)	unclassified(100)	unclassified(100)	Otu1965	x	0	0	0	.	0	0	0	0	0	0	0	0	0	0	0	1	1	0	0	0	0	0	0	0	0	0	0	0	0	1	1	.	0	0	0	0	0	0	0	0
1976	3	Bacteria(100)	Firmicutes(100)	Bacilli(100)	Lactobacillales(100)	unclassified(67)	unclassified(67)	Otu1976	x	0	0	0	.	0	0	0	0	0	0	0	0	0	0	0	1	1	0	0	0	0	0	0	0	0	0	0	0	0	1	1	.	0	0	0	0	0	0	0	0
2016	3	Bacteria(100)	Actinobacteria(100)	Actinobacteria(100)	Actinomycetales(100)	Actinomycetaceae(67)	Actinomyces(67)	Otu2016	x	0	0	0	.	0	0	0	0	0	0	0	0	0	0	0	1	1	0	0	0	0	0	0	0	0	0	0	0	0	1	1	.	0	0	0	0	0	0	0	0
2029	3	Bacteria(100)	unclassified(100)	unclassified(100)	unclassified(100)	unclassified(100)	unclassified(100)	Otu2029	x	0	0	0	.	0	0	0	0	0	0	0	0	0	0	0	1	1	0	0	0	0	0	0	0	0	0	0	0	0	1	1	.	0	0	0	0	0	0	0	0
2074	3	Bacteria(100)	Bacteroidetes(100)	Flavobacteria(100)	Flavobacteriales(100)	Flavobacteriaceae(100)	Flavobacterium(100)	Otu2074	x	0	0	0	.	0	0	0	0	0	0	0	0	0	0	0	1	1	0	0	0	0	0	0	0	0	0	0	0	0	1	1	.	0	0	0	0	0	0	0	0
2091	3	Bacteria(100)	Actinobacteria(100)	Actinobacteria(100)	Actinomycetales(100)	Micrococcaceae(100)	Micrococcus(100)	Otu2091	x	0	0	0	.	0	0	0	0	0	0	0	0	0	0	0	1	1	0	0	0	0	0	0	0	0	0	0	0	0	1	1	.	0	0	0	0	0	0	0	0
2092	3	Bacteria(100)	Actinobacteria(100)	Actinobacteria(100)	Actinomycetales(100)	Actinomycetaceae(100)	Actinomyces(100)	Otu2092	x	0	0	0	.	0	0	0	0	0	0	0	0	0	0	0	1	1	0	0	0	0	0	0	0	0	0	0	0	0	1	1	.	0	0	0	0	0	8.83392	0	0
2100	3	Bacteria(100)	Proteobacteria(100)	Betaproteobacteria(100)	Neisseriales(100)	Neisseriaceae(100)	unclassified(100)	Otu2100	x	0	0	0	.	0	0	0	0	0	0	0	0	0	0	0	1	1	0	0	0	0	0	0	0	0	0	0	0	0	1	1	.	0	0	0	0	0	0	0	0
2111	3	Bacteria(100)	Proteobacteria(100)	Betaproteobacteria(100)	Neisseriales(100)	Neisseriaceae(100)	Neisseria(100)	Otu2111	x	0	0	0	.	0	0	0	0	9.22509	0	0	0	0	0	0	1	1	0	0	0	0	0	0	0	0	0	0	0	0	1	1	.	0	0	0	0	0	0	0	0
2149	3	Bacteria(100)	Proteobacteria(100)	Gammaproteobacteria(100)	unclassified(67)	unclassified(67)	unclassified(67)	Otu2149	x	0	0	0	.	0	0	0	0	0	0	0	0	0	0	0	1	1	0	0	0	0	0	0	0	0	0	0	0	0	1	1	.	0	0	0	0	0	0	0	0
2204	3	Bacteria(100)	Proteobacteria(100)	Alphaproteobacteria(100)	Sphingomonadales(100)	Sphingomonadaceae(100)	Sphingomonas(100)	Otu2204	x	0	0	0	.	0	0	0	0	0	0	0	0	0	0	0	1	1	0	0	0	0	0	0	0	0	0	0	0	0	1	1	.	0	0	0	0	0	0	0	0
2228	3	Bacteria(100)	Proteobacteria(100)	Betaproteobacteria(100)	Rhodocyclales(100)	Rhodocyclaceae(100)	Shinella(100)	Otu2228	x	0	0	0	.	0	0	0	0	0	0	0	0	0	0	0	1	1	0	0	0	0	0	0	0	0	0	0	0	0	1	1	.	0	0	0	0	0	0	0	0
2231	3	Bacteria(100)	Proteobacteria(100)	Alphaproteobacteria(100)	Rhizobiales(100)	Methylobacteriaceae(100)	Methylobacterium(100)	Otu2231	x	0	0	0	.	0	0	0	0	0	0	0	0	0	0	0	1	1	0	0	0	0	0	0	0	0	0	0	0	0	1	1	.	0	0	0	0	0	0	0	0
2249	3	Bacteria(100)	Proteobacteria(100)	Gammaproteobacteria(100)	Pasteurellales(100)	Pasteurellaceae(100)	Haemophilus(67)	Otu2249	x	0	0	0	.	0	0	0	0	0	0	0	0	0	0	0	1	1	0	0	0	0	0	0	0	9.63391	0	9.83284	0	0	1	1	.	0	0	0	0	0	0	0	0
2256	3	Bacteria(100)	Firmicutes(100)	Bacilli(100)	Lactobacillales(100)	Carnobacteriaceae(100)	Granulicatella(100)	Otu2256	x	0	0	0	.	0	0	0	0	0	0	0	0	0	0	0	1	1	0	0	0	0	0	0	0	0	0	0	0	0	1	1	.	0	0	0	0	0	0	0	0
2266	3	Bacteria(100)	Actinobacteria(100)	Actinobacteria(100)	Actinomycetales(100)	Micrococcaceae(100)	Rothia(100)	Otu2266	x	0	0	0	.	0	0	0	0	0	0	0	0	0	0	0	1	1	0	0	0	0	0	0	0	0	0	0	0	0	1	1	.	0	0	0	0	0	0	0	0
2276	3	Bacteria(100)	Actinobacteria(100)	Actinobacteria(100)	Actinomycetales(100)	Micrococcaceae(100)	Rothia(100)	Otu2276	x	0	0	0	.	0	0	0	0	0	0	0	0	0	0	0	1	1	0	0	0	0	0	0	0	0	0	0	0	0	1	1	.	0	0	0	0	0	0	0	0
2277	3	Bacteria(100)	Bacteroidetes(100)	Bacteroidia(100)	Bacteroidales(100)	Prevotellaceae(100)	Prevotella(100)	Otu2277	x	0	0	0	.	0	0	0	0	0	0	0	0	0	0	0	1	1	0	0	0	0	0	0	0	0	0	0	0	0	1	1	.	0	0	0	0	0	0	0	0
2300	3	Bacteria(100)	Bacteroidetes(100)	Flavobacteria(100)	Flavobacteriales(100)	Flavobacteriaceae(100)	Cloacibacterium(100)	Otu2300	x	0	0	0	.	0	0	0	0	0	0	0	0	0	0	0	1	1	0	0	0	0	0	0	0	0	0	0	0	0	1	1	.	0	0	0	0	0	0	0	0
2321	3	Bacteria(100)	Firmicutes(100)	Bacilli(100)	Bacillales(100)	Bacillales_Incertae_Sedis_XI(100)	Gemella(100)	Otu2321	x	0	0	0	.	0	0	0	0	0	0	0	0	0	0	0	1	1	0	0	0	0	0	10.0908	0	0	0	0	0	0	1	1	.	0	0	0	0	0	0	0	0
2329	3	Bacteria(100)	Proteobacteria(100)	Gammaproteobacteria(100)	Pasteurellales(100)	Pasteurellaceae(100)	unclassified(67)	Otu2329	x	0	0	0	.	0	0	0	0	0	0	0	0	0	0	0	1	1	0	0	0	0	0	0	0	0	0	0	0	0	1	1	.	0	0	0	0	0	0	0	0
2361	3	Bacteria(100)	Actinobacteria(100)	Actinobacteria(100)	Actinomycetales(100)	Micrococcaceae(100)	Rothia(100)	Otu2361	x	0	0	0	.	0	0	0	0	0	0	0	0	0	0	0	1	1	0	0	0	0	0	0	0	0	0	0	0	0	1	1	.	0	0	0	0	0	0	0	0
2375	3	Bacteria(100)	Firmicutes(100)	Negativicutes(100)	Selenomonadales(100)	Veillonellaceae(100)	Veillonella(100)	Otu2375	x	0	0	0	.	0	0	0	0	0	0	0	0	0	0	0	1	1	0	0	0	0	0	0	0	0	0	0	0	0	1	1	.	0	0	0	0	0	0	0	0
2407	3	Bacteria(100)	Firmicutes(100)	Clostridia(100)	Clostridiales(100)	Lachnospiraceae(100)	Catonella(100)	Otu2407	x	0	0	0	.	0	0	0	0	0	0	0	0	0	0	0	1	1	0	0	0	0	0	0	0	0	0	0	0	0	1	1	.	0	0	0	0	0	0	0	0
2431	3	Bacteria(100)	Actinobacteria(100)	Actinobacteria(100)	Actinomycetales(100)	Actinomycetaceae(100)	Actinomyces(100)	Otu2431	x	0	0	0	.	0	0	0	0	0	0	0	0	0	0	0	1	1	0	0	0	0	9.80392	0	0	0	0	0	0	0	1	1	.	0	0	0	0	0	0	0	0
2450	3	Bacteria(100)	Firmicutes(100)	Clostridia(100)	Clostridiales(100)	Clostridiales_Incertae_Sedis_XI(100)	Peptoniphilus(100)	Otu2450	x	0	0	0	.	0	0	0	0	0	0	0	0	0	0	0	1	1	0	0	0	0	0	0	0	0	0	0	0	0	1	1	.	0	0	0	0	0	0	0	0
2461	3	Bacteria(100)	Bacteroidetes(100)	Bacteroidia(100)	Bacteroidales(100)	Porphyromonadaceae(100)	Porphyromonas(100)	Otu2461	x	0	0	0	.	0	0	0	0	0	0	0	0	0	0	0	1	1	0	0	0	0	0	0	0	0	0	0	0	0	1	1	.	0	0	0	0	0	0	0	0
2462	3	Bacteria(100)	Firmicutes(100)	Clostridia(100)	Clostridiales(100)	Clostridiales_Incertae_Sedis_XI(67)	unclassified(67)	Otu2462	x	0	0	0	.	0	0	0	0	0	0	0	0	0	0	0	1	1	0	0	0	0	0	0	0	0	0	0	0	0	1	1	.	0	0	0	0	0	0	0	0
2469	3	Bacteria(100)	Proteobacteria(100)	Alphaproteobacteria(100)	Sphingomonadales(100)	Sphingomonadaceae(100)	Sphingomonas(100)	Otu2469	x	0	0	0	.	0	0	0	0	0	0	0	0	0	0	0	1	1	0	0	0	0	0	0	0	0	0	0	0	0	1	1	.	0	0	0	0	0	0	0	0
2470	3	Bacteria(100)	Proteobacteria(100)	Alphaproteobacteria(100)	Rhodobacterales(100)	Rhodobacteraceae(100)	Rhodobacter(100)	Otu2470	x	0	0	0	.	0	0	0	0	0	0	0	0	0	0	0	1	1	0	0	0	0	0	0	0	0	0	0	0	0	1	1	.	0	0	0	0	0	0	0	0
2493	3	Bacteria(100)	TM7(100)	TM7_class_incertae_sedis(100)	TM7_order_incertae_sedis(100)	TM7_family_incertae_sedis(100)	TM7_genus_incertae_sedis(100)	Otu2493	x	0	0	0	.	0	0	0	0	0	0	0	0	0	0	0	1	1	0	0	0	0	0	0	0	0	0	0	0	0	1	1	.	0	0	0	0	0	0	0	0
2501	3	Bacteria(100)	Firmicutes(100)	Bacilli(100)	Lactobacillales(100)	Streptococcaceae(100)	Streptococcus(100)	Otu2501	x	0	0	0	.	0	0	0	0	0	0	0	0	0	0	0	1	1	0	0	0	0	0	0	0	0	0	0	8.59107	0	1	1	.	0	0	0	0	0	0	0	0
2517	3	Bacteria(100)	Firmicutes(100)	Bacilli(100)	Bacillales(100)	Staphylococcaceae(100)	Staphylococcus(100)	Otu2517	x	0	0	0	.	0	0	0	0	0	0	0	0	0	0	0	1	1	0	0	0	0	0	0	0	0	0	0	0	0	1	1	.	0	0	0	0	0	0	0	0
2518	3	Bacteria(100)	Bacteroidetes(100)	Sphingobacteria(100)	Sphingobacteriales(100)	unclassified(100)	unclassified(100)	Otu2518	x	0	0	0	.	0	0	0	0	0	0	0	0	0	0	0	1	1	0	0	0	0	0	0	0	0	0	0	0	0	1	1	.	0	0	0	0	0	0	0	0
2525	3	Bacteria(100)	Actinobacteria(100)	Actinobacteria(100)	Actinomycetales(100)	Micrococcaceae(100)	Rothia(100)	Otu2525	x	0	0	0	.	0	0	0	0	0	0	0	0	0	0	0	1	1	0	0	0	17.9533	0	0	0	0	0	0	0	0	1	1	.	0	0	0	0	0	0	0	0
2555	3	Bacteria(100)	Proteobacteria(100)	Alphaproteobacteria(100)	Sphingomonadales(100)	Sphingomonadaceae(100)	Sphingopyxis(100)	Otu2555	x	0	0	0	.	0	0	0	0	0	0	0	0	0	0	0	1	1	0	0	0	0	0	0	0	0	0	0	0	0	1	1	.	0	0	0	0	0	0	0	0
2556	3	Bacteria(100)	Bacteroidetes(100)	Bacteroidia(100)	Bacteroidales(100)	Porphyromonadaceae(100)	Porphyromonas(100)	Otu2556	x	0	0	0	.	0	0	0	0	0	0	0	0	0	0	0	1	1	0	0	0	0	0	0	0	0	0	0	0	0	1	1	.	0	0	0	0	0	0	0	0
2557	3	Bacteria(100)	unclassified(100)	unclassified(100)	unclassified(100)	unclassified(100)	unclassified(100)	Otu2557	x	0	0	0	.	0	0	0	0	0	0	0	0	0	0	0	1	1	0	0	0	0	0	0	0	0	0	0	0	0	1	1	.	0	0	0	0	0	0	0	0
2559	3	Bacteria(100)	Actinobacteria(100)	Actinobacteria(100)	Actinomycetales(100)	Actinomycetaceae(100)	Actinomyces(100)	Otu2559	x	0	0	0	.	0	0	0	0	0	0	0	0	0	0	0	1	1	0	0	0	0	0	0	0	0	0	0	0	0	1	1	.	0	0	0	0	0	0	0	0
2577	3	Bacteria(100)	Proteobacteria(100)	Betaproteobacteria(100)	Burkholderiales(100)	Oxalobacteraceae(100)	Massilia(100)	Otu2577	x	0	0	0	.	0	0	0	0	0	0	0	0	0	0	0	1	1	0	0	0	0	0	0	0	0	0	0	0	0	1	1	.	0	0	0	0	0	0	0	0
2589	3	Bacteria(100)	Actinobacteria(100)	Actinobacteria(100)	Actinomycetales(100)	Actinomycetaceae(100)	Actinomyces(100)	Otu2589	x	0	0	0	.	0	0	0	0	0	0	0	0	0	0	0	1	1	0	0	0	0	0	0	0	0	0	0	0	0	1	1	.	0	0	0	0	0	0	0	0
2632	3	Bacteria(100)	Proteobacteria(100)	Gammaproteobacteria(100)	Pasteurellales(100)	Pasteurellaceae(100)	Actinobacillus(67)	Otu2632	x	0	0	0	.	0	0	0	0	0	0	0	0	0	0	0	1	1	0	0	0	0	0	0	0	0	0	0	0	0	1	1	.	0	0	0	0	0	0	0	0
2647	3	Bacteria(100)	Firmicutes(100)	Bacilli(100)	Lactobacillales(100)	unclassified(100)	unclassified(100)	Otu2647	x	0	0	0	.	0	0	0	0	0	0	0	0	0	0	0	1	1	0	0	0	0	0	0	0	0	0	0	0	0	1	1	.	0	0	0	0	0	0	0	0
2650	3	Bacteria(100)	Actinobacteria(100)	Actinobacteria(100)	Actinomycetales(100)	Micrococcaceae(100)	Rothia(100)	Otu2650	x	0	0	0	.	0	0	0	0	0	0	0	0	0	0	0	1	1	0	0	0	0	0	0	0	0	0	0	0	0	1	1	.	0	0	0	0	0	0	0	0
2731	3	Bacteria(100)	Actinobacteria(100)	Actinobacteria(100)	Actinomycetales(100)	Micrococcaceae(100)	Arthrobacter(100)	Otu2731	x	0	0	0	.	0	0	0	0	0	0	0	0	0	0	0	1	1	0	0	0	0	0	0	0	0	0	0	0	0	1	1	.	0	0	0	0	0	0	0	0
2736	3	Bacteria(100)	Firmicutes(100)	Bacilli(100)	Bacillales(100)	Bacillaceae_1(100)	Anoxybacillus(100)	Otu2736	x	0	0	0	.	0	0	0	0	0	0	0	0	0	0	0	1	1	0	0	0	0	0	0	0	0	0	0	0	0	1	1	.	0	0	0	0	0	0	0	0
2737	3	Bacteria(100)	Bacteroidetes(100)	Flavobacteria(100)	Flavobacteriales(100)	Flavobacteriaceae(100)	Flavobacterium(100)	Otu2737	x	0	0	0	.	0	0	0	0	0	0	0	0	0	0	0	1	1	0	0	0	0	0	0	0	0	0	0	0	0	1	1	.	0	0	0	0	0	0	0	0
2750	3	Bacteria(100)	Firmicutes(100)	Negativicutes(100)	Selenomonadales(100)	Veillonellaceae(100)	Veillonella(100)	Otu2750	x	0	0	0	.	0	0	0	0	0	0	0	0	0	0	0	1	1	0	0	0	0	0	0	0	0	0	0	0	0	1	1	.	0	0	0	0	0	0	0	0
2754	3	Bacteria(100)	Actinobacteria(100)	Actinobacteria(100)	Actinomycetales(100)	Micrococcaceae(100)	Rothia(100)	Otu2754	x	0	0	0	.	0	0	0	0	0	0	0	0	0	0	0	1	1	0	0	0	0	0	0	0	0	0	0	0	0	1	1	.	0	0	0	0	0	0	0	0
2770	3	Bacteria(100)	Bacteroidetes(100)	Bacteroidia(100)	Bacteroidales(100)	Prevotellaceae(100)	Prevotella(100)	Otu2770	x	0	0	0	.	0	0	0	0	0	0	0	0	0	0	0	1	1	0	0	0	0	0	0	0	0	0	0	0	0	1	1	.	0	0	0	0	0	0	0	0
2788	3	Bacteria(100)	Firmicutes(100)	Bacilli(100)	Lactobacillales(100)	Streptococcaceae(100)	Streptococcus(100)	Otu2788	x	0	0	0	.	0	0	0	0	0	0	0	0	0	0	0	1	1	0	0	0	0	0	0	0	0	0	0	0	0	1	1	.	0	0	0	0	0	0	0	0
2802	3	Bacteria(100)	unclassified(100)	unclassified(100)	unclassified(100)	unclassified(100)	unclassified(100)	Otu2802	x	0	0	0	.	0	0	0	0	0	0	0	0	0	0	0	1	1	0	0	0	0	0	0	0	0	0	0	0	0	1	1	.	0	0	0	0	0	0	0	0
2813	3	Bacteria(100)	Actinobacteria(100)	Actinobacteria(100)	Actinomycetales(100)	Actinomycetaceae(100)	Actinomyces(100)	Otu2813	x	0	0	0	.	0	0	0	0	0	0	0	0	0	0	0	1	1	0	0	0	0	0	10.0908	0	0	0	0	0	0	1	1	.	0	0	0	0	0	0	0	0
2959	3	Bacteria(100)	Actinobacteria(100)	Actinobacteria(100)	Actinomycetales(100)	unclassified(100)	unclassified(100)	Otu2959	x	0	0	0	.	0	0	0	0	0	0	0	0	0	0	0	1	1	0	0	0	0	0	0	0	0	0	0	0	0	1	1	.	0	0	0	0	0	0	0	0
2993	3	Bacteria(100)	Firmicutes(100)	Bacilli(100)	Lactobacillales(100)	Lactobacillaceae(67)	Lactobacillus(67)	Otu2993	x	0	0	0	.	0	0	0	0	0	0	0	0	0	0	0	1	1	0	0	0	0	0	0	0	0	0	0	0	0	1	1	.	0	0	0	0	0	0	0	0
1703	2	Bacteria(100)	Firmicutes(100)	Bacilli(100)	unclassified	unclassified	unclassified	Otu1703	x	8.81834	0	0	.	0	0	0	0	0	0	0	0	0	0	0	1	1	0	0	0	0	0	0	0	0	0	0	0	0	1	1	.	0	0	0	0	0	0	0	0
282	2	Bacteria(100)	Bacteroidetes(100)	Bacteroidia(100)	Bacteroidales(100)	Porphyromonadaceae(100)	Porphyromonas(100)	Otu0282	x	0	0	0	.	0	0	0	0	0	0	0	0	0	0	0	1	1	0	0	0	0	0	0	0	0	0	0	0	0	1	1	.	0	0	0	0	6.43501	0	7.97448	0
284	2	Bacteria(100)	Actinobacteria(100)	Actinobacteria(100)	Actinomycetales(100)	Actinomycetaceae(100)	Actinomyces(100)	Otu0284	x	0	0	0	.	0	0	0	0	0	0	0	0	0	0	0	1	1	0	0	0	0	0	0	0	0	0	0	0	0	1	1	.	0	0	0	0	0	0	7.97448	0
339	2	Bacteria(100)	Actinobacteria(100)	Actinobacteria(100)	Actinomycetales(100)	Actinomycetaceae(100)	Actinomyces(100)	Otu0339	x	0	0	0	.	0	0	0	0	0	0	0	0	0	0	0	1	1	0	0	0	0	0	0	0	0	0	0	0	0	1	1	.	0	0	0	0	0	0	0	0
341	2	Bacteria(100)	Bacteroidetes(100)	Bacteroidia(100)	Bacteroidales(100)	Prevotellaceae(100)	Prevotella(100)	Otu0341	x	0	0	0	.	0	0	0	0	0	0	0	0	0	0	0	1	1	0	0	0	0	0	0	0	0	0	0	0	0	1	1	.	0	0	0	0	0	0	0	0
347	2	Bacteria(100)	Firmicutes(100)	Clostridia(100)	Clostridiales(100)	Lachnospiraceae(100)	Catonella(100)	Otu0347	x	0	0	0	.	0	0	0	0	0	0	0	0	0	0	0	1	1	0	0	0	0	0	0	0	0	0	0	0	0	1	1	.	0	0	0	0	0	0	0	0
359	2	Bacteria(100)	Proteobacteria(100)	unclassified(100)	unclassified(100)	unclassified(100)	unclassified(100)	Otu0359	x	0	0	0	.	0	0	0	0	0	0	0	0	0	0	0	1	1	0	0	0	0	0	0	0	0	0	0	0	0	1	1	.	0	0	0	0	0	0	0	0
370	2	Bacteria(100)	unclassified(100)	unclassified(100)	unclassified(100)	unclassified(100)	unclassified(100)	Otu0370	x	0	0	0	.	0	0	0	0	0	0	0	0	0	0	0	1	1	0	0	0	0	0	0	0	0	0	0	0	0	1	1	.	0	0	0	0	0	0	0	0
385	2	Bacteria(100)	Firmicutes(100)	Bacilli(100)	Lactobacillales(100)	Streptococcaceae(100)	Streptococcus(100)	Otu0385	x	0	0	0	.	0	0	0	0	0	0	0	0	0	0	0	1	1	0	0	0	0	0	0	0	0	0	0	0	0	1	1	.	0	0	0	0	0	0	0	0
394	2	Bacteria(100)	TM7(100)	TM7_class_incertae_sedis(100)	TM7_order_incertae_sedis(100)	TM7_family_incertae_sedis(100)	TM7_genus_incertae_sedis(100)	Otu0394	x	0	0	0	.	0	0	0	0	0	0	0	0	0	0	0	1	1	0	0	0	0	0	0	0	0	0	0	0	0	1	1	.	0	0	0	0	0	0	0	0
406	2	Bacteria(100)	Firmicutes(100)	unclassified(100)	unclassified(100)	unclassified(100)	unclassified(100)	Otu0406	x	0	0	0	.	0	0	0	0	0	0	0	0	0	0	0	1	1	0	0	0	0	0	0	0	0	0	0	0	0	1	1	.	0	0	0	0	0	0	0	0
425	2	Bacteria(100)	Firmicutes(100)	Clostridia(100)	Clostridiales(100)	Peptostreptococcaceae(100)	Peptostreptococcus(100)	Otu0425	x	0	0	0	.	0	0	0	0	0	0	0	0	0	0	0	1	1	0	0	0	0	0	0	0	0	0	0	0	0	1	1	.	0	0	0	0	0	0	0	0
444	2	Bacteria(100)	Firmicutes(100)	Clostridia(100)	Clostridiales(100)	Lachnospiraceae(100)	unclassified	Otu0444	x	0	0	0	.	0	0	0	0	0	0	0	0	0	0	0	1	1	0	0	0	0	0	0	0	0	0	0	0	0	1	1	.	0	0	0	0	0	0	0	0
458	2	Bacteria(100)	Proteobacteria(100)	Gammaproteobacteria(100)	Enterobacteriales(100)	Enterobacteriaceae(100)	Pantoea(100)	Otu0458	x	0	0	0	.	0	0	0	0	0	0	0	0	0	0	0	1	1	0	0	0	0	0	0	0	0	0	0	0	0	1	1	.	0	0	0	0	0	0	0	0
497	2	Bacteria(100)	Firmicutes(100)	Bacilli(100)	Lactobacillales(100)	Streptococcaceae(100)	Streptococcus(100)	Otu0497	x	0	0	0	.	0	0	0	0	0	0	0	0	0	0	0	1	1	0	0	0	0	0	0	0	0	0	0	0	0	1	1	.	0	0	0	0	0	0	0	0
501	2	Bacteria(100)	Proteobacteria(100)	Gammaproteobacteria(100)	Enterobacteriales(100)	Enterobacteriaceae(100)	unclassified(100)	Otu0501	x	0	0	0	.	0	0	0	0	0	0	0	0	0	0	0	1	1	0	0	0	0	0	0	0	0	0	0	0	0	1	1	.	0	0	0	0	0	0	0	0
511	2	Bacteria(100)	Proteobacteria(100)	Gammaproteobacteria(100)	Pasteurellales(100)	Pasteurellaceae(100)	unclassified	Otu0511	x	0	0	0	.	0	0	0	0	0	0	0	0	0	0	0	1	1	0	0	0	0	0	0	0	0	0	0	0	0	1	1	.	0	0	0	0	0	0	0	0
520	2	Bacteria(100)	Fusobacteria(100)	Fusobacteria(100)	Fusobacteriales(100)	Leptotrichiaceae(100)	Leptotrichia(100)	Otu0520	x	0	0	0	.	0	0	0	0	0	0	0	0	0	0	0	1	1	0	0	0	0	0	0	0	0	0	0	0	0	1	1	.	0	0	0	0	0	0	0	0
525	2	Bacteria(100)	Actinobacteria(100)	Actinobacteria(100)	Coriobacteriales(100)	Coriobacteriaceae(100)	Atopobium(100)	Otu0525	x	0	0	0	.	0	0	0	0	0	0	0	0	0	0	0	1	1	0	0	0	0	0	0	0	0	0	0	0	0	1	1	.	0	0	0	0	0	0	0	0
529	2	Bacteria(100)	Proteobacteria(100)	Gammaproteobacteria(100)	Pasteurellales(100)	Pasteurellaceae(100)	Haemophilus(100)	Otu0529	x	0	0	0	.	0	0	0	0	0	0	0	0	0	0	0	1	1	0	0	0	0	0	0	0	0	0	0	0	0	1	1	.	0	0	0	0	0	0	0	0
544	2	Bacteria(100)	Firmicutes(100)	Bacilli(100)	Lactobacillales(100)	Carnobacteriaceae(100)	Granulicatella(100)	Otu0544	x	0	0	0	.	0	0	0	0	0	0	0	0	0	0	0	1	1	0	0	0	0	0	0	0	0	0	0	0	0	1	1	.	0	0	0	0	0	0	0	0
564	2	Bacteria(100)	Bacteroidetes(100)	unclassified(100)	unclassified(100)	unclassified(100)	unclassified(100)	Otu0564	x	0	0	0	.	0	0	0	0	0	0	0	0	0	0	0	1	1	0	0	0	0	0	0	0	0	0	0	0	0	1	1	.	0	0	0	0	0	0	0	0
569	2	Bacteria(100)	Fusobacteria(100)	Fusobacteria(100)	Fusobacteriales(100)	Fusobacteriaceae(100)	Fusobacterium(100)	Otu0569	x	0	0	0	.	0	0	0	0	0	0	0	0	0	0	0	1	1	0	0	0	0	0	0	0	0	0	0	0	0	1	1	.	0	0	0	0	0	0	0	0
575	2	Bacteria(100)	Proteobacteria(100)	Betaproteobacteria(100)	Burkholderiales(100)	unclassified	unclassified	Otu0575	x	0	0	0	.	0	0	0	0	0	0	0	0	0	0	0	1	1	0	0	0	0	0	0	0	0	0	0	0	0	1	1	.	0	0	0	0	0	0	0	0
592	2	Bacteria(100)	Firmicutes(100)	Clostridia(100)	Clostridiales(100)	Lachnospiraceae(100)	Blautia(100)	Otu0592	x	0	0	0	.	0	0	0	0	0	0	0	0	0	0	0	1	1	0	0	0	0	0	0	0	0	6.73854	0	0	0	1	1	.	0	0	0	0	0	0	0	0
606	2	Bacteria(100)	Proteobacteria(100)	Betaproteobacteria(100)	Neisseriales(100)	Neisseriaceae(100)	Neisseria(100)	Otu0606	x	0	0	0	.	0	0	0	0	0	0	0	0	0	0	0	1	1	0	0	0	0	0	0	0	0	0	0	0	0	1	1	.	0	0	0	0	0	0	0	0
622	2	Bacteria(100)	Proteobacteria(100)	Gammaproteobacteria(100)	Pasteurellales(100)	Pasteurellaceae(100)	unclassified	Otu0622	x	0	0	0	.	0	0	0	0	0	0	0	0	0	0	0	1	1	0	0	0	0	0	0	0	0	0	0	0	0	1	1	.	0	0	0	0	0	0	0	0
628	2	Bacteria(100)	Firmicutes(100)	Negativicutes(100)	Selenomonadales(100)	Veillonellaceae(100)	Veillonella(100)	Otu0628	x	0	0	0	.	0	0	0	0	0	0	0	0	0	0	0	1	1	0	0	0	0	0	0	0	0	0	0	0	0	1	1	.	0	0	0	0	0	0	0	0
635	2	Bacteria(100)	Actinobacteria(100)	Actinobacteria(100)	Actinomycetales(100)	Micrococcaceae(100)	Rothia(100)	Otu0635	x	0	0	0	.	0	0	0	0	0	0	0	0	0	0	0	1	1	0	0	0	0	0	0	0	0	0	0	0	0	1	1	.	0	0	0	0	0	0	0	0
657	2	Bacteria(100)	Proteobacteria(100)	Betaproteobacteria(100)	Rhodocyclales(100)	Rhodocyclaceae(100)	unclassified(100)	Otu0657	x	0	0	0	.	0	0	0	0	0	0	0	0	0	0	0	1	1	0	0	0	0	0	0	0	0	0	0	0	0	1	1	.	0	0	0	0	0	0	0	0
661	2	Bacteria(100)	Actinobacteria(100)	Actinobacteria(100)	Actinomycetales(100)	Micrococcaceae(100)	Rothia(100)	Otu0661	x	0	0	0	.	0	0	0	0	0	0	0	0	0	0	0	1	1	0	0	0	0	0	0	0	0	0	0	0	0	1	1	.	0	0	0	0	0	0	0	0
663	2	Bacteria(100)	Actinobacteria(100)	Actinobacteria(100)	Actinomycetales(100)	Actinomycetaceae(100)	Actinomyces(100)	Otu0663	x	0	0	0	.	0	0	0	0	0	0	0	0	0	0	0	1	1	0	0	0	0	0	0	0	0	0	0	0	0	1	1	.	0	0	0	0	0	0	0	0
668	2	Bacteria(100)	unclassified(100)	unclassified(100)	unclassified(100)	unclassified(100)	unclassified(100)	Otu0668	x	0	0	0	.	0	0	0	0	0	0	0	0	0	0	0	1	1	0	0	0	0	0	0	0	0	0	0	0	0	1	1	.	0	0	0	0	0	0	0	0
680	2	Bacteria(100)	Firmicutes(100)	Bacilli(100)	Lactobacillales(100)	Streptococcaceae(100)	Streptococcus(100)	Otu0680	x	0	0	0	.	0	0	0	0	0	0	0	0	0	0	0	1	1	0	0	0	0	0	0	0	0	0	0	0	0	1	1	.	0	0	0	0	0	0	0	0
712	2	Bacteria(100)	Fusobacteria(100)	Fusobacteria(100)	Fusobacteriales(100)	Leptotrichiaceae(100)	Leptotrichia(100)	Otu0712	x	0	0	0	.	0	0	0	0	0	0	0	0	0	0	0	1	1	0	0	0	0	0	0	0	0	0	0	0	0	1	1	.	0	0	0	0	0	0	0	0
735	2	Bacteria(100)	Proteobacteria(100)	Gammaproteobacteria(100)	Pseudomonadales(100)	Moraxellaceae(100)	Perlucidibaca(100)	Otu0735	x	0	0	0	.	0	0	0	0	0	0	0	0	0	0	0	1	1	0	0	0	0	0	0	0	0	0	0	0	0	1	1	.	0	0	0	0	0	0	0	0
740	2	Bacteria(100)	Firmicutes(100)	Clostridia(100)	Clostridiales(100)	unclassified	unclassified	Otu0740	x	0	0	0	.	0	0	0	0	0	0	0	0	0	0	0	1	1	0	0	0	0	0	0	0	0	0	0	0	0	1	1	.	0	0	0	0	0	0	0	0
741	2	Bacteria(100)	Bacteroidetes(100)	Sphingobacteria(100)	Sphingobacteriales(100)	unclassified(100)	unclassified(100)	Otu0741	x	0	0	0	.	0	0	0	0	0	0	0	0	0	0	0	1	1	0	0	0	0	0	0	0	0	0	0	0	0	1	1	.	0	0	0	0	0	0	0	0
745	2	Bacteria(100)	Firmicutes(100)	Bacilli(100)	Lactobacillales(100)	unclassified	unclassified	Otu0745	x	0	0	0	.	0	0	0	0	0	0	0	0	0	0	0	1	1	0	0	0	0	0	0	0	0	0	0	0	0	1	1	.	0	0	0	0	0	0	0	0
752	2	Bacteria(100)	Firmicutes(100)	Clostridia(100)	Clostridiales(100)	Lachnospiraceae(100)	Dorea(100)	Otu0752	x	0	0	0	.	0	0	0	0	0	0	0	0	0	0	0	1	1	0	0	0	0	0	0	0	0	0	0	0	0	1	1	.	0	0	0	0	0	0	0	0
756	2	Bacteria(100)	Proteobacteria(100)	Alphaproteobacteria(100)	Sphingomonadales(100)	Sphingomonadaceae(100)	Sphingobium(100)	Otu0756	x	0	0	0	.	0	0	0	0	0	0	0	0	0	0	0	1	1	0	0	0	0	0	0	0	0	0	0	0	0	1	1	.	0	0	0	0	0	0	0	0
760	2	Bacteria(100)	Firmicutes(100)	Bacilli(100)	Lactobacillales(100)	Carnobacteriaceae(100)	Granulicatella(100)	Otu0760	x	0	0	0	.	0	0	0	0	0	0	0	0	0	0	0	1	1	0	0	0	0	0	0	0	0	0	0	0	0	1	1	.	0	0	0	0	0	0	0	0
766	2	Bacteria(100)	Proteobacteria(100)	Gammaproteobacteria(100)	Pasteurellales(100)	Pasteurellaceae(100)	Haemophilus(100)	Otu0766	x	0	0	0	.	0	0	0	0	0	0	0	0	0	0	0	1	1	0	0	0	0	0	0	0	0	0	0	0	0	1	1	.	0	0	0	0	0	0	0	0
805	2	Bacteria(100)	Firmicutes(100)	Bacilli(100)	Bacillales(100)	Bacillales_Incertae_Sedis_XI(100)	Gemella(100)	Otu0805	x	0	0	0	.	0	0	0	0	0	0	0	0	0	0	0	1	1	0	0	0	0	0	0	0	0	0	0	0	0	1	1	.	0	0	0	0	0	0	0	0
809	2	Bacteria(100)	Bacteroidetes(100)	Flavobacteria(100)	Flavobacteriales(100)	Flavobacteriaceae(100)	Capnocytophaga(100)	Otu0809	x	0	0	0	.	0	0	0	0	0	0	0	0	0	0	0	1	1	0	0	0	0	0	0	0	0	0	0	0	0	1	1	.	0	0	0	0	0	0	0	0
818	2	Bacteria(100)	Proteobacteria(100)	Betaproteobacteria(100)	Neisseriales(100)	Neisseriaceae(100)	Neisseria(100)	Otu0818	x	0	0	0	.	0	0	0	0	0	0	0	0	0	0	0	1	1	0	0	0	0	0	0	0	0	0	0	0	0	1	1	.	0	0	0	0	0	0	0	0
820	2	Bacteria(100)	Firmicutes(100)	Bacilli(100)	Lactobacillales(100)	Lactobacillaceae(100)	Lactobacillus(100)	Otu0820	x	0	0	0	.	0	0	0	0	0	0	0	0	0	0	0	1	1	0	0	0	0	0	0	0	0	0	0	0	0	1	1	.	0	0	0	0	0	0	0	0
822	2	Bacteria(100)	Firmicutes(100)	Bacilli(100)	unclassified	unclassified	unclassified	Otu0822	x	0	0	0	.	0	0	0	0	0	0	0	0	0	0	0	1	1	0	0	0	0	0	0	0	0	0	0	0	0	1	1	.	0	0	0	0	0	0	0	0
827	2	Bacteria(100)	Fusobacteria(100)	Fusobacteria(100)	Fusobacteriales(100)	Leptotrichiaceae(100)	Leptotrichia(100)	Otu0827	x	0	0	0	.	0	0	0	0	0	0	0	0	0	0	0	1	1	0	0	0	0	0	0	0	0	0	0	0	0	1	1	.	0	0	0	0	0	0	0	0
833	2	Bacteria(100)	Firmicutes(100)	Clostridia(100)	Clostridiales(100)	Lachnospiraceae(100)	Oribacterium(100)	Otu0833	x	0	0	0	.	0	0	0	0	0	0	0	0	0	0	0	1	1	0	0	0	0	0	0	0	0	0	0	0	0	1	1	.	0	0	0	0	0	0	0	0
836	2	Bacteria(100)	Firmicutes(100)	Negativicutes(100)	Selenomonadales(100)	Veillonellaceae(100)	Dialister(100)	Otu0836	x	0	0	0	.	0	0	0	0	0	0	0	0	0	0	0	1	1	0	0	0	0	0	0	0	0	0	0	0	0	1	1	.	0	0	0	0	0	0	0	0
854	2	Bacteria(100)	Firmicutes(100)	Clostridia(100)	Clostridiales(100)	Clostridiales_Incertae_Sedis_XI(100)	Peptoniphilus(100)	Otu0854	x	0	0	0	.	0	0	0	0	0	0	0	0	0	0	0	1	1	0	0	0	0	0	0	0	0	0	0	0	0	1	1	.	0	0	0	0	0	0	0	0
858	2	Bacteria(100)	Bacteroidetes(100)	Bacteroidia(100)	Bacteroidales(100)	Prevotellaceae(100)	Prevotella(100)	Otu0858	x	0	0	0	.	0	0	0	0	0	0	0	0	0	0	0	1	1	0	0	0	0	0	0	0	0	0	0	0	0	1	1	.	0	0	0	0	0	0	0	0
865	2	Bacteria(100)	Bacteroidetes(100)	Bacteroidia(100)	Bacteroidales(100)	Porphyromonadaceae(100)	Porphyromonas(100)	Otu0865	x	0	0	0	.	0	0	0	0	0	0	0	0	0	0	0	1	1	0	0	0	0	0	0	0	0	0	0	0	0	1	1	.	0	0	0	0	0	0	0	0
871	2	Bacteria(100)	Firmicutes(100)	Negativicutes(100)	Selenomonadales(100)	Veillonellaceae(100)	Veillonella(100)	Otu0871	x	0	0	0	.	0	0	0	0	0	0	0	0	0	0	0	1	1	0	0	0	0	0	0	0	0	0	0	0	0	1	1	.	0	0	0	0	0	0	0	0
874	2	Bacteria(100)	Firmicutes(100)	Clostridia(100)	Clostridiales(100)	Lachnospiraceae(100)	Oribacterium(100)	Otu0874	x	0	0	0	.	0	0	0	0	0	0	0	0	0	0	0	1	1	0	0	0	0	0	0	0	0	0	0	0	0	1	1	.	0	0	0	0	0	0	0	0
876	2	Bacteria(100)	Firmicutes(100)	Bacilli(100)	Bacillales(100)	Staphylococcaceae(100)	Staphylococcus(100)	Otu0876	x	0	0	0	.	0	0	0	0	0	0	0	0	0	0	0	1	1	0	0	0	0	0	0	0	0	0	0	0	0	1	1	.	0	0	0	0	0	0	0	0
882	2	Bacteria(100)	Bacteroidetes(100)	Flavobacteria(100)	Flavobacteriales(100)	Flavobacteriaceae(100)	Cloacibacterium(100)	Otu0882	x	0	0	0	.	0	0	0	0	0	0	0	0	0	0	0	1	1	0	0	0	0	0	0	0	0	0	0	0	0	1	1	.	0	0	0	0	0	0	0	0
893	2	Bacteria(100)	Actinobacteria(100)	Actinobacteria(100)	Actinomycetales(100)	Micrococcaceae(100)	Rothia(100)	Otu0893	x	0	0	0	.	0	0	0	0	0	0	0	0	0	0	0	1	1	0	0	0	0	0	0	0	0	0	0	0	0	1	1	.	0	0	0	0	0	0	0	0
900	2	Bacteria(100)	Actinobacteria(100)	Actinobacteria(100)	Coriobacteriales(100)	Coriobacteriaceae(100)	Atopobium(100)	Otu0900	x	0	0	0	.	0	0	0	0	0	0	0	0	0	0	0	1	1	0	0	0	0	0	0	0	0	0	0	0	0	1	1	.	0	0	0	0	0	0	0	0
901	2	Bacteria(100)	Actinobacteria(100)	Actinobacteria(100)	Actinomycetales(100)	Micrococcaceae(100)	Rothia(100)	Otu0901	x	0	0	0	.	0	0	0	0	0	0	0	0	0	0	0	1	1	0	0	0	0	0	0	0	0	0	0	0	0	1	1	.	0	0	0	0	0	0	0	0
905	2	Bacteria(100)	Firmicutes(100)	Bacilli(100)	Lactobacillales(100)	unclassified(100)	unclassified(100)	Otu0905	x	0	0	0	.	0	0	0	0	0	0	0	0	0	0	0	1	1	0	0	0	0	0	0	0	0	0	0	0	0	1	1	.	0	0	0	0	0	0	0	0
906	2	Bacteria(100)	Firmicutes(100)	Bacilli(100)	Lactobacillales(100)	Streptococcaceae(100)	Streptococcus(100)	Otu0906	x	0	0	0	.	0	0	0	0	0	0	0	0	0	0	0	1	1	0	0	0	0	0	0	0	0	0	0	0	0	1	1	.	0	0	0	0	0	0	0	0
913	2	Bacteria(100)	Proteobacteria(100)	Betaproteobacteria(100)	Neisseriales(100)	Neisseriaceae(100)	Neisseria(100)	Otu0913	x	0	0	0	.	0	0	0	0	0	0	0	0	0	0	0	1	1	0	0	0	0	0	0	0	0	0	0	0	0	1	1	.	0	0	0	0	0	0	0	0
921	2	Bacteria(100)	Firmicutes(100)	Bacilli(100)	Lactobacillales(100)	Streptococcaceae(100)	Streptococcus(100)	Otu0921	x	0	0	0	.	0	0	0	0	0	0	0	0	0	0	0	1	1	0	0	0	0	0	0	0	0	0	0	0	0	1	1	.	0	0	0	0	0	0	0	0
923	2	Bacteria(100)	Actinobacteria(100)	Actinobacteria(100)	Actinomycetales(100)	Corynebacteriaceae(100)	Corynebacterium(100)	Otu0923	x	0	0	0	.	0	0	0	0	0	0	0	0	0	0	0	1	1	0	0	0	0	0	0	0	0	0	0	0	0	1	1	.	0	0	0	0	0	0	0	0
931	2	Bacteria(100)	Fusobacteria(100)	Fusobacteria(100)	Fusobacteriales(100)	Fusobacteriaceae(100)	Fusobacterium(100)	Otu0931	x	0	0	0	.	0	0	0	0	0	0	0	0	0	0	0	1	1	0	0	0	0	0	0	0	0	0	0	0	0	1	1	.	0	0	0	0	0	0	0	0
944	2	Bacteria(100)	Bacteroidetes(100)	Bacteroidia(100)	Bacteroidales(100)	Prevotellaceae(100)	Prevotella(100)	Otu0944	x	0	0	0	.	0	0	0	0	0	0	0	0	0	0	0	1	1	0	0	0	0	0	0	0	0	0	0	0	0	1	1	.	0	0	0	0	0	0	0	0
957	2	Bacteria(100)	Firmicutes(100)	Clostridia(100)	Clostridiales(100)	Clostridiales_Incertae_Sedis_XI(100)	Parvimonas(100)	Otu0957	x	0	0	0	.	0	0	0	0	0	0	0	0	0	0	0	1	1	0	0	0	0	0	0	0	0	0	0	0	0	1	1	.	0	0	0	0	0	0	0	0
967	2	Bacteria(100)	Bacteroidetes(100)	Bacteroidia(100)	Bacteroidales(100)	Prevotellaceae(100)	Prevotella(100)	Otu0967	x	0	0	0	.	0	0	0	0	0	0	0	0	0	0	0	1	1	0	0	0	0	0	0	0	0	0	0	0	0	1	1	.	0	0	0	0	0	0	0	0
983	2	Bacteria(100)	Synergistetes(100)	Synergistia(100)	Synergistales(100)	Synergistaceae(100)	Thermovirga(100)	Otu0983	x	0	0	0	.	0	0	0	0	0	0	0	0	0	0	0	1	1	0	0	0	0	0	0	0	0	0	0	0	0	1	1	.	0	0	0	0	0	0	0	0
988	2	Bacteria(100)	Bacteroidetes(100)	unclassified(100)	unclassified(100)	unclassified(100)	unclassified(100)	Otu0988	x	0	0	0	.	0	0	0	0	0	0	0	0	0	0	0	1	1	0	0	0	0	0	0	0	0	0	0	0	0	1	1	.	0	0	0	0	0	0	0	0
990	2	Bacteria(100)	Firmicutes(100)	Negativicutes(100)	Selenomonadales(100)	Veillonellaceae(100)	unclassified(100)	Otu0990	x	0	0	0	.	0	0	0	0	0	0	0	0	0	0	0	1	1	0	0	0	0	0	0	0	0	0	0	0	0	1	1	.	0	0	0	0	0	0	0	0
1002	2	Bacteria(100)	Firmicutes(100)	Bacilli(100)	Lactobacillales(100)	Streptococcaceae(100)	Streptococcus(100)	Otu1002	x	0	0	0	.	0	0	0	0	0	0	0	0	0	0	0	1	1	0	0	0	0	0	0	0	0	0	0	0	0	1	1	.	0	0	0	0	0	0	0	0
1004	2	Bacteria(100)	Bacteroidetes(100)	Bacteroidia(100)	Bacteroidales(100)	Prevotellaceae(100)	Prevotella(100)	Otu1004	x	0	0	0	.	0	0	0	0	0	0	0	0	0	0	0	1	1	0	0	0	0	0	0	0	0	0	0	0	0	1	1	.	0	0	0	0	0	0	0	0
1007	2	Bacteria(100)	Bacteroidetes(100)	Flavobacteria(100)	Flavobacteriales(100)	Flavobacteriaceae(100)	Capnocytophaga(100)	Otu1007	x	0	0	0	.	0	0	0	0	0	0	0	0	0	0	0	1	1	0	0	0	0	0	0	0	0	0	0	0	0	1	1	.	0	0	0	0	0	0	0	0
1011	2	Bacteria(100)	Proteobacteria(100)	Betaproteobacteria(100)	Neisseriales(100)	Neisseriaceae(100)	Neisseria(100)	Otu1011	x	0	0	0	.	0	0	0	0	0	0	0	0	0	0	0	1	1	0	0	0	0	0	0	0	0	0	0	0	0	1	1	.	0	0	0	0	0	0	0	0
1013	2	Bacteria(100)	Firmicutes(100)	unclassified(100)	unclassified(100)	unclassified(100)	unclassified(100)	Otu1013	x	0	0	0	.	0	0	0	0	0	0	0	0	0	0	0	1	1	0	0	0	0	0	0	0	0	0	0	0	0	1	1	.	0	0	0	0	0	0	0	0
1019	2	Bacteria(100)	Firmicutes(100)	unclassified	unclassified	unclassified	unclassified	Otu1019	x	0	0	0	.	0	0	0	0	0	0	0	0	0	0	0	1	1	0	0	0	0	0	0	0	0	0	0	0	0	1	1	.	0	0	0	0	0	0	0	0
1021	2	Bacteria(100)	unclassified	unclassified	unclassified	unclassified	unclassified	Otu1021	x	0	0	0	.	0	0	0	0	0	0	0	0	0	0	0	1	1	0	0	0	0	0	0	0	0	0	0	0	0	1	1	.	0	0	0	0	0	0	0	0
1022	2	Bacteria(100)	TM7(100)	TM7_class_incertae_sedis(100)	TM7_order_incertae_sedis(100)	TM7_family_incertae_sedis(100)	TM7_genus_incertae_sedis(100)	Otu1022	x	0	0	0	.	0	0	0	8.58369	0	0	0	0	0	0	0	1	1	0	0	0	0	0	0	0	0	0	0	0	0	1	1	.	0	0	0	0	0	0	0	0
1031	2	Bacteria(100)	Bacteroidetes(100)	Bacteroidia(100)	Bacteroidales(100)	Porphyromonadaceae(100)	Porphyromonas(100)	Otu1031	x	0	0	0	.	0	0	0	0	0	0	0	0	0	0	0	1	1	0	0	0	0	0	0	0	0	0	0	0	0	1	1	.	0	0	0	0	0	0	0	0
1034	2	Bacteria(100)	TM7(100)	TM7_class_incertae_sedis(100)	TM7_order_incertae_sedis(100)	TM7_family_incertae_sedis(100)	TM7_genus_incertae_sedis(100)	Otu1034	x	0	0	0	.	0	0	0	0	0	0	0	0	0	0	0	1	1	0	0	0	0	0	0	0	0	0	0	0	0	1	1	.	0	0	11.6279	0	0	0	0	0
1050	2	Bacteria(100)	Actinobacteria(100)	Actinobacteria(100)	Actinomycetales(100)	Micrococcaceae(100)	Rothia(100)	Otu1050	x	0	0	0	.	0	0	0	0	0	0	0	0	0	0	0	1	1	0	0	0	0	0	0	0	0	0	0	0	0	1	1	.	0	0	0	0	0	0	0	0
1063	2	Bacteria(100)	unclassified	unclassified	unclassified	unclassified	unclassified	Otu1063	x	0	0	0	.	0	0	0	0	0	0	0	0	0	0	0	1	1	0	0	0	0	0	0	0	0	0	0	0	0	1	1	.	0	0	0	0	0	0	0	0
1080	2	Bacteria(100)	unclassified(100)	unclassified(100)	unclassified(100)	unclassified(100)	unclassified(100)	Otu1080	x	0	0	0	.	0	0	0	0	0	0	0	0	0	0	0	1	1	0	0	0	0	0	0	0	0	0	0	0	0	1	1	.	0	0	0	0	0	0	0	0
1089	2	Bacteria(100)	Bacteroidetes(100)	Bacteroidia(100)	Bacteroidales(100)	Porphyromonadaceae(100)	Porphyromonas(100)	Otu1089	x	0	0	0	.	0	0	0	0	0	0	0	0	0	0	0	1	1	0	0	0	0	0	0	0	0	0	0	0	0	1	1	.	0	0	0	0	0	0	0	0
1098	2	Bacteria(100)	Firmicutes(100)	Negativicutes(100)	Selenomonadales(100)	Veillonellaceae(100)	Dialister(100)	Otu1098	x	0	0	0	.	0	0	0	0	0	0	0	0	0	0	0	1	1	0	0	0	0	0	0	0	0	0	0	0	0	1	1	.	0	0	0	0	0	0	0	0
1102	2	Bacteria(100)	Firmicutes(100)	Bacilli(100)	Bacillales(100)	Staphylococcaceae(100)	Staphylococcus(100)	Otu1102	x	0	0	0	.	0	0	0	0	0	0	0	0	0	0	0	1	1	0	0	0	0	0	0	0	0	0	0	0	0	1	1	.	0	0	0	0	0	0	0	0
1106	2	Bacteria(100)	Firmicutes(100)	Negativicutes(100)	Selenomonadales(100)	Veillonellaceae(100)	Anaeroglobus(100)	Otu1106	x	0	0	0	.	0	0	0	0	0	0	0	0	0	0	0	1	1	0	0	0	0	0	0	0	0	0	0	0	0	1	1	.	0	0	0	0	0	0	0	0
1111	2	Bacteria(100)	Proteobacteria(100)	Betaproteobacteria(100)	Neisseriales(100)	Neisseriaceae(100)	Neisseria(100)	Otu1111	x	0	0	0	.	0	0	0	0	0	0	0	0	0	0	0	1	1	0	0	0	0	0	0	0	0	0	0	0	0	1	1	.	0	0	0	0	0	0	0	0
1117	2	Bacteria(100)	Actinobacteria(100)	Actinobacteria(100)	Actinomycetales(100)	Actinomycetaceae(100)	Actinomyces(100)	Otu1117	x	0	0	0	.	0	0	0	0	0	0	0	0	0	0	0	1	1	0	0	0	0	0	0	0	0	0	0	0	0	1	1	.	0	0	0	0	0	0	0	0
1152	2	Bacteria(100)	Actinobacteria(100)	Actinobacteria(100)	Actinomycetales(100)	Micrococcaceae(100)	Rothia(100)	Otu1152	x	0	0	0	.	0	0	0	0	0	0	0	0	0	0	0	1	1	0	0	0	0	0	0	0	0	0	0	0	0	1	1	.	0	12.0773	0	0	0	0	0	0
1158	2	Bacteria(100)	TM7(100)	TM7_class_incertae_sedis(100)	TM7_order_incertae_sedis(100)	TM7_family_incertae_sedis(100)	TM7_genus_incertae_sedis(100)	Otu1158	x	0	0	0	.	0	0	0	0	0	0	0	0	0	0	0	1	1	0	0	0	0	0	0	0	0	0	0	0	0	1	1	.	0	12.0773	0	0	0	0	0	0
1161	2	Bacteria(100)	Proteobacteria(100)	Epsilonproteobacteria(100)	Campylobacterales(100)	Campylobacteraceae(100)	Campylobacter(100)	Otu1161	x	0	0	0	.	0	0	0	0	0	0	0	0	0	0	0	1	1	0	0	0	0	0	0	0	0	0	0	0	0	1	1	.	0	12.0773	0	0	0	0	0	0
1193	2	Bacteria(100)	Proteobacteria(100)	Epsilonproteobacteria(100)	Campylobacterales(100)	Campylobacteraceae(100)	Campylobacter(100)	Otu1193	x	0	0	0	.	0	0	0	0	0	0	0	0	0	0	0	1	1	0	0	0	0	0	0	0	0	0	0	0	0	1	1	.	0	0	0	0	0	0	0	0
1209	2	Bacteria(100)	Proteobacteria(100)	Betaproteobacteria(100)	Neisseriales(100)	Neisseriaceae(100)	unclassified	Otu1209	x	0	0	0	.	0	0	0	0	0	0	0	0	0	0	0	1	1	0	0	0	0	0	0	0	0	0	0	0	0	1	1	.	0	0	0	0	0	0	0	0
1210	2	Bacteria(100)	unclassified	unclassified	unclassified	unclassified	unclassified	Otu1210	x	0	0	0	.	0	0	0	0	0	0	0	0	0	0	0	1	1	0	0	0	0	0	0	0	0	0	0	0	0	1	1	.	0	0	0	0	0	0	0	0
1218	2	Bacteria(100)	Firmicutes(100)	Negativicutes(100)	Selenomonadales(100)	Veillonellaceae(100)	Centipeda(100)	Otu1218	x	0	0	0	.	0	0	0	0	0	0	0	0	0	0	0	1	1	0	0	0	0	0	0	0	0	0	0	0	0	1	1	.	0	0	0	0	0	0	0	0
1224	2	Bacteria(100)	Firmicutes(100)	Bacilli(100)	Lactobacillales(100)	unclassified(100)	unclassified(100)	Otu1224	x	0	0	0	.	0	0	0	0	0	0	0	0	0	0	0	1	1	0	0	0	0	0	0	0	0	0	0	0	0	1	1	.	0	0	0	0	0	0	0	0
1227	2	Bacteria(100)	Firmicutes(100)	Clostridia(100)	Clostridiales(100)	unclassified	unclassified	Otu1227	x	0	0	0	.	0	0	0	0	0	0	0	0	0	0	0	1	1	0	0	0	0	0	0	0	0	0	0	0	0	1	1	.	0	0	0	0	0	0	0	0
1228	2	Bacteria(100)	Actinobacteria(100)	Actinobacteria(100)	Actinomycetales(100)	unclassified	unclassified	Otu1228	x	0	0	0	.	0	0	0	0	0	0	0	0	0	0	0	1	1	0	0	0	0	0	0	0	0	0	0	0	0	1	1	.	0	0	0	0	0	0	0	0
1229	2	Bacteria(100)	Actinobacteria(100)	Actinobacteria(100)	Actinomycetales(100)	unclassified(100)	unclassified(100)	Otu1229	x	0	0	0	.	0	0	0	0	0	0	0	0	0	0	0	1	1	0	0	0	0	0	0	0	0	0	0	0	0	1	1	.	0	0	0	0	0	0	0	0
1246	2	Bacteria(100)	Firmicutes(100)	Clostridia(100)	Clostridiales(100)	Eubacteriaceae(100)	Eubacterium(100)	Otu1246	x	0	0	0	.	0	0	0	0	0	0	0	0	0	0	0	1	1	0	0	0	0	0	0	0	0	0	0	0	0	1	1	.	0	0	11.6279	0	0	0	0	0
1248	2	Bacteria(100)	Firmicutes(100)	Bacilli(100)	Lactobacillales(100)	Streptococcaceae(100)	Lactococcus(100)	Otu1248	x	0	0	0	.	0	0	0	0	0	0	0	0	0	0	0	1	1	0	0	0	0	0	0	0	0	0	0	0	0	1	1	.	0	0	11.6279	0	0	0	0	0
1249	2	Bacteria(100)	Proteobacteria(100)	Gammaproteobacteria(100)	Pasteurellales(100)	Pasteurellaceae(100)	unclassified	Otu1249	x	0	0	0	.	0	0	0	0	0	0	0	0	0	0	0	1	1	0	0	0	0	0	0	0	0	0	0	0	0	1	1	.	0	0	11.6279	0	0	0	0	0
1250	2	Bacteria(100)	Firmicutes(100)	Bacilli(100)	Bacillales(100)	Bacillales_Incertae_Sedis_XI(100)	Gemella(100)	Otu1250	x	0	0	0	.	0	0	0	0	0	0	0	0	0	0	0	1	1	0	0	0	0	0	0	0	0	0	0	0	0	1	1	.	0	0	11.6279	0	0	0	0	0
1253	2	Bacteria(100)	unclassified(100)	unclassified(100)	unclassified(100)	unclassified(100)	unclassified(100)	Otu1253	x	0	0	0	.	0	0	0	0	0	0	0	0	0	0	0	1	1	0	0	0	0	0	0	0	0	0	0	0	0	1	1	.	0	0	11.6279	0	0	0	0	0
1259	2	Bacteria(100)	Firmicutes(100)	Clostridia(100)	Clostridiales(100)	Lachnospiraceae(100)	Oribacterium(100)	Otu1259	x	0	0	0	.	0	0	0	0	0	0	0	0	0	0	0	1	1	0	0	0	0	0	0	0	0	0	0	0	0	1	1	.	0	0	0	0	0	0	0	0
1260	2	Bacteria(100)	Bacteroidetes(100)	Bacteroidia(100)	Bacteroidales(100)	Bacteroidaceae(100)	Bacteroides(100)	Otu1260	x	0	0	0	.	0	0	0	0	0	0	0	0	0	0	0	1	1	0	0	0	0	0	0	0	0	0	0	0	0	1	1	.	0	0	0	0	0	0	0	0
1271	2	Bacteria(100)	TM7(100)	TM7_class_incertae_sedis(100)	TM7_order_incertae_sedis(100)	TM7_family_incertae_sedis(100)	TM7_genus_incertae_sedis(100)	Otu1271	x	0	0	0	.	0	0	0	0	0	0	0	0	0	0	0	1	1	0	0	0	0	0	0	0	0	0	0	0	0	1	1	.	0	0	0	0	0	0	0	0
1276	2	Bacteria(100)	Bacteroidetes(100)	Bacteroidia(100)	Bacteroidales(100)	Porphyromonadaceae(100)	Porphyromonas(100)	Otu1276	x	0	0	0	.	0	0	0	0	0	0	0	0	0	0	0	1	1	0	0	0	0	0	0	0	0	0	0	0	0	1	1	.	0	0	0	0	0	0	0	0
1279	2	Bacteria(100)	Bacteroidetes(100)	Bacteroidia(100)	Bacteroidales(100)	Prevotellaceae(100)	Prevotella(100)	Otu1279	x	0	0	0	.	0	0	0	0	0	0	0	0	0	0	0	1	1	0	0	0	0	0	0	0	0	0	0	0	0	1	1	.	0	0	0	0	0	0	0	0
1287	2	Bacteria(100)	Bacteroidetes(100)	Bacteroidia(100)	Bacteroidales(100)	Prevotellaceae(100)	Prevotella(100)	Otu1287	x	0	0	0	.	0	0	0	0	0	0	0	0	0	0	0	1	1	0	0	0	0	0	0	0	0	0	0	0	0	1	1	.	0	0	0	0	0	0	0	0
1291	2	Bacteria(100)	Bacteroidetes(100)	Bacteroidia(100)	Bacteroidales(100)	Prevotellaceae(100)	unclassified	Otu1291	x	0	0	0	.	0	0	0	0	0	0	0	0	0	0	0	1	1	0	0	0	0	0	0	0	0	0	0	0	0	1	1	.	0	0	0	0	0	0	0	0
1292	2	Bacteria(100)	Firmicutes(100)	Bacilli(100)	Lactobacillales(100)	Streptococcaceae(100)	unclassified(100)	Otu1292	x	0	0	0	.	0	0	0	0	0	0	0	0	0	0	0	1	1	0	0	0	0	0	0	0	0	0	0	0	0	1	1	.	0	0	0	0	0	0	0	0
1293	2	Bacteria(100)	Bacteroidetes(100)	Bacteroidia(100)	Bacteroidales(100)	unclassified(100)	unclassified(100)	Otu1293	x	0	0	0	.	0	0	0	0	0	0	0	0	0	0	0	1	1	0	0	0	0	0	0	0	0	0	0	0	0	1	1	.	0	0	0	0	0	0	0	0
1296	2	Bacteria(100)	Firmicutes(100)	Clostridia(100)	Clostridiales(100)	Peptostreptococcaceae(100)	Filifactor(100)	Otu1296	x	0	0	0	.	0	0	0	0	0	0	0	0	0	0	0	1	1	0	0	0	0	0	0	0	0	0	0	0	0	1	1	.	0	0	0	0	0	0	0	0
1305	2	Bacteria(100)	Proteobacteria(100)	Betaproteobacteria(100)	Neisseriales(100)	Neisseriaceae(100)	Neisseria(100)	Otu1305	x	0	0	0	.	0	0	0	0	0	0	0	0	0	0	0	1	1	0	0	0	0	0	0	0	0	0	0	0	0	1	1	.	0	0	0	0	0	0	0	0
1309	2	Bacteria(100)	Firmicutes(100)	Bacilli(100)	Lactobacillales(100)	Streptococcaceae(100)	Streptococcus(100)	Otu1309	x	0	0	0	.	0	0	0	0	0	0	0	0	0	0	0	1	1	0	0	0	0	0	0	0	0	0	0	0	0	1	1	.	0	0	0	0	0	0	0	0
1311	2	Bacteria(100)	unclassified(100)	unclassified(100)	unclassified(100)	unclassified(100)	unclassified(100)	Otu1311	x	0	0	0	.	0	0	0	0	0	0	0	0	0	0	0	1	1	0	0	0	0	0	0	0	0	0	0	0	0	1	1	.	0	0	0	0	0	0	0	0
1313	2	Bacteria(100)	Firmicutes(100)	Bacilli(100)	Bacillales(100)	Bacillales_Incertae_Sedis_XI(100)	Gemella(100)	Otu1313	x	0	0	0	.	0	0	0	0	0	0	0	0	0	0	0	1	1	0	0	0	0	0	0	0	0	0	0	0	0	1	1	.	0	0	0	0	0	0	0	0
1315	2	Bacteria(100)	Actinobacteria(100)	Actinobacteria(100)	Actinomycetales(100)	Micrococcaceae(100)	Rothia(100)	Otu1315	x	0	0	0	.	0	0	0	0	0	0	0	0	0	0	0	1	1	0	0	0	0	0	0	0	0	0	0	0	0	1	1	.	0	0	0	0	0	0	0	0
1328	2	Bacteria(100)	Firmicutes(100)	Bacilli(100)	Lactobacillales(100)	Streptococcaceae(100)	Streptococcus(100)	Otu1328	x	0	0	0	.	0	0	0	0	0	0	0	0	0	0	0	1	1	0	0	0	0	0	0	0	0	0	0	0	0	1	1	.	0	0	0	0	0	0	0	0
1343	2	Bacteria(100)	SR1(100)	SR1_class_incertae_sedis(100)	SR1_order_incertae_sedis(100)	SR1_family_incertae_sedis(100)	SR1_genus_incertae_sedis(100)	Otu1343	x	0	0	0	.	0	0	0	0	0	0	0	0	0	0	0	1	1	0	0	0	0	0	0	0	0	0	0	0	0	1	1	.	0	0	0	0	0	0	0	0
1350	2	Bacteria(100)	Proteobacteria(100)	Gammaproteobacteria(100)	unclassified	unclassified	unclassified	Otu1350	x	0	0	0	.	0	0	0	0	0	0	0	0	0	0	0	1	1	0	0	0	0	0	0	0	0	0	0	0	0	1	1	.	0	0	0	0	0	0	0	0
1360	2	Bacteria(100)	Bacteroidetes(100)	Bacteroidia(100)	Bacteroidales(100)	Prevotellaceae(100)	Prevotella(100)	Otu1360	x	0	0	0	.	0	0	0	0	0	0	0	0	0	0	0	1	1	0	0	0	0	0	0	0	0	0	0	0	0	1	1	.	0	0	0	0	0	0	0	0
1366	2	Bacteria(100)	Firmicutes(100)	Clostridia(100)	Clostridiales(100)	Eubacteriaceae(100)	Eubacterium(100)	Otu1366	x	0	0	0	.	0	0	0	0	0	0	0	0	0	0	0	1	1	0	0	0	0	0	0	0	0	0	0	0	0	1	1	.	0	0	0	0	0	0	0	0
1386	2	Bacteria(100)	Firmicutes(100)	Bacilli(100)	unclassified(100)	unclassified(100)	unclassified(100)	Otu1386	x	0	0	0	.	0	0	0	0	0	0	0	0	0	0	0	1	1	0	0	0	0	0	0	0	0	0	0	0	0	1	1	.	0	0	0	0	0	0	0	0
1388	2	Bacteria(100)	Actinobacteria(100)	Actinobacteria(100)	Actinomycetales(100)	Micrococcaceae(100)	Rothia(100)	Otu1388	x	0	0	0	.	0	0	0	0	0	0	0	0	0	0	0	1	1	0	0	0	0	0	0	0	0	0	0	0	0	1	1	.	0	0	0	0	0	0	0	0
1401	2	Bacteria(100)	Firmicutes(100)	Clostridia(100)	Clostridiales(100)	Lachnospiraceae(100)	Oribacterium(100)	Otu1401	x	0	0	0	.	0	0	0	0	0	0	0	0	0	0	0	1	1	0	0	0	0	0	0	0	0	0	0	0	0	1	1	.	0	0	0	0	0	0	0	0
1403	2	Bacteria(100)	Firmicutes(100)	Negativicutes(100)	Selenomonadales(100)	unclassified(100)	unclassified(100)	Otu1403	x	0	0	0	.	0	0	0	0	0	0	0	0	0	0	0	1	1	0	0	0	0	0	0	0	0	0	0	0	0	1	1	.	0	0	0	0	0	0	0	0
1413	2	Bacteria(100)	Firmicutes(100)	Bacilli(100)	Lactobacillales(100)	Lactobacillaceae(100)	Lactobacillus(100)	Otu1413	x	0	0	5.36769	.	0	0	0	0	0	0	0	0	0	0	0	1	1	0	0	0	0	0	0	0	0	0	0	0	0	1	1	.	0	0	0	0	0	0	0	0
1421	2	Bacteria(100)	unclassified(100)	unclassified(100)	unclassified(100)	unclassified(100)	unclassified(100)	Otu1421	x	0	0	0	.	0	0	0	0	0	0	0	0	0	0	0	1	1	0	0	0	0	0	0	0	0	0	0	0	0	1	1	.	0	0	0	0	0	0	0	0
1422	2	Bacteria(100)	Bacteroidetes(100)	Flavobacteria(100)	Flavobacteriales(100)	Flavobacteriaceae(100)	Capnocytophaga(100)	Otu1422	x	0	0	0	.	0	0	0	0	0	0	0	0	0	0	0	1	1	0	0	0	0	0	0	0	0	0	0	0	0	1	1	.	0	0	0	0	0	0	0	0
1423	2	Bacteria(100)	Firmicutes(100)	Bacilli(100)	Lactobacillales(100)	Streptococcaceae(100)	Streptococcus(100)	Otu1423	x	0	0	0	.	0	0	0	0	0	0	0	0	0	0	0	1	1	0	0	0	0	0	0	0	0	0	0	0	0	1	1	.	0	0	0	0	0	0	0	0
1424	2	Bacteria(100)	Firmicutes(100)	Clostridia(100)	Clostridiales(100)	unclassified	unclassified	Otu1424	x	0	0	0	.	0	0	0	0	0	0	0	0	0	0	0	1	1	0	0	0	17.9533	0	0	0	0	0	0	0	0	1	1	.	0	0	0	0	0	0	0	0
1425	2	Bacteria(100)	unclassified	unclassified	unclassified	unclassified	unclassified	Otu1425	x	0	0	0	.	0	0	0	0	0	0	0	0	0	0	0	1	1	0	0	0	0	0	0	0	0	0	0	0	0	1	1	.	0	0	0	0	0	0	0	0
1432	2	Bacteria(100)	Proteobacteria(100)	Gammaproteobacteria(100)	Pasteurellales(100)	Pasteurellaceae(100)	unclassified	Otu1432	x	0	0	0	.	0	0	0	0	0	0	0	0	0	0	0	1	1	0	0	0	0	0	0	0	0	0	0	0	0	1	1	.	0	0	0	0	0	0	0	0
1456	2	Bacteria(100)	Firmicutes(100)	unclassified	unclassified	unclassified	unclassified	Otu1456	x	0	0	0	.	0	0	0	0	0	0	0	0	0	0	0	1	1	0	0	0	0	0	0	0	0	0	0	0	0	1	1	.	0	0	0	0	0	0	0	0
1460	2	Bacteria(100)	Firmicutes(100)	Bacilli(100)	unclassified	unclassified	unclassified	Otu1460	x	0	0	0	.	0	0	0	0	0	0	0	0	0	0	0	1	1	0	0	0	0	0	0	0	0	0	0	0	0	1	1	.	0	0	0	0	0	0	0	0
1465	2	Bacteria(100)	Fusobacteria(100)	Fusobacteria(100)	Fusobacteriales(100)	Leptotrichiaceae(100)	Leptotrichia(100)	Otu1465	x	0	0	0	.	0	0	0	0	0	0	0	0	0	0	0	1	1	0	0	0	0	0	0	0	0	0	0	0	0	1	1	.	0	0	0	0	0	0	0	0
1466	2	Bacteria(100)	Firmicutes(100)	Negativicutes(100)	Selenomonadales(100)	Veillonellaceae(100)	Selenomonas(100)	Otu1466	x	0	0	0	.	0	0	0	0	0	0	0	0	0	0	0	1	1	0	0	0	0	0	0	0	0	0	0	0	0	1	1	.	0	0	0	0	0	0	0	0
1467	2	Bacteria(100)	Firmicutes(100)	Clostridia(100)	Clostridiales(100)	Lachnospiraceae(100)	Oribacterium(100)	Otu1467	x	0	0	0	.	0	0	0	0	0	0	0	0	0	0	0	1	1	0	0	0	0	0	0	0	0	0	0	0	0	1	1	.	0	0	0	0	0	0	0	0
1469	2	Bacteria(100)	Bacteroidetes(100)	Bacteroidia(100)	Bacteroidales(100)	Prevotellaceae(100)	Prevotella(100)	Otu1469	x	0	0	0	.	0	0	0	0	0	0	0	0	0	0	0	1	1	0	0	0	0	0	0	0	0	0	0	0	0	1	1	.	0	0	0	0	0	0	0	0
1476	2	Bacteria(100)	Firmicutes(100)	Clostridia(100)	Clostridiales(100)	Peptostreptococcaceae(100)	Peptostreptococcus(100)	Otu1476	x	0	0	0	.	0	0	0	0	0	0	0	0	0	0	0	1	1	0	0	0	0	0	0	0	0	0	0	0	0	1	1	.	0	0	0	0	0	0	0	0
1496	2	Bacteria(100)	TM7(100)	TM7_class_incertae_sedis(100)	TM7_order_incertae_sedis(100)	TM7_family_incertae_sedis(100)	TM7_genus_incertae_sedis(100)	Otu1496	x	0	0	0	.	0	0	0	0	0	0	0	0	0	0	0	1	1	0	0	0	0	0	0	0	0	0	0	0	0	1	1	.	0	0	0	0	0	0	0	0
1498	2	Bacteria(100)	Firmicutes(100)	Negativicutes(100)	Selenomonadales(100)	Veillonellaceae(100)	Veillonella(100)	Otu1498	x	0	0	0	.	0	0	0	0	0	0	0	0	0	0	0	1	1	0	0	0	0	0	0	0	0	0	0	0	0	1	1	.	0	0	0	0	0	0	0	0
1502	2	Bacteria(100)	Actinobacteria(100)	Actinobacteria(100)	Bifidobacteriales(100)	Bifidobacteriaceae(100)	Scardovia(100)	Otu1502	x	0	0	0	.	0	0	0	0	0	0	0	0	0	0	0	1	1	0	0	0	0	0	0	0	0	0	0	0	0	1	1	.	0	0	0	0	0	0	0	0
1504	2	Bacteria(100)	Bacteroidetes(100)	Bacteroidia(100)	Bacteroidales(100)	Prevotellaceae(100)	unclassified	Otu1504	x	0	0	0	.	0	0	0	0	0	0	0	0	0	0	0	1	1	0	0	0	0	0	0	0	0	0	0	0	0	1	1	.	0	0	0	0	0	0	0	0
1505	2	Bacteria(100)	Actinobacteria(100)	Actinobacteria(100)	Coriobacteriales(100)	Coriobacteriaceae(100)	Atopobium(100)	Otu1505	x	0	0	0	.	0	0	0	0	0	0	0	0	0	0	0	1	1	0	0	0	0	0	0	0	0	0	0	0	0	1	1	.	0	0	0	0	0	0	0	0
1516	2	Bacteria(100)	Fusobacteria(100)	Fusobacteria(100)	Fusobacteriales(100)	Leptotrichiaceae(100)	Leptotrichia(100)	Otu1516	x	0	0	0	.	0	0	0	0	0	0	0	0	0	0	0	1	1	0	0	0	0	0	0	0	0	0	0	0	0	1	1	.	0	0	0	0	0	0	0	0
1529	2	Bacteria(100)	Fusobacteria(100)	Fusobacteria(100)	Fusobacteriales(100)	Leptotrichiaceae(100)	Leptotrichia(100)	Otu1529	x	0	0	0	.	0	0	0	0	0	0	0	0	0	0	0	1	1	0	0	0	0	0	0	0	0	0	0	0	0	1	1	.	0	0	0	0	6.43501	0	0	0
1530	2	Bacteria(100)	Fusobacteria(100)	Fusobacteria(100)	Fusobacteriales(100)	Leptotrichiaceae(100)	Leptotrichia(100)	Otu1530	x	0	0	0	.	0	0	0	0	0	0	0	0	0	0	0	1	1	0	0	0	0	0	0	0	0	0	0	0	0	1	1	.	0	0	0	0	0	0	0	0
1531	2	Bacteria(100)	Bacteroidetes(100)	Bacteroidia(100)	Bacteroidales(100)	Prevotellaceae(100)	Prevotella(100)	Otu1531	x	0	0	0	.	0	0	0	0	0	0	0	0	0	0	0	1	1	0	0	0	0	0	0	0	0	0	0	0	0	1	1	.	0	0	0	0	0	0	0	0
1532	2	Bacteria(100)	Firmicutes(100)	Bacilli(100)	Lactobacillales(100)	Streptococcaceae(100)	Streptococcus(100)	Otu1532	x	0	0	0	.	0	0	0	0	0	0	0	0	0	0	0	1	1	0	0	0	0	0	0	0	0	0	0	0	0	1	1	.	0	0	0	0	0	0	0	0
1539	2	Bacteria(100)	Bacteroidetes(100)	Bacteroidia(100)	Bacteroidales(100)	Prevotellaceae(100)	Prevotella(100)	Otu1539	x	0	0	0	.	0	0	0	0	0	0	0	0	0	0	0	1	1	0	0	0	0	0	0	0	0	0	0	0	0	1	1	.	0	0	0	0	0	0	0	0
1544	2	Bacteria(100)	Firmicutes(100)	Negativicutes(100)	Selenomonadales(100)	Veillonellaceae(100)	Veillonella(100)	Otu1544	x	0	0	0	.	0	0	0	0	0	0	0	0	0	0	0	1	1	0	0	0	0	0	0	0	0	0	0	0	0	1	1	.	0	0	0	0	0	0	0	0
1545	2	Bacteria(100)	Bacteroidetes(100)	Bacteroidia(100)	Bacteroidales(100)	Prevotellaceae(100)	Prevotella(100)	Otu1545	x	0	0	0	.	0	0	0	0	0	0	0	0	0	0	0	1	1	0	0	0	0	0	0	0	0	0	0	0	0	1	1	.	0	0	0	0	0	0	0	0
1550	2	Bacteria(100)	Bacteroidetes(100)	Bacteroidia(100)	Bacteroidales(100)	Prevotellaceae(100)	Prevotella(100)	Otu1550	x	0	0	0	.	0	0	0	0	0	0	0	0	0	0	0	1	1	0	0	0	0	0	0	0	0	0	0	0	0	1	1	.	0	0	0	0	0	0	0	0
1555	2	Bacteria(100)	Firmicutes(100)	unclassified	unclassified	unclassified	unclassified	Otu1555	x	0	0	0	.	0	0	0	0	0	0	0	0	0	0	0	1	1	0	0	0	0	0	0	0	0	0	0	0	0	1	1	.	0	0	0	0	0	0	0	0
1557	2	Bacteria(100)	Firmicutes(100)	Bacilli(100)	unclassified	unclassified	unclassified	Otu1557	x	0	0	0	.	0	0	0	0	0	0	0	0	0	0	0	1	1	0	0	0	0	0	0	0	0	0	0	0	0	1	1	.	0	0	0	0	0	0	0	0
1563	2	Bacteria(100)	Firmicutes(100)	Bacilli(100)	Lactobacillales(100)	Carnobacteriaceae(100)	Granulicatella(100)	Otu1563	x	0	0	0	.	0	0	0	0	0	0	0	0	0	0	0	1	1	0	0	0	0	0	0	0	0	0	0	0	0	1	1	.	0	0	0	0	0	0	0	0
1574	2	Bacteria(100)	Actinobacteria(100)	Actinobacteria(100)	Actinomycetales(100)	Micrococcaceae(100)	unclassified	Otu1574	x	0	0	0	.	0	0	0	0	0	0	0	0	0	0	0	1	1	0	0	0	0	0	0	0	0	0	0	0	0	1	1	.	0	0	0	0	0	0	0	0
1596	2	Bacteria(100)	Actinobacteria(100)	Actinobacteria(100)	Actinomycetales(100)	Micrococcaceae(100)	Rothia(100)	Otu1596	x	0	0	0	.	0	0	0	0	0	0	0	0	0	0	0	1	1	0	0	0	0	0	0	0	0	0	0	0	0	1	1	.	0	0	0	0	0	0	0	0
1599	2	Bacteria(100)	Firmicutes(100)	Clostridia(100)	Clostridiales(100)	Lachnospiraceae(100)	Moryella(100)	Otu1599	x	0	0	0	.	0	0	0	0	0	0	0	0	0	0	0	1	1	0	0	0	0	0	0	0	0	0	0	0	0	1	1	.	0	0	0	0	0	0	0	0
1610	2	Bacteria(100)	unclassified	unclassified	unclassified	unclassified	unclassified	Otu1610	x	0	0	0	.	0	0	0	0	0	0	0	0	0	0	0	1	1	0	0	0	0	0	0	0	0	0	0	0	0	1	1	.	0	0	0	0	0	0	0	0
1613	2	Bacteria(100)	Proteobacteria(100)	Betaproteobacteria(100)	Neisseriales(100)	Neisseriaceae(100)	Neisseria(100)	Otu1613	x	0	0	0	.	0	0	0	0	0	0	0	0	0	0	0	1	1	0	0	0	0	0	0	0	0	0	0	0	0	1	1	.	0	0	0	0	0	0	0	0
1617	2	Bacteria(100)	Bacteroidetes(100)	Flavobacteria(100)	Flavobacteriales(100)	Flavobacteriaceae(100)	unclassified(100)	Otu1617	x	0	0	0	.	0	0	0	0	0	0	0	0	0	0	0	1	1	0	0	0	0	0	0	0	0	0	0	0	0	1	1	.	0	0	0	0	0	0	0	0
1618	2	Bacteria(100)	Proteobacteria(100)	Betaproteobacteria(100)	Neisseriales(100)	Neisseriaceae(100)	Neisseria(100)	Otu1618	x	0	0	0	.	0	0	0	0	0	0	0	0	0	0	0	1	1	0	0	0	0	0	0	0	0	0	0	0	0	1	1	.	0	0	0	0	0	0	0	0
1629	2	Bacteria(100)	Bacteroidetes(100)	Flavobacteria(100)	Flavobacteriales(100)	Flavobacteriaceae(100)	unclassified(100)	Otu1629	x	0	0	0	.	0	0	0	0	0	0	0	0	0	0	0	1	1	0	0	0	0	0	0	0	0	0	0	0	0	1	1	.	0	0	0	0	0	0	0	0
1630	2	Bacteria(100)	Firmicutes(100)	Clostridia(100)	Clostridiales(100)	Peptostreptococcaceae(100)	Filifactor(100)	Otu1630	x	0	0	0	.	0	0	0	0	0	0	0	0	0	0	0	1	1	0	0	0	0	0	0	0	0	0	0	0	0	1	1	.	0	0	0	0	0	0	0	0
1640	2	Bacteria(100)	Firmicutes(100)	Clostridia(100)	Clostridiales(100)	Lachnospiraceae(100)	Oribacterium(100)	Otu1640	x	0	0	0	.	0	0	0	0	0	0	0	0	0	0	0	1	1	0	0	0	0	0	0	0	0	0	0	0	0	1	1	.	0	0	0	0	0	0	0	0
1645	2	Bacteria(100)	Bacteroidetes(100)	Flavobacteria(100)	Flavobacteriales(100)	Flavobacteriaceae(100)	Capnocytophaga(100)	Otu1645	x	0	0	0	.	0	0	0	0	0	0	0	0	0	0	0	1	1	0	0	0	0	0	0	0	0	0	0	0	0	1	1	.	0	0	0	0	0	0	0	0
1652	2	Bacteria(100)	Firmicutes(100)	Erysipelotrichia(100)	Erysipelotrichales(100)	Erysipelotrichaceae(100)	Solobacterium(100)	Otu1652	x	0	0	0	.	0	0	0	0	0	0	0	0	0	0	0	1	1	0	0	0	0	9.80392	0	0	0	0	0	0	0	1	1	.	0	0	0	0	0	0	0	0
1668	2	Bacteria(100)	Firmicutes(100)	Clostridia(100)	Clostridiales(100)	Peptostreptococcaceae(100)	Peptostreptococcus(100)	Otu1668	x	0	0	0	.	0	0	0	0	0	0	0	0	0	0	0	1	1	0	0	0	0	0	0	0	0	0	0	0	0	1	1	.	0	0	0	0	0	0	0	0
1676	2	Bacteria(100)	unclassified	unclassified	unclassified	unclassified	unclassified	Otu1676	x	0	0	0	.	0	0	0	0	0	0	0	0	0	0	0	1	1	0	0	0	0	0	0	0	0	0	0	0	0	1	1	.	0	0	0	0	0	0	0	0
1704	2	Bacteria(100)	Firmicutes(100)	Negativicutes(100)	Selenomonadales(100)	Veillonellaceae(100)	Veillonella(100)	Otu1704	x	0	0	0	.	0	0	0	0	0	0	0	0	0	0	0	1	1	0	0	0	0	0	0	0	0	0	0	0	0	1	1	.	0	0	0	0	0	0	0	0
1705	2	Bacteria(100)	Firmicutes(100)	unclassified	unclassified	unclassified	unclassified	Otu1705	x	0	0	0	.	0	0	0	0	0	0	0	0	0	0	0	1	1	0	0	0	0	0	0	0	0	0	0	0	0	1	1	.	0	0	0	0	0	0	0	0
1706	2	Bacteria(100)	Proteobacteria(100)	Betaproteobacteria(100)	Neisseriales(100)	Neisseriaceae(100)	Neisseria(100)	Otu1706	x	0	0	0	.	0	0	0	0	0	0	0	0	0	0	0	1	1	0	0	0	0	0	0	0	0	0	0	0	0	1	1	.	0	0	0	0	0	0	0	0
1714	2	Bacteria(100)	Bacteroidetes(100)	Bacteroidia(100)	Bacteroidales(100)	Prevotellaceae(100)	unclassified(100)	Otu1714	x	0	0	0	.	0	0	0	0	0	0	0	0	0	0	0	1	1	0	0	0	0	0	0	0	0	0	0	0	0	1	1	.	0	0	0	0	0	0	0	0
1716	2	Bacteria(100)	unclassified	unclassified	unclassified	unclassified	unclassified	Otu1716	x	0	0	0	.	0	0	0	0	0	0	0	0	0	0	0	1	1	0	0	0	0	0	0	0	0	0	0	0	0	1	1	.	0	0	0	0	0	0	0	0
1724	2	Bacteria(100)	Fusobacteria(100)	Fusobacteria(100)	Fusobacteriales(100)	Leptotrichiaceae(100)	Leptotrichia(100)	Otu1724	x	0	0	0	.	0	0	0	0	0	0	0	0	0	0	0	1	1	0	0	0	0	0	0	0	0	0	0	0	0	1	1	.	0	0	0	0	0	0	0	0
1753	2	Bacteria(100)	Proteobacteria(100)	Gammaproteobacteria(100)	Pseudomonadales(100)	Moraxellaceae(100)	Alkanindiges(100)	Otu1753	x	0	0	0	.	0	0	0	0	0	0	0	0	0	0	0	1	1	0	0	0	0	0	0	0	0	0	0	0	0	1	1	.	0	0	0	0	0	0	0	0
1760	2	Bacteria(100)	Bacteroidetes(100)	Flavobacteria(100)	Flavobacteriales(100)	Flavobacteriaceae(100)	unclassified(100)	Otu1760	x	0	0	0	.	0	0	0	0	0	0	0	0	0	0	0	1	1	0	0	0	0	0	0	0	0	0	0	0	0	1	1	.	0	0	0	0	0	0	0	0
1766	2	Bacteria(100)	Proteobacteria(100)	Gammaproteobacteria(100)	Enterobacteriales(100)	Enterobacteriaceae(100)	Rahnella(100)	Otu1766	x	0	0	0	.	0	0	0	0	0	0	0	0	0	0	0	1	1	0	0	0	0	0	0	0	0	0	0	0	0	1	1	.	0	0	0	0	0	0	0	0
1770	2	Bacteria(100)	Cyanobacteria_Chloroplast(100)	Chloroplast(100)	Chloroplast_order_incertae_sedis(100)	Chloroplast(100)	Streptophyta(100)	Otu1770	x	0	0	0	.	0	0	0	0	0	0	0	0	0	0	0	1	1	0	0	0	0	0	0	0	0	0	0	0	0	1	1	.	0	0	0	0	0	0	0	0
1771	2	Bacteria(100)	Firmicutes(100)	Clostridia(100)	Clostridiales(100)	Lachnospiraceae(100)	Dorea(100)	Otu1771	x	0	0	0	.	0	0	0	0	0	0	0	0	0	0	0	1	1	0	0	0	0	0	0	0	0	0	0	0	0	1	1	.	0	0	0	0	0	0	0	0
1772	2	Bacteria(100)	Firmicutes(100)	Bacilli(100)	Bacillales(100)	Planococcaceae(100)	Kurthia(100)	Otu1772	x	0	0	0	.	0	0	0	0	0	0	0	0	0	0	0	1	1	0	0	0	0	0	0	0	0	0	0	0	0	1	1	.	0	0	0	0	0	0	0	0
1777	2	Bacteria(100)	Proteobacteria(100)	Alphaproteobacteria(100)	Rhizobiales(100)	Bradyrhizobiaceae(100)	Bosea(100)	Otu1777	x	0	0	0	.	0	0	0	0	0	0	0	0	0	0	0	1	1	0	0	0	0	0	0	0	0	0	0	0	0	1	1	.	0	0	0	0	0	0	0	0
1799	2	Bacteria(100)	Proteobacteria(100)	Alphaproteobacteria(100)	Rhizobiales(100)	Bradyrhizobiaceae(100)	Bosea(100)	Otu1799	x	0	0	0	.	0	0	0	0	0	0	0	0	0	0	0	1	1	0	0	0	0	0	0	0	0	0	0	0	0	1	1	.	0	0	0	0	0	0	0	0
1805	2	Bacteria(100)	Proteobacteria(100)	Alphaproteobacteria(100)	Caulobacterales(100)	Caulobacteraceae(100)	Brevundimonas(100)	Otu1805	x	0	0	0	.	0	0	0	0	0	0	0	0	0	0	0	1	1	0	0	0	0	0	0	0	0	0	0	0	0	1	1	.	0	0	0	0	0	0	0	0
1810	2	Bacteria(100)	Proteobacteria(100)	Betaproteobacteria(100)	unclassified(100)	unclassified(100)	unclassified(100)	Otu1810	x	0	0	0	.	0	0	0	0	0	0	0	0	0	0	0	1	1	0	0	0	0	0	0	0	0	0	0	0	0	1	1	.	0	0	0	0	0	0	0	0
1816	2	Bacteria(100)	Firmicutes(100)	Negativicutes(100)	Selenomonadales(100)	Veillonellaceae(100)	Veillonella(100)	Otu1816	x	0	0	0	.	0	0	0	8.58369	0	0	0	0	0	0	0	1	1	0	0	0	0	0	0	0	0	0	0	0	0	1	1	.	0	0	0	0	0	0	0	0
1817	2	Bacteria(100)	Actinobacteria(100)	Actinobacteria(100)	Actinomycetales(100)	Corynebacteriaceae(100)	Turicella(100)	Otu1817	x	0	0	0	.	0	0	0	0	0	0	0	0	0	0	0	1	1	0	0	0	0	0	0	0	0	0	0	0	0	1	1	.	0	0	0	0	0	0	0	0
1820	2	Bacteria(100)	Firmicutes(100)	Bacilli(100)	Lactobacillales(100)	Streptococcaceae(100)	Streptococcus(100)	Otu1820	x	0	0	0	.	0	0	0	0	0	0	0	0	0	0	0	1	1	0	0	0	0	0	0	0	0	0	0	0	0	1	1	.	0	0	0	0	0	0	0	0
1821	2	Bacteria(100)	Firmicutes(100)	Bacilli(100)	Lactobacillales(100)	Carnobacteriaceae(100)	Granulicatella(100)	Otu1821	x	0	0	0	.	0	0	0	0	0	0	0	0	0	0	0	1	1	0	0	0	0	0	0	0	0	0	0	0	0	1	1	.	0	0	0	0	0	0	0	0
1822	2	Bacteria(100)	Actinobacteria(100)	Actinobacteria(100)	Actinomycetales(100)	Micrococcaceae(100)	Rothia(100)	Otu1822	x	0	0	0	.	0	0	0	0	0	0	0	0	0	0	0	1	1	0	0	0	0	0	0	0	0	0	0	0	0	1	1	.	0	0	0	0	0	0	0	0
1826	2	Bacteria(100)	Bacteroidetes(100)	unclassified(100)	unclassified(100)	unclassified(100)	unclassified(100)	Otu1826	x	0	0	0	.	0	0	0	0	0	0	0	0	0	0	0	1	1	0	0	0	0	0	0	0	0	0	0	0	0	1	1	.	0	0	0	0	0	0	0	0
1829	2	Bacteria(100)	Firmicutes(100)	unclassified	unclassified	unclassified	unclassified	Otu1829	x	0	0	0	.	0	0	0	0	0	0	0	0	0	0	0	1	1	0	0	0	0	0	0	0	0	0	0	0	0	1	1	.	0	0	0	0	0	0	0	0
1834	2	Bacteria(100)	unclassified(100)	unclassified(100)	unclassified(100)	unclassified(100)	unclassified(100)	Otu1834	x	0	0	0	.	0	0	0	0	0	0	0	0	0	0	0	1	1	0	0	0	0	0	0	0	0	0	0	0	0	1	1	.	0	0	0	0	0	0	0	0
1836	2	Bacteria(100)	Actinobacteria(100)	Actinobacteria(100)	Actinomycetales(100)	Actinomycetaceae(100)	Actinomyces(100)	Otu1836	x	0	0	0	.	0	0	0	0	0	0	0	0	0	0	0	1	1	0	0	0	0	0	0	0	0	0	0	0	0	1	1	.	0	0	0	0	0	0	0	0
1843	2	Bacteria(100)	Firmicutes(100)	unclassified(100)	unclassified(100)	unclassified(100)	unclassified(100)	Otu1843	x	0	0	0	.	0	0	0	0	0	0	0	0	0	0	0	1	1	0	0	0	0	0	0	0	0	0	0	0	0	1	1	.	0	0	0	0	0	0	0	0
1853	2	Bacteria(100)	unclassified	unclassified	unclassified	unclassified	unclassified	Otu1853	x	0	0	0	.	0	0	0	0	0	0	0	0	0	0	0	1	1	0	0	0	0	0	0	0	0	0	0	0	0	1	1	.	0	0	0	0	0	0	0	0
1856	2	Bacteria(100)	Proteobacteria(100)	Betaproteobacteria(100)	unclassified(100)	unclassified(100)	unclassified(100)	Otu1856	x	0	0	0	.	0	0	0	0	0	0	0	0	0	0	0	1	1	0	0	0	0	0	0	0	0	0	0	0	0	1	1	.	0	0	0	0	0	0	0	0
1871	2	Bacteria(100)	Proteobacteria(100)	Gammaproteobacteria(100)	Pasteurellales(100)	Pasteurellaceae(100)	Haemophilus(100)	Otu1871	x	0	0	0	.	0	0	0	0	0	0	0	0	0	0	0	1	1	0	0	0	0	0	0	0	0	0	0	0	0	1	1	.	0	0	0	0	0	0	0	0
1895	2	Bacteria(100)	Bacteroidetes(100)	Flavobacteria(100)	Flavobacteriales(100)	Flavobacteriaceae(100)	unclassified(100)	Otu1895	x	0	0	0	.	0	0	0	0	0	0	0	0	0	0	0	1	1	0	0	0	0	0	0	0	0	0	0	0	0	1	1	.	0	0	0	8.80282	0	0	0	0
1920	2	Bacteria(100)	Firmicutes(100)	Bacilli(100)	unclassified	unclassified	unclassified	Otu1920	x	0	0	0	.	0	0	0	0	0	0	0	0	0	0	0	1	1	0	0	0	0	0	0	0	0	0	0	0	0	1	1	.	0	0	0	0	0	0	0	0
1927	2	Bacteria(100)	unclassified	unclassified	unclassified	unclassified	unclassified	Otu1927	x	0	0	0	.	0	0	0	0	0	0	0	0	0	0	0	1	1	0	0	0	0	0	0	0	0	0	0	0	0	1	1	.	0	0	0	0	0	0	0	0
1929	2	Bacteria(100)	Bacteroidetes(100)	Bacteroidia(100)	Bacteroidales(100)	Prevotellaceae(100)	unclassified	Otu1929	x	0	0	0	.	0	0	0	0	0	0	0	0	0	0	0	1	1	0	0	0	0	0	0	0	0	0	0	0	0	1	1	.	0	0	0	0	0	0	0	0
1931	2	Bacteria(100)	Firmicutes(100)	Bacilli(100)	Lactobacillales(100)	Carnobacteriaceae(100)	unclassified	Otu1931	x	0	0	0	.	0	0	0	0	0	0	0	0	0	0	0	1	1	0	0	0	0	0	0	0	0	0	0	0	0	1	1	.	0	0	0	0	0	0	0	0
1942	2	Bacteria(100)	Actinobacteria(100)	Actinobacteria(100)	Actinomycetales(100)	Micrococcaceae(100)	Rothia(100)	Otu1942	x	0	0	0	.	0	0	0	8.58369	0	0	0	0	0	0	0	1	1	0	0	0	0	0	0	0	0	0	0	0	0	1	1	.	0	0	0	0	0	0	0	0
1962	2	Bacteria(100)	Bacteroidetes(100)	Bacteroidia(100)	Bacteroidales(100)	Prevotellaceae(100)	Prevotella(100)	Otu1962	x	0	0	0	.	0	0	0	0	0	0	0	0	0	0	0	1	1	0	0	0	0	0	0	0	0	0	0	0	0	1	1	.	0	0	0	0	0	0	0	0
1968	2	Bacteria(100)	unclassified	unclassified	unclassified	unclassified	unclassified	Otu1968	x	0	0	0	.	0	0	0	0	0	0	0	0	0	0	0	1	1	0	0	0	0	0	0	0	0	0	0	0	0	1	1	.	0	0	0	0	0	0	0	0
1971	2	Bacteria(100)	Proteobacteria(100)	Betaproteobacteria(100)	Neisseriales(100)	Neisseriaceae(100)	unclassified(100)	Otu1971	x	0	0	0	.	0	0	0	0	0	0	0	0	0	0	0	1	1	0	0	0	0	0	0	0	0	0	0	0	0	1	1	.	0	0	0	0	0	0	0	0
1974	2	Bacteria(100)	Firmicutes(100)	unclassified(100)	unclassified(100)	unclassified(100)	unclassified(100)	Otu1974	x	0	0	0	.	0	0	0	0	0	0	0	0	0	0	0	1	1	0	0	0	0	0	0	0	0	0	0	0	0	1	1	.	0	0	0	0	0	0	0	0
1977	2	Bacteria(100)	Firmicutes(100)	Bacilli(100)	unclassified	unclassified	unclassified	Otu1977	x	0	0	0	.	0	0	0	0	0	0	0	0	0	0	0	1	1	0	0	0	0	0	0	0	0	0	0	0	0	1	1	.	0	0	0	0	0	0	0	0
1984	2	Bacteria(100)	Firmicutes(100)	Bacilli(100)	Lactobacillales(100)	Streptococcaceae(100)	Streptococcus(100)	Otu1984	x	0	0	0	.	0	0	0	0	0	0	0	0	0	0	0	1	1	0	0	0	0	0	0	0	0	0	0	0	0	1	1	.	0	0	0	0	0	0	0	0
2001	2	Bacteria(100)	Firmicutes(100)	Bacilli(100)	Lactobacillales(100)	Streptococcaceae(100)	unclassified(100)	Otu2001	x	0	0	0	.	0	0	0	0	0	0	0	0	0	0	0	1	1	0	0	0	0	0	0	0	0	0	0	0	0	1	1	.	0	0	0	0	0	0	0	0
2007	2	Bacteria(100)	Firmicutes(100)	Bacilli(100)	Lactobacillales(100)	Carnobacteriaceae(100)	unclassified(100)	Otu2007	x	0	0	0	.	0	0	0	0	0	0	0	0	0	0	0	1	1	0	0	0	0	0	0	0	0	0	0	0	0	1	1	.	0	0	0	0	0	0	0	0
2009	2	Bacteria(100)	Firmicutes(100)	Bacilli(100)	Bacillales(100)	Bacillales_Incertae_Sedis_XI(100)	Gemella(100)	Otu2009	x	0	0	0	.	0	0	0	0	0	0	0	0	0	0	0	1	1	0	0	0	0	0	0	0	0	0	0	0	0	1	1	.	0	0	0	0	0	0	0	0
2010	2	Bacteria(100)	Firmicutes(100)	Bacilli(100)	Lactobacillales(100)	Streptococcaceae(100)	Streptococcus(100)	Otu2010	x	0	0	0	.	0	0	0	0	0	0	0	0	0	0	0	1	1	0	0	0	0	0	0	0	0	0	0	0	0	1	1	.	0	0	0	0	0	0	0	0
2018	2	Bacteria(100)	Firmicutes(100)	Bacilli(100)	Lactobacillales(100)	Streptococcaceae(100)	Streptococcus(100)	Otu2018	x	0	0	0	.	0	0	0	0	0	0	0	0	0	0	0	1	1	0	0	0	0	0	0	0	0	0	0	0	0	1	1	.	0	0	0	0	0	0	0	0
2020	2	Bacteria(100)	Firmicutes(100)	Bacilli(100)	Lactobacillales(100)	Streptococcaceae(100)	unclassified(100)	Otu2020	x	0	0	0	.	0	0	0	0	0	0	0	0	0	0	0	1	1	0	0	0	0	0	0	0	0	0	0	0	0	1	1	.	0	0	0	0	0	0	0	0
2023	2	Bacteria(100)	Firmicutes(100)	Bacilli(100)	Lactobacillales(100)	Streptococcaceae(100)	unclassified	Otu2023	x	0	0	0	.	0	0	0	0	0	0	0	0	0	0	0	1	1	0	0	0	0	0	0	0	0	0	0	0	0	1	1	.	0	0	0	0	0	0	0	0
2035	2	Bacteria(100)	Proteobacteria(100)	unclassified	unclassified	unclassified	unclassified	Otu2035	x	0	0	0	.	0	0	0	0	0	0	0	0	0	0	0	1	1	0	0	0	0	0	0	0	0	0	0	0	0	1	1	.	0	0	0	0	0	0	0	0
2038	2	Bacteria(100)	Firmicutes(100)	Bacilli(100)	unclassified	unclassified	unclassified	Otu2038	x	0	0	0	.	0	0	0	0	0	0	0	0	0	0	0	1	1	0	0	0	0	0	0	0	0	0	0	0	0	1	1	.	0	0	0	0	0	0	0	0
2047	2	Bacteria(100)	unclassified(100)	unclassified(100)	unclassified(100)	unclassified(100)	unclassified(100)	Otu2047	x	0	0	0	.	0	0	0	0	0	0	0	0	0	0	0	1	1	0	0	0	0	0	0	0	0	0	0	0	0	1	1	.	0	0	0	0	0	0	0	0
2049	2	Bacteria(100)	unclassified(100)	unclassified(100)	unclassified(100)	unclassified(100)	unclassified(100)	Otu2049	x	0	0	0	.	0	0	0	0	0	0	0	0	0	0	0	1	1	0	0	0	0	0	0	0	0	0	0	0	0	1	1	.	0	0	0	0	0	0	0	0
2052	2	Bacteria(100)	Actinobacteria(100)	Actinobacteria(100)	Actinomycetales(100)	Brevibacteriaceae(100)	Brevibacterium(100)	Otu2052	x	0	0	0	.	0	0	0	0	0	0	0	0	0	0	0	1	1	0	0	0	0	0	0	0	9.63391	0	0	0	0	1	1	.	0	0	0	0	0	0	0	0
2055	2	Bacteria(100)	Actinobacteria(100)	Actinobacteria(100)	Actinomycetales(100)	Micrococcaceae(100)	Rothia(100)	Otu2055	x	0	0	0	.	0	0	0	0	0	0	0	0	0	0	0	1	1	0	0	0	0	0	0	0	0	0	0	0	0	1	1	.	0	0	0	0	0	0	0	0
2057	2	Bacteria(100)	Actinobacteria(100)	Actinobacteria(100)	Actinomycetales(100)	Corynebacteriaceae(100)	Turicella(100)	Otu2057	x	0	0	0	.	0	0	0	0	0	0	0	0	0	0	0	1	1	0	0	0	0	0	0	0	0	0	0	0	0	1	1	.	0	0	0	0	0	0	0	0
2062	2	Bacteria(100)	Firmicutes(100)	Negativicutes(100)	Selenomonadales(100)	Veillonellaceae(100)	Centipeda(100)	Otu2062	x	0	0	0	.	0	0	0	0	0	0	0	0	0	0	0	1	1	0	0	0	0	0	0	0	0	0	0	0	0	1	1	.	0	0	0	0	0	0	0	0
2071	2	Bacteria(100)	Proteobacteria(100)	Gammaproteobacteria(100)	Enterobacteriales(100)	Enterobacteriaceae(100)	Pantoea(100)	Otu2071	x	0	0	0	.	0	0	0	0	0	0	0	0	0	0	0	1	1	0	0	0	0	0	0	0	0	0	0	0	0	1	1	.	0	0	0	0	0	0	0	0
2072	2	Bacteria(100)	Bacteroidetes(100)	Sphingobacteria(100)	Sphingobacteriales(100)	unclassified(100)	unclassified(100)	Otu2072	x	0	0	0	.	0	0	0	0	0	0	0	0	0	0	0	1	1	0	0	0	0	0	0	0	0	0	0	0	0	1	1	.	0	0	0	0	0	0	0	0
2073	2	Bacteria(100)	Firmicutes(100)	Bacilli(100)	Bacillales(100)	Planococcaceae(100)	unclassified(100)	Otu2073	x	0	0	0	.	0	0	0	0	0	0	0	0	0	0	0	1	1	0	0	0	0	0	0	0	0	0	0	0	0	1	1	.	0	0	0	0	0	0	0	0
2076	2	Bacteria(100)	Firmicutes(100)	Negativicutes(100)	Selenomonadales(100)	Acidaminococcaceae(100)	Phascolarctobacterium(100)	Otu2076	x	0	0	0	.	0	0	0	0	0	0	0	0	0	0	0	1	1	0	0	0	0	0	0	0	0	0	0	0	0	1	1	.	0	0	0	0	0	0	0	0
2077	2	Bacteria(100)	Proteobacteria(100)	Gammaproteobacteria(100)	Pseudomonadales(100)	Pseudomonadaceae(100)	Cellvibrio(100)	Otu2077	x	0	0	0	.	0	0	0	0	0	0	0	0	0	0	0	1	1	0	0	0	0	0	0	0	0	0	0	0	0	1	1	.	0	0	0	0	0	0	0	0
2084	2	Bacteria(100)	unclassified	unclassified	unclassified	unclassified	unclassified	Otu2084	x	0	0	0	.	0	0	0	0	0	0	0	0	0	0	0	1	1	0	0	0	0	0	0	0	0	0	0	0	0	1	1	.	0	0	0	0	0	0	0	0
2087	2	Bacteria(100)	Firmicutes(100)	Erysipelotrichia(100)	Erysipelotrichales(100)	Erysipelotrichaceae(100)	unclassified	Otu2087	x	0	0	0	.	0	0	0	0	0	0	0	0	0	0	0	1	1	0	0	0	0	0	0	0	0	0	0	0	0	1	1	.	0	0	0	0	0	0	0	0
2089	2	Bacteria(100)	Firmicutes(100)	Bacilli(100)	Bacillales(100)	Bacillales_Incertae_Sedis_XI(100)	Gemella(100)	Otu2089	x	0	0	0	.	0	0	0	0	0	0	0	0	0	0	0	1	1	0	0	0	0	0	0	0	0	0	0	0	0	1	1	.	0	0	0	0	0	0	0	0
2097	2	Bacteria(100)	Proteobacteria(100)	Betaproteobacteria(100)	Neisseriales(100)	Neisseriaceae(100)	unclassified(100)	Otu2097	x	0	0	0	.	0	0	0	0	0	0	0	0	0	0	0	1	1	0	0	0	0	0	0	0	0	0	0	0	0	1	1	.	0	0	0	0	0	0	0	0
2104	2	Bacteria(100)	Firmicutes(100)	Bacilli(100)	Lactobacillales(100)	unclassified	unclassified	Otu2104	x	0	0	0	.	0	0	0	0	0	0	0	0	0	0	0	1	1	0	0	0	0	0	0	0	0	0	0	0	0	1	1	.	0	0	0	0	0	0	0	0
2108	2	Bacteria(100)	Firmicutes(100)	Bacilli(100)	Lactobacillales(100)	Lactobacillaceae(100)	Lactobacillus(100)	Otu2108	x	0	0	0	.	0	0	0	0	0	0	0	0	0	0	0	1	1	0	0	0	0	0	0	0	0	0	0	0	0	1	1	.	0	0	0	0	0	0	0	0
2109	2	Bacteria(100)	Firmicutes(100)	Bacilli(100)	Lactobacillales(100)	Streptococcaceae(100)	Streptococcus(100)	Otu2109	x	0	0	0	.	0	0	0	0	0	0	0	0	0	0	0	1	1	0	0	0	0	0	0	0	0	0	0	0	0	1	1	.	0	0	0	0	0	0	0	0
2112	2	Bacteria(100)	Actinobacteria(100)	Actinobacteria(100)	Actinomycetales(100)	Corynebacteriaceae(100)	Turicella(100)	Otu2112	x	0	0	0	.	0	0	0	0	9.22509	0	0	0	0	0	0	1	1	0	0	0	0	0	0	0	0	0	0	0	0	1	1	.	0	0	0	0	0	0	0	0
2118	2	Bacteria(100)	Actinobacteria(100)	Actinobacteria(100)	Actinomycetales(100)	Micrococcaceae(100)	Rothia(100)	Otu2118	x	0	0	0	.	0	0	0	0	0	0	0	0	0	0	0	1	1	0	0	0	0	0	0	0	0	0	0	0	0	1	1	.	0	0	0	0	0	0	0	0
2119	2	Bacteria(100)	Firmicutes(100)	Bacilli(100)	Lactobacillales(100)	unclassified	unclassified	Otu2119	x	0	0	0	.	0	0	0	0	0	0	0	0	0	0	0	1	1	0	0	0	0	0	0	0	0	0	0	0	0	1	1	.	0	0	0	0	0	0	0	0
2120	2	Bacteria(100)	Proteobacteria(100)	Betaproteobacteria(100)	Neisseriales(100)	Neisseriaceae(100)	unclassified(100)	Otu2120	x	0	0	0	.	0	0	0	0	0	0	0	0	0	0	0	1	1	0	0	0	0	0	0	0	0	0	0	0	0	1	1	.	0	0	0	0	0	0	0	0
2126	2	Bacteria(100)	Bacteroidetes(100)	Bacteroidia(100)	Bacteroidales(100)	Prevotellaceae(100)	Prevotella(100)	Otu2126	x	0	0	0	.	0	0	0	0	0	0	0	0	0	8.51789	0	1	1	0	0	0	0	0	0	0	0	0	0	0	0	1	1	.	0	0	0	0	0	0	0	0
2131	2	Bacteria(100)	Actinobacteria(100)	Actinobacteria(100)	Actinomycetales(100)	Micrococcaceae(100)	Micrococcus(100)	Otu2131	x	0	0	0	.	0	0	0	0	0	0	0	0	0	0	0	1	1	0	0	0	0	0	0	0	0	0	0	0	0	1	1	.	0	0	0	0	0	0	0	0
2132	2	Bacteria(100)	Firmicutes(100)	Clostridia(100)	Clostridiales(100)	Lachnospiraceae(100)	unclassified(100)	Otu2132	x	0	0	0	.	0	0	0	0	0	0	0	0	0	0	0	1	1	0	0	0	0	0	0	0	0	0	0	0	0	1	1	.	0	0	0	0	0	0	0	0
2139	2	Bacteria(100)	Firmicutes(100)	Clostridia(100)	Clostridiales(100)	Clostridiales_Incertae_Sedis_XI(100)	Anaerococcus(100)	Otu2139	x	0	0	0	.	0	0	0	0	0	0	0	0	0	0	0	1	1	0	0	0	0	0	0	0	0	0	0	0	0	1	1	.	0	0	0	0	0	0	0	0
2145	2	Bacteria(100)	Firmicutes(100)	Clostridia(100)	Clostridiales(100)	Clostridiales_Incertae_Sedis_XI(100)	Peptoniphilus(100)	Otu2145	x	0	0	0	.	0	0	0	0	0	0	0	0	0	0	0	1	1	0	0	0	0	0	0	0	0	0	0	0	0	1	1	.	0	0	0	0	0	0	0	0
2150	2	Bacteria(100)	Firmicutes(100)	Bacilli(100)	Lactobacillales(100)	Streptococcaceae(100)	unclassified	Otu2150	x	0	0	0	.	0	0	0	0	0	0	0	0	0	0	0	1	1	0	0	0	0	0	0	0	0	0	0	0	0	1	1	.	0	0	0	0	0	0	0	0
2155	2	Bacteria(100)	Firmicutes(100)	Negativicutes(100)	Selenomonadales(100)	Veillonellaceae(100)	Centipeda(100)	Otu2155	x	0	0	0	.	0	0	0	0	0	0	0	0	0	0	0	1	1	0	0	0	0	0	0	0	0	0	0	0	0	1	1	.	0	0	0	0	0	0	0	0
2159	2	Bacteria(100)	Proteobacteria(100)	Betaproteobacteria(100)	Neisseriales(100)	Neisseriaceae(100)	unclassified(100)	Otu2159	x	0	0	0	.	0	0	0	0	0	0	0	0	0	0	0	1	1	0	0	0	0	0	0	0	0	0	0	0	0	1	1	.	0	0	0	0	0	0	0	0
2163	2	Bacteria(100)	Firmicutes(100)	Bacilli(100)	Lactobacillales(100)	Streptococcaceae(100)	Streptococcus(100)	Otu2163	x	0	0	0	.	0	0	0	0	0	0	0	0	0	0	0	1	1	0	0	0	0	0	0	0	0	0	0	0	0	1	1	.	0	0	0	0	0	0	0	0
2167	2	Bacteria(100)	Firmicutes(100)	Clostridia(100)	Clostridiales(100)	Lachnospiraceae(100)	unclassified(100)	Otu2167	x	0	0	0	.	0	0	0	0	0	0	0	0	0	0	0	1	1	0	0	0	0	0	0	0	0	0	0	0	0	1	1	.	0	0	0	0	0	0	0	0
2170	2	Bacteria(100)	Firmicutes(100)	Bacilli(100)	Lactobacillales(100)	Streptococcaceae(100)	Streptococcus(100)	Otu2170	x	0	0	0	.	0	0	0	0	0	0	0	0	0	0	0	1	1	0	0	0	0	0	0	0	0	0	0	0	0	1	1	.	0	0	0	0	0	0	0	0
2173	2	Bacteria(100)	Proteobacteria(100)	Betaproteobacteria(100)	Neisseriales(100)	Neisseriaceae(100)	Neisseria(100)	Otu2173	x	0	0	0	.	0	0	0	0	0	0	0	0	0	0	0	1	1	0	0	0	0	0	0	0	0	0	0	0	0	1	1	.	0	0	0	0	0	0	0	0
2203	2	Bacteria(100)	Bacteroidetes(100)	Sphingobacteria(100)	Sphingobacteriales(100)	Cytophagaceae(100)	Larkinella(100)	Otu2203	x	0	0	0	.	0	0	0	0	0	0	0	0	0	0	0	1	1	0	0	0	0	0	0	0	0	0	0	0	0	1	1	.	0	0	0	0	0	0	0	0
2212	2	Bacteria(100)	Actinobacteria(100)	Actinobacteria(100)	Actinomycetales(100)	Dermabacteraceae(100)	Brachybacterium(100)	Otu2212	x	0	0	0	.	0	0	0	0	0	0	0	0	0	0	0	1	1	0	0	0	0	0	0	0	0	0	0	0	0	1	1	.	0	0	0	0	0	0	0	0
2216	2	Bacteria(100)	Firmicutes(100)	Negativicutes(100)	Selenomonadales(100)	Veillonellaceae(100)	Veillonella(100)	Otu2216	x	0	0	0	.	0	0	0	0	0	0	0	0	0	0	0	1	1	0	0	0	0	0	0	0	0	0	0	0	0	1	1	.	0	0	0	0	0	0	0	0
2217	2	Bacteria(100)	Fusobacteria(100)	Fusobacteria(100)	Fusobacteriales(100)	Fusobacteriaceae(100)	unclassified	Otu2217	x	0	0	0	.	0	0	0	0	0	0	0	0	0	0	0	1	1	0	0	0	0	0	0	0	0	0	0	0	0	1	1	.	0	0	0	0	0	0	0	0
2225	2	Bacteria(100)	Firmicutes(100)	Bacilli(100)	Lactobacillales(100)	Carnobacteriaceae(100)	Granulicatella(100)	Otu2225	x	0	0	0	.	0	0	0	0	0	0	0	0	0	0	0	1	1	0	0	0	0	0	0	0	0	0	0	0	0	1	1	.	0	0	0	0	0	0	0	0
2227	2	Bacteria(100)	Proteobacteria(100)	Alphaproteobacteria(100)	Sphingomonadales(100)	Sphingomonadaceae(100)	Sphingomonas(100)	Otu2227	x	0	0	0	.	0	0	0	0	0	0	0	0	0	0	0	1	1	0	0	0	0	0	0	0	0	0	0	0	0	1	1	.	0	0	0	0	0	0	0	0
2230	2	Bacteria(100)	Proteobacteria(100)	Gammaproteobacteria(100)	Pseudomonadales(100)	Moraxellaceae(100)	Alkanindiges(100)	Otu2230	x	0	0	0	.	0	0	0	0	0	0	0	0	0	0	0	1	1	0	0	0	0	0	0	0	0	0	0	0	8.07754	1	1	.	0	0	0	0	0	0	0	0
2233	2	Bacteria(100)	OD1(100)	OD1_class_incertae_sedis(100)	OD1_order_incertae_sedis(100)	OD1_family_incertae_sedis(100)	OD1_genus_incertae_sedis(100)	Otu2233	x	0	0	0	.	0	0	0	0	0	0	0	0	0	0	0	1	1	0	0	0	0	0	0	0	0	0	0	0	0	1	1	.	0	0	0	0	0	0	0	0
2257	2	Bacteria(100)	Proteobacteria(100)	Gammaproteobacteria(100)	unclassified(100)	unclassified(100)	unclassified(100)	Otu2257	x	0	0	0	.	0	0	0	0	0	0	0	0	0	0	0	1	1	0	0	0	0	0	0	0	0	0	0	0	0	1	1	.	0	0	0	0	0	0	0	0
2262	2	Bacteria(100)	Firmicutes(100)	unclassified(100)	unclassified(100)	unclassified(100)	unclassified(100)	Otu2262	x	0	0	0	.	0	0	0	0	0	0	0	0	0	0	0	1	1	0	0	0	0	0	0	0	0	0	0	0	0	1	1	.	0	0	0	0	0	0	0	0
2270	2	Bacteria(100)	Firmicutes(100)	Negativicutes(100)	Selenomonadales(100)	Veillonellaceae(100)	Veillonella(100)	Otu2270	x	0	0	0	.	0	0	0	0	0	0	0	0	0	0	0	1	1	0	0	0	0	0	0	0	0	0	0	0	0	1	1	.	0	0	0	0	0	0	0	0
2271	2	Bacteria(100)	Actinobacteria(100)	Actinobacteria(100)	Actinomycetales(100)	Micrococcaceae(100)	Rothia(100)	Otu2271	x	0	0	0	.	0	0	0	0	0	0	0	0	0	0	0	1	1	0	0	0	0	0	0	0	0	0	0	0	0	1	1	.	0	0	0	0	0	0	0	0
2284	2	Bacteria(100)	Firmicutes(100)	Negativicutes(100)	Selenomonadales(100)	Veillonellaceae(100)	unclassified	Otu2284	x	0	0	0	.	0	0	0	0	0	0	0	0	0	0	0	1	1	0	0	0	0	0	0	0	0	0	0	0	0	1	1	.	0	0	0	0	0	0	0	0
2286	2	Bacteria(100)	Fusobacteria(100)	Fusobacteria(100)	Fusobacteriales(100)	Leptotrichiaceae(100)	Leptotrichia(100)	Otu2286	x	0	0	0	.	0	0	0	0	0	0	0	0	0	0	0	1	1	0	0	0	0	0	0	0	0	0	0	0	0	1	1	.	0	0	0	0	0	0	0	0
2301	2	Bacteria(100)	Firmicutes(100)	Negativicutes(100)	Selenomonadales(100)	Veillonellaceae(100)	Veillonella(100)	Otu2301	x	0	0	0	.	0	0	0	0	0	0	0	0	0	0	0	1	1	0	0	0	0	0	0	0	0	0	0	0	0	1	1	.	0	0	0	0	0	0	0	0
2304	2	Bacteria(100)	Actinobacteria(100)	Actinobacteria(100)	Actinomycetales(100)	Micrococcaceae(100)	unclassified(100)	Otu2304	x	0	0	0	.	0	0	0	0	0	0	0	0	0	0	0	1	1	0	0	0	0	0	0	0	0	0	0	0	0	1	1	.	0	0	0	0	0	0	0	0
2319	2	Bacteria(100)	Bacteroidetes(100)	Flavobacteria(100)	Flavobacteriales(100)	Flavobacteriaceae(100)	Cloacibacterium(100)	Otu2319	x	0	0	0	.	0	0	0	0	0	0	0	0	0	0	0	1	1	0	0	0	0	0	0	0	0	0	0	0	0	1	1	.	0	0	0	0	0	0	0	0
2325	2	Bacteria(100)	Firmicutes(100)	Bacilli(100)	Lactobacillales(100)	unclassified(100)	unclassified(100)	Otu2325	x	0	0	0	.	0	0	0	0	0	0	0	0	0	0	0	1	1	0	0	0	0	0	0	0	0	0	0	0	0	1	1	.	0	0	0	0	0	0	0	0
2331	2	Bacteria(100)	Firmicutes(100)	Bacilli(100)	Lactobacillales(100)	Streptococcaceae(100)	Streptococcus(100)	Otu2331	x	0	0	0	.	0	0	0	0	0	0	0	0	0	0	0	1	1	0	0	0	0	0	0	0	0	0	0	0	0	1	1	.	0	0	0	0	0	0	0	0
2333	2	Bacteria(100)	Firmicutes(100)	Bacilli(100)	Lactobacillales(100)	Carnobacteriaceae(100)	Granulicatella(100)	Otu2333	x	0	0	0	.	0	0	0	0	0	0	0	0	0	0	0	1	1	0	0	0	0	0	0	0	0	0	0	0	0	1	1	.	0	0	0	0	0	0	0	0
2339	2	Bacteria(100)	Fusobacteria(100)	Fusobacteria(100)	Fusobacteriales(100)	Leptotrichiaceae(100)	unclassified	Otu2339	x	0	0	0	.	0	0	0	0	0	0	0	0	0	0	0	1	1	0	0	0	0	0	0	0	0	0	0	0	0	1	1	.	0	0	0	0	0	0	0	0
2343	2	Bacteria(100)	Actinobacteria(100)	Actinobacteria(100)	Actinomycetales(100)	unclassified(100)	unclassified(100)	Otu2343	x	0	0	0	.	0	0	0	0	0	0	0	0	0	0	0	1	1	0	0	0	0	0	0	0	0	0	0	0	0	1	1	.	0	0	0	0	0	0	0	0
2347	2	Bacteria(100)	Firmicutes(100)	Bacilli(100)	Lactobacillales(100)	unclassified	unclassified	Otu2347	x	0	0	0	.	0	0	0	0	0	0	0	0	0	0	0	1	1	0	0	0	0	0	0	0	0	0	0	0	0	1	1	.	0	0	0	0	0	0	0	0
2348	2	Bacteria(100)	Firmicutes(100)	Negativicutes(100)	Selenomonadales(100)	unclassified(100)	unclassified(100)	Otu2348	x	0	0	0	.	0	0	0	0	0	0	0	0	0	0	0	1	1	0	0	0	0	0	0	0	0	0	0	0	0	1	1	.	0	0	0	0	0	0	0	0
2349	2	Bacteria(100)	Actinobacteria(100)	Actinobacteria(100)	Actinomycetales(100)	Micrococcaceae(100)	Rothia(100)	Otu2349	x	0	0	0	.	0	0	0	0	0	0	0	0	0	0	0	1	1	0	0	0	0	0	0	0	0	0	0	0	0	1	1	.	0	0	0	0	0	0	0	0
2359	2	Bacteria(100)	Proteobacteria(100)	Gammaproteobacteria(100)	Pasteurellales(100)	Pasteurellaceae(100)	unclassified(100)	Otu2359	x	0	0	0	.	0	0	0	0	0	0	0	0	0	0	0	1	1	0	0	0	0	0	0	0	0	0	0	0	0	1	1	.	0	0	0	0	0	0	0	0
2364	2	Bacteria(100)	Firmicutes(100)	Bacilli(100)	Lactobacillales(100)	unclassified(100)	unclassified(100)	Otu2364	x	0	0	0	.	0	0	0	0	0	0	0	0	0	0	0	1	1	0	0	0	0	0	0	0	0	0	0	0	0	1	1	.	0	0	0	0	0	0	0	0
2373	2	Bacteria(100)	Firmicutes(100)	Bacilli(100)	Lactobacillales(100)	Streptococcaceae(100)	Streptococcus(100)	Otu2373	x	0	0	0	.	0	0	0	0	0	0	0	0	0	0	0	1	1	0	0	0	0	0	0	0	0	0	0	0	0	1	1	.	0	0	0	0	0	0	0	0
2374	2	Bacteria(100)	unclassified(100)	unclassified(100)	unclassified(100)	unclassified(100)	unclassified(100)	Otu2374	x	0	0	0	.	0	0	0	0	0	0	0	0	0	0	0	1	1	0	0	0	0	0	0	0	0	0	0	0	0	1	1	.	0	0	0	0	0	0	0	0
2393	2	Bacteria(100)	Proteobacteria(100)	Gammaproteobacteria(100)	Pasteurellales(100)	Pasteurellaceae(100)	unclassified	Otu2393	x	0	0	0	.	0	0	0	0	0	0	0	0	0	0	0	1	1	0	0	0	0	0	0	0	0	0	0	0	0	1	1	.	0	0	0	0	0	0	0	0
2394	2	Bacteria(100)	Firmicutes(100)	Bacilli(100)	Bacillales(100)	Bacillales_Incertae_Sedis_XI(100)	Gemella(100)	Otu2394	x	0	0	0	.	0	0	0	0	0	0	0	0	0	0	0	1	1	0	0	0	0	0	0	0	0	0	0	0	0	1	1	.	0	0	0	0	0	0	0	0
2397	2	Bacteria(100)	Actinobacteria(100)	Actinobacteria(100)	Actinomycetales(100)	Micrococcaceae(100)	Rothia(100)	Otu2397	x	0	0	0	.	0	0	0	0	0	0	0	0	0	0	0	1	1	0	0	0	0	0	0	0	0	0	0	0	0	1	1	.	0	0	0	0	0	0	0	0
2402	2	Bacteria(100)	Proteobacteria(100)	Gammaproteobacteria(100)	Pasteurellales(100)	Pasteurellaceae(100)	Pasteurella(100)	Otu2402	x	0	0	0	.	0	0	0	0	0	0	0	0	0	0	0	1	1	0	0	0	0	0	0	0	0	0	0	0	0	1	1	.	0	0	0	0	0	0	0	0
2409	2	Bacteria(100)	unclassified	unclassified	unclassified	unclassified	unclassified	Otu2409	x	0	0	0	.	0	0	0	0	0	0	0	0	0	0	0	1	1	0	0	0	0	0	0	0	0	0	0	0	0	1	1	.	0	0	0	0	0	0	0	0
2413	2	Bacteria(100)	Actinobacteria(100)	Actinobacteria(100)	Actinomycetales(100)	Actinomycetaceae(100)	Actinomyces(100)	Otu2413	x	0	0	0	.	0	0	0	0	0	0	0	0	0	0	0	1	1	0	0	0	0	0	0	0	0	0	0	0	0	1	1	.	0	0	0	0	0	0	0	0
2417	2	Bacteria(100)	Firmicutes(100)	Clostridia(100)	Clostridiales(100)	Lachnospiraceae(100)	Oribacterium(100)	Otu2417	x	0	0	0	.	0	0	0	0	0	0	0	0	0	0	0	1	1	0	0	0	0	0	0	0	0	0	0	0	0	1	1	.	0	0	0	0	0	0	0	0
2430	2	Bacteria(100)	Proteobacteria(100)	Betaproteobacteria(100)	Neisseriales(100)	Neisseriaceae(100)	Neisseria(100)	Otu2430	x	0	0	0	.	0	0	0	0	0	0	0	0	0	0	0	1	1	0	0	0	0	0	0	0	0	0	0	0	0	1	1	.	0	0	0	0	0	0	0	0
2436	2	Bacteria(100)	Spirochaetes(100)	Spirochaetes(100)	Spirochaetales(100)	Spirochaetaceae(100)	Treponema(100)	Otu2436	x	0	0	0	.	0	0	0	0	0	0	0	0	0	0	0	1	1	0	0	0	0	0	0	0	0	0	0	0	0	1	1	.	0	0	0	0	0	0	0	0
2445	2	Bacteria(100)	Firmicutes(100)	Clostridia(100)	Clostridiales(100)	unclassified	unclassified	Otu2445	x	0	0	0	.	0	0	0	0	0	0	0	0	0	0	0	1	1	0	0	0	0	0	0	0	0	0	0	0	0	1	1	.	0	0	0	0	0	0	0	0
2449	2	Bacteria(100)	Firmicutes(100)	Negativicutes(100)	Selenomonadales(100)	Veillonellaceae(100)	Selenomonas(100)	Otu2449	x	0	0	0	.	0	0	0	0	0	0	0	0	0	0	0	1	1	0	0	0	0	0	0	0	0	0	0	0	0	1	1	.	0	0	0	0	0	0	0	0
2453	2	Bacteria(100)	Firmicutes(100)	Clostridia(100)	Clostridiales(100)	Clostridiales_Incertae_Sedis_XI(100)	Anaerococcus(100)	Otu2453	x	0	0	0	.	0	0	0	0	0	0	0	0	0	0	0	1	1	0	0	0	0	0	0	0	0	0	0	0	0	1	1	.	0	0	0	0	0	0	0	0
2455	2	Bacteria(100)	Firmicutes(100)	Clostridia(100)	Clostridiales(100)	Lachnospiraceae(100)	unclassified(100)	Otu2455	x	0	0	0	.	0	0	0	0	0	0	0	0	0	0	0	1	1	0	0	0	0	0	0	0	0	0	0	0	0	1	1	.	0	0	0	0	0	0	0	0
2457	2	Bacteria(100)	Firmicutes(100)	Clostridia(100)	Clostridiales(100)	Ruminococcaceae(100)	Faecalibacterium(100)	Otu2457	x	0	0	0	.	0	0	0	0	0	0	0	0	0	0	0	1	1	0	0	0	0	0	0	0	0	0	0	0	0	1	1	.	0	0	0	0	0	0	0	0
2458	2	Bacteria(100)	Firmicutes(100)	Clostridia(100)	Clostridiales(100)	Lachnospiraceae(100)	Roseburia(100)	Otu2458	x	0	0	0	.	0	0	0	0	0	0	0	0	0	0	0	1	1	0	0	0	0	0	0	0	0	0	0	0	0	1	1	.	0	0	0	0	0	0	0	0
2466	2	Bacteria(100)	Firmicutes(100)	Clostridia(100)	Clostridiales(100)	Clostridiales_Incertae_Sedis_XI(100)	Peptoniphilus(100)	Otu2466	x	0	0	0	.	0	0	0	0	0	0	0	0	0	0	0	1	1	0	0	0	0	0	0	0	0	0	0	0	0	1	1	.	0	0	0	0	0	0	0	0
2467	2	Bacteria(100)	Firmicutes(100)	Bacilli(100)	Lactobacillales(100)	Streptococcaceae(100)	Streptococcus(100)	Otu2467	x	0	0	0	.	0	0	0	0	0	0	0	0	0	0	0	1	1	0	0	0	0	0	0	0	0	0	0	0	0	1	1	.	0	0	0	0	0	0	0	0
2471	2	Bacteria(100)	Proteobacteria(100)	Alphaproteobacteria(100)	Rickettsiales(100)	Mitochondria(100)	Mitochondria_genus_incertae_sedis(100)	Otu2471	x	0	0	0	.	0	0	0	0	0	0	0	0	0	0	0	1	1	0	0	0	0	0	0	0	0	0	0	0	0	1	1	.	0	0	0	0	0	0	0	0
2472	2	Bacteria(100)	Proteobacteria(100)	Betaproteobacteria(100)	Burkholderiales(100)	Sutterellaceae(100)	Sutterella(100)	Otu2472	x	0	0	0	.	0	0	0	0	0	0	0	0	0	0	0	1	1	0	0	0	0	0	0	0	0	0	0	0	0	1	1	.	0	0	0	0	0	0	0	0
2473	2	Bacteria(100)	Firmicutes(100)	Bacilli(100)	Bacillales(100)	Bacillaceae_1(100)	Bacillus(100)	Otu2473	x	0	0	0	.	0	0	0	0	0	0	0	0	0	0	0	1	1	0	0	0	0	0	0	0	0	0	0	0	0	1	1	.	0	0	0	0	0	0	0	0
2475	2	Bacteria(100)	Acidobacteria(100)	Acidobacteria_Gp7(100)	Acidobacteria_Gp7_order_incertae_sedis(100)	Acidobacteria_Gp7_family_incertae_sedis(100)	Gp7(100)	Otu2475	x	0	0	0	.	0	0	0	0	0	0	0	0	0	0	0	1	1	0	0	0	0	0	0	0	0	0	0	0	0	1	1	.	0	0	0	0	0	0	0	0
2486	2	Bacteria(100)	Firmicutes(100)	Bacilli(100)	Lactobacillales(100)	Streptococcaceae(100)	Streptococcus(100)	Otu2486	x	0	0	0	.	0	0	0	0	0	0	0	0	0	0	0	1	1	0	0	0	0	0	0	0	0	0	0	0	0	1	1	.	0	0	0	0	0	0	0	0
2487	2	Bacteria(100)	unclassified(100)	unclassified(100)	unclassified(100)	unclassified(100)	unclassified(100)	Otu2487	x	0	0	0	.	0	0	0	0	0	0	0	0	0	0	0	1	1	0	0	0	0	0	0	0	0	0	0	0	0	1	1	.	0	0	0	0	0	0	0	0
2488	2	Bacteria(100)	Actinobacteria(100)	Actinobacteria(100)	Actinomycetales(100)	Micrococcaceae(100)	Rothia(100)	Otu2488	x	0	0	0	.	0	0	0	0	0	0	0	0	0	0	0	1	1	0	0	0	0	0	0	0	0	0	0	0	0	1	1	.	0	0	0	0	0	0	0	0
2489	2	Bacteria(100)	unclassified(100)	unclassified(100)	unclassified(100)	unclassified(100)	unclassified(100)	Otu2489	x	0	0	0	.	0	0	0	0	0	0	0	0	0	0	0	1	1	0	0	0	0	0	0	0	0	0	0	0	0	1	1	.	0	0	0	0	0	0	0	0
2497	2	Bacteria(100)	Actinobacteria(100)	Actinobacteria(100)	Actinomycetales(100)	Micrococcaceae(100)	Rothia(100)	Otu2497	x	0	0	0	.	0	0	0	0	0	0	0	0	0	0	0	1	1	0	0	0	0	0	0	0	0	0	0	0	0	1	1	.	0	0	0	0	0	0	0	0
2498	2	Bacteria(100)	Actinobacteria(100)	Actinobacteria(100)	Actinomycetales(100)	Micrococcaceae(100)	Rothia(100)	Otu2498	x	0	0	0	.	0	0	0	0	0	0	0	0	0	0	0	1	1	0	0	0	17.9533	0	0	0	0	0	0	0	0	1	1	.	0	0	0	0	0	0	0	0
2500	2	Bacteria(100)	Proteobacteria(100)	Betaproteobacteria(100)	Neisseriales(100)	Neisseriaceae(100)	unclassified(100)	Otu2500	x	0	0	0	.	0	0	0	0	0	0	0	0	0	0	0	1	1	0	0	0	0	0	10.0908	0	0	0	0	0	0	1	1	.	0	0	0	0	0	0	0	0
2512	2	Bacteria(100)	Fusobacteria(100)	Fusobacteria(100)	Fusobacteriales(100)	Fusobacteriaceae(100)	Fusobacterium(100)	Otu2512	x	0	0	0	.	0	0	0	0	0	0	0	0	0	0	0	1	1	13.1062	0	0	17.9533	0	0	0	0	0	0	0	0	1	1	.	0	0	0	0	0	0	0	0
2513	2	Bacteria(100)	unclassified(100)	unclassified(100)	unclassified(100)	unclassified(100)	unclassified(100)	Otu2513	x	0	0	0	.	0	0	0	0	0	0	0	0	0	0	0	1	1	26.2123	0	0	0	0	0	0	0	0	0	0	0	1	1	.	0	0	0	0	0	0	0	0
2529	2	Bacteria(100)	Firmicutes(100)	Bacilli(100)	unclassified(100)	unclassified(100)	unclassified(100)	Otu2529	x	0	0	0	.	0	0	0	0	0	0	0	0	0	0	0	1	1	0	0	0	0	0	0	0	0	0	0	0	0	1	1	.	0	0	0	0	0	0	0	0
2537	2	Bacteria(100)	Proteobacteria(100)	Betaproteobacteria(100)	Neisseriales(100)	Neisseriaceae(100)	unclassified(100)	Otu2537	x	0	0	0	.	0	0	0	0	0	0	0	0	0	0	0	1	1	0	0	0	17.9533	0	0	0	0	0	0	0	0	1	1	.	0	0	0	0	0	0	0	0
2539	2	Bacteria(100)	Firmicutes(100)	unclassified	unclassified	unclassified	unclassified	Otu2539	x	0	0	0	.	0	0	0	0	0	0	0	0	0	0	0	1	1	0	0	0	17.9533	0	0	0	0	0	0	0	0	1	1	.	0	0	0	0	0	0	0	0
2544	2	Bacteria(100)	Firmicutes(100)	Clostridia(100)	Clostridiales(100)	Clostridiales_Incertae_Sedis_XI(100)	Anaerococcus(100)	Otu2544	x	0	0	0	.	0	0	0	0	0	0	0	0	0	0	0	1	1	0	0	0	0	0	0	0	0	0	19.6657	0	0	1	1	.	0	0	0	0	0	0	0	0
2550	2	Bacteria(100)	Firmicutes(100)	unclassified	unclassified	unclassified	unclassified	Otu2550	x	0	0	0	.	0	0	0	0	0	0	0	0	0	0	0	1	1	0	0	0	0	0	0	0	0	0	9.83284	0	0	1	1	.	0	0	0	0	0	0	0	0
2552	2	Bacteria(100)	Proteobacteria(100)	Alphaproteobacteria(100)	Sphingomonadales(100)	Sphingomonadaceae(100)	Novosphingobium(100)	Otu2552	x	0	0	0	.	0	0	0	0	0	0	0	0	0	0	0	1	1	0	0	0	0	0	0	0	0	0	0	0	0	1	1	.	0	0	0	0	0	0	0	0
2558	2	Bacteria(100)	Actinobacteria(100)	Actinobacteria(100)	Actinomycetales(100)	unclassified(100)	unclassified(100)	Otu2558	x	0	0	0	.	0	0	0	0	0	0	0	0	0	0	0	1	1	0	0	0	0	0	0	0	0	0	0	0	0	1	1	.	0	0	0	0	0	0	0	0
2567	2	Bacteria(100)	Firmicutes(100)	Bacilli(100)	Lactobacillales(100)	Carnobacteriaceae(100)	unclassified	Otu2567	x	0	0	0	.	0	0	0	0	0	0	0	0	0	0	0	1	1	0	0	0	0	0	0	0	0	0	0	0	0	1	1	.	0	0	0	0	0	0	0	0
2569	2	Bacteria(100)	Proteobacteria(100)	Gammaproteobacteria(100)	Xanthomonadales(100)	Xanthomonadaceae(100)	Stenotrophomonas(100)	Otu2569	x	0	0	0	.	0	0	0	0	0	0	0	0	0	0	0	1	1	0	0	0	0	0	0	0	0	0	0	0	0	1	1	.	0	0	0	0	0	0	0	0
2580	2	Bacteria(100)	Actinobacteria(100)	Actinobacteria(100)	Actinomycetales(100)	Micrococcaceae(100)	Rothia(100)	Otu2580	x	0	0	0	.	0	0	0	0	0	0	0	0	0	0	0	1	1	0	0	0	0	0	0	0	0	0	0	0	0	1	1	.	0	0	0	0	0	0	0	0
2582	2	Bacteria(100)	Actinobacteria(100)	Actinobacteria(100)	Actinomycetales(100)	Propionibacteriaceae(100)	Propionibacterium(100)	Otu2582	x	0	0	0	.	0	0	0	0	0	0	0	0	0	0	0	1	1	0	0	0	0	0	0	0	0	0	0	0	0	1	1	.	0	0	0	0	0	0	0	0
2591	2	Bacteria(100)	Proteobacteria(100)	Betaproteobacteria(100)	Neisseriales(100)	Neisseriaceae(100)	unclassified	Otu2591	x	0	0	0	.	0	0	0	0	0	0	0	0	0	0	0	1	1	0	0	0	0	0	0	0	0	0	0	0	0	1	1	.	0	0	0	0	0	0	0	0
2599	2	Bacteria(100)	Proteobacteria(100)	Alphaproteobacteria(100)	Sphingomonadales(100)	Sphingomonadaceae(100)	Sphingomonas(100)	Otu2599	x	0	0	0	.	0	0	0	0	0	0	0	0	0	0	0	1	1	0	0	0	0	0	0	0	0	0	0	0	0	1	1	.	0	0	0	0	0	0	0	0
2605	2	Bacteria(100)	Proteobacteria(100)	Betaproteobacteria(100)	Neisseriales(100)	Neisseriaceae(100)	unclassified(100)	Otu2605	x	0	0	0	.	0	0	0	0	0	0	0	0	0	0	0	1	1	0	0	0	0	0	0	0	0	0	0	0	0	1	1	.	0	0	0	0	0	0	0	0
2609	2	Bacteria(100)	Actinobacteria(100)	Actinobacteria(100)	Actinomycetales(100)	Micrococcaceae(100)	unclassified(100)	Otu2609	x	0	0	0	.	0	0	0	0	0	0	0	0	0	0	0	1	1	0	0	0	0	0	0	0	0	0	0	0	0	1	1	.	0	0	0	0	0	0	0	0
2622	2	Bacteria(100)	Actinobacteria(100)	Actinobacteria(100)	Actinomycetales(100)	unclassified	unclassified	Otu2622	x	0	0	0	.	0	0	0	0	0	0	0	0	0	0	0	1	1	0	0	0	0	0	0	0	0	0	0	0	0	1	1	.	0	0	0	0	0	0	0	0
2631	2	Bacteria(100)	Actinobacteria(100)	Actinobacteria(100)	Actinomycetales(100)	Micrococcaceae(100)	Rothia(100)	Otu2631	x	0	0	0	.	0	0	0	0	0	0	0	0	0	0	0	1	1	0	0	0	0	0	0	0	0	6.73854	0	0	0	1	1	.	0	0	0	0	0	0	0	0
2638	2	Bacteria(100)	unclassified	unclassified	unclassified	unclassified	unclassified	Otu2638	x	0	0	0	.	0	0	0	0	0	0	0	0	0	0	0	1	1	0	0	0	0	0	0	0	0	0	0	0	0	1	1	.	0	0	0	0	0	0	0	0
2639	2	Bacteria(100)	Firmicutes(100)	Bacilli(100)	Lactobacillales(100)	Streptococcaceae(100)	Streptococcus(100)	Otu2639	x	0	0	0	.	0	0	0	0	0	0	0	0	0	0	0	1	1	0	0	0	0	0	0	0	0	0	0	0	0	1	1	.	0	0	0	0	0	0	0	0
2648	2	Bacteria(100)	Firmicutes(100)	Clostridia(100)	Clostridiales(100)	unclassified(100)	unclassified(100)	Otu2648	x	0	0	0	.	0	0	0	0	0	0	0	0	0	0	0	1	1	0	0	0	0	0	0	0	0	0	0	0	0	1	1	.	0	0	0	0	0	0	0	0
2649	2	Bacteria(100)	Proteobacteria(100)	Betaproteobacteria(100)	Neisseriales(100)	Neisseriaceae(100)	Kingella(100)	Otu2649	x	0	0	0	.	0	0	0	0	0	0	0	0	0	0	0	1	1	0	0	0	0	0	0	0	0	0	0	0	0	1	1	.	0	0	0	0	0	0	0	0
2652	2	Bacteria(100)	Firmicutes(100)	Bacilli(100)	Lactobacillales(100)	Streptococcaceae(100)	Streptococcus(100)	Otu2652	x	0	0	0	.	0	0	0	0	0	0	0	0	0	0	0	1	1	0	0	0	0	0	0	0	0	0	0	0	0	1	1	.	0	0	0	0	0	0	0	0
2654	2	Bacteria(100)	Actinobacteria(100)	Actinobacteria(100)	Coriobacteriales(100)	Coriobacteriaceae(100)	Olsenella(100)	Otu2654	x	0	0	0	.	0	0	0	0	0	0	0	0	0	0	0	1	1	0	0	0	0	0	0	0	0	0	0	0	0	1	1	.	0	0	0	0	0	0	0	0
2655	2	Bacteria(100)	Firmicutes(100)	Clostridia(100)	Clostridiales(100)	Lachnospiraceae(100)	unclassified(100)	Otu2655	x	0	0	0	.	0	0	0	0	0	0	0	0	0	0	0	1	1	0	0	0	0	0	0	0	0	0	0	0	0	1	1	.	0	0	0	0	0	0	0	0
2659	2	Bacteria(100)	Actinobacteria(100)	Actinobacteria(100)	Actinomycetales(100)	Micrococcaceae(100)	Rothia(100)	Otu2659	x	0	0	0	.	0	0	0	0	0	0	0	0	0	0	0	1	1	0	0	0	0	0	0	0	0	0	0	0	0	1	1	.	0	0	0	0	0	0	0	0
2662	2	Bacteria(100)	Fusobacteria(100)	Fusobacteria(100)	Fusobacteriales(100)	Leptotrichiaceae(100)	Leptotrichia(100)	Otu2662	x	0	0	0	.	0	0	0	0	0	0	0	0	0	0	0	1	1	0	0	0	0	0	0	0	0	0	0	0	0	1	1	.	0	0	0	0	0	0	0	0
2665	2	Bacteria(100)	Bacteroidetes(100)	Sphingobacteria(100)	Sphingobacteriales(100)	Cytophagaceae(100)	unclassified(100)	Otu2665	x	0	0	0	.	0	0	0	0	0	0	0	0	0	0	0	1	1	0	0	0	0	0	0	0	0	0	0	0	0	1	1	.	0	0	0	0	0	0	0	0
2681	2	Bacteria(100)	Proteobacteria(100)	Gammaproteobacteria(100)	Pasteurellales(100)	Pasteurellaceae(100)	unclassified(100)	Otu2681	x	0	0	0	.	0	0	0	0	0	0	0	0	0	0	0	1	1	0	0	0	0	0	0	0	0	0	0	0	0	1	1	.	0	0	0	0	0	0	0	0
2682	2	Bacteria(100)	Firmicutes(100)	Clostridia(100)	Clostridiales(100)	Eubacteriaceae(100)	Eubacterium(100)	Otu2682	x	0	0	0	.	0	0	0	0	0	0	0	0	0	0	0	1	1	0	0	0	0	0	0	0	0	0	0	0	0	1	1	.	0	0	0	0	0	0	0	0
2683	2	Bacteria(100)	Actinobacteria(100)	Actinobacteria(100)	Nitriliruptorales(100)	Nitriliruptoraceae(100)	Nitriliruptor(100)	Otu2683	x	0	0	0	.	0	0	0	0	0	0	0	0	0	0	0	1	1	0	0	0	0	0	0	0	0	0	0	0	0	1	1	.	0	0	0	0	0	0	0	0
2685	2	Bacteria(100)	Proteobacteria(100)	Betaproteobacteria(100)	Neisseriales(100)	Neisseriaceae(100)	unclassified	Otu2685	x	0	0	0	.	0	0	0	0	0	0	0	0	0	0	0	1	1	0	0	0	0	0	0	0	0	0	0	0	0	1	1	.	0	0	0	0	0	0	0	0
2697	2	Bacteria(100)	Proteobacteria(100)	Alphaproteobacteria(100)	Rhodospirillales(100)	Rhodospirillaceae(100)	Dongia(100)	Otu2697	x	0	0	10.7354	.	0	0	0	0	0	0	0	0	0	0	0	1	1	0	0	0	0	0	0	0	0	0	0	0	0	1	1	.	0	0	0	0	0	0	0	0
2699	2	Bacteria(100)	Actinobacteria(100)	Actinobacteria(100)	Actinomycetales(100)	Micrococcaceae(100)	Rothia(100)	Otu2699	x	0	0	0	.	0	0	0	0	0	0	0	0	0	0	0	1	1	0	0	0	0	0	0	0	0	0	0	0	0	1	1	.	0	0	0	0	0	0	0	0
2707	2	Bacteria(100)	Actinobacteria(100)	Actinobacteria(100)	Actinomycetales(100)	Actinomycetaceae(100)	Actinomyces(100)	Otu2707	x	0	0	0	.	0	0	0	0	0	0	0	0	0	0	0	1	1	0	0	0	0	0	0	0	0	6.73854	0	0	0	1	1	.	0	0	0	0	0	0	0	0
2718	2	Bacteria(100)	Fusobacteria(100)	Fusobacteria(100)	Fusobacteriales(100)	Leptotrichiaceae(100)	Leptotrichia(100)	Otu2718	x	0	0	0	.	0	0	0	0	0	0	0	0	0	0	0	1	1	0	0	0	0	0	0	0	0	0	0	0	0	1	1	.	0	0	0	0	0	0	0	0
2719	2	Bacteria(100)	unclassified(100)	unclassified(100)	unclassified(100)	unclassified(100)	unclassified(100)	Otu2719	x	0	0	0	.	0	0	0	0	0	0	0	0	0	0	0	1	1	0	0	0	0	0	0	0	0	0	0	0	0	1	1	.	0	0	0	0	0	0	0	0
2730	2	Bacteria(100)	Proteobacteria(100)	Gammaproteobacteria(100)	Pseudomonadales(100)	Moraxellaceae(100)	Moraxella(100)	Otu2730	x	0	0	0	.	0	0	0	0	0	0	0	0	0	0	0	1	1	0	0	0	0	0	0	0	0	0	0	0	0	1	1	.	0	0	0	0	0	0	0	0
2732	2	Bacteria(100)	Actinobacteria(100)	Actinobacteria(100)	Actinomycetales(100)	Cellulomonadaceae(100)	Actinotalea(100)	Otu2732	x	0	0	0	.	0	0	0	0	0	0	0	0	0	0	0	1	1	0	0	0	0	0	0	0	0	0	0	0	0	1	1	.	0	0	0	0	0	0	0	0
2733	2	Bacteria(100)	Proteobacteria(100)	Gammaproteobacteria(100)	Enterobacteriales(100)	Enterobacteriaceae(100)	Serratia(100)	Otu2733	x	0	0	0	.	0	0	0	0	0	0	0	0	0	0	0	1	1	0	0	0	0	0	0	0	0	0	0	0	0	1	1	.	0	0	0	0	0	0	0	0
2735	2	Bacteria(100)	Proteobacteria(100)	Alphaproteobacteria(100)	Sphingomonadales(100)	Sphingomonadaceae(100)	Sphingomonas(100)	Otu2735	x	0	0	0	.	0	0	0	0	0	0	0	0	0	0	0	1	1	0	0	0	0	0	0	0	0	0	0	0	0	1	1	.	0	0	0	0	0	0	0	0
2738	2	Bacteria(100)	unclassified(100)	unclassified(100)	unclassified(100)	unclassified(100)	unclassified(100)	Otu2738	x	0	0	0	.	0	0	0	0	0	0	0	0	0	0	0	1	1	0	0	0	0	0	0	0	0	0	0	0	0	1	1	.	0	0	0	0	0	0	0	0
2739	2	Bacteria(100)	Proteobacteria(100)	Betaproteobacteria(100)	Burkholderiales(100)	unclassified(100)	unclassified(100)	Otu2739	x	0	0	0	.	0	0	0	0	0	0	0	0	0	0	0	1	1	0	0	0	0	0	0	0	0	0	0	0	0	1	1	.	0	0	0	0	0	0	0	0
2755	2	Bacteria(100)	Actinobacteria(100)	Actinobacteria(100)	Actinomycetales(100)	unclassified	unclassified	Otu2755	x	0	0	0	.	0	0	0	0	0	0	0	0	0	0	0	1	1	0	0	0	0	0	0	0	0	0	0	0	0	1	1	.	0	0	0	0	0	0	0	0
2761	2	Bacteria(100)	Actinobacteria(100)	Actinobacteria(100)	Actinomycetales(100)	Micrococcaceae(100)	Rothia(100)	Otu2761	x	0	0	0	.	0	0	0	0	0	0	0	0	0	0	0	1	1	0	0	0	0	0	0	0	0	0	0	0	0	1	1	.	0	0	0	0	0	0	0	0
2762	2	Bacteria(100)	Proteobacteria(100)	Betaproteobacteria(100)	Neisseriales(100)	Neisseriaceae(100)	unclassified(100)	Otu2762	x	0	0	0	.	0	0	0	0	0	0	0	0	0	0	0	1	1	0	0	0	0	0	0	0	0	0	0	0	0	1	1	.	0	0	0	0	0	0	0	0
2774	2	Bacteria(100)	unclassified	unclassified	unclassified	unclassified	unclassified	Otu2774	x	0	0	0	.	0	0	0	0	0	0	0	0	0	0	0	1	1	0	0	0	0	0	0	0	0	0	0	0	0	1	1	.	0	0	0	0	0	0	0	0
2783	2	Bacteria(100)	Actinobacteria(100)	Actinobacteria(100)	Actinomycetales(100)	Corynebacteriaceae(100)	Corynebacterium(100)	Otu2783	x	0	0	0	.	0	0	0	0	0	0	0	0	0	0	0	1	1	0	0	9.08265	0	0	0	0	0	0	0	0	0	1	1	.	0	0	0	0	0	0	0	0
2796	2	Bacteria(100)	unclassified(100)	unclassified(100)	unclassified(100)	unclassified(100)	unclassified(100)	Otu2796	x	0	0	0	.	0	0	0	0	0	0	0	0	0	0	0	1	1	0	0	0	0	0	0	0	0	0	0	0	0	1	1	.	0	0	0	0	0	0	0	0
2803	2	Bacteria(100)	Bacteroidetes(100)	Flavobacteria(100)	Flavobacteriales(100)	Flavobacteriaceae(100)	Chryseobacterium(100)	Otu2803	x	0	0	0	.	0	0	0	0	0	0	0	0	0	0	0	1	1	0	0	0	0	0	0	0	0	0	0	0	0	1	1	.	0	0	0	0	0	0	0	0
2811	2	Bacteria(100)	Firmicutes(100)	unclassified	unclassified	unclassified	unclassified	Otu2811	x	0	0	0	.	0	0	0	0	0	0	0	0	0	0	0	1	1	0	0	0	0	0	10.0908	0	0	0	0	0	0	1	1	.	0	0	0	0	0	0	0	0
2812	2	Bacteria(100)	Firmicutes(100)	Bacilli(100)	Lactobacillales(100)	Lactobacillaceae(100)	Lactobacillus(100)	Otu2812	x	0	0	0	.	0	0	0	0	0	0	0	0	0	0	0	1	1	0	0	0	0	0	10.0908	0	0	0	0	0	0	1	1	.	0	0	0	0	0	0	0	0
2815	2	Bacteria(100)	Actinobacteria(100)	Actinobacteria(100)	Actinomycetales(100)	Actinomycetaceae(100)	Actinomyces(100)	Otu2815	x	0	0	0	.	0	0	0	0	0	0	0	0	0	0	0	1	1	0	0	0	0	0	10.0908	0	0	0	0	0	0	1	1	.	0	0	0	0	0	0	0	0
2819	2	Bacteria(100)	unclassified	unclassified	unclassified	unclassified	unclassified	Otu2819	x	0	0	0	.	0	0	0	0	0	0	0	0	0	0	0	1	1	0	0	0	0	0	0	0	0	0	0	0	0	1	1	.	0	0	0	0	0	0	0	0
2821	2	Bacteria(100)	Actinobacteria(100)	Actinobacteria(100)	Actinomycetales(100)	Mycobacteriaceae(100)	Mycobacterium(100)	Otu2821	x	0	0	0	.	0	0	0	0	0	0	0	0	0	0	0	1	1	0	0	0	0	0	0	0	0	0	0	0	0	1	1	.	0	0	0	0	0	0	0	0
2828	2	Bacteria(100)	Actinobacteria(100)	Actinobacteria(100)	unclassified	unclassified	unclassified	Otu2828	x	0	0	0	.	0	0	0	0	0	0	0	0	0	0	0	1	1	0	0	0	0	0	0	0	0	0	0	0	0	1	1	.	0	0	0	0	0	0	0	0
2832	2	Bacteria(100)	Actinobacteria(100)	Actinobacteria(100)	Actinomycetales(100)	Micrococcaceae(100)	Rothia(100)	Otu2832	x	0	0	0	.	0	0	0	0	0	0	0	0	0	0	0	1	1	0	0	0	0	0	0	0	0	0	0	0	0	1	1	.	0	0	0	0	0	0	0	0
2854	2	Bacteria(100)	unclassified(100)	unclassified(100)	unclassified(100)	unclassified(100)	unclassified(100)	Otu2854	x	0	0	0	.	0	0	0	0	0	0	0	0	0	0	0	1	1	0	0	0	0	0	0	0	0	0	0	0	0	1	1	.	0	0	0	0	0	0	0	0
2862	2	Bacteria(100)	Proteobacteria(100)	Gammaproteobacteria(100)	unclassified	unclassified	unclassified	Otu2862	x	0	0	0	.	0	0	0	0	0	0	0	0	0	0	0	1	1	0	0	0	0	0	0	0	0	0	0	0	0	1	1	.	0	0	0	0	0	0	0	0
2875	2	Bacteria(100)	Firmicutes(100)	Clostridia(100)	Clostridiales(100)	Clostridiales_Incertae_Sedis_XI(100)	Peptoniphilus(100)	Otu2875	x	0	0	0	.	0	0	0	0	0	0	0	0	0	0	0	1	1	0	0	0	0	0	0	0	0	0	0	0	0	1	1	.	0	0	0	0	0	0	0	0
2877	2	Bacteria(100)	Actinobacteria(100)	Actinobacteria(100)	Actinomycetales(100)	Actinomycetaceae(100)	Actinomyces(100)	Otu2877	x	0	0	0	.	0	0	0	0	0	0	0	0	0	0	0	1	1	0	0	0	0	0	0	0	0	0	0	0	0	1	1	.	0	0	0	0	0	0	0	0
2880	2	Bacteria(100)	Firmicutes(100)	Bacilli(100)	Lactobacillales(100)	Lactobacillaceae(100)	Lactobacillus(100)	Otu2880	x	0	0	0	.	0	0	0	0	0	0	0	0	0	0	0	1	1	0	0	0	0	0	0	0	0	0	0	0	0	1	1	.	0	0	0	0	0	0	0	0
2884	2	Bacteria(100)	Firmicutes(100)	Negativicutes(100)	Selenomonadales(100)	Veillonellaceae(100)	Selenomonas(100)	Otu2884	x	0	0	0	.	0	0	0	0	0	0	0	0	0	0	0	1	1	0	0	0	0	0	0	0	0	0	0	0	0	1	1	.	0	0	0	0	0	0	0	0
2893	2	Bacteria(100)	Firmicutes(100)	Clostridia(100)	Clostridiales(100)	Lachnospiraceae(100)	unclassified(100)	Otu2893	x	0	0	0	.	0	0	0	0	0	0	0	0	0	0	0	1	1	0	0	0	0	0	0	0	0	0	0	0	0	1	1	.	0	0	0	0	0	0	0	0
2909	2	Bacteria(100)	Actinobacteria(100)	Actinobacteria(100)	Actinomycetales(100)	Micrococcaceae(100)	Rothia(100)	Otu2909	x	0	0	0	.	0	0	0	0	0	0	0	0	0	0	0	1	1	0	0	0	0	0	0	0	0	0	0	0	0	1	1	.	0	0	0	0	0	0	0	0
2910	2	Bacteria(100)	Firmicutes(100)	Bacilli(100)	Lactobacillales(100)	Lactobacillaceae(100)	Lactobacillus(100)	Otu2910	x	0	0	0	.	0	0	0	0	0	0	0	0	0	0	0	1	1	0	0	0	0	0	0	0	0	0	0	0	0	1	1	.	0	0	0	0	0	0	0	0
2911	2	Bacteria(100)	Proteobacteria(100)	unclassified(100)	unclassified(100)	unclassified(100)	unclassified(100)	Otu2911	x	0	0	0	.	0	0	0	0	0	0	0	0	0	0	0	1	1	0	0	0	0	0	0	0	0	0	0	0	0	1	1	.	0	0	0	0	0	0	0	0
2932	2	Bacteria(100)	Actinobacteria(100)	Actinobacteria(100)	Actinomycetales(100)	Actinomycetaceae(100)	Actinomyces(100)	Otu2932	x	0	0	0	.	0	0	0	0	0	0	0	0	0	0	0	1	1	0	0	0	0	0	0	0	0	0	0	0	0	1	1	.	0	0	0	0	0	0	0	0
1698	1	Bacteria(100)	Actinobacteria(100)	Actinobacteria(100)	Bifidobacteriales(100)	Bifidobacteriaceae(100)	Bifidobacterium(100)	Otu1698	x	8.81834	0	0	.	0	0	0	0	0	0	0	0	0	0	0	1	1	0	0	0	0	0	0	0	0	0	0	0	0	1	1	.	0	0	0	0	0	0	0	0
1700	1	Bacteria(100)	Firmicutes(100)	Bacilli(100)	Lactobacillales(100)	unclassified(100)	unclassified(100)	Otu1700	x	8.81834	0	0	.	0	0	0	0	0	0	0	0	0	0	0	1	1	0	0	0	0	0	0	0	0	0	0	0	0	1	1	.	0	0	0	0	0	0	0	0
182	1	Bacteria(100)	unclassified(100)	unclassified(100)	unclassified(100)	unclassified(100)	unclassified(100)	Otu0182	x	0	0	0	.	0	0	0	0	0	0	0	0	0	0	0	1	1	0	0	0	0	0	0	0	0	0	0	0	0	1	1	.	10.5708	0	0	0	0	0	0	0
205	1	Bacteria(100)	Bacteroidetes(100)	Bacteroidia(100)	Bacteroidales(100)	Prevotellaceae(100)	Xylanibacter(100)	Otu0205	x	0	0	0	.	0	0	0	0	0	0	0	0	0	0	0	1	1	0	0	0	0	0	0	0	0	0	0	0	0	1	1	.	10.5708	0	0	0	0	0	0	0
212	1	Bacteria(100)	Firmicutes(100)	Negativicutes(100)	Selenomonadales(100)	Veillonellaceae(100)	Megasphaera(100)	Otu0212	x	0	0	0	.	0	0	0	0	0	0	0	0	0	0	0	1	1	0	0	0	0	0	0	0	0	0	0	0	0	1	1	.	10.5708	0	0	0	0	0	0	0
213	1	Bacteria(100)	Proteobacteria(100)	Betaproteobacteria(100)	Burkholderiales(100)	unclassified(100)	unclassified(100)	Otu0213	x	0	0	0	.	0	0	0	0	0	0	0	0	0	0	0	1	1	0	0	0	0	0	0	0	0	0	0	0	0	1	1	.	10.5708	0	0	0	0	0	0	0
217	1	Bacteria(100)	Firmicutes(100)	Bacilli(100)	Lactobacillales(100)	unclassified(100)	unclassified(100)	Otu0217	x	0	0	0	.	0	0	0	0	0	0	0	0	0	0	0	1	1	0	0	0	0	0	0	0	0	0	0	0	0	1	1	.	10.5708	0	0	0	0	0	0	0
240	1	Bacteria(100)	unclassified(100)	unclassified(100)	unclassified(100)	unclassified(100)	unclassified(100)	Otu0240	x	0	0	0	.	0	0	0	0	0	0	0	0	0	0	0	1	1	0	0	0	0	0	0	0	0	0	0	0	0	1	1	.	10.5708	0	0	0	0	0	0	0
242	1	Bacteria(100)	Bacteroidetes(100)	Bacteroidia(100)	Bacteroidales(100)	Prevotellaceae(100)	Prevotella(100)	Otu0242	x	0	0	0	.	0	0	0	0	0	0	0	0	0	0	0	1	1	0	0	0	0	0	0	0	0	0	0	0	0	1	1	.	10.5708	0	0	0	0	0	0	0
243	1	Bacteria(100)	unclassified(100)	unclassified(100)	unclassified(100)	unclassified(100)	unclassified(100)	Otu0243	x	0	0	0	.	0	0	0	0	0	0	0	0	0	0	0	1	1	0	0	0	0	0	0	0	0	0	0	0	0	1	1	.	10.5708	0	0	0	0	0	0	0
248	1	Bacteria(100)	Firmicutes(100)	Bacilli(100)	Lactobacillales(100)	unclassified(100)	unclassified(100)	Otu0248	x	0	0	0	.	0	0	0	0	0	0	0	0	0	0	0	1	1	0	0	0	0	0	0	0	0	0	0	0	0	1	1	.	10.5708	0	0	0	0	0	0	0
250	1	Bacteria(100)	Firmicutes(100)	Bacilli(100)	Lactobacillales(100)	Carnobacteriaceae(100)	unclassified(100)	Otu0250	x	0	0	0	.	0	0	0	0	0	0	0	0	0	0	0	1	1	0	0	0	0	0	0	0	0	0	0	0	0	1	1	.	10.5708	0	0	0	0	0	0	0
252	1	Bacteria(100)	Actinobacteria(100)	Actinobacteria(100)	unclassified(100)	unclassified(100)	unclassified(100)	Otu0252	x	0	0	0	.	0	0	0	0	0	0	0	0	0	0	0	1	1	0	0	0	0	0	0	0	0	0	0	0	0	1	1	.	10.5708	0	0	0	0	0	0	0
273	1	Bacteria(100)	Proteobacteria(100)	Betaproteobacteria(100)	Neisseriales(100)	Neisseriaceae(100)	Kingella(100)	Otu0273	x	0	0	0	.	0	0	0	0	0	0	0	0	0	0	0	1	1	0	0	0	0	0	0	0	0	0	0	0	0	1	1	.	0	0	0	0	0	0	7.97448	0
276	1	Bacteria(100)	Firmicutes(100)	Bacilli(100)	Lactobacillales(100)	unclassified(100)	unclassified(100)	Otu0276	x	0	0	0	.	0	0	0	0	0	0	0	0	0	0	0	1	1	0	0	0	0	0	0	0	0	0	0	0	0	1	1	.	0	0	0	0	0	0	7.97448	0
287	1	Bacteria(100)	Proteobacteria(100)	Betaproteobacteria(100)	unclassified(100)	unclassified(100)	unclassified(100)	Otu0287	x	0	0	0	.	0	0	0	0	0	0	0	0	0	0	0	1	1	0	0	0	0	0	0	0	0	0	0	0	0	1	1	.	0	0	0	0	0	0	7.97448	0
324	1	Bacteria(100)	Firmicutes(100)	Clostridia(100)	Clostridiales(100)	Lachnospiraceae(100)	Oribacterium(100)	Otu0324	x	0	0	0	.	0	0	0	0	0	0	0	0	0	0	0	1	1	0	0	0	0	0	0	0	0	0	0	0	0	1	1	.	0	0	0	0	0	0	0	0
326	1	Bacteria(100)	Bacteroidetes(100)	Bacteroidia(100)	Bacteroidales(100)	Prevotellaceae(100)	unclassified(100)	Otu0326	x	0	0	0	.	0	0	0	0	0	0	0	0	0	0	0	1	1	0	0	0	0	0	0	0	0	0	0	0	0	1	1	.	0	0	0	0	0	0	0	0
338	1	Bacteria(100)	Firmicutes(100)	Clostridia(100)	Clostridiales(100)	Lachnospiraceae(100)	Oribacterium(100)	Otu0338	x	0	0	0	.	0	0	0	0	0	0	0	0	0	0	0	1	1	0	0	0	0	0	0	0	0	0	0	0	0	1	1	.	0	0	0	0	0	0	0	0
342	1	Bacteria(100)	Firmicutes(100)	Bacilli(100)	Lactobacillales(100)	Streptococcaceae(100)	Streptococcus(100)	Otu0342	x	0	0	0	.	0	0	0	0	0	0	0	0	0	0	0	1	1	0	0	0	0	0	0	0	0	0	0	0	0	1	1	.	0	0	0	0	0	0	0	0
345	1	Bacteria(100)	Firmicutes(100)	Negativicutes(100)	Selenomonadales(100)	Veillonellaceae(100)	unclassified(100)	Otu0345	x	0	0	0	.	0	0	0	0	0	0	0	0	0	0	0	1	1	0	0	0	0	0	0	0	0	0	0	0	0	1	1	.	0	0	0	0	0	0	0	0
348	1	Bacteria(100)	Firmicutes(100)	Bacilli(100)	Lactobacillales(100)	Enterococcaceae(100)	unclassified(100)	Otu0348	x	0	0	0	.	0	0	0	0	0	0	0	0	0	0	0	1	1	0	0	0	0	0	0	0	0	0	0	0	0	1	1	.	0	0	0	0	0	0	0	0
352	1	Bacteria(100)	Firmicutes(100)	Clostridia(100)	Clostridiales(100)	Lachnospiraceae(100)	unclassified(100)	Otu0352	x	0	0	0	.	0	0	0	0	0	0	0	0	0	0	0	1	1	0	0	0	0	0	0	0	0	0	0	0	0	1	1	.	0	0	0	0	0	0	0	0
360	1	Bacteria(100)	Proteobacteria(100)	Gammaproteobacteria(100)	Enterobacteriales(100)	Enterobacteriaceae(100)	unclassified(100)	Otu0360	x	0	0	0	.	0	0	0	0	0	0	0	0	0	0	0	1	1	0	0	0	0	0	0	0	0	0	0	0	0	1	1	.	0	0	0	0	0	0	0	0
361	1	Bacteria(100)	Firmicutes(100)	Erysipelotrichia(100)	Erysipelotrichales(100)	Erysipelotrichaceae(100)	Solobacterium(100)	Otu0361	x	0	0	0	.	0	0	0	0	0	0	0	0	0	0	0	1	1	0	0	0	0	0	0	0	0	0	0	0	0	1	1	.	0	0	0	0	0	0	0	0
364	1	Bacteria(100)	Firmicutes(100)	Bacilli(100)	Lactobacillales(100)	Streptococcaceae(100)	Streptococcus(100)	Otu0364	x	0	0	0	.	0	0	0	0	0	0	0	0	0	0	0	1	1	0	0	0	0	0	0	0	0	0	0	0	0	1	1	.	0	0	0	0	0	0	0	0
383	1	Bacteria(100)	Firmicutes(100)	Bacilli(100)	Lactobacillales(100)	Streptococcaceae(100)	Streptococcus(100)	Otu0383	x	0	0	0	.	0	0	0	0	0	0	0	0	0	0	0	1	1	0	0	0	0	0	0	0	0	0	0	0	0	1	1	.	0	0	0	0	0	0	0	0
386	1	Bacteria(100)	Firmicutes(100)	Bacilli(100)	unclassified(100)	unclassified(100)	unclassified(100)	Otu0386	x	0	0	0	.	0	0	0	0	0	0	0	0	0	0	0	1	1	0	0	0	0	0	0	0	0	0	0	0	0	1	1	.	0	0	0	0	0	0	0	0
399	1	Bacteria(100)	Firmicutes(100)	Bacilli(100)	Lactobacillales(100)	Streptococcaceae(100)	Streptococcus(100)	Otu0399	x	0	0	0	.	0	0	0	0	0	0	0	0	0	0	0	1	1	0	0	0	0	0	0	0	0	0	0	0	0	1	1	.	0	0	0	0	0	0	0	0
403	1	Bacteria(100)	Bacteroidetes(100)	Bacteroidia(100)	Bacteroidales(100)	Prevotellaceae(100)	unclassified(100)	Otu0403	x	0	0	0	.	0	0	0	0	0	0	0	0	0	0	0	1	1	0	0	0	0	0	0	0	0	0	0	0	0	1	1	.	0	0	0	0	0	0	0	0
405	1	Bacteria(100)	Firmicutes(100)	Negativicutes(100)	Selenomonadales(100)	Veillonellaceae(100)	unclassified(100)	Otu0405	x	0	0	0	.	0	0	0	0	0	0	0	0	0	0	0	1	1	0	0	0	0	0	0	0	0	0	0	0	0	1	1	.	0	0	0	0	0	0	0	0
414	1	Bacteria(100)	unclassified(100)	unclassified(100)	unclassified(100)	unclassified(100)	unclassified(100)	Otu0414	x	0	0	0	.	0	0	0	0	0	0	0	0	0	0	0	1	1	0	0	0	0	0	0	0	0	0	0	0	0	1	1	.	0	0	0	0	0	0	0	0
419	1	Bacteria(100)	TM7(100)	TM7_class_incertae_sedis(100)	TM7_order_incertae_sedis(100)	TM7_family_incertae_sedis(100)	TM7_genus_incertae_sedis(100)	Otu0419	x	0	0	0	.	0	0	0	0	0	0	0	0	0	0	0	1	1	0	0	0	0	0	0	0	0	0	0	0	0	1	1	.	0	0	0	0	0	0	0	0
436	1	Bacteria(100)	TM7(100)	TM7_class_incertae_sedis(100)	TM7_order_incertae_sedis(100)	TM7_family_incertae_sedis(100)	TM7_genus_incertae_sedis(100)	Otu0436	x	0	0	0	.	0	0	0	0	0	0	0	0	0	0	0	1	1	0	0	0	0	0	0	0	0	0	0	0	0	1	1	.	0	0	0	0	0	0	0	0
437	1	Bacteria(100)	Firmicutes(100)	unclassified(100)	unclassified(100)	unclassified(100)	unclassified(100)	Otu0437	x	0	0	0	.	0	0	0	0	0	0	0	0	0	0	0	1	1	0	0	0	0	0	0	0	0	0	0	0	0	1	1	.	0	0	0	0	0	0	0	0
443	1	Bacteria(100)	Firmicutes(100)	Clostridia(100)	Clostridiales(100)	Eubacteriaceae(100)	Eubacterium(100)	Otu0443	x	0	0	0	.	0	0	0	0	0	0	0	0	0	0	0	1	1	0	0	0	0	0	0	0	0	0	0	0	0	1	1	.	0	0	0	0	0	0	0	0
455	1	Bacteria(100)	Firmicutes(100)	Negativicutes(100)	Selenomonadales(100)	Veillonellaceae(100)	unclassified(100)	Otu0455	x	0	0	0	.	0	0	0	0	0	0	0	0	0	0	0	1	1	0	0	0	0	0	0	0	0	0	0	0	0	1	1	.	0	0	0	0	0	0	0	0
459	1	Bacteria(100)	Firmicutes(100)	Negativicutes(100)	Selenomonadales(100)	Veillonellaceae(100)	Megasphaera(100)	Otu0459	x	0	0	0	.	0	0	0	0	0	0	0	0	0	0	0	1	1	0	0	0	0	0	0	0	0	0	0	0	0	1	1	.	0	0	0	0	0	0	0	0
468	1	Bacteria(100)	Bacteroidetes(100)	Bacteroidia(100)	Bacteroidales(100)	Porphyromonadaceae(100)	Porphyromonas(100)	Otu0468	x	0	0	0	.	0	0	0	0	0	0	0	0	0	0	0	1	1	0	0	0	0	0	0	0	0	0	0	0	0	1	1	.	0	0	0	0	0	0	0	0
489	1	Bacteria(100)	Firmicutes(100)	Clostridia(100)	Clostridiales(100)	Lachnospiraceae(100)	Oribacterium(100)	Otu0489	x	0	0	0	.	0	0	0	0	0	0	0	0	0	0	0	1	1	0	0	0	0	0	0	0	0	0	0	0	0	1	1	.	0	0	0	0	0	0	0	0
495	1	Bacteria(100)	Proteobacteria(100)	Betaproteobacteria(100)	Burkholderiales(100)	Oxalobacteraceae(100)	unclassified(100)	Otu0495	x	0	0	0	.	0	0	0	0	0	0	0	0	0	0	0	1	1	0	0	0	0	0	0	0	0	0	0	0	0	1	1	.	0	0	0	0	0	0	0	0
507	1	Bacteria(100)	Fusobacteria(100)	Fusobacteria(100)	Fusobacteriales(100)	Leptotrichiaceae(100)	Leptotrichia(100)	Otu0507	x	0	0	0	.	0	0	0	0	0	0	0	0	0	0	0	1	1	0	0	0	0	0	0	0	0	0	0	0	0	1	1	.	0	0	0	0	0	0	0	0
510	1	Bacteria(100)	Bacteroidetes(100)	Flavobacteria(100)	Flavobacteriales(100)	Flavobacteriaceae(100)	unclassified(100)	Otu0510	x	0	0	0	.	0	0	0	0	0	0	0	0	0	0	0	1	1	0	0	0	0	0	0	0	0	0	0	0	0	1	1	.	0	0	0	0	0	0	0	0
512	1	Bacteria(100)	Firmicutes(100)	Negativicutes(100)	Selenomonadales(100)	Veillonellaceae(100)	Veillonella(100)	Otu0512	x	0	0	0	.	0	0	0	0	0	0	0	0	0	0	0	1	1	0	0	0	0	0	0	0	0	0	0	0	0	1	1	.	0	0	0	0	0	0	0	0
526	1	Bacteria(100)	unclassified(100)	unclassified(100)	unclassified(100)	unclassified(100)	unclassified(100)	Otu0526	x	0	0	0	.	0	0	0	0	0	0	0	0	0	0	0	1	1	0	0	0	0	0	0	0	0	0	0	0	0	1	1	.	0	0	0	0	0	0	0	0
530	1	Bacteria(100)	Firmicutes(100)	Bacilli(100)	Lactobacillales(100)	unclassified(100)	unclassified(100)	Otu0530	x	0	0	0	.	0	0	0	0	0	0	0	0	0	0	0	1	1	0	0	0	0	0	0	0	0	0	0	0	0	1	1	.	0	0	0	0	0	0	0	0
538	1	Bacteria(100)	Firmicutes(100)	Clostridia(100)	Clostridiales(100)	unclassified(100)	unclassified(100)	Otu0538	x	0	0	0	.	0	0	0	0	0	0	0	0	0	0	0	1	1	0	0	0	0	0	0	0	0	0	0	0	0	1	1	.	0	0	0	0	0	0	0	0
539	1	Bacteria(100)	Proteobacteria(100)	Betaproteobacteria(100)	Neisseriales(100)	Neisseriaceae(100)	unclassified(100)	Otu0539	x	0	0	0	.	0	0	0	0	0	0	0	0	0	0	0	1	1	0	0	0	0	0	0	0	0	0	0	0	0	1	1	.	0	0	0	0	0	0	0	0
541	1	Bacteria(100)	Bacteroidetes(100)	Bacteroidia(100)	Bacteroidales(100)	Prevotellaceae(100)	unclassified(100)	Otu0541	x	0	0	0	.	0	0	0	0	0	0	0	0	0	0	0	1	1	0	0	0	0	0	0	0	0	0	0	0	0	1	1	.	0	0	0	0	0	0	0	0
542	1	Bacteria(100)	Firmicutes(100)	Clostridia(100)	Clostridiales(100)	Lachnospiraceae(100)	unclassified(100)	Otu0542	x	0	0	0	.	0	0	0	0	0	0	0	0	0	0	0	1	1	0	0	0	0	0	0	0	0	0	0	0	0	1	1	.	0	0	0	0	0	0	0	0
545	1	Bacteria(100)	Proteobacteria(100)	Gammaproteobacteria(100)	Cardiobacteriales(100)	Cardiobacteriaceae(100)	Cardiobacterium(100)	Otu0545	x	0	0	0	.	0	0	0	0	0	0	0	0	0	0	0	1	1	0	0	0	0	0	0	0	0	0	0	0	0	1	1	.	0	0	0	0	0	0	0	0
546	1	Bacteria(100)	Firmicutes(100)	Negativicutes(100)	Selenomonadales(100)	Veillonellaceae(100)	Veillonella(100)	Otu0546	x	0	0	0	.	0	0	0	0	0	0	0	0	0	0	0	1	1	0	0	0	0	0	0	0	0	0	0	0	0	1	1	.	0	0	0	0	0	0	0	0
547	1	Bacteria(100)	Firmicutes(100)	Erysipelotrichia(100)	Erysipelotrichales(100)	Erysipelotrichaceae(100)	Solobacterium(100)	Otu0547	x	0	0	0	.	0	0	0	0	0	0	0	0	0	0	0	1	1	0	0	0	0	0	0	0	0	0	0	0	0	1	1	.	0	0	0	0	0	0	0	0
548	1	Bacteria(100)	Bacteroidetes(100)	Bacteroidia(100)	Bacteroidales(100)	Porphyromonadaceae(100)	Porphyromonas(100)	Otu0548	x	0	0	0	.	0	0	0	0	0	0	0	0	0	0	0	1	1	0	0	0	0	0	0	0	0	0	0	0	0	1	1	.	0	0	0	0	0	0	0	0
551	1	Bacteria(100)	Actinobacteria(100)	Actinobacteria(100)	Bifidobacteriales(100)	Bifidobacteriaceae(100)	Scardovia(100)	Otu0551	x	0	0	0	.	0	0	0	0	0	0	0	0	0	0	0	1	1	0	0	0	0	0	0	0	0	0	0	0	0	1	1	.	0	0	0	0	0	0	0	0
557	1	Bacteria(100)	Fusobacteria(100)	Fusobacteria(100)	Fusobacteriales(100)	Fusobacteriaceae(100)	unclassified(100)	Otu0557	x	0	0	0	.	0	0	0	0	0	0	0	0	0	0	0	1	1	0	0	0	0	0	0	0	0	0	0	0	0	1	1	.	0	0	0	0	0	0	0	0
559	1	Bacteria(100)	Proteobacteria(100)	Betaproteobacteria(100)	Neisseriales(100)	Neisseriaceae(100)	unclassified(100)	Otu0559	x	0	0	0	.	0	0	0	0	0	0	0	0	0	0	0	1	1	0	0	0	0	0	0	0	0	0	0	0	0	1	1	.	0	0	0	0	0	0	0	0
562	1	Bacteria(100)	Firmicutes(100)	Bacilli(100)	Lactobacillales(100)	Streptococcaceae(100)	Streptococcus(100)	Otu0562	x	0	0	0	.	0	0	0	0	0	0	0	0	0	0	0	1	1	0	0	0	0	0	0	0	0	0	0	0	0	1	1	.	0	0	0	0	0	0	0	0
565	1	Bacteria(100)	Actinobacteria(100)	Actinobacteria(100)	Coriobacteriales(100)	Coriobacteriaceae(100)	Atopobium(100)	Otu0565	x	0	0	0	.	0	0	0	0	0	0	0	0	0	0	0	1	1	0	0	0	0	0	0	0	0	0	0	0	0	1	1	.	0	0	0	0	0	0	0	0
566	1	Bacteria(100)	Firmicutes(100)	Negativicutes(100)	Selenomonadales(100)	Veillonellaceae(100)	Dialister(100)	Otu0566	x	0	0	0	.	0	0	0	0	0	0	0	0	0	0	0	1	1	0	0	0	0	0	0	0	0	0	0	0	0	1	1	.	0	0	0	0	0	0	0	0
567	1	Bacteria(100)	Firmicutes(100)	Erysipelotrichia(100)	Erysipelotrichales(100)	Erysipelotrichaceae(100)	Solobacterium(100)	Otu0567	x	0	0	0	.	0	0	0	0	0	0	0	0	0	0	0	1	1	0	0	0	0	0	0	0	0	0	0	0	0	1	1	.	0	0	0	0	0	0	0	0
570	1	Bacteria(100)	Bacteroidetes(100)	Bacteroidia(100)	Bacteroidales(100)	Prevotellaceae(100)	unclassified(100)	Otu0570	x	0	0	0	.	0	0	0	0	0	0	0	0	0	0	0	1	1	0	0	0	0	0	0	0	0	0	0	0	0	1	1	.	0	0	0	0	0	0	0	0
578	1	Bacteria(100)	Firmicutes(100)	Clostridia(100)	Clostridiales(100)	Lachnospiraceae(100)	unclassified(100)	Otu0578	x	0	0	0	.	0	0	0	0	0	0	0	0	0	0	0	1	1	0	0	0	0	0	0	0	0	0	0	0	0	1	1	.	0	0	0	0	0	0	0	0
579	1	Bacteria(100)	Firmicutes(100)	Clostridia(100)	Clostridiales(100)	unclassified(100)	unclassified(100)	Otu0579	x	0	0	0	.	0	0	0	0	0	0	0	0	0	0	0	1	1	0	0	0	0	0	0	0	0	0	0	0	0	1	1	.	0	0	0	0	0	0	0	0
580	1	Bacteria(100)	Bacteroidetes(100)	Bacteroidia(100)	Bacteroidales(100)	unclassified(100)	unclassified(100)	Otu0580	x	0	0	0	.	0	0	0	0	0	0	0	0	0	0	0	1	1	0	0	0	0	0	0	0	0	0	0	0	0	1	1	.	0	0	0	0	0	0	0	0
582	1	Bacteria(100)	Firmicutes(100)	Bacilli(100)	unclassified(100)	unclassified(100)	unclassified(100)	Otu0582	x	0	0	0	.	0	0	0	0	0	0	0	0	0	0	0	1	1	0	0	0	0	0	0	0	0	0	0	0	0	1	1	.	0	0	0	0	0	0	0	0
591	1	Bacteria(100)	Firmicutes(100)	Bacilli(100)	Lactobacillales(100)	Streptococcaceae(100)	Streptococcus(100)	Otu0591	x	0	0	0	.	0	0	0	0	0	0	0	0	0	0	0	1	1	0	0	0	0	0	0	0	0	0	0	0	0	1	1	.	0	0	0	0	0	0	0	0
600	1	Bacteria(100)	Firmicutes(100)	Clostridia(100)	Clostridiales(100)	unclassified(100)	unclassified(100)	Otu0600	x	0	0	0	.	0	0	0	0	0	0	0	0	0	0	0	1	1	0	0	0	0	0	0	0	0	0	0	0	0	1	1	.	0	0	0	0	0	0	0	0
603	1	Bacteria(100)	Proteobacteria(100)	Gammaproteobacteria(100)	Pasteurellales(100)	Pasteurellaceae(100)	Aggregatibacter(100)	Otu0603	x	0	0	0	.	0	0	0	0	0	0	0	0	0	0	0	1	1	0	0	0	0	0	0	0	0	0	0	0	0	1	1	.	0	0	0	0	0	0	0	0
610	1	Bacteria(100)	Bacteroidetes(100)	Flavobacteria(100)	Flavobacteriales(100)	Flavobacteriaceae(100)	unclassified(100)	Otu0610	x	0	0	0	.	0	0	0	0	0	0	0	0	0	0	0	1	1	0	0	0	0	0	0	0	0	0	0	0	0	1	1	.	0	0	0	0	0	0	0	0
611	1	Bacteria(100)	Bacteroidetes(100)	Bacteroidia(100)	Bacteroidales(100)	Porphyromonadaceae(100)	Porphyromonas(100)	Otu0611	x	0	0	0	.	0	0	0	0	0	0	0	0	0	0	0	1	1	0	0	0	0	0	0	0	0	0	0	0	0	1	1	.	0	0	0	0	0	0	0	0
612	1	Bacteria(100)	Firmicutes(100)	Negativicutes(100)	Selenomonadales(100)	Veillonellaceae(100)	Selenomonas(100)	Otu0612	x	0	0	0	.	0	0	0	0	0	0	0	0	0	0	0	1	1	0	0	0	0	0	0	0	0	0	0	0	0	1	1	.	0	0	0	0	0	0	0	0
613	1	Bacteria(100)	Firmicutes(100)	unclassified(100)	unclassified(100)	unclassified(100)	unclassified(100)	Otu0613	x	0	0	0	.	0	0	0	0	0	0	0	0	0	0	0	1	1	0	0	0	0	0	0	0	0	0	0	0	0	1	1	.	0	0	0	0	0	0	0	0
618	1	Bacteria(100)	Proteobacteria(100)	Gammaproteobacteria(100)	unclassified(100)	unclassified(100)	unclassified(100)	Otu0618	x	0	0	0	.	0	0	0	0	0	0	0	0	0	0	0	1	1	0	0	0	0	0	0	0	0	0	0	0	0	1	1	.	0	0	0	0	0	0	0	0
627	1	Bacteria(100)	Firmicutes(100)	Clostridia(100)	Clostridiales(100)	Lachnospiraceae(100)	unclassified(100)	Otu0627	x	0	0	0	.	0	0	0	0	0	0	0	0	0	0	0	1	1	0	0	0	0	0	0	0	0	0	0	0	0	1	1	.	0	0	0	0	0	0	0	0
633	1	Bacteria(100)	Firmicutes(100)	Clostridia(100)	Clostridiales(100)	Lachnospiraceae(100)	Oribacterium(100)	Otu0633	x	0	0	0	.	0	0	0	0	0	0	0	0	0	0	0	1	1	0	0	0	0	0	0	0	0	0	0	0	0	1	1	.	0	0	0	0	0	0	0	0
636	1	Bacteria(100)	Actinobacteria(100)	Actinobacteria(100)	Actinomycetales(100)	Micrococcaceae(100)	Rothia(100)	Otu0636	x	0	0	0	.	0	0	0	0	0	0	0	0	0	0	0	1	1	0	0	0	0	0	0	0	0	0	0	0	0	1	1	.	0	0	0	0	0	0	0	0
639	1	Bacteria(100)	Firmicutes(100)	Bacilli(100)	Lactobacillales(100)	Streptococcaceae(100)	Streptococcus(100)	Otu0639	x	0	0	0	.	0	0	0	0	0	0	0	0	0	0	0	1	1	0	0	0	0	0	0	0	0	0	0	0	0	1	1	.	0	0	0	0	0	0	0	0
640	1	Bacteria(100)	Firmicutes(100)	Bacilli(100)	unclassified(100)	unclassified(100)	unclassified(100)	Otu0640	x	0	0	0	.	0	0	0	0	0	0	0	0	0	0	0	1	1	0	0	0	0	0	0	0	0	0	0	0	0	1	1	.	0	0	0	0	0	0	0	0
690	1	Bacteria(100)	Fusobacteria(100)	Fusobacteria(100)	Fusobacteriales(100)	Leptotrichiaceae(100)	Leptotrichia(100)	Otu0690	x	0	0	0	.	0	0	0	0	0	0	0	0	0	0	0	1	1	0	0	0	0	0	0	0	0	0	0	0	0	1	1	.	0	0	0	0	0	0	0	0
700	1	Bacteria(100)	Firmicutes(100)	Negativicutes(100)	Selenomonadales(100)	Veillonellaceae(100)	unclassified(100)	Otu0700	x	0	0	0	.	0	0	0	0	0	0	0	0	0	0	0	1	1	0	0	0	0	0	0	0	0	0	0	0	0	1	1	.	0	0	0	0	0	0	0	0
701	1	Bacteria(100)	Proteobacteria(100)	Betaproteobacteria(100)	Neisseriales(100)	Neisseriaceae(100)	unclassified(100)	Otu0701	x	0	0	0	.	0	0	0	0	0	0	0	0	0	0	0	1	1	0	0	0	0	0	0	0	0	0	0	0	0	1	1	.	0	0	0	0	0	0	0	0
704	1	Bacteria(100)	Bacteroidetes(100)	Flavobacteria(100)	Flavobacteriales(100)	Flavobacteriaceae(100)	Capnocytophaga(100)	Otu0704	x	0	0	0	.	0	0	0	0	0	0	0	0	0	0	0	1	1	0	0	0	0	0	0	0	0	0	0	0	0	1	1	.	0	0	0	0	0	0	0	0
715	1	Bacteria(100)	Fusobacteria(100)	Fusobacteria(100)	Fusobacteriales(100)	Leptotrichiaceae(100)	Leptotrichia(100)	Otu0715	x	0	0	0	.	0	0	0	0	0	0	0	0	0	0	0	1	1	0	0	0	0	0	0	0	0	0	0	0	0	1	1	.	0	0	0	0	0	0	0	0
716	1	Bacteria(100)	Firmicutes(100)	Clostridia(100)	Clostridiales(100)	Lachnospiraceae(100)	Oribacterium(100)	Otu0716	x	0	0	0	.	0	0	0	0	0	0	0	0	0	0	0	1	1	0	0	0	0	0	0	0	0	0	0	0	0	1	1	.	0	0	0	0	0	0	0	0
717	1	Bacteria(100)	Actinobacteria(100)	Actinobacteria(100)	Coriobacteriales(100)	Coriobacteriaceae(100)	Atopobium(100)	Otu0717	x	0	0	0	.	0	0	0	0	0	0	0	0	0	0	0	1	1	0	0	0	0	0	0	0	0	0	0	0	0	1	1	.	0	0	0	0	0	0	0	0
744	1	Bacteria(100)	Bacteroidetes(100)	Flavobacteria(100)	Flavobacteriales(100)	Flavobacteriaceae(100)	Capnocytophaga(100)	Otu0744	x	0	0	0	.	0	0	0	0	0	0	0	0	0	0	0	1	1	0	0	0	0	0	0	0	0	0	0	0	0	1	1	.	0	0	0	0	0	0	0	0
750	1	Bacteria(100)	unclassified(100)	unclassified(100)	unclassified(100)	unclassified(100)	unclassified(100)	Otu0750	x	0	0	0	.	0	0	0	0	0	0	0	0	0	0	0	1	1	0	0	0	0	0	0	0	0	0	0	0	0	1	1	.	0	0	0	0	0	0	0	0
763	1	Bacteria(100)	Nitrospira(100)	Nitrospira(100)	Nitrospirales(100)	Nitrospiraceae(100)	Nitrospira(100)	Otu0763	x	0	0	0	.	0	0	0	0	0	0	0	0	0	0	0	1	1	0	0	0	0	0	0	0	0	0	0	0	0	1	1	.	0	0	0	0	0	0	0	0
764	1	Bacteria(100)	Proteobacteria(100)	Alphaproteobacteria(100)	Rhodobacterales(100)	Rhodobacteraceae(100)	Paracoccus(100)	Otu0764	x	0	0	0	.	0	0	0	0	0	0	0	0	0	0	0	1	1	0	0	0	0	0	0	0	0	0	0	0	0	1	1	.	0	0	0	0	0	0	0	0
787	1	Bacteria(100)	Firmicutes(100)	Negativicutes(100)	Selenomonadales(100)	Veillonellaceae(100)	Veillonella(100)	Otu0787	x	0	0	0	.	0	0	0	0	0	0	0	0	0	0	0	1	1	0	0	0	0	0	0	0	0	0	0	0	0	1	1	.	0	0	0	0	0	0	0	0
789	1	Bacteria(100)	Actinobacteria(100)	Actinobacteria(100)	Actinomycetales(100)	Actinomycetaceae(100)	Actinomyces(100)	Otu0789	x	0	0	0	.	0	0	0	0	0	0	0	0	0	0	0	1	1	0	0	0	0	0	0	0	0	0	0	0	0	1	1	.	0	0	0	0	0	0	0	0
791	1	Bacteria(100)	unclassified(100)	unclassified(100)	unclassified(100)	unclassified(100)	unclassified(100)	Otu0791	x	0	0	0	.	0	0	0	0	0	0	0	0	0	0	0	1	1	0	0	0	0	0	0	0	0	0	0	0	0	1	1	.	0	0	0	0	0	0	0	0
796	1	Bacteria(100)	Firmicutes(100)	unclassified(100)	unclassified(100)	unclassified(100)	unclassified(100)	Otu0796	x	0	0	0	.	0	0	0	0	0	0	0	0	0	0	0	1	1	0	0	0	0	0	0	0	0	0	0	0	0	1	1	.	0	0	0	0	0	0	0	0
800	1	Bacteria(100)	Bacteroidetes(100)	Bacteroidia(100)	Bacteroidales(100)	unclassified(100)	unclassified(100)	Otu0800	x	0	0	0	.	0	0	0	0	0	0	0	0	0	0	0	1	1	0	0	0	0	0	0	0	0	0	0	0	0	1	1	.	0	0	0	0	0	0	0	0
802	1	Bacteria(100)	Bacteroidetes(100)	Bacteroidia(100)	Bacteroidales(100)	Prevotellaceae(100)	Prevotella(100)	Otu0802	x	0	0	0	.	0	0	0	0	0	0	0	0	0	0	0	1	1	0	0	0	0	0	0	0	0	0	0	0	0	1	1	.	0	0	0	0	0	0	0	0
807	1	Bacteria(100)	Bacteroidetes(100)	Flavobacteria(100)	Flavobacteriales(100)	Flavobacteriaceae(100)	Capnocytophaga(100)	Otu0807	x	0	0	0	.	0	0	0	0	0	0	0	0	0	0	0	1	1	0	0	0	0	0	0	0	0	0	0	0	0	1	1	.	0	0	0	0	0	0	0	0
808	1	Bacteria(100)	Firmicutes(100)	Clostridia(100)	Clostridiales(100)	Eubacteriaceae(100)	Eubacterium(100)	Otu0808	x	0	0	0	.	0	0	0	0	0	0	0	0	0	0	0	1	1	0	0	0	0	0	0	0	0	0	0	0	0	1	1	.	0	0	0	0	0	0	0	0
813	1	Bacteria(100)	Actinobacteria(100)	Actinobacteria(100)	Actinomycetales(100)	unclassified(100)	unclassified(100)	Otu0813	x	0	0	0	.	0	0	0	0	0	0	0	0	0	0	0	1	1	0	0	0	0	0	0	0	0	0	0	0	0	1	1	.	0	0	0	0	0	0	0	0
814	1	Bacteria(100)	Firmicutes(100)	Erysipelotrichia(100)	Erysipelotrichales(100)	Erysipelotrichaceae(100)	Solobacterium(100)	Otu0814	x	0	0	0	.	0	0	0	0	0	0	0	0	0	0	0	1	1	0	0	0	0	0	0	0	0	0	0	0	0	1	1	.	0	0	0	0	0	0	0	0
816	1	Bacteria(100)	Firmicutes(100)	Bacilli(100)	Bacillales(100)	Bacillales_Incertae_Sedis_XI(100)	Gemella(100)	Otu0816	x	0	0	0	.	0	0	0	0	0	0	0	0	0	0	0	1	1	0	0	0	0	0	0	0	0	0	0	0	0	1	1	.	0	0	0	0	0	0	0	0
819	1	Bacteria(100)	Proteobacteria(100)	Betaproteobacteria(100)	Neisseriales(100)	Neisseriaceae(100)	unclassified(100)	Otu0819	x	0	0	0	.	0	0	0	0	0	0	0	0	0	0	0	1	1	0	0	0	0	0	0	0	0	0	0	0	0	1	1	.	0	0	0	0	0	0	0	0
823	1	Bacteria(100)	Proteobacteria(100)	Betaproteobacteria(100)	Burkholderiales(100)	unclassified(100)	unclassified(100)	Otu0823	x	0	0	0	.	0	0	0	0	0	0	0	0	0	0	0	1	1	0	0	0	0	0	0	0	0	0	0	0	0	1	1	.	0	0	0	0	0	0	0	0
837	1	Bacteria(100)	Proteobacteria(100)	Gammaproteobacteria(100)	unclassified(100)	unclassified(100)	unclassified(100)	Otu0837	x	0	0	0	.	0	0	0	0	0	0	0	0	0	0	0	1	1	0	0	0	0	0	0	0	0	0	0	0	0	1	1	.	0	0	0	0	0	0	0	0
861	1	Bacteria(100)	Proteobacteria(100)	Betaproteobacteria(100)	Neisseriales(100)	Neisseriaceae(100)	Neisseria(100)	Otu0861	x	0	0	0	.	0	0	0	0	0	0	0	0	0	0	0	1	1	0	0	0	0	0	0	0	0	0	0	0	0	1	1	.	0	0	0	0	0	0	0	0
863	1	Bacteria(100)	Firmicutes(100)	Clostridia(100)	Clostridiales(100)	Ruminococcaceae(100)	Faecalibacterium(100)	Otu0863	x	0	0	0	.	0	0	0	0	0	0	0	0	0	0	0	1	1	0	0	0	0	0	0	0	0	0	0	0	0	1	1	.	0	0	0	0	0	0	0	0
868	1	Bacteria(100)	Firmicutes(100)	Bacilli(100)	Lactobacillales(100)	Lactobacillaceae(100)	Lactobacillus(100)	Otu0868	x	0	0	0	.	0	0	0	0	0	0	0	0	0	0	0	1	1	0	0	0	0	0	0	0	0	0	0	0	0	1	1	.	0	0	0	0	0	0	0	0
869	1	Bacteria(100)	Firmicutes(100)	Bacilli(100)	Lactobacillales(100)	Streptococcaceae(100)	Streptococcus(100)	Otu0869	x	0	0	0	.	0	0	0	0	0	0	0	0	0	0	0	1	1	0	0	0	0	0	0	0	0	0	0	0	0	1	1	.	0	0	0	0	0	0	0	0
875	1	Bacteria(100)	Firmicutes(100)	Bacilli(100)	Bacillales(100)	Staphylococcaceae(100)	Staphylococcus(100)	Otu0875	x	0	0	0	.	0	0	0	0	0	0	0	0	0	0	0	1	1	0	0	0	0	0	0	0	0	0	0	0	0	1	1	.	0	0	0	0	0	0	0	0
883	1	Bacteria(100)	Firmicutes(100)	Clostridia(100)	Clostridiales(100)	Lachnospiraceae(100)	Oribacterium(100)	Otu0883	x	0	0	0	.	0	0	0	0	0	0	0	0	0	0	0	1	1	0	0	0	0	0	0	0	0	0	0	0	0	1	1	.	0	0	0	0	0	0	0	0
886	1	Bacteria(100)	Firmicutes(100)	Bacilli(100)	Lactobacillales(100)	Streptococcaceae(100)	Streptococcus(100)	Otu0886	x	0	0	0	.	0	0	0	0	0	0	0	0	0	0	0	1	1	0	0	0	0	0	0	0	0	0	0	0	0	1	1	.	0	0	0	0	0	0	0	0
888	1	Bacteria(100)	Bacteroidetes(100)	Bacteroidia(100)	Bacteroidales(100)	unclassified(100)	unclassified(100)	Otu0888	x	0	0	0	.	0	0	0	0	0	0	0	0	0	0	0	1	1	0	0	0	0	0	0	0	0	0	0	0	0	1	1	.	0	0	0	0	0	0	0	0
890	1	Bacteria(100)	Bacteroidetes(100)	Bacteroidia(100)	Bacteroidales(100)	Porphyromonadaceae(100)	Porphyromonas(100)	Otu0890	x	0	0	0	.	0	0	0	0	0	0	0	0	0	0	0	1	1	0	0	0	0	0	0	0	0	0	0	0	0	1	1	.	0	0	0	0	0	0	0	0
892	1	Bacteria(100)	Firmicutes(100)	Clostridia(100)	Clostridiales(100)	Lachnospiraceae(100)	Oribacterium(100)	Otu0892	x	0	0	0	.	0	0	0	0	0	0	0	0	0	0	0	1	1	0	0	0	0	0	0	0	0	0	0	0	0	1	1	.	0	0	0	0	0	0	0	0
898	1	Bacteria(100)	unclassified(100)	unclassified(100)	unclassified(100)	unclassified(100)	unclassified(100)	Otu0898	x	0	0	0	.	0	0	0	0	0	0	0	0	0	0	0	1	1	0	0	0	0	0	0	0	0	0	0	0	0	1	1	.	0	0	0	0	0	0	0	0
904	1	Bacteria(100)	Proteobacteria(100)	Epsilonproteobacteria(100)	Campylobacterales(100)	Campylobacteraceae(100)	Campylobacter(100)	Otu0904	x	0	0	0	.	0	0	0	0	0	0	0	0	0	0	0	1	1	0	0	0	0	0	0	0	0	0	0	0	0	1	1	.	0	0	0	0	0	0	0	0
909	1	Bacteria(100)	Proteobacteria(100)	Betaproteobacteria(100)	Neisseriales(100)	Neisseriaceae(100)	unclassified(100)	Otu0909	x	0	0	0	.	0	0	0	0	0	0	0	0	0	0	0	1	1	0	0	0	0	0	0	0	0	0	0	0	0	1	1	.	0	0	0	0	0	0	0	0
910	1	Bacteria(100)	Bacteroidetes(100)	Bacteroidia(100)	Bacteroidales(100)	Porphyromonadaceae(100)	Porphyromonas(100)	Otu0910	x	0	0	0	.	0	0	0	0	0	0	0	0	0	0	0	1	1	0	0	0	0	0	0	0	0	0	0	0	0	1	1	.	0	0	0	0	0	0	0	0
914	1	Bacteria(100)	Proteobacteria(100)	Betaproteobacteria(100)	Neisseriales(100)	Neisseriaceae(100)	unclassified(100)	Otu0914	x	0	0	0	.	0	0	0	0	0	0	0	0	0	0	0	1	1	0	0	0	0	0	0	0	0	0	0	0	0	1	1	.	0	0	0	0	0	0	0	0
915	1	Bacteria(100)	Actinobacteria(100)	Actinobacteria(100)	Coriobacteriales(100)	Coriobacteriaceae(100)	Atopobium(100)	Otu0915	x	0	0	0	.	0	0	0	0	0	0	0	0	0	0	0	1	1	0	0	0	0	0	0	0	0	0	0	0	0	1	1	.	0	0	0	0	0	0	0	0
916	1	Bacteria(100)	Proteobacteria(100)	Betaproteobacteria(100)	Neisseriales(100)	Neisseriaceae(100)	unclassified(100)	Otu0916	x	0	0	0	.	0	0	0	0	0	0	0	0	0	0	0	1	1	0	0	0	0	0	0	0	0	0	0	0	0	1	1	.	0	0	0	0	0	0	0	0
918	1	Bacteria(100)	Actinobacteria(100)	Actinobacteria(100)	Actinomycetales(100)	Propionibacteriaceae(100)	Propionibacterium(100)	Otu0918	x	0	0	0	.	0	0	0	0	0	0	0	0	0	0	0	1	1	0	0	0	0	0	0	0	0	0	0	0	0	1	1	.	0	0	0	0	0	0	0	0
922	1	Bacteria(100)	Proteobacteria(100)	Betaproteobacteria(100)	unclassified(100)	unclassified(100)	unclassified(100)	Otu0922	x	0	0	0	.	0	0	0	0	0	0	0	0	0	0	0	1	1	0	0	0	0	0	0	0	0	0	0	0	0	1	1	.	0	0	0	0	0	0	0	0
924	1	Bacteria(100)	Firmicutes(100)	Bacilli(100)	Lactobacillales(100)	Streptococcaceae(100)	Streptococcus(100)	Otu0924	x	0	0	0	.	0	0	0	0	0	0	0	0	0	0	0	1	1	0	0	0	0	0	0	0	0	0	0	0	0	1	1	.	0	0	0	0	0	0	0	0
929	1	Bacteria(100)	Spirochaetes(100)	Spirochaetes(100)	Spirochaetales(100)	Spirochaetaceae(100)	Treponema(100)	Otu0929	x	0	0	0	.	0	0	0	0	0	0	0	0	0	0	0	1	1	0	0	0	0	0	0	0	0	0	0	0	0	1	1	.	0	0	0	0	0	0	0	0
933	1	Bacteria(100)	Firmicutes(100)	Bacilli(100)	Lactobacillales(100)	unclassified(100)	unclassified(100)	Otu0933	x	0	0	0	.	0	0	0	0	0	0	0	0	0	0	0	1	1	0	0	0	0	0	0	0	0	0	0	0	0	1	1	.	0	0	0	0	0	0	0	0
938	1	Bacteria(100)	Firmicutes(100)	Bacilli(100)	Lactobacillales(100)	Streptococcaceae(100)	Streptococcus(100)	Otu0938	x	0	0	0	.	0	0	0	0	0	0	0	0	0	0	0	1	1	0	0	0	0	0	0	0	0	0	0	0	0	1	1	.	0	0	0	0	0	0	0	0
942	1	Bacteria(100)	Bacteroidetes(100)	Bacteroidia(100)	Bacteroidales(100)	unclassified(100)	unclassified(100)	Otu0942	x	0	0	0	.	0	0	0	0	0	0	0	0	0	0	0	1	1	0	0	0	0	0	0	0	0	0	0	0	0	1	1	.	0	0	0	0	0	0	0	0
943	1	Bacteria(100)	Firmicutes(100)	Bacilli(100)	Lactobacillales(100)	unclassified(100)	unclassified(100)	Otu0943	x	0	0	0	.	0	0	0	0	0	0	0	0	0	0	0	1	1	0	0	0	0	0	0	0	0	0	0	0	0	1	1	.	0	0	0	0	0	0	0	0
945	1	Bacteria(100)	Bacteroidetes(100)	Bacteroidia(100)	Bacteroidales(100)	Prevotellaceae(100)	Xylanibacter(100)	Otu0945	x	0	0	0	.	0	0	0	0	0	0	0	0	0	0	0	1	1	0	0	0	0	0	0	0	0	0	0	0	0	1	1	.	0	0	0	0	0	0	0	0
948	1	Bacteria(100)	Proteobacteria(100)	Deltaproteobacteria(100)	Desulfobacterales(100)	Desulfobulbaceae(100)	Desulfobulbus(100)	Otu0948	x	0	0	0	.	0	0	0	0	0	0	0	0	0	0	0	1	1	0	0	0	0	0	0	0	0	0	0	0	0	1	1	.	0	0	0	0	0	0	0	0
950	1	Bacteria(100)	unclassified(100)	unclassified(100)	unclassified(100)	unclassified(100)	unclassified(100)	Otu0950	x	0	0	0	.	0	0	0	0	0	0	0	0	0	0	0	1	1	0	0	0	0	0	0	0	0	0	0	0	0	1	1	.	0	0	0	0	0	0	0	0
952	1	Bacteria(100)	Firmicutes(100)	Clostridia(100)	Clostridiales(100)	Clostridiales_Incertae_Sedis_XI(100)	Parvimonas(100)	Otu0952	x	0	0	0	.	0	0	0	0	0	0	0	0	0	0	0	1	1	0	0	0	0	0	0	0	0	0	0	0	0	1	1	.	0	0	0	0	0	0	0	0
953	1	Bacteria(100)	Bacteroidetes(100)	Bacteroidia(100)	Bacteroidales(100)	Porphyromonadaceae(100)	unclassified(100)	Otu0953	x	0	0	0	.	0	0	0	0	0	0	0	0	0	0	0	1	1	0	0	0	0	0	0	0	0	0	0	0	0	1	1	.	0	0	0	0	0	0	0	0
954	1	Bacteria(100)	Bacteroidetes(100)	Bacteroidia(100)	Bacteroidales(100)	Prevotellaceae(100)	Prevotella(100)	Otu0954	x	0	0	0	.	0	0	0	0	0	0	0	0	0	0	0	1	1	0	0	0	0	0	0	0	0	0	0	0	0	1	1	.	0	0	0	0	0	0	0	0
960	1	Bacteria(100)	Proteobacteria(100)	Alphaproteobacteria(100)	Rhodospirillales(100)	unclassified(100)	unclassified(100)	Otu0960	x	0	0	0	.	0	0	0	0	0	0	0	0	0	0	0	1	1	0	0	0	0	0	0	0	0	0	0	0	0	1	1	.	0	0	0	0	0	0	0	0
962	1	Bacteria(100)	Bacteroidetes(100)	Bacteroidia(100)	Bacteroidales(100)	Prevotellaceae(100)	Prevotella(100)	Otu0962	x	0	0	0	.	0	0	0	0	0	0	0	0	0	0	0	1	1	0	0	0	0	0	0	0	0	0	0	0	0	1	1	.	0	0	0	0	0	0	0	0
963	1	Bacteria(100)	unclassified(100)	unclassified(100)	unclassified(100)	unclassified(100)	unclassified(100)	Otu0963	x	0	0	0	.	0	0	0	0	0	0	0	0	0	0	0	1	1	0	0	0	0	0	0	0	0	0	0	0	0	1	1	.	0	0	0	0	0	0	0	0
968	1	Bacteria(100)	Actinobacteria(100)	Actinobacteria(100)	Actinomycetales(100)	Actinomycetaceae(100)	Actinomyces(100)	Otu0968	x	0	0	0	.	0	0	0	0	0	0	0	0	0	0	0	1	1	0	0	0	0	0	0	0	0	0	0	0	0	1	1	.	0	0	0	0	0	0	0	0
969	1	Bacteria(100)	Actinobacteria(100)	Actinobacteria(100)	Actinomycetales(100)	unclassified(100)	unclassified(100)	Otu0969	x	0	0	0	.	0	0	0	0	0	0	0	0	0	0	0	1	1	0	0	0	0	0	0	0	0	0	0	0	0	1	1	.	0	0	0	0	0	0	0	0
971	1	Bacteria(100)	Firmicutes(100)	Clostridia(100)	Clostridiales(100)	Clostridiaceae_1(100)	Clostridium_sensu_stricto(100)	Otu0971	x	0	0	0	.	0	0	0	0	0	0	0	0	0	0	0	1	1	0	0	0	0	0	0	0	0	0	0	0	0	1	1	.	0	0	0	0	0	0	0	0
973	1	Bacteria(100)	Bacteroidetes(100)	Bacteroidia(100)	Bacteroidales(100)	Porphyromonadaceae(100)	Porphyromonas(100)	Otu0973	x	0	0	0	.	0	0	0	0	0	0	0	0	0	0	0	1	1	0	0	0	0	0	0	0	0	0	0	0	0	1	1	.	0	0	0	0	0	0	0	0
975	1	Bacteria(100)	TM7(100)	TM7_class_incertae_sedis(100)	TM7_order_incertae_sedis(100)	TM7_family_incertae_sedis(100)	TM7_genus_incertae_sedis(100)	Otu0975	x	0	0	0	.	0	0	0	0	0	0	0	0	0	0	0	1	1	0	0	0	0	0	0	0	0	0	0	0	0	1	1	.	0	0	0	0	0	0	0	0
984	1	Bacteria(100)	Actinobacteria(100)	Actinobacteria(100)	Actinomycetales(100)	Actinomycetaceae(100)	Actinomyces(100)	Otu0984	x	0	0	0	.	0	0	0	0	0	0	0	0	0	0	0	1	1	0	0	0	0	0	0	0	0	0	0	0	0	1	1	.	0	0	0	0	0	0	0	0
985	1	Bacteria(100)	Firmicutes(100)	Clostridia(100)	Clostridiales(100)	Lachnospiraceae(100)	Oribacterium(100)	Otu0985	x	0	0	0	.	0	0	0	0	0	0	0	0	0	0	0	1	1	0	0	0	0	0	0	0	0	0	0	0	0	1	1	.	0	0	0	0	0	0	0	0
986	1	Bacteria(100)	Spirochaetes(100)	Spirochaetes(100)	Spirochaetales(100)	Spirochaetaceae(100)	Treponema(100)	Otu0986	x	0	0	0	.	0	0	0	0	0	0	0	0	0	0	0	1	1	0	0	0	0	0	0	0	0	0	0	0	0	1	1	.	0	0	0	0	0	0	0	0
998	1	Bacteria(100)	Actinobacteria(100)	Actinobacteria(100)	Actinomycetales(100)	Corynebacteriaceae(100)	Corynebacterium(100)	Otu0998	x	0	0	0	.	0	0	0	0	0	0	0	0	0	0	0	1	1	0	0	0	0	0	0	0	0	0	0	0	0	1	1	.	0	0	0	0	0	0	0	0
1000	1	Bacteria(100)	Fusobacteria(100)	Fusobacteria(100)	Fusobacteriales(100)	Leptotrichiaceae(100)	Leptotrichia(100)	Otu1000	x	0	0	0	.	0	0	0	0	0	0	0	0	0	0	0	1	1	0	0	0	0	0	0	0	0	0	0	0	0	1	1	.	0	0	0	0	0	0	0	0
1001	1	Bacteria(100)	Firmicutes(100)	Clostridia(100)	Clostridiales(100)	Clostridiales_Incertae_Sedis_XI(100)	Anaerococcus(100)	Otu1001	x	0	0	0	.	0	0	0	0	0	0	0	0	0	0	0	1	1	0	0	0	0	0	0	0	0	0	0	0	0	1	1	.	0	0	0	0	0	0	0	0
1005	1	Bacteria(100)	Proteobacteria(100)	Gammaproteobacteria(100)	unclassified(100)	unclassified(100)	unclassified(100)	Otu1005	x	0	0	0	.	0	0	0	0	0	0	0	0	0	0	0	1	1	0	0	0	0	0	0	0	0	0	0	0	0	1	1	.	0	0	0	0	0	0	0	0
1006	1	Bacteria(100)	Firmicutes(100)	Bacilli(100)	Lactobacillales(100)	unclassified(100)	unclassified(100)	Otu1006	x	0	0	0	.	0	0	0	0	0	0	0	0	0	0	0	1	1	0	0	0	0	0	0	0	0	0	0	0	0	1	1	.	0	0	0	0	0	0	0	0
1010	1	Bacteria(100)	Firmicutes(100)	Clostridia(100)	Clostridiales(100)	Lachnospiraceae(100)	Oribacterium(100)	Otu1010	x	0	0	0	.	0	0	0	0	0	0	0	0	0	0	0	1	1	0	0	0	0	0	0	0	0	0	0	0	0	1	1	.	0	0	0	0	0	0	0	0
1012	1	Bacteria(100)	Bacteroidetes(100)	Flavobacteria(100)	Flavobacteriales(100)	Flavobacteriaceae(100)	Capnocytophaga(100)	Otu1012	x	0	0	0	.	0	0	0	0	0	0	0	0	0	0	0	1	1	0	0	0	0	0	0	0	0	0	0	0	0	1	1	.	0	0	0	0	0	0	0	0
1014	1	Bacteria(100)	Bacteroidetes(100)	Flavobacteria(100)	Flavobacteriales(100)	Flavobacteriaceae(100)	Capnocytophaga(100)	Otu1014	x	0	0	0	.	0	0	0	0	0	0	0	0	0	0	0	1	1	0	0	0	0	0	0	0	0	0	0	0	0	1	1	.	0	0	0	0	0	0	0	0
1015	1	Bacteria(100)	Firmicutes(100)	Clostridia(100)	Clostridiales(100)	Lachnospiraceae(100)	Oribacterium(100)	Otu1015	x	0	0	0	.	0	0	0	0	0	0	0	0	0	0	0	1	1	0	0	0	0	0	0	0	0	0	0	0	0	1	1	.	0	0	0	0	0	0	0	0
1016	1	Bacteria(100)	Actinobacteria(100)	Actinobacteria(100)	Actinomycetales(100)	Propionibacteriaceae(100)	Propionibacterium(100)	Otu1016	x	0	0	0	.	0	0	0	0	0	0	0	0	0	0	0	1	1	0	0	0	0	0	0	0	0	0	0	0	0	1	1	.	0	0	0	0	0	0	0	0
1017	1	Bacteria(100)	Bacteroidetes(100)	Flavobacteria(100)	Flavobacteriales(100)	Flavobacteriaceae(100)	Capnocytophaga(100)	Otu1017	x	0	0	0	.	0	0	0	0	0	0	0	0	0	0	0	1	1	0	0	0	0	0	0	0	0	0	0	0	0	1	1	.	0	0	0	0	0	0	0	0
1018	1	Bacteria(100)	Firmicutes(100)	Negativicutes(100)	Selenomonadales(100)	Veillonellaceae(100)	Megasphaera(100)	Otu1018	x	0	0	0	.	0	0	0	0	0	0	0	0	0	0	0	1	1	0	0	0	0	0	0	0	0	0	0	0	0	1	1	.	0	0	0	0	0	0	0	0
1020	1	Bacteria(100)	Actinobacteria(100)	Actinobacteria(100)	Actinomycetales(100)	Actinomycetaceae(100)	Actinomyces(100)	Otu1020	x	0	0	0	.	0	0	0	0	0	0	0	0	0	0	0	1	1	0	0	0	0	0	0	0	0	0	0	0	0	1	1	.	0	0	0	0	0	0	0	0
1025	1	Bacteria(100)	Firmicutes(100)	Negativicutes(100)	Selenomonadales(100)	Veillonellaceae(100)	Veillonella(100)	Otu1025	x	0	0	0	.	0	0	0	0	0	0	0	0	0	0	0	1	1	0	0	0	0	0	0	0	0	0	0	0	0	1	1	.	0	0	0	0	0	0	0	0
1033	1	Bacteria(100)	Actinobacteria(100)	Actinobacteria(100)	Actinomycetales(100)	Actinomycetaceae(100)	Actinomyces(100)	Otu1033	x	0	0	0	.	0	0	0	0	0	0	0	0	0	0	0	1	1	0	0	0	0	0	0	0	0	0	0	0	0	1	1	.	0	0	0	0	0	0	0	0
1035	1	Bacteria(100)	Actinobacteria(100)	Actinobacteria(100)	Actinomycetales(100)	unclassified(100)	unclassified(100)	Otu1035	x	0	0	0	.	0	0	0	0	0	0	0	0	0	0	0	1	1	0	0	0	0	0	0	0	0	0	0	0	0	1	1	.	0	0	0	0	0	0	0	0
1040	1	Bacteria(100)	Proteobacteria(100)	Alphaproteobacteria(100)	Caulobacterales(100)	Caulobacteraceae(100)	Phenylobacterium(100)	Otu1040	x	0	0	0	.	0	0	0	0	0	0	0	0	0	0	0	1	1	0	0	0	0	0	0	0	0	0	0	0	0	1	1	.	0	0	0	0	0	0	0	0
1041	1	Bacteria(100)	Bacteroidetes(100)	Flavobacteria(100)	Flavobacteriales(100)	Flavobacteriaceae(100)	unclassified(100)	Otu1041	x	0	0	0	.	0	0	0	0	0	0	0	0	0	0	0	1	1	0	0	0	0	0	0	0	0	0	0	0	0	1	1	.	0	0	0	0	0	0	0	0
1043	1	Bacteria(100)	Actinobacteria(100)	Actinobacteria(100)	Actinomycetales(100)	Kineosporiaceae(100)	unclassified(100)	Otu1043	x	0	0	0	.	0	0	0	0	0	0	0	0	0	0	0	1	1	0	0	0	0	0	0	0	0	0	0	0	0	1	1	.	0	0	0	0	0	0	0	0
1044	1	Bacteria(100)	unclassified(100)	unclassified(100)	unclassified(100)	unclassified(100)	unclassified(100)	Otu1044	x	0	0	0	.	0	0	0	0	0	0	0	0	0	0	0	1	1	0	0	0	0	0	0	0	0	0	0	0	0	1	1	.	0	0	0	0	0	0	0	0
1045	1	Bacteria(100)	Firmicutes(100)	Negativicutes(100)	Selenomonadales(100)	Veillonellaceae(100)	Veillonella(100)	Otu1045	x	0	0	0	.	0	0	0	0	0	0	0	0	0	0	0	1	1	0	0	0	0	0	0	0	0	0	0	0	0	1	1	.	0	0	0	0	0	0	0	0
1047	1	Bacteria(100)	Firmicutes(100)	Bacilli(100)	Lactobacillales(100)	Streptococcaceae(100)	Streptococcus(100)	Otu1047	x	0	0	0	.	0	0	0	0	0	0	0	0	0	0	0	1	1	0	0	0	0	0	0	0	0	0	0	0	0	1	1	.	0	0	0	0	0	0	0	0
1049	1	Bacteria(100)	Firmicutes(100)	Negativicutes(100)	Selenomonadales(100)	Veillonellaceae(100)	Allisonella(100)	Otu1049	x	0	0	0	.	0	0	0	0	0	0	0	0	0	0	0	1	1	0	0	0	0	0	0	0	0	0	0	0	0	1	1	.	0	0	0	0	0	0	0	0
1051	1	Bacteria(100)	Firmicutes(100)	Bacilli(100)	Bacillales(100)	Bacillales_Incertae_Sedis_XI(100)	Gemella(100)	Otu1051	x	0	0	0	.	0	0	0	0	0	0	0	0	0	0	0	1	1	0	0	0	0	0	0	0	0	0	0	0	0	1	1	.	0	0	0	0	0	0	0	0
1055	1	Bacteria(100)	Proteobacteria(100)	Gammaproteobacteria(100)	Pasteurellales(100)	Pasteurellaceae(100)	unclassified(100)	Otu1055	x	0	0	0	.	0	0	0	0	0	0	0	0	0	0	0	1	1	0	0	0	0	0	0	0	0	0	0	0	0	1	1	.	0	0	0	0	0	0	0	0
1056	1	Bacteria(100)	Firmicutes(100)	Bacilli(100)	Bacillales(100)	Bacillales_Incertae_Sedis_XI(100)	Gemella(100)	Otu1056	x	0	0	0	.	0	0	0	0	0	0	0	0	0	0	0	1	1	0	0	0	0	0	0	0	0	0	0	0	0	1	1	.	0	0	0	0	0	0	0	0
1057	1	Bacteria(100)	Firmicutes(100)	unclassified(100)	unclassified(100)	unclassified(100)	unclassified(100)	Otu1057	x	0	0	0	.	0	0	0	0	0	0	0	0	0	0	0	1	1	0	0	0	0	0	0	0	0	0	0	0	0	1	1	.	0	0	0	0	0	0	0	0
1059	1	Bacteria(100)	Firmicutes(100)	Negativicutes(100)	Selenomonadales(100)	Veillonellaceae(100)	unclassified(100)	Otu1059	x	0	0	0	.	0	0	0	0	0	0	0	0	0	0	0	1	1	0	0	0	0	0	0	0	0	0	0	0	0	1	1	.	0	0	0	0	0	0	0	0
1060	1	Bacteria(100)	Bacteroidetes(100)	Bacteroidia(100)	Bacteroidales(100)	Prevotellaceae(100)	Xylanibacter(100)	Otu1060	x	0	0	0	.	0	0	0	0	0	0	0	0	0	0	0	1	1	0	0	0	0	0	0	0	0	0	0	0	0	1	1	.	0	0	0	0	0	0	0	0
1061	1	Bacteria(100)	Bacteroidetes(100)	Bacteroidia(100)	Bacteroidales(100)	Porphyromonadaceae(100)	Porphyromonas(100)	Otu1061	x	0	0	0	.	0	0	0	0	0	0	0	0	0	0	0	1	1	0	0	0	0	0	0	0	0	0	0	0	0	1	1	.	0	0	0	0	0	0	0	0
1062	1	Bacteria(100)	Firmicutes(100)	Clostridia(100)	Clostridiales(100)	Peptostreptococcaceae(100)	Filifactor(100)	Otu1062	x	0	0	0	.	0	0	0	0	0	0	0	0	0	0	0	1	1	0	0	0	0	0	0	0	0	0	0	0	0	1	1	.	0	0	0	0	0	0	0	0
1065	1	Bacteria(100)	Firmicutes(100)	Bacilli(100)	Lactobacillales(100)	Carnobacteriaceae(100)	Granulicatella(100)	Otu1065	x	0	0	0	.	0	0	0	0	0	0	0	0	0	0	0	1	1	0	0	0	0	0	0	0	0	0	0	0	0	1	1	.	0	0	0	0	0	0	0	0
1066	1	Bacteria(100)	Firmicutes(100)	Bacilli(100)	Lactobacillales(100)	Streptococcaceae(100)	Streptococcus(100)	Otu1066	x	0	0	0	.	0	0	0	0	0	0	0	0	0	0	0	1	1	0	0	0	0	0	0	0	0	0	0	0	0	1	1	.	0	0	0	0	0	0	0	0
1068	1	Bacteria(100)	Firmicutes(100)	Bacilli(100)	Bacillales(100)	Bacillales_Incertae_Sedis_XI(100)	Gemella(100)	Otu1068	x	0	0	0	.	0	0	0	0	0	0	0	0	0	0	0	1	1	0	0	0	0	0	0	0	0	0	0	0	0	1	1	.	0	0	0	0	0	0	0	0
1069	1	Bacteria(100)	Bacteroidetes(100)	Bacteroidia(100)	Bacteroidales(100)	Prevotellaceae(100)	Prevotella(100)	Otu1069	x	0	0	0	.	0	0	0	0	0	0	0	0	0	0	0	1	1	0	0	0	0	0	0	0	0	0	0	0	0	1	1	.	0	0	0	0	0	0	0	0
1071	1	Bacteria(100)	unclassified(100)	unclassified(100)	unclassified(100)	unclassified(100)	unclassified(100)	Otu1071	x	0	0	0	.	0	0	0	0	0	0	0	0	0	0	0	1	1	0	0	0	0	0	0	0	0	0	0	0	0	1	1	.	0	0	0	0	0	0	0	0
1073	1	Bacteria(100)	Firmicutes(100)	Clostridia(100)	Clostridiales(100)	Peptostreptococcaceae(100)	Filifactor(100)	Otu1073	x	0	0	0	.	0	0	0	0	0	0	0	0	0	0	0	1	1	0	0	0	0	0	0	0	0	0	0	0	0	1	1	.	0	0	0	0	0	0	0	0
1074	1	Bacteria(100)	Bacteroidetes(100)	Bacteroidia(100)	Bacteroidales(100)	Prevotellaceae(100)	Prevotella(100)	Otu1074	x	0	0	0	.	0	0	0	0	0	0	0	0	0	0	0	1	1	0	0	0	0	0	0	0	0	0	0	0	0	1	1	.	0	0	0	0	0	0	0	0
1075	1	Bacteria(100)	Firmicutes(100)	Clostridia(100)	Clostridiales(100)	unclassified(100)	unclassified(100)	Otu1075	x	0	0	0	.	0	0	0	0	0	0	0	0	0	0	0	1	1	0	0	0	0	0	0	0	0	0	0	0	0	1	1	.	0	0	0	0	0	0	0	0
1076	1	Bacteria(100)	unclassified(100)	unclassified(100)	unclassified(100)	unclassified(100)	unclassified(100)	Otu1076	x	0	0	0	.	0	0	0	0	0	0	0	0	0	0	0	1	1	0	0	0	0	0	0	0	0	0	0	0	0	1	1	.	0	0	0	0	0	0	0	0
1093	1	Bacteria(100)	Firmicutes(100)	Negativicutes(100)	Selenomonadales(100)	Veillonellaceae(100)	unclassified(100)	Otu1093	x	0	0	0	.	0	0	0	0	0	0	0	0	0	0	0	1	1	0	0	0	0	0	0	0	0	0	0	0	0	1	1	.	0	0	0	0	0	0	0	0
1094	1	Bacteria(100)	Bacteroidetes(100)	Sphingobacteria(100)	Sphingobacteriales(100)	Chitinophagaceae(100)	Sediminibacterium(100)	Otu1094	x	0	0	0	.	0	0	0	0	0	0	0	0	0	0	0	1	1	0	0	0	0	0	0	0	0	0	0	0	0	1	1	.	0	0	0	0	0	0	0	0
1095	1	Bacteria(100)	Firmicutes(100)	Bacilli(100)	Lactobacillales(100)	unclassified(100)	unclassified(100)	Otu1095	x	0	0	0	.	0	0	0	0	0	0	0	0	0	0	0	1	1	0	0	0	0	0	0	0	0	0	0	0	0	1	1	.	0	0	0	0	0	0	0	0
1103	1	Bacteria(100)	Firmicutes(100)	Bacilli(100)	Lactobacillales(100)	Lactobacillaceae(100)	Lactobacillus(100)	Otu1103	x	0	0	0	.	0	0	0	0	0	0	0	0	0	0	0	1	1	0	0	0	0	0	0	0	0	0	0	0	0	1	1	.	0	0	0	0	0	0	0	0
1105	1	Bacteria(100)	Proteobacteria(100)	Betaproteobacteria(100)	Burkholderiales(100)	unclassified(100)	unclassified(100)	Otu1105	x	0	0	0	.	0	0	0	0	0	0	0	0	0	0	0	1	1	0	0	0	0	0	0	0	0	0	0	0	0	1	1	.	0	0	0	0	0	0	0	0
1107	1	Bacteria(100)	Bacteroidetes(100)	Bacteroidia(100)	Bacteroidales(100)	Prevotellaceae(100)	Prevotella(100)	Otu1107	x	0	0	0	.	0	0	0	0	0	0	0	0	0	0	0	1	1	0	0	0	0	0	0	0	0	0	0	0	0	1	1	.	0	0	0	0	0	0	0	0
1108	1	Bacteria(100)	Firmicutes(100)	Bacilli(100)	Lactobacillales(100)	Streptococcaceae(100)	unclassified(100)	Otu1108	x	0	0	0	.	0	0	0	0	0	0	0	0	0	0	0	1	1	0	0	0	0	0	0	0	0	0	0	0	0	1	1	.	0	0	0	0	0	0	0	0
1110	1	Bacteria(100)	unclassified(100)	unclassified(100)	unclassified(100)	unclassified(100)	unclassified(100)	Otu1110	x	0	0	0	.	0	0	0	0	0	0	0	0	0	0	0	1	1	0	0	0	0	0	0	0	0	0	0	0	0	1	1	.	0	0	0	0	0	0	0	0
1115	1	Bacteria(100)	Bacteroidetes(100)	Sphingobacteria(100)	Sphingobacteriales(100)	Chitinophagaceae(100)	Terrimonas(100)	Otu1115	x	0	0	0	.	0	0	0	0	0	0	0	0	0	0	0	1	1	0	0	0	0	0	0	0	0	0	0	0	0	1	1	.	0	0	0	0	0	0	0	0
1116	1	Bacteria(100)	Proteobacteria(100)	Alphaproteobacteria(100)	Caulobacterales(100)	Caulobacteraceae(100)	Caulobacter(100)	Otu1116	x	0	0	0	.	0	0	0	0	0	0	0	0	0	0	0	1	1	0	0	0	0	0	0	0	0	0	0	0	0	1	1	.	0	0	0	0	0	0	0	0
1118	1	Bacteria(100)	Bacteroidetes(100)	Bacteroidia(100)	Bacteroidales(100)	Prevotellaceae(100)	Prevotella(100)	Otu1118	x	0	0	0	.	0	0	0	0	0	0	0	0	0	0	0	1	1	0	0	0	0	0	0	0	0	0	0	0	0	1	1	.	0	0	0	0	0	0	0	0
1142	1	Bacteria(100)	Bacteroidetes(100)	Flavobacteria(100)	Flavobacteriales(100)	Flavobacteriaceae(100)	Capnocytophaga(100)	Otu1142	x	0	0	0	.	0	0	0	0	0	0	0	0	0	0	0	1	1	0	0	0	0	0	0	0	0	0	0	0	0	1	1	.	0	12.0773	0	0	0	0	0	0
1145	1	Bacteria(100)	Actinobacteria(100)	Actinobacteria(100)	Actinomycetales(100)	Micrococcaceae(100)	Rothia(100)	Otu1145	x	0	0	0	.	0	0	0	0	0	0	0	0	0	0	0	1	1	0	0	0	0	0	0	0	0	0	0	0	0	1	1	.	0	12.0773	0	0	0	0	0	0
1146	1	Bacteria(100)	Bacteroidetes(100)	Bacteroidia(100)	Bacteroidales(100)	Prevotellaceae(100)	Prevotella(100)	Otu1146	x	0	0	0	.	0	0	0	0	0	0	0	0	0	0	0	1	1	0	0	0	0	0	0	0	0	0	0	0	0	1	1	.	0	12.0773	0	0	0	0	0	0
1147	1	Bacteria(100)	Firmicutes(100)	Bacilli(100)	Bacillales(100)	Bacillales_Incertae_Sedis_XI(100)	Gemella(100)	Otu1147	x	0	0	0	.	0	0	0	0	0	0	0	0	0	0	0	1	1	0	0	0	0	0	0	0	0	0	0	0	0	1	1	.	0	12.0773	0	0	0	0	0	0
1148	1	Bacteria(100)	unclassified(100)	unclassified(100)	unclassified(100)	unclassified(100)	unclassified(100)	Otu1148	x	0	0	0	.	0	0	0	0	0	0	0	0	0	0	0	1	1	0	0	0	0	0	0	0	0	0	0	0	0	1	1	.	0	12.0773	0	0	0	0	0	0
1149	1	Bacteria(100)	Bacteroidetes(100)	Bacteroidia(100)	Bacteroidales(100)	Prevotellaceae(100)	Xylanibacter(100)	Otu1149	x	0	0	0	.	0	0	0	0	0	0	0	0	0	0	0	1	1	0	0	0	0	0	0	0	0	0	0	0	0	1	1	.	0	12.0773	0	0	0	0	0	0
1150	1	Bacteria(100)	Actinobacteria(100)	Actinobacteria(100)	Actinomycetales(100)	Micrococcaceae(100)	Rothia(100)	Otu1150	x	0	0	0	.	0	0	0	0	0	0	0	0	0	0	0	1	1	0	0	0	0	0	0	0	0	0	0	0	0	1	1	.	0	12.0773	0	0	0	0	0	0
1151	1	Bacteria(100)	Actinobacteria(100)	Actinobacteria(100)	Actinomycetales(100)	Propionibacteriaceae(100)	Propionibacterium(100)	Otu1151	x	0	0	0	.	0	0	0	0	0	0	0	0	0	0	0	1	1	0	0	0	0	0	0	0	0	0	0	0	0	1	1	.	0	12.0773	0	0	0	0	0	0
1153	1	Bacteria(100)	Bacteroidetes(100)	Flavobacteria(100)	Flavobacteriales(100)	Flavobacteriaceae(100)	Capnocytophaga(100)	Otu1153	x	0	0	0	.	0	0	0	0	0	0	0	0	0	0	0	1	1	0	0	0	0	0	0	0	0	0	0	0	0	1	1	.	0	12.0773	0	0	0	0	0	0
1155	1	Bacteria(100)	Firmicutes(100)	Bacilli(100)	Lactobacillales(100)	Streptococcaceae(100)	unclassified(100)	Otu1155	x	0	0	0	.	0	0	0	0	0	0	0	0	0	0	0	1	1	0	0	0	0	0	0	0	0	0	0	0	0	1	1	.	0	12.0773	0	0	0	0	0	0
1156	1	Bacteria(100)	Bacteroidetes(100)	Flavobacteria(100)	Flavobacteriales(100)	Flavobacteriaceae(100)	unclassified(100)	Otu1156	x	0	0	0	.	0	0	0	0	0	0	0	0	0	0	0	1	1	0	0	0	0	0	0	0	0	0	0	0	0	1	1	.	0	12.0773	0	0	0	0	0	0
1160	1	Bacteria(100)	Actinobacteria(100)	Actinobacteria(100)	unclassified(100)	unclassified(100)	unclassified(100)	Otu1160	x	0	0	0	.	0	0	0	0	0	0	0	0	0	0	0	1	1	0	0	0	0	0	0	0	0	0	0	0	0	1	1	.	0	12.0773	0	0	0	0	0	0
1162	1	Bacteria(100)	Actinobacteria(100)	Actinobacteria(100)	Actinomycetales(100)	Micrococcaceae(100)	Rothia(100)	Otu1162	x	0	0	0	.	0	0	0	0	0	0	0	0	0	0	0	1	1	0	0	0	0	0	0	0	0	0	0	0	0	1	1	.	0	12.0773	0	0	0	0	0	0
1163	1	Bacteria(100)	Proteobacteria(100)	Gammaproteobacteria(100)	Pseudomonadales(100)	Moraxellaceae(100)	Enhydrobacter(100)	Otu1163	x	0	0	0	.	0	0	0	0	0	0	0	0	0	0	0	1	1	0	0	0	0	0	0	0	0	0	0	0	0	1	1	.	0	12.0773	0	0	0	0	0	0
1165	1	Bacteria(100)	Bacteroidetes(100)	Bacteroidia(100)	Bacteroidales(100)	Porphyromonadaceae(100)	Porphyromonas(100)	Otu1165	x	0	0	0	.	0	0	0	0	0	0	0	0	0	0	0	1	1	0	0	0	0	0	0	0	0	0	0	0	0	1	1	.	0	12.0773	0	0	0	0	0	0
1166	1	Bacteria(100)	Firmicutes(100)	Bacilli(100)	unclassified(100)	unclassified(100)	unclassified(100)	Otu1166	x	0	0	0	.	0	0	0	0	0	0	0	0	0	0	0	1	1	0	0	0	0	0	0	0	0	0	0	0	0	1	1	.	0	12.0773	0	0	0	0	0	0
1168	1	Bacteria(100)	Bacteroidetes(100)	Flavobacteria(100)	Flavobacteriales(100)	Flavobacteriaceae(100)	unclassified(100)	Otu1168	x	0	0	0	.	0	0	0	0	0	0	0	0	0	0	0	1	1	0	0	0	0	0	0	0	0	0	0	0	0	1	1	.	0	12.0773	0	0	0	0	0	0
1170	1	Bacteria(100)	Proteobacteria(100)	Betaproteobacteria(100)	Neisseriales(100)	Neisseriaceae(100)	Kingella(100)	Otu1170	x	0	0	0	.	0	0	0	0	0	0	0	0	0	0	0	1	1	0	0	0	0	0	0	0	0	0	0	0	0	1	1	.	0	12.0773	0	0	0	0	0	0
1171	1	Bacteria(100)	Firmicutes(100)	Bacilli(100)	Bacillales(100)	Bacillales_Incertae_Sedis_XI(100)	Gemella(100)	Otu1171	x	0	0	0	.	0	0	0	0	0	0	0	0	0	0	0	1	1	0	0	0	0	0	0	0	0	0	0	0	0	1	1	.	0	0	0	0	0	0	0	11.7786
1172	1	Bacteria(100)	Actinobacteria(100)	Actinobacteria(100)	Actinomycetales(100)	Actinomycetaceae(100)	Actinomyces(100)	Otu1172	x	0	0	0	.	0	0	0	0	0	0	0	0	0	0	0	1	1	0	0	0	0	0	0	0	0	0	0	0	0	1	1	.	0	0	0	0	0	0	0	11.7786
1174	1	Bacteria(100)	Bacteroidetes(100)	Flavobacteria(100)	Flavobacteriales(100)	Flavobacteriaceae(100)	unclassified(100)	Otu1174	x	0	0	0	.	0	0	0	0	0	0	0	0	0	0	0	1	1	0	0	0	0	0	0	0	0	0	0	0	0	1	1	.	0	0	0	0	0	0	0	11.7786
1176	1	Bacteria(100)	Proteobacteria(100)	Betaproteobacteria(100)	Neisseriales(100)	Neisseriaceae(100)	Neisseria(100)	Otu1176	x	0	0	0	.	0	0	0	0	0	0	0	0	0	0	0	1	1	0	0	0	0	0	0	0	0	0	0	0	0	1	1	.	0	0	0	0	0	0	0	11.7786
1177	1	Bacteria(100)	Bacteroidetes(100)	Flavobacteria(100)	Flavobacteriales(100)	Flavobacteriaceae(100)	Capnocytophaga(100)	Otu1177	x	0	0	0	.	0	0	0	0	0	0	0	0	0	0	0	1	1	0	0	0	0	0	0	0	0	0	0	0	0	1	1	.	0	0	0	0	0	0	0	11.7786
1181	1	Bacteria(100)	Actinobacteria(100)	Actinobacteria(100)	Actinomycetales(100)	Micrococcaceae(100)	Rothia(100)	Otu1181	x	0	0	0	.	0	0	0	0	0	0	0	0	0	0	0	1	1	0	0	0	0	0	0	0	0	0	0	0	0	1	1	.	0	0	0	0	0	0	0	11.7786
1182	1	Bacteria(100)	Bacteroidetes(100)	Bacteroidia(100)	Bacteroidales(100)	Porphyromonadaceae(100)	Porphyromonas(100)	Otu1182	x	0	0	0	.	0	0	0	0	0	0	0	0	0	0	0	1	1	0	0	0	0	0	0	0	0	0	0	0	0	1	1	.	0	0	0	0	0	0	0	11.7786
1183	1	Bacteria(100)	Firmicutes(100)	Negativicutes(100)	Selenomonadales(100)	unclassified(100)	unclassified(100)	Otu1183	x	0	0	0	.	0	0	0	0	0	0	0	0	0	0	0	1	1	0	0	0	0	0	0	0	0	0	0	0	0	1	1	.	0	0	0	0	0	0	0	0
1184	1	Bacteria(100)	Bacteroidetes(100)	Bacteroidia(100)	Bacteroidales(100)	Prevotellaceae(100)	unclassified(100)	Otu1184	x	0	0	0	.	0	0	0	0	0	0	0	0	0	0	0	1	1	0	0	0	0	0	0	0	0	0	0	0	0	1	1	.	0	0	0	0	0	0	0	0
1186	1	Bacteria(100)	Firmicutes(100)	Bacilli(100)	Lactobacillales(100)	unclassified(100)	unclassified(100)	Otu1186	x	0	0	0	.	0	0	0	0	0	0	0	0	0	0	0	1	1	0	0	0	0	0	0	0	0	0	0	0	0	1	1	.	0	0	0	0	0	0	0	0
1187	1	Bacteria(100)	Firmicutes(100)	Negativicutes(100)	Selenomonadales(100)	Veillonellaceae(100)	unclassified(100)	Otu1187	x	0	0	0	.	0	0	0	0	0	0	0	0	0	0	0	1	1	0	0	0	0	0	0	0	0	0	0	0	0	1	1	.	0	0	0	0	0	0	0	0
1188	1	Bacteria(100)	unclassified(100)	unclassified(100)	unclassified(100)	unclassified(100)	unclassified(100)	Otu1188	x	0	0	0	.	0	0	0	0	0	0	0	0	0	0	0	1	1	0	0	0	0	0	0	0	0	0	0	0	0	1	1	.	0	0	0	0	0	0	0	0
1190	1	Bacteria(100)	Firmicutes(100)	Bacilli(100)	Lactobacillales(100)	Streptococcaceae(100)	Streptococcus(100)	Otu1190	x	0	0	0	.	0	0	0	0	0	0	0	0	0	0	0	1	1	0	0	0	0	0	0	0	0	0	0	0	0	1	1	.	0	0	0	0	0	0	0	0
1192	1	Bacteria(100)	unclassified(100)	unclassified(100)	unclassified(100)	unclassified(100)	unclassified(100)	Otu1192	x	0	0	0	.	0	0	0	0	0	0	0	0	0	0	0	1	1	0	0	0	0	0	0	0	0	0	0	0	0	1	1	.	0	0	0	0	0	0	0	0
1194	1	Bacteria(100)	Proteobacteria(100)	Betaproteobacteria(100)	Neisseriales(100)	Neisseriaceae(100)	unclassified(100)	Otu1194	x	0	0	0	.	0	0	0	0	0	0	0	0	0	0	0	1	1	0	0	0	0	0	0	0	0	0	0	0	0	1	1	.	0	0	0	0	0	0	0	0
1195	1	Bacteria(100)	Bacteroidetes(100)	Bacteroidia(100)	Bacteroidales(100)	Prevotellaceae(100)	unclassified(100)	Otu1195	x	0	0	0	.	0	0	0	0	0	0	0	0	0	0	0	1	1	0	0	0	0	0	0	0	0	0	0	0	0	1	1	.	0	0	0	0	0	0	0	0
1196	1	Bacteria(100)	Firmicutes(100)	Clostridia(100)	Clostridiales(100)	Lachnospiraceae(100)	unclassified(100)	Otu1196	x	0	0	0	.	0	0	0	0	0	0	0	0	0	0	0	1	1	0	0	0	0	0	0	0	0	0	0	0	0	1	1	.	0	0	0	0	0	0	0	0
1197	1	Bacteria(100)	Fusobacteria(100)	Fusobacteria(100)	Fusobacteriales(100)	Leptotrichiaceae(100)	unclassified(100)	Otu1197	x	0	0	0	.	0	0	0	0	0	0	0	0	0	0	0	1	1	0	0	0	0	0	0	0	0	0	0	0	0	1	1	.	0	0	0	0	0	0	0	0
1199	1	Bacteria(100)	Bacteroidetes(100)	Flavobacteria(100)	Flavobacteriales(100)	Flavobacteriaceae(100)	Capnocytophaga(100)	Otu1199	x	0	0	0	.	0	0	0	0	0	0	0	0	0	0	0	1	1	0	0	0	0	0	0	0	0	0	0	0	0	1	1	.	0	0	0	0	0	0	0	0
1200	1	Bacteria(100)	Bacteroidetes(100)	Bacteroidia(100)	Bacteroidales(100)	Porphyromonadaceae(100)	Tannerella(100)	Otu1200	x	0	0	0	.	0	0	0	0	0	0	0	0	0	0	0	1	1	0	0	0	0	0	0	0	0	0	0	0	0	1	1	.	0	0	0	0	0	0	0	0
1201	1	Bacteria(100)	Proteobacteria(100)	Betaproteobacteria(100)	Neisseriales(100)	Neisseriaceae(100)	Neisseria(100)	Otu1201	x	0	0	0	.	0	0	0	0	0	0	0	0	0	0	0	1	1	0	0	0	0	0	0	0	0	0	0	0	0	1	1	.	0	0	0	0	0	0	0	0
1203	1	Bacteria(100)	Firmicutes(100)	Negativicutes(100)	Selenomonadales(100)	Veillonellaceae(100)	unclassified(100)	Otu1203	x	0	0	0	.	0	0	0	0	0	0	0	0	0	0	0	1	1	0	0	0	0	0	0	0	0	0	0	0	0	1	1	.	0	0	0	0	0	0	0	0
1205	1	Bacteria(100)	Firmicutes(100)	Negativicutes(100)	Selenomonadales(100)	Veillonellaceae(100)	Veillonella(100)	Otu1205	x	0	0	0	.	0	0	0	0	0	0	0	0	0	0	0	1	1	0	0	0	0	0	0	0	0	0	0	0	0	1	1	.	0	0	0	0	0	0	0	0
1208	1	Bacteria(100)	unclassified(100)	unclassified(100)	unclassified(100)	unclassified(100)	unclassified(100)	Otu1208	x	0	0	0	.	0	0	0	0	0	0	0	0	0	0	0	1	1	0	0	0	0	0	0	0	0	0	0	0	0	1	1	.	0	0	0	0	0	0	0	0
1211	1	Bacteria(100)	Proteobacteria(100)	Gammaproteobacteria(100)	Pasteurellales(100)	Pasteurellaceae(100)	Phocoenobacter(100)	Otu1211	x	0	0	0	.	0	0	0	0	0	0	0	0	0	0	0	1	1	0	0	0	0	0	0	0	0	0	0	0	0	1	1	.	0	0	0	0	0	0	0	0
1212	1	Bacteria(100)	Bacteroidetes(100)	unclassified(100)	unclassified(100)	unclassified(100)	unclassified(100)	Otu1212	x	0	0	0	.	0	0	0	0	0	0	0	0	0	0	0	1	1	0	0	0	0	0	0	0	0	0	0	0	0	1	1	.	0	0	0	0	0	0	0	0
1213	1	Bacteria(100)	TM7(100)	TM7_class_incertae_sedis(100)	TM7_order_incertae_sedis(100)	TM7_family_incertae_sedis(100)	TM7_genus_incertae_sedis(100)	Otu1213	x	0	0	0	.	0	0	0	0	0	0	0	0	0	0	0	1	1	0	0	0	0	0	0	0	0	0	0	0	0	1	1	.	0	0	0	0	0	0	0	0
1214	1	Bacteria(100)	Bacteroidetes(100)	Bacteroidia(100)	Bacteroidales(100)	unclassified(100)	unclassified(100)	Otu1214	x	0	0	0	.	0	0	0	0	0	0	0	0	0	0	0	1	1	0	0	0	0	0	0	0	0	0	0	0	0	1	1	.	0	0	0	0	0	0	0	0
1215	1	Bacteria(100)	Fusobacteria(100)	Fusobacteria(100)	Fusobacteriales(100)	Fusobacteriaceae(100)	Clostridium_XIX(100)	Otu1215	x	0	0	0	.	0	0	0	0	0	0	0	0	0	0	0	1	1	0	0	0	0	0	0	0	0	0	0	0	0	1	1	.	0	0	0	0	0	0	0	0
1216	1	Bacteria(100)	Proteobacteria(100)	Gammaproteobacteria(100)	unclassified(100)	unclassified(100)	unclassified(100)	Otu1216	x	0	0	0	.	0	0	0	0	0	0	0	0	0	0	0	1	1	0	0	0	0	0	0	0	0	0	0	0	0	1	1	.	0	0	0	0	0	0	0	0
1220	1	Bacteria(100)	Fusobacteria(100)	Fusobacteria(100)	Fusobacteriales(100)	Leptotrichiaceae(100)	Leptotrichia(100)	Otu1220	x	0	0	0	.	0	0	0	0	0	0	0	0	0	0	0	1	1	0	0	0	0	0	0	0	0	0	0	0	0	1	1	.	0	0	0	0	0	0	0	0
1222	1	Bacteria(100)	Bacteroidetes(100)	Bacteroidia(100)	Bacteroidales(100)	Prevotellaceae(100)	Prevotella(100)	Otu1222	x	0	0	0	.	0	0	0	0	0	0	0	0	0	0	0	1	1	0	0	0	0	0	0	0	0	0	0	0	0	1	1	.	0	0	0	0	0	0	0	0
1223	1	Bacteria(100)	Bacteroidetes(100)	Bacteroidia(100)	Bacteroidales(100)	Prevotellaceae(100)	Prevotella(100)	Otu1223	x	0	0	0	.	0	0	0	0	0	0	0	0	0	0	0	1	1	0	0	0	0	0	0	0	0	0	0	0	0	1	1	.	0	0	0	0	0	0	0	0
1225	1	Bacteria(100)	Proteobacteria(100)	Betaproteobacteria(100)	Neisseriales(100)	Neisseriaceae(100)	unclassified(100)	Otu1225	x	0	0	0	.	0	0	0	0	0	0	0	0	0	0	0	1	1	0	0	0	0	0	0	0	0	0	0	0	0	1	1	.	0	0	0	0	0	0	0	0
1230	1	Bacteria(100)	Proteobacteria(100)	Betaproteobacteria(100)	Neisseriales(100)	Neisseriaceae(100)	Kingella(100)	Otu1230	x	0	0	0	.	0	0	0	0	0	0	0	0	0	0	0	1	1	0	0	0	0	0	0	0	0	0	0	0	0	1	1	.	0	0	0	0	0	0	0	0
1243	1	Bacteria(100)	Bacteroidetes(100)	Bacteroidia(100)	Bacteroidales(100)	Porphyromonadaceae(100)	Porphyromonas(100)	Otu1243	x	0	0	0	.	0	0	0	0	0	0	0	0	0	0	0	1	1	0	0	0	0	0	0	0	0	0	0	0	0	1	1	.	0	0	11.6279	0	0	0	0	0
1244	1	Bacteria(100)	Firmicutes(100)	Clostridia(100)	Clostridiales(100)	Lachnospiraceae(100)	Oribacterium(100)	Otu1244	x	0	0	0	.	0	0	0	0	0	0	0	0	0	0	0	1	1	0	0	0	0	0	0	0	0	0	0	0	0	1	1	.	0	0	11.6279	0	0	0	0	0
1251	1	Bacteria(100)	Firmicutes(100)	Negativicutes(100)	Selenomonadales(100)	Veillonellaceae(100)	Veillonella(100)	Otu1251	x	0	0	0	.	0	0	0	0	0	0	0	0	0	0	0	1	1	0	0	0	0	0	0	0	0	0	0	0	0	1	1	.	0	0	11.6279	0	0	0	0	0
1254	1	Bacteria(100)	Firmicutes(100)	Bacilli(100)	unclassified(100)	unclassified(100)	unclassified(100)	Otu1254	x	0	0	0	.	0	0	0	0	0	0	0	0	0	0	0	1	1	0	0	0	0	0	0	0	0	0	0	0	0	1	1	.	0	0	11.6279	0	0	0	0	0
1255	1	Bacteria(100)	unclassified(100)	unclassified(100)	unclassified(100)	unclassified(100)	unclassified(100)	Otu1255	x	0	0	0	.	0	0	0	0	0	0	0	0	0	0	0	1	1	0	0	0	0	0	0	0	0	0	0	0	0	1	1	.	0	0	11.6279	0	0	0	0	0
1258	1	Bacteria(100)	Firmicutes(100)	Bacilli(100)	Lactobacillales(100)	unclassified(100)	unclassified(100)	Otu1258	x	0	0	0	.	0	0	0	0	0	0	0	0	0	0	0	1	1	0	0	0	0	0	0	0	0	0	0	0	0	1	1	.	0	0	0	0	0	0	0	0
1263	1	Bacteria(100)	Firmicutes(100)	Bacilli(100)	Lactobacillales(100)	Streptococcaceae(100)	Streptococcus(100)	Otu1263	x	0	0	0	.	0	0	0	0	0	0	0	0	0	0	0	1	1	0	0	0	0	0	0	0	0	0	0	0	0	1	1	.	0	0	0	0	0	0	0	0
1266	1	Bacteria(100)	unclassified(100)	unclassified(100)	unclassified(100)	unclassified(100)	unclassified(100)	Otu1266	x	0	0	0	.	0	0	0	0	0	0	0	0	0	0	0	1	1	0	0	0	0	0	0	0	0	0	0	0	0	1	1	.	0	0	0	0	0	0	0	0
1267	1	Bacteria(100)	Fusobacteria(100)	Fusobacteria(100)	Fusobacteriales(100)	Leptotrichiaceae(100)	Leptotrichia(100)	Otu1267	x	0	0	0	.	0	0	0	0	0	0	0	0	0	0	0	1	1	0	0	0	0	0	0	0	0	0	0	0	0	1	1	.	0	0	0	0	0	0	0	0
1269	1	Bacteria(100)	Actinobacteria(100)	Actinobacteria(100)	Actinomycetales(100)	unclassified(100)	unclassified(100)	Otu1269	x	0	0	0	.	0	0	0	0	0	0	0	0	0	0	0	1	1	0	0	0	0	0	0	0	0	0	0	0	0	1	1	.	0	0	0	0	0	0	0	0
1270	1	Bacteria(100)	TM7(100)	TM7_class_incertae_sedis(100)	TM7_order_incertae_sedis(100)	TM7_family_incertae_sedis(100)	TM7_genus_incertae_sedis(100)	Otu1270	x	0	0	0	.	0	0	0	0	0	0	0	0	0	0	0	1	1	0	0	0	0	0	0	0	0	0	0	0	0	1	1	.	0	0	0	0	0	0	0	0
1272	1	Bacteria(100)	Proteobacteria(100)	Betaproteobacteria(100)	Neisseriales(100)	Neisseriaceae(100)	unclassified(100)	Otu1272	x	0	0	0	.	0	0	0	0	0	0	0	0	0	0	0	1	1	0	0	0	0	0	0	0	0	0	0	0	0	1	1	.	0	0	0	0	0	0	0	0
1273	1	Bacteria(100)	Bacteroidetes(100)	unclassified(100)	unclassified(100)	unclassified(100)	unclassified(100)	Otu1273	x	0	0	0	.	0	0	0	0	0	0	0	0	0	0	0	1	1	0	0	0	0	0	0	0	0	0	0	0	0	1	1	.	0	0	0	0	0	0	0	0
1275	1	Bacteria(100)	Firmicutes(100)	Clostridia(100)	Clostridiales(100)	Clostridiales_Incertae_Sedis_XIII(100)	Mogibacterium(100)	Otu1275	x	0	0	0	.	0	0	0	0	0	0	0	0	0	0	0	1	1	0	0	0	0	0	0	0	0	0	0	0	0	1	1	.	0	0	0	0	0	0	0	0
1277	1	Bacteria(100)	Bacteroidetes(100)	Flavobacteria(100)	Flavobacteriales(100)	Flavobacteriaceae(100)	unclassified(100)	Otu1277	x	0	0	0	.	0	0	0	0	0	0	0	0	0	0	0	1	1	0	0	0	0	0	0	0	0	0	0	0	0	1	1	.	0	0	0	0	0	0	0	0
1281	1	Bacteria(100)	Firmicutes(100)	Clostridia(100)	Clostridiales(100)	Lachnospiraceae(100)	Oribacterium(100)	Otu1281	x	0	0	0	.	0	0	0	0	0	0	0	0	0	0	0	1	1	0	0	0	0	0	0	0	0	0	0	0	0	1	1	.	0	0	0	0	0	0	0	0
1282	1	Bacteria(100)	Bacteroidetes(100)	Bacteroidia(100)	Bacteroidales(100)	Prevotellaceae(100)	unclassified(100)	Otu1282	x	0	0	0	.	0	0	0	0	0	0	0	0	0	0	0	1	1	0	0	0	0	0	0	0	0	0	0	0	0	1	1	.	0	0	0	0	0	0	0	0
1283	1	Bacteria(100)	Actinobacteria(100)	Actinobacteria(100)	Actinomycetales(100)	unclassified(100)	unclassified(100)	Otu1283	x	0	0	0	.	0	0	0	0	0	0	0	0	0	0	0	1	1	0	0	0	0	0	0	0	0	0	0	0	0	1	1	.	0	0	0	0	0	0	0	0
1284	1	Bacteria(100)	Bacteroidetes(100)	Bacteroidia(100)	Bacteroidales(100)	Prevotellaceae(100)	Prevotella(100)	Otu1284	x	0	0	0	.	0	0	0	0	0	0	0	0	0	0	0	1	1	0	0	0	0	0	0	0	0	0	0	0	0	1	1	.	0	0	0	0	0	0	0	0
1285	1	Bacteria(100)	Firmicutes(100)	Bacilli(100)	unclassified(100)	unclassified(100)	unclassified(100)	Otu1285	x	0	0	0	.	0	0	0	0	0	0	0	0	0	0	0	1	1	0	0	0	0	0	0	0	0	0	0	0	0	1	1	.	0	0	0	0	0	0	0	0
1289	1	Bacteria(100)	Proteobacteria(100)	Epsilonproteobacteria(100)	Campylobacterales(100)	Campylobacteraceae(100)	Campylobacter(100)	Otu1289	x	0	0	0	.	0	0	0	0	0	0	0	0	0	0	0	1	1	0	0	0	0	0	0	0	0	0	0	0	0	1	1	.	0	0	0	0	0	0	0	0
1294	1	Bacteria(100)	Firmicutes(100)	Negativicutes(100)	Selenomonadales(100)	Veillonellaceae(100)	Veillonella(100)	Otu1294	x	0	0	0	.	0	0	0	0	0	0	0	0	0	0	0	1	1	0	0	0	0	0	0	0	0	0	0	0	0	1	1	.	0	0	0	0	0	0	0	0
1297	1	Bacteria(100)	Fusobacteria(100)	Fusobacteria(100)	Fusobacteriales(100)	Leptotrichiaceae(100)	Leptotrichia(100)	Otu1297	x	0	0	0	.	0	0	0	0	0	0	0	0	0	0	0	1	1	0	0	0	0	0	0	0	0	0	0	0	0	1	1	.	0	0	0	0	0	0	0	0
1299	1	Bacteria(100)	unclassified(100)	unclassified(100)	unclassified(100)	unclassified(100)	unclassified(100)	Otu1299	x	0	0	0	.	0	0	0	0	0	0	0	0	0	0	0	1	1	0	0	0	0	0	0	0	0	0	0	0	0	1	1	.	0	0	0	0	0	0	0	0
1300	1	Bacteria(100)	Proteobacteria(100)	Betaproteobacteria(100)	Neisseriales(100)	Neisseriaceae(100)	Neisseria(100)	Otu1300	x	0	0	0	.	0	0	0	0	0	0	0	0	0	0	0	1	1	0	0	0	0	0	0	0	0	0	0	0	0	1	1	.	0	0	0	0	0	0	0	0
1302	1	Bacteria(100)	Bacteroidetes(100)	Flavobacteria(100)	Flavobacteriales(100)	Flavobacteriaceae(100)	unclassified(100)	Otu1302	x	0	0	0	.	0	0	0	0	0	0	0	0	0	0	0	1	1	0	0	0	0	0	0	0	0	0	0	0	0	1	1	.	0	0	0	0	0	0	0	0
1303	1	Bacteria(100)	Proteobacteria(100)	Betaproteobacteria(100)	Neisseriales(100)	Neisseriaceae(100)	unclassified(100)	Otu1303	x	0	0	0	.	0	0	0	0	0	0	0	0	0	0	0	1	1	0	0	0	0	0	0	0	0	0	0	0	0	1	1	.	0	0	0	0	0	0	0	0
1304	1	Bacteria(100)	Firmicutes(100)	Bacilli(100)	Bacillales(100)	Bacillales_Incertae_Sedis_XI(100)	Gemella(100)	Otu1304	x	0	0	0	.	0	0	0	0	0	0	0	0	0	0	0	1	1	0	0	0	0	0	0	0	0	0	0	0	0	1	1	.	0	0	0	0	0	0	0	0
1306	1	Bacteria(100)	Firmicutes(100)	unclassified(100)	unclassified(100)	unclassified(100)	unclassified(100)	Otu1306	x	0	0	0	.	0	0	0	0	0	0	0	0	0	0	0	1	1	0	0	0	0	0	0	0	0	0	0	0	0	1	1	.	0	0	0	0	0	0	0	0
1307	1	Bacteria(100)	unclassified(100)	unclassified(100)	unclassified(100)	unclassified(100)	unclassified(100)	Otu1307	x	0	0	0	.	0	0	0	0	0	0	0	0	0	0	0	1	1	0	0	0	0	0	0	0	0	0	0	0	0	1	1	.	0	0	0	0	0	0	0	0
1308	1	Bacteria(100)	Actinobacteria(100)	Actinobacteria(100)	Actinomycetales(100)	Micrococcaceae(100)	Rothia(100)	Otu1308	x	0	0	0	.	0	0	0	0	0	0	0	0	0	0	0	1	1	0	0	0	0	0	0	0	0	0	0	0	0	1	1	.	0	0	0	0	0	0	0	0
1312	1	Bacteria(100)	Bacteroidetes(100)	Flavobacteria(100)	Flavobacteriales(100)	Flavobacteriaceae(100)	Capnocytophaga(100)	Otu1312	x	0	0	0	.	0	0	0	0	0	0	0	0	0	0	0	1	1	0	0	0	0	0	0	0	0	0	0	0	0	1	1	.	0	0	0	0	0	0	0	0
1316	1	Bacteria(100)	Bacteroidetes(100)	Bacteroidia(100)	Bacteroidales(100)	Prevotellaceae(100)	unclassified(100)	Otu1316	x	0	0	0	.	0	0	0	0	0	0	0	0	0	0	0	1	1	0	0	0	0	0	0	0	0	0	0	0	0	1	1	.	0	0	0	0	0	0	0	0
1317	1	Bacteria(100)	Firmicutes(100)	Bacilli(100)	Lactobacillales(100)	Streptococcaceae(100)	Streptococcus(100)	Otu1317	x	0	0	0	.	0	0	0	0	0	0	0	0	0	0	0	1	1	0	0	0	0	0	0	0	0	0	0	0	0	1	1	.	0	0	0	0	0	0	0	0
1319	1	Bacteria(100)	Firmicutes(100)	Negativicutes(100)	Selenomonadales(100)	Veillonellaceae(100)	Veillonella(100)	Otu1319	x	0	0	0	.	0	0	0	0	0	0	0	0	0	0	0	1	1	0	0	0	0	0	0	0	0	0	0	0	0	1	1	.	0	0	0	0	0	0	0	0
1320	1	Bacteria(100)	Proteobacteria(100)	unclassified(100)	unclassified(100)	unclassified(100)	unclassified(100)	Otu1320	x	0	0	0	.	0	0	0	0	0	0	0	0	0	0	0	1	1	0	0	0	0	0	0	0	0	0	0	0	0	1	1	.	0	0	0	0	0	0	0	0
1322	1	Bacteria(100)	Firmicutes(100)	Clostridia(100)	Clostridiales(100)	Clostridiales_Incertae_Sedis_XI(100)	Parvimonas(100)	Otu1322	x	0	0	0	.	0	0	0	0	0	0	0	0	0	0	0	1	1	0	0	0	0	0	0	0	0	0	0	0	0	1	1	.	0	0	0	0	0	0	0	0
1323	1	Bacteria(100)	Firmicutes(100)	Bacilli(100)	Bacillales(100)	Bacillales_Incertae_Sedis_XI(100)	Gemella(100)	Otu1323	x	0	0	0	.	0	0	0	0	0	0	0	0	0	0	0	1	1	0	0	0	0	0	0	0	0	0	0	0	0	1	1	.	0	0	0	0	0	0	0	0
1324	1	Bacteria(100)	Bacteroidetes(100)	Bacteroidia(100)	Bacteroidales(100)	Prevotellaceae(100)	Prevotella(100)	Otu1324	x	0	0	0	.	0	0	0	0	0	0	0	0	0	0	0	1	1	0	0	0	0	0	0	0	0	0	0	0	0	1	1	.	0	0	0	0	0	0	0	0
1325	1	Bacteria(100)	Firmicutes(100)	Clostridia(100)	Clostridiales(100)	Eubacteriaceae(100)	Eubacterium(100)	Otu1325	x	0	0	0	.	0	0	0	0	0	0	0	0	0	0	0	1	1	0	0	0	0	0	0	0	0	0	0	0	0	1	1	.	0	0	0	0	0	0	0	0
1326	1	Bacteria(100)	Actinobacteria(100)	Actinobacteria(100)	Coriobacteriales(100)	Coriobacteriaceae(100)	Cryptobacterium(100)	Otu1326	x	0	0	0	.	0	0	0	0	0	0	0	0	0	0	0	1	1	0	0	0	0	0	0	0	0	0	0	0	0	1	1	.	0	0	0	0	0	0	0	0
1327	1	Bacteria(100)	Bacteroidetes(100)	Bacteroidia(100)	Bacteroidales(100)	Porphyromonadaceae(100)	Tannerella(100)	Otu1327	x	0	0	0	.	0	0	0	0	0	0	0	0	0	0	0	1	1	0	0	0	0	0	0	0	0	0	0	0	0	1	1	.	0	0	0	0	0	0	0	0
1329	1	Bacteria(100)	Bacteroidetes(100)	Bacteroidia(100)	Bacteroidales(100)	Prevotellaceae(100)	Prevotella(100)	Otu1329	x	0	0	0	.	0	0	0	0	0	0	0	0	0	0	0	1	1	0	0	0	0	0	0	0	0	0	0	0	0	1	1	.	0	0	0	0	0	0	0	0
1330	1	Bacteria(100)	Firmicutes(100)	Clostridia(100)	Clostridiales(100)	Lachnospiraceae(100)	unclassified(100)	Otu1330	x	0	0	0	.	0	0	0	0	0	0	0	0	0	0	0	1	1	0	0	0	0	0	0	0	0	0	0	0	0	1	1	.	0	0	0	0	0	0	0	0
1331	1	Bacteria(100)	Firmicutes(100)	Clostridia(100)	Clostridiales(100)	Lachnospiraceae(100)	Johnsonella(100)	Otu1331	x	0	0	0	.	0	0	0	0	0	0	0	0	0	0	0	1	1	0	0	0	0	0	0	0	0	0	0	0	0	1	1	.	0	0	0	0	0	0	0	0
1332	1	Bacteria(100)	Bacteroidetes(100)	Bacteroidia(100)	Bacteroidales(100)	Prevotellaceae(100)	Prevotella(100)	Otu1332	x	0	0	0	.	0	0	0	0	0	0	0	0	0	0	0	1	1	0	0	0	0	0	0	0	0	0	0	0	0	1	1	.	0	0	0	0	0	0	0	0
1333	1	Bacteria(100)	Bacteroidetes(100)	Bacteroidia(100)	Bacteroidales(100)	Prevotellaceae(100)	unclassified(100)	Otu1333	x	0	0	0	.	0	0	0	0	0	0	0	0	0	0	0	1	1	0	0	0	0	0	0	0	0	0	0	0	0	1	1	.	0	0	0	0	0	0	0	0
1334	1	Bacteria(100)	Bacteroidetes(100)	Bacteroidia(100)	Bacteroidales(100)	Prevotellaceae(100)	Prevotella(100)	Otu1334	x	0	0	0	.	0	0	0	0	0	0	0	0	0	0	0	1	1	0	0	0	0	0	0	0	0	0	0	0	0	1	1	.	0	0	0	0	0	0	0	0
1336	1	Bacteria(100)	Bacteroidetes(100)	Flavobacteria(100)	Flavobacteriales(100)	Flavobacteriaceae(100)	Capnocytophaga(100)	Otu1336	x	0	0	0	.	0	0	0	0	0	0	0	0	0	0	0	1	1	0	0	0	0	0	0	0	0	0	0	0	0	1	1	.	0	0	0	0	0	0	0	0
1337	1	Bacteria(100)	Bacteroidetes(100)	Bacteroidia(100)	Bacteroidales(100)	Porphyromonadaceae(100)	unclassified(100)	Otu1337	x	0	0	0	.	0	0	0	0	0	0	0	0	0	0	0	1	1	0	0	0	0	0	0	0	0	0	0	0	0	1	1	.	0	0	0	0	0	0	0	0
1339	1	Bacteria(100)	Bacteroidetes(100)	Flavobacteria(100)	Flavobacteriales(100)	Flavobacteriaceae(100)	unclassified(100)	Otu1339	x	0	0	0	.	0	0	0	0	0	0	0	0	0	0	0	1	1	0	0	0	0	0	0	0	0	0	0	0	0	1	1	.	0	0	0	0	0	0	0	0
1341	1	Bacteria(100)	Actinobacteria(100)	Actinobacteria(100)	Actinomycetales(100)	Micrococcaceae(100)	unclassified(100)	Otu1341	x	0	0	0	.	0	0	0	0	0	0	0	0	0	0	0	1	1	0	0	0	0	0	0	0	0	0	0	0	0	1	1	.	0	0	0	0	0	0	0	0
1342	1	Bacteria(100)	Firmicutes(100)	Negativicutes(100)	Selenomonadales(100)	Veillonellaceae(100)	Veillonella(100)	Otu1342	x	0	0	0	.	0	0	0	0	0	0	0	0	0	0	0	1	1	0	0	0	0	0	0	0	0	0	0	0	0	1	1	.	0	0	0	0	0	0	0	0
1344	1	Bacteria(100)	Firmicutes(100)	Bacilli(100)	unclassified(100)	unclassified(100)	unclassified(100)	Otu1344	x	0	0	0	.	0	0	0	0	0	0	0	0	0	0	0	1	1	0	0	0	0	0	0	0	0	0	0	0	0	1	1	.	0	0	0	0	0	0	0	0
1345	1	Bacteria(100)	Bacteroidetes(100)	Flavobacteria(100)	Flavobacteriales(100)	Flavobacteriaceae(100)	Capnocytophaga(100)	Otu1345	x	0	0	0	.	0	0	0	0	0	0	0	0	0	0	0	1	1	0	0	0	0	0	0	0	0	0	0	0	0	1	1	.	0	0	0	0	0	0	0	0
1346	1	Bacteria(100)	Fusobacteria(100)	Fusobacteria(100)	Fusobacteriales(100)	Leptotrichiaceae(100)	unclassified(100)	Otu1346	x	0	0	0	.	0	0	0	0	0	0	0	0	0	0	0	1	1	0	0	0	0	0	0	0	0	0	0	0	0	1	1	.	0	0	0	0	0	0	0	0
1347	1	Bacteria(100)	Fusobacteria(100)	Fusobacteria(100)	Fusobacteriales(100)	Leptotrichiaceae(100)	unclassified(100)	Otu1347	x	0	0	0	.	0	0	0	0	0	0	0	0	0	0	0	1	1	0	0	0	0	0	0	0	0	0	0	0	0	1	1	.	0	0	0	0	0	0	0	0
1348	1	Bacteria(100)	Firmicutes(100)	Negativicutes(100)	Selenomonadales(100)	Veillonellaceae(100)	Veillonella(100)	Otu1348	x	0	0	0	.	0	0	0	0	0	0	0	0	0	0	0	1	1	0	0	0	0	0	0	0	0	0	0	0	0	1	1	.	0	0	0	0	0	0	0	0
1349	1	Bacteria(100)	unclassified(100)	unclassified(100)	unclassified(100)	unclassified(100)	unclassified(100)	Otu1349	x	0	0	0	.	0	0	0	0	0	0	0	0	0	0	0	1	1	0	0	0	0	0	0	0	0	0	0	0	0	1	1	.	0	0	0	0	0	0	0	0
1351	1	Bacteria(100)	Bacteroidetes(100)	Bacteroidia(100)	Bacteroidales(100)	Prevotellaceae(100)	Prevotella(100)	Otu1351	x	0	0	0	.	0	0	0	0	0	0	0	0	0	0	0	1	1	0	0	0	0	0	0	0	0	0	0	0	0	1	1	.	0	0	0	0	0	0	0	0
[truncated: 1,175 more rows]
[truncated: 263 more columns]

## Sheet: 9.Dairy (Kiss) Transfer
OTU	Size	Taxonomy	Phylum	Class	Order	Family	Genus	Genus	OTUnr	Vifit.tot.N.Frq	x	x	x	x	x	x	x	x	x	x	x	AllSampId	vifit 1	vifit 1	vifit 2	.	S1ai1	S1bi1	S1ai2	S1bi2	S1ai3	S1bi3	S1ai4	S1bi4	S1ai5	S1bi5	S1ai6	S1bi6	S1ai9	S1ai10	S1ai11	S1ai12	S1ai13	S1ai14	S1ai15	S1ai16	S1ai17	S1ai18	S1ai20
[truncated: 3,026 more rows]
[truncated: 261 more columns]
